# Supplementary material for: Unique epithelial proliferative transcriptomic signature in proton pump inhibitor–responsive pediatric eosinophilic esophagitis
Source: JCI Insight. 2025 Oct 8;10(19):e178595. doi: 10.1172/jci.insight.178595 (PMC12513502; doi:10.1172/jci.insight.178595)
Supplement: Supplemental table 2 [file jciinsight-10-178595-s013.xlsx]

## Sheet: TableS2A_ControlvsPrePPIREOE
Supplementary Table S2A: Differential expressed Genes (DEGs) between Control and PPI-Responsive (PPI-R) EoE individuals at diagnosis (Pre-PPI).
DEG (padj < 0.05, abs_log2FC > 1). Control and PPI-Responsive EoE sample (Pre-PPI) values showing normalized count value identified by DESeq2.
	Gene	log2FoldChange	abs_log2FC	pvalue	padj	Control1	Control2	Control3	Control4	Control5	PrePPI_REoE1	PrePPI_REoE2	PrePPI_REoE3	PrePPI_REoE4	PrePPI_REoE5
6	NPIPB3	-2.38762	2.38762	4.69e-70	2.36e-66	1370.73	1742.37	1845.4	1698.83	1849.99	329.574	337.045	347.341	325.435	279.895
7	NPIPB4	-3.05118	3.05118	2.7e-66	1.17e-62	1489.2	1902.08	2034.68	1931.17	2232.31	179.767	232.25	250.689	204.262	301.099
10	NGRN	1.5611	1.5611	2.98e-55	9.02e-52	509.308	426.143	467.237	442.329	538.009	1382.5	1399.16	1446.75	1329.44	1475.81
15	ARL2BP	3.25184	3.25184	5.43e-49	1.09e-45	19.3616	17.0457	30.5784	20.6306	21.6548	214.009	167.107	190.282	270.042	203.56
18	ENDOG	2.32464	2.32464	5.6e-44	9.42e-41	100.09	121.914	155.95	133.607	129.182	689.108	600.451	504.399	650.87	771.831
21	PSMA6	-1.95047	1.95047	3.05e-41	4.39e-38	623.18	685.164	610.038	624.811	758.29	162.647	175.603	163.099	207.724	144.188
25	UQCRHL	-2.13024	2.13024	1.6e-39	1.93e-36	846.659	797.073	745.806	771.681	594.386	145.526	178.436	193.303	159.255	186.597
27	INO80E	-1.30593	1.30593	3.1e-37	3.47e-34	4028.19	4429.29	4713.04	4174.49	4760.69	1966.74	1549.28	1845.44	1686.03	1891.41
28	GP6	-4.04243	4.04243	3.28e-37	3.55e-34	1098.69	763.352	981.565	1225.8	646.283	51.3621	56.6463	21.1425	65.7794	97.5391
29	FNBP4	-1.15085	1.15085	5.64e-37	5.88e-34	10226.9	10837.7	10978.2	11691.1	12045.7	4793.8	4560.03	4886.93	5567.01	5330.72
33	THBS3	-1.39021	1.39021	1.57e-34	1.44e-31	1662.14	1694.2	1902.28	1757.77	1572.58	746.891	597.618	576.888	633.56	720.941
51	NOL12	-1.74245	1.74245	1.01e-30	5.95e-28	675.358	830.423	884.326	885.149	750.823	278.212	223.753	193.303	259.656	245.968
56	RPL26	-2.28742	2.28742	2.39e-29	1.29e-26	5806.5	4152.86	5079.98	6262.6	4091.26	811.094	1039.46	924.229	1478.31	954.187
60	HSF4	-1.96885	1.96885	2.22e-28	1.12e-25	572.971	618.834	758.649	643.722	823.255	145.526	209.591	181.221	145.407	195.078
61	CSAD	-1.35254	1.35254	2.39e-28	1.18e-25	2188.51	2851.08	2732.79	2539.03	2345.81	928.798	926.167	909.127	1045.55	1161.99
64	CDH26	5.96837	5.96837	5.27e-28	2.49e-25	521.45	1005.7	1501.09	449.697	561.531	82772.2	65027.1	54475.1	5767.82	44872.2
65	TIAF1	-1.91591	1.91591	7.79e-28	3.63e-25	876.85	1186.16	770.269	1054.12	957.29	288.912	274.734	193.303	273.504	250.209
72	PET100	-2.72469	2.72469	5.82e-27	2.45e-24	340.961	399.092	378.866	348.755	375.598	38.5216	31.1555	93.631	76.1656	42.4083
74	TUBB2B	-3.8699	3.8699	1.05e-26	4.27e-24	1228.97	1016.44	1005.42	947.286	1976.93	55.6423	48.1493	99.6717	166.18	55.1308
75	LIN7C	1.12035	1.12035	1.08e-26	4.35e-24	2303.7	2377.88	2544.43	2260.77	2151.66	5395.16	4996.2	5572.56	4164.87	5165.33
76	AGAP7P	-3.65418	3.65418	1.2e-26	4.79e-24	325.537	350.549	318.015	414.576	409.201	42.8018	22.6585	48.3257	0	25.445
82	TMED7	1.03027	1.03027	1.1e-25	4.05e-23	3104.74	3196.44	3060.89	2823.68	2740.08	6644.97	6800.39	5509.13	5871.68	5640.31
85	ZNF83	-2.33772	2.33772	4.04e-25	1.43e-22	10560.9	9461.86	9189.72	6148.89	10956.9	1637.17	1390.67	1431.65	2485.77	2226.44
87	BLOC1S1	-1.37064	1.37064	4.12e-25	1.43e-22	1535.47	1429.62	1281.54	1300.71	1612.16	594.945	563.63	465.135	647.408	491.936
89	KAT2A	-1.094	1.094	1.31e-24	4.45e-22	3497.55	4683.5	4606.63	4438.76	4153.24	1992.42	1934.47	1942.09	2032.24	2120.42
91	LRRC37A	-3.07008	3.07008	2.58e-24	8.58e-22	619.899	702.951	459.899	824.485	771.731	113.425	31.1555	90.6107	100.4	63.6125
92	CCL26	6.49438	6.49438	2.93e-24	9.64e-22	36.426	47.8021	36.0825	106.591	88.1125	3285.04	7718.06	13772.8	467.38	3163.66
94	ATP13A5	6.1791	6.1791	5.24e-24	1.69e-21	43.6456	78.188	80.7269	51.822	66.4578	2050.2	8454.46	8173.08	287.352	4279
96	PADI3	-2.94521	2.94521	1.51e-23	4.77e-21	8555.52	6213.16	8219.77	9856.74	6819.76	642.027	555.134	1304.79	1602.94	1051.73
99	OLAH	4.03411	4.03411	2.12e-23	6.48e-21	7.21957	8.52286	5.80989	7.36806	12.3208	179.767	192.597	151.018	38.0828	106.021
100	SNHG12	-1.3821	1.3821	2.14e-23	6.48e-21	2221.99	1806.11	2209.59	1697.35	1897.03	749.031	597.618	773.211	817.049	843.925
102	ARL5B	1.08003	1.08003	2.68e-23	7.94e-21	2653.19	2721.76	2127.03	2230.06	2276.74	4727.46	5466.37	5418.52	4698.03	5076.27
103	EGLN2	-1.64134	1.64134	2.75e-23	8.09e-21	958.89	824.123	866.285	709.053	797.12	250.39	266.238	329.219	186.952	301.099
113	CDK5RAP3	-1.98718	1.98718	1.45e-22	3.89e-20	1119.69	1499.65	1521.27	1533.54	1637.55	271.791	271.902	377.544	453.532	483.455
117	CPZ	-5.21776	5.21776	2.58e-22	6.67e-20	182.458	272.361	169.098	228.164	293.086	0	5.66463	0	20.7724	8.48166
118	SNED1	-1.45172	1.45172	3.22e-22	8.26e-20	936.903	804.484	727.765	732.63	959.531	293.192	305.89	302.036	363.518	254.45
119	RPL37AP8	-9.17376	9.17376	3.3e-22	8.39e-20	296.331	239.011	355.321	456.819	277.778	0	0	0	0	0
120	AATK	-2.07737	2.07737	4.15e-22	1.05e-19	3616.68	4431.52	3510.7	2804.28	4788.69	686.968	886.514	721.865	1246.35	1005.08
121	VARS2	-3.36664	3.36664	5.04e-22	1.26e-19	196.241	188.985	127.512	161.36	160.917	8.56035	28.3231	21.1425	10.3862	12.7225
126	LRFN3	1.31318	1.31318	1.69e-21	4.06e-19	384.934	397.98	377.031	307.248	432.349	943.779	1030.96	1078.27	799.739	856.648
132	ATP5ME	-1.20748	1.20748	3.18e-21	7.28e-19	1685.77	1735.33	1691.29	1822.61	1768.22	678.408	725.072	616.152	803.201	966.909
134	RAB4B	-3.12129	3.12129	4.59e-21	1.04e-18	118.138	172.681	144.636	181.009	156.064	23.541	14.1616	21.1425	6.92415	21.2042
135	TNNI2	-3.85326	3.85326	8.44e-21	1.89e-18	875.865	864.144	2398.87	593.374	805.334	81.3234	59.4786	45.3053	117.711	80.5758
136	ALOX15	10.2099	10.2099	8.55e-21	1.9e-18	52.1778	61.5128	44.9502	43.9627	44.4296	53476.5	43694.1	181233	90.0139	14079.6
137	PRPF3	-1.03202	1.03202	1.09e-20	2.41e-18	4069.21	4209.55	4605.41	4441.22	4034.14	1855.46	2036.43	1972.29	2565.4	2027.12
140	WDR73	-1.58314	1.58314	1.51e-20	3.27e-18	433.502	611.423	473.047	566.849	495.446	147.666	167.107	214.445	176.566	156.911
145	SEC31B	-1.84974	1.84974	5.05e-20	1.05e-17	726.88	811.524	789.228	1005	745.223	181.908	232.25	226.527	162.717	339.266
146	CCNL2	-1.35814	1.35814	5.72e-20	1.19e-17	14368.6	16480.6	18538.4	14967	17180.5	5669.09	4962.21	6270.26	7329.21	7591.09
148	TNNT2	-2.39935	2.39935	6.17e-20	1.26e-17	522.763	774.839	651.931	757.191	666.818	72.763	82.1371	147.997	169.642	178.115
147	MRNIP	-1.80952	1.80952	6.11e-20	1.26e-17	3121.81	2956.69	2353	1764.9	3406.15	744.751	787.383	782.272	907.063	657.329
154	DDX39B	-1.27329	1.27329	1.07e-19	2.1e-17	7652.09	10225.2	10790.5	9342.7	9448.58	3381.34	3444.09	4461.06	3853.29	4508
156	LENG8	-1.51211	1.51211	1.09e-19	2.11e-17	14912.7	19170.9	19292.2	17729.5	23249	5788.94	5095.33	7318.32	7356.91	7531.72
157	PABPC1L	-1.69825	1.69825	1.16e-19	2.24e-17	1337.26	1918.38	1983.92	1853.8	1697.66	479.38	396.524	582.929	533.159	729.423
159	SRRM2	-1.33722	1.33722	2.46e-19	4.68e-17	62790.6	91715.2	70329	77588.1	87903.8	25910.1	28170.2	31327.1	32595.4	36496.6
160	ECHDC2	-2.03562	2.03562	2.63e-19	4.97e-17	21938.6	22753.1	24382.9	20957.7	23414	4273.76	4203.15	3965.73	8246.66	6993.13
161	UBAP1L	-1.96942	1.96942	2.85e-19	5.36e-17	804.982	1127.24	1075.14	988.793	1071.54	166.927	243.579	295.995	380.828	212.042
165	AHSA2P	-1.45901	1.45901	4.65e-19	8.53e-17	5205.31	5816.3	6602.17	6233.13	4631.14	1981.72	1518.12	2226	2489.23	2154.34
167	RBM6	-1.14071	1.14071	4.91e-19	8.9e-17	7397.44	10054	8750.92	8752.51	8515.93	3978.42	3200.51	4186.21	4511.08	3842.19
171	GALR2	3.69871	3.69871	6.37e-19	1.13e-16	40.6921	15.5635	12.5371	18.9113	19.788	301.752	407.853	259.751	90.0139	335.026
172	TNFAIP6	10.5632	10.5632	6.75e-19	1.19e-16	1.96897	4.44671	2.44627	2.45602	5.60037	1928.22	3718.83	18650.7	6.92415	1229.84
175	TTLL3	-1.37864	1.37864	7.61e-19	1.31e-16	1400.92	1945.81	1698.93	1793.38	1689.45	579.964	509.817	800.394	706.263	691.255
176	TMEM70	1.19005	1.19005	1.05e-18	1.79e-16	644.183	699.245	717.368	726.49	707.14	1607.21	1529.45	2023.64	1242.88	1564.87
182	TRPM6	4.68579	4.68579	1.88e-18	3.13e-16	31.8317	64.8478	45.8675	46.4188	40.696	1500.2	1353.85	1827.31	90.0139	1136.54
186	MYH7B	-2.13964	2.13964	2.69e-18	4.38e-16	169.988	194.544	142.189	165.044	166.144	42.8018	22.6585	48.3257	48.469	25.445
187	NBEAL1	1.20301	1.20301	2.75e-18	4.45e-16	1435.71	1135.39	1396.82	1216.71	1514.71	2822.78	3625.36	3162.31	2527.31	3286.64
190	CLTCL1	-1.35893	1.35893	4.08e-18	6.5e-16	632.369	688.869	655.294	778.312	851.257	350.975	252.076	262.771	283.89	245.968
192	TMEM71	4.081	4.081	4.51e-18	7.1e-16	57.7566	55.5839	48.9254	43.7171	45.5497	1230.55	1059.29	878.923	96.9381	988.114
193	HDAC10	-2.61262	2.61262	4.61e-18	7.23e-16	123.061	176.386	196.619	158.413	157.184	17.1207	42.4847	21.1425	20.7724	33.9266
194	POM121B	-3.02406	3.02406	5.04e-18	7.86e-16	301.909	342.767	236.065	306.02	429.362	27.8212	76.4725	27.1832	51.9311	12.7225
200	PPIAL4A	-7.81597	7.81597	8.92e-18	1.35e-15	272.703	306.823	247.379	268.688	313.994	0	0	0	6.92415	0
201	PTOV1	-1.40206	1.40206	9.56e-18	1.44e-15	1939.44	2612.07	2827.89	2189.05	2699.01	913.818	699.582	1090.35	983.229	958.428
203	APOBEC3A	5.04267	5.04267	1.17e-17	1.74e-15	122.076	90.787	285.908	70.9789	144.863	3758	11422.7	5207.09	661.256	2502.09
204	PTGES	2.63554	2.63554	1.17e-17	1.74e-15	403.968	243.087	219.553	179.044	260.231	1650.01	1985.45	2262.25	761.656	1450.36
205	ZNF692	-1.33461	1.33461	1.25e-17	1.84e-15	2771.66	3349.11	3284.12	3073.46	3450.2	1159.93	892.179	1458.83	1357.13	1458.85
206	SPDYE2B	-5.52272	5.52272	1.27e-17	1.87e-15	180.817	289.407	92.9582	225.954	317.354	4.28018	0	12.0814	0	8.48166
209	RSRP1	-1.18469	1.18469	1.35e-17	1.95e-15	14341	12855.4	12998.9	13051.3	9768.54	5521.43	5313.42	4587.92	6124.41	6183.13
213	ADAT3	2.0176	2.0176	1.85e-17	2.62e-15	171.957	123.026	178.883	83.259	150.837	597.085	569.295	709.783	422.373	564.031
216	GOLGA6L4	-2.83563	2.83563	2.51e-17	3.52e-15	236.933	176.757	169.404	208.27	219.908	10.7004	19.8262	21.1425	45.007	55.1308
217	EME2	-2.17152	2.17152	3.36e-17	4.69e-15	2913.75	2639.12	3403.68	2337.39	2711.33	699.809	337.045	507.42	588.553	983.873
218	DCST1	-2.03577	2.03577	3.56e-17	4.93e-15	159.815	198.249	202.123	258.128	211.694	42.8018	65.1432	42.285	58.8553	42.4083
219	P2RY1	1.68241	1.68241	4.16e-17	5.69e-15	7310.14	6975.03	6894.2	7245.26	8223.96	26590.6	26167.7	28645	13401.7	22815.7
224	BCL2L15	4.54691	4.54691	4.82e-17	6.51e-15	209.368	196.026	302.726	220.305	90.3527	6225.52	6330.22	6729.35	432.759	4096.64
228	DOC2B	4.05875	4.05875	6.91e-17	9.17e-15	274.016	318.31	175.826	249.531	426.002	3424.14	5576.83	11247.8	1239.42	2565.7
229	CATSPER2	-1.6316	1.6316	7.22e-17	9.53e-15	574.284	772.616	662.633	706.842	817.654	256.811	172.771	166.12	245.807	305.34
231	CD200R1	4.15894	4.15894	7.87e-17	1.03e-14	207.727	348.696	246.767	319.774	294.206	8145.18	6539.81	5693.37	522.773	4410.46
235	EEF1A1P5	1.37695	1.37695	9.27e-17	1.19e-14	6724.05	4796.89	5862.79	6023.63	4510.54	15216	18141	11703.9	14346.8	13095.7
236	ZNF767P	-1.08012	1.08012	9.69e-17	1.24e-14	1381.56	1589.7	1572.34	1902.68	1662.56	676.268	685.42	818.516	799.739	869.37
238	LOX	3.87298	3.87298	1.08e-16	1.37e-14	186.068	154.153	76.1401	136.063	111.261	1763.43	2543.42	2793.83	294.276	2328.22
242	GALT	-1.06685	1.06685	1.26e-16	1.58e-14	864.051	1052.76	1031.1	969.636	927.422	479.38	464.499	528.562	353.132	483.455
244	MTMR6	1.09528	1.09528	1.39e-16	1.73e-14	1271.96	1354.39	1191.94	1460.1	1293.69	3053.91	3279.82	3011.29	2309.2	2370.62
246	KCTD12	1.54772	1.54772	1.71e-16	2.1e-14	953.64	1168.74	1138.43	1269.27	893.446	3578.23	3203.35	4140.91	2354.21	2569.94
250	RTN4R	1.42086	1.42086	1.98e-16	2.39e-14	166.05	126.361	165.429	128.941	157.931	462.259	356.872	480.236	301.2	385.916
251	GBP4	2.01084	2.01084	2.02e-16	2.44e-14	2091.05	2088.47	1456.14	1585.36	2225.96	8337.78	9918.76	9541.3	4535.32	5729.36
253	CTSC	3.75581	3.75581	2.22e-16	2.65e-14	2830.4	3417.67	2513.85	2336.66	2243.51	37417.3	42711.3	71292.5	6789.13	22018.4
254	WSB1	-1.16009	1.16009	2.49e-16	2.96e-14	11785.3	12214	12159.5	12540.2	12691.2	4635.43	4574.19	5010.77	6858.37	6412.14
256	CNTD1	-2.3314	2.3314	2.87e-16	3.4e-14	115.841	156.376	148.917	148.098	144.49	27.8212	11.3293	36.2443	20.7724	50.89
257	ALS2CL	-2.01899	2.01899	3.24e-16	3.82e-14	47507.4	49116.9	53457.1	34973.5	56828.5	10304.5	9241.84	7677.74	17185.7	15279.7
260	PPFIA4	-3.44244	3.44244	3.92e-16	4.56e-14	549.016	599.194	383.147	564.639	1261.95	40.6617	118.957	30.2036	76.1656	42.4083
263	ADAMTSL4-AS1	-2.77255	2.77255	4.42e-16	5.08e-14	254.654	249.757	146.47	256.654	215.801	29.9612	42.4847	12.0814	20.7724	63.6125
264	NPEPL1	-1.22372	1.22372	4.63e-16	5.3e-14	750.179	913.058	1075.14	787.4	990.519	378.796	399.356	443.992	363.518	343.507
268	KRTCAP2	-1.76605	1.76605	6.36e-16	7.18e-14	344.57	580.666	456.535	538.359	524.568	134.826	110.46	120.814	197.338	161.152
269	SLC26A4	7.12731	7.12731	7.27e-16	8.17e-14	13.1265	12.2285	7.95037	7.12245	5.22701	1438.14	597.618	3530.8	24.2345	788.795
271	IDI2-AS1	-1.73605	1.73605	7.81e-16	8.72e-14	258.92	326.833	223.834	217.603	244.176	79.1833	65.1432	66.4478	69.2415	106.021
273	CHKB	-2.97005	2.97005	8.14e-16	9.02e-14	110.591	133.772	139.132	130.169	157.184	10.7004	8.49694	9.06107	45.007	16.9633
278	APOL1	3.87283	3.87283	1.06e-15	1.16e-13	766.259	884.895	1284.6	499.063	602.6	18394.1	12487.7	18469.5	2018.39	7773.44
279	KIAA1143	1.04383	1.04383	1.11e-15	1.2e-13	1575.51	1497.43	1590.38	1753.11	1341.48	3038.93	3823.62	3319.37	2596.56	3214.55
281	LPIN3	-1.73175	1.73175	1.18e-15	1.27e-13	5339.2	8246.05	6779.53	7016.6	9369.8	1902.54	1645.57	1902.82	2703.88	2921.93
283	ATG9B	-2.79674	2.79674	1.31e-15	1.4e-13	55938.5	27425.8	27117.2	17100	41554.4	4599.05	4945.22	2346.82	6951.84	5500.36
286	S100A13	-1.18552	1.18552	1.39e-15	1.47e-13	1330.7	1019.41	958.937	981.425	1230.59	541.442	416.35	453.053	495.077	521.622
289	IL1RL1	4.87541	4.87541	1.87e-15	1.96e-13	8.53222	28.5331	30.2726	14.7361	15.3077	907.398	269.07	770.191	45.007	865.129
292	GPX1	1.15299	1.15299	2.19e-15	2.27e-13	5365.13	5029.6	6906.43	4982.03	5473.06	11633.5	10366.3	13945	11276	14512.1
293	CD9	2.09211	2.09211	2.23e-15	2.31e-13	53252.9	56388.3	58756.9	50909.1	60880.9	310966	308708	222812	104579	247571
298	DENND6B	-1.29759	1.29759	2.89e-15	2.94e-13	510.292	515.818	603.311	603.935	577.212	261.091	235.082	157.058	204.262	288.376
307	MXRA8	-2.55144	2.55144	4.06e-15	4e-13	6727.33	5013.66	7787.7	5924.16	8486.43	945.919	790.216	549.705	1731.04	1781.15
311	JMJD7-PLA2G4B	-2.02213	2.02213	4.5e-15	4.38e-13	1544	2730.65	1631.05	1699.56	2220.73	410.897	371.033	389.626	785.891	466.491
313	DPYD	2.66884	2.66884	5.11e-15	4.94e-13	2530.79	2260.41	2062.2	2934.7	2121.79	17818.4	22448.9	18076.8	4708.42	12680.1
318	RNASEK	-2.09464	2.09464	5.78e-15	5.5e-13	434.815	551.392	274.594	309.213	372.985	72.763	104.796	66.4478	124.635	89.0574
320	CPM	1.44601	1.44601	6e-15	5.68e-13	1083.59	992.357	629.914	662.388	906.514	2465.38	2044.93	2071.96	2617.33	2446.96
322	SERINC5	1.17783	1.17783	6.34e-15	5.96e-13	6384.73	7527.91	5500.44	6453.68	6370.98	16185.5	16322.6	14848.1	10476.2	15093.1
323	SUGP2	-1.16195	1.16195	6.46e-15	6.05e-13	6652.51	9897.63	7794.42	7967.32	8290.79	3332.12	3186.35	3361.66	4542.24	3731.93
326	PEAR1	-1.60068	1.60068	7.17e-15	6.66e-13	195.257	160.452	181.33	181.254	202.733	64.2027	50.9817	54.3664	90.0139	42.4083
329	SERHL	-4.11122	4.11122	7.86e-15	7.23e-13	70.8831	106.721	122.925	104.135	103.42	12.8405	0	0	10.3862	4.24083
335	H3-5	-2.27808	2.27808	1.05e-14	9.44e-13	677.327	654.778	684.344	607.128	915.848	188.328	50.9817	147.997	145.407	199.319
338	POTEI	-7.71203	7.71203	1.13e-14	1.01e-12	94.8389	94.8631	102.132	73.6806	225.135	0	0	0	0	0
341	GPS2	-2.22468	2.22468	1.37e-14	1.22e-12	102.715	118.208	151.974	111.012	125.822	25.6811	31.1555	36.2443	17.3104	16.9633
342	TRIM46	-2.29951	2.29951	1.56e-14	1.38e-12	328.819	469.128	426.568	662.143	685.859	107.004	62.3109	87.5903	166.18	101.78
343	PRRG4	1.07663	1.07663	1.57e-14	1.39e-12	8268.71	8261.99	6807.97	7221.43	7862.18	18479.7	17294.1	15971.6	11895.7	17387.4
344	LHFPL2	3.19285	3.19285	1.68e-14	1.47e-12	165.722	144.147	263.585	230.62	244.55	2388.34	2631.22	2081.02	370.442	2116.17
346	MPP7	1.55065	1.55065	1.77e-14	1.55e-12	10875.6	10313.8	9993.01	10209.9	10649.7	38271.2	36027	28255.4	17376.1	32518.7
350	PIGL	-1.45799	1.45799	2.18e-14	1.89e-12	776.104	1120.57	1161.98	1043.81	1141.36	350.975	413.518	386.605	495.077	258.691
352	RUNX2	3.9884	3.9884	2.26e-14	1.95e-12	89.2602	103.015	132.404	71.9613	99.3133	2476.08	2059.09	1797.11	131.559	1403.72
355	TOMM5	-1.77172	1.77172	2.66e-14	2.27e-12	241.856	161.193	218.941	211.218	185.186	53.5022	39.6524	66.4478	83.0898	59.3716
356	NPIPA7	-2.71224	2.71224	2.68e-14	2.28e-12	77.4463	94.4926	133.016	111.503	127.315	17.1207	19.8262	18.1221	17.3104	8.48166
357	CDK11A	-1.90379	1.90379	2.75e-14	2.33e-12	139.469	194.914	187.751	142.203	202.733	47.0819	62.3109	36.2443	41.5449	42.4083
358	CAPN3	-1.41313	1.41313	2.76e-14	2.33e-12	1099.02	1379.59	2011.14	1470.91	1630.46	614.205	467.332	616.152	526.235	627.643
360	TEPSIN	-1.10188	1.10188	2.9e-14	2.43e-12	815.155	1216.92	1036.91	1032.02	1011.05	457.979	433.344	561.786	446.608	483.455
361	GLDC	5.09071	5.09071	2.92e-14	2.44e-12	30.5191	150.818	145.247	215.393	38.8293	4791.66	3373.29	9097.31	425.835	2107.69
363	HLA-G	-7.02307	7.02307	3.11e-14	2.59e-12	135.531	150.818	142.189	169.22	216.174	0	0	0	6.92415	0
365	UHMK1	1.30049	1.30049	3.29e-14	2.73e-12	5498.36	6056.42	5346.02	5857.11	5583.57	13090.9	14611.9	18958.8	9686.88	13456.2
370	NCF1	2.21786	2.21786	3.88e-14	3.18e-12	90.2446	144.147	69.1071	85.7151	104.914	689.108	379.53	531.583	249.269	441.046
374	ADGRG3	5.09405	5.09405	4.23e-14	3.42e-12	3.93795	6.67006	12.2313	2.21042	10.454	505.061	232.25	163.099	13.8483	292.617
377	SCUBE2	3.30462	3.30462	4.71e-14	3.78e-12	259.905	436.889	596.584	691.86	551.077	3841.46	7168.59	8269.73	1184.03	4597.06
376	IFI27	3.1988	3.1988	4.7e-14	3.78e-12	1939.11	2314.88	2874.98	777.084	1125.67	21724	15045.3	28152.7	6886.06	11115.2
379	ATG16L2	-1.52646	1.52646	5.53e-14	4.41e-12	5193.83	7610.17	5517.56	6605.71	7085.59	2381.92	1577.6	2962.97	1751.81	2438.48
380	SLC23A3	-2.65176	2.65176	6.17e-14	4.91e-12	213.962	253.462	486.502	312.651	188.919	36.3815	33.9878	33.2239	69.2415	63.6125
381	KCNJ2	4.33552	4.33552	6.26e-14	4.97e-12	558.532	625.504	723.178	807.785	480.885	15079.1	14501.4	28388.3	1111.33	5440.99
382	TAF10	-1.54811	1.54811	6.67e-14	5.28e-12	281.563	261.244	260.833	290.793	312.127	81.3234	96.2987	151.018	62.3173	89.0574
384	LURAP1L	5.12041	5.12041	7.61e-14	5.98e-12	26.253	39.6498	31.4957	21.8586	21.6548	1759.15	991.31	1634.01	20.7724	491.936
390	MAN2A1	1.47293	1.47293	9.02e-14	6.99e-12	3463.1	3399.88	2605.89	3622.14	2749.04	9795.19	10887.4	9181.88	5477	8621.61
394	IL19	5.57475	5.57475	9.4e-14	7.21e-12	1.96897	1.11168	1.22313	0.736806	0.373358	42.8018	56.6463	132.896	6.92415	16.9633
396	GGH	1.99121	1.99121	1.02e-13	7.79e-12	1606.35	1548.94	1091.34	1613.11	1694.3	7952.57	8159.9	5629.94	2963.54	5318
399	PRRX1	4.19542	4.19542	1.07e-13	8.11e-12	53.8186	111.909	113.446	55.7516	58.9906	699.809	1656.9	3261.98	176.566	1420.68
402	PCGF6	1.2007	1.2007	1.23e-13	9.29e-12	248.091	204.178	255.329	227.182	168.385	464.399	523.978	610.112	495.077	441.046
403	NRBP2	-1.30378	1.30378	1.27e-13	9.55e-12	1860.02	2231.88	2529.14	1801.24	2311.09	650.587	781.719	936.31	862.056	1132.3
408	CCDC17	-2.21505	2.21505	1.63e-13	1.21e-11	220.197	277.178	200.9	171.43	350.957	44.9419	45.317	45.3053	86.5518	42.4083
410	TMEM19	1.78867	1.78867	1.69e-13	1.24e-11	2785.77	2611.7	3092.7	2880.66	2141.21	9155.3	13496	8287.85	5061.55	10682.7
417	SLC28A3	2.68138	2.68138	1.81e-13	1.31e-11	577.566	389.087	717.368	635.372	559.664	3954.88	5749.6	4089.56	1042.08	3630.15
420	TMTC3	1.94971	1.94971	1.93e-13	1.39e-11	3557.94	3354.67	3141.93	4248.67	2962.6	13805.7	17226.1	15597.1	5830.13	14236.5
421	SUSD2	4.96276	4.96276	1.95e-13	1.4e-11	108.95	127.843	57.7931	176.588	137.396	1007.98	3645.19	12021	446.608	1857.48
424	SGK1	3.00685	3.00685	2.11e-13	1.51e-11	4281.53	6122.75	5656.39	4144.78	5431.24	41900.8	51735	68876.2	8748.66	34804.5
425	SCARB1	-2.12036	2.12036	2.29e-13	1.63e-11	2079.89	2498.68	1365.63	1319.37	3337.08	419.457	489.99	625.214	553.932	347.748
432	SGSM3	-2.67111	2.67111	2.61e-13	1.83e-11	129.624	204.919	185.916	158.904	210.574	21.4009	22.6585	48.3257	3.46207	46.6491
433	PRSS33	7.60233	7.60233	2.63e-13	1.84e-11	0.328162	0.741118	0	0.982407	0.746716	267.511	127.454	18.1221	0	131.466
435	TMEM88B	6.08852	6.08852	2.73e-13	1.9e-11	3.60979	0	0	0.982407	0	57.7824	50.9817	60.4071	34.6207	114.502
436	PLAG1	1.63665	1.63665	2.92e-13	2.03e-11	365.573	396.498	439.717	477.696	305.034	1468.1	1486.96	1335	695.877	1178.95
437	GCH1	1.5318	1.5318	2.96e-13	2.05e-11	991.707	816.712	1052.2	1030.55	965.878	3141.65	3257.16	3343.53	1547.55	2748.06
438	SLC34A3	-2.04693	2.04693	3.09e-13	2.13e-11	521.778	746.306	592.303	594.848	519.715	92.0238	99.131	120.814	263.118	152.67
444	GAS8	-1.05574	1.05574	3.61e-13	2.46e-11	933.95	1094.63	1330.46	1106.68	1277.26	462.259	560.798	543.664	567.78	640.365
448	D2HGDH	-1.29372	1.29372	4.31e-13	2.91e-11	3216.32	4423.73	4747.6	4777.2	4022.19	1956.04	1206.57	2026.66	1658.33	1793.87
450	ZC3H11B	1.29022	1.29022	4.48e-13	3.01e-11	202.476	171.939	187.751	161.852	153.824	380.936	603.283	398.687	346.207	415.601
453	CALML3	-2.01166	2.01166	5e-13	3.34e-11	3030.91	3864.93	4677.27	2888.28	3427.43	770.432	909.173	555.745	1540.62	661.57
454	CD209	3.43721	3.43721	5.1e-13	3.4e-11	37.7387	46.3199	26.6032	32.9107	20.5347	528.602	226.585	739.987	124.635	152.67
457	ATP8A1	1.2886	1.2886	5.53e-13	3.66e-11	758.383	623.651	859.864	850.519	586.919	2170.05	1872.16	1948.13	1319.05	1670.89
460	FSCN2	-2.56405	2.56405	6e-13	3.95e-11	99.7613	115.614	121.702	87.1887	167.264	29.9612	11.3293	18.1221	17.3104	21.2042
462	H1-10-AS1	-2.24559	2.24559	6.06e-13	3.97e-11	140.782	138.589	176.437	183.465	113.128	29.9612	22.6585	18.1221	31.1587	63.6125
463	WBP1	-1.52408	1.52408	6.16e-13	4.02e-11	760.68	884.154	969.64	982.653	864.324	267.511	175.603	362.443	398.138	356.23
468	C20orf197	2.36651	2.36651	6.95e-13	4.5e-11	17.7208	17.4163	14.6776	13.9993	13.4409	124.125	62.3109	111.753	45.007	46.6491
470	FANCB	1.12534	1.12534	7.18e-13	4.62e-11	73.8365	90.4164	70.3302	85.7151	70.1913	173.347	175.603	166.12	162.717	173.874
472	ZSCAN18	-1.14	1.14	7.45e-13	4.77e-11	940.185	1113.9	1558.27	1268.53	1142.1	586.384	535.307	495.338	567.78	547.067
476	COL7A1	-2.11763	2.11763	8.22e-13	5.22e-11	9969.57	12329.2	13458.1	13410.4	11060.7	2437.56	1093.27	3406.96	4022.93	2921.93
480	PLA2G4B	-3.49942	3.49942	8.85e-13	5.58e-11	571.331	851.174	323.519	176.833	600.36	17.1207	42.4847	90.6107	27.6966	46.6491
481	NPIPA2	-4.22088	4.22088	8.95e-13	5.63e-11	91.8855	71.5179	106.413	69.2597	120.968	2.14009	0	3.02036	3.46207	21.2042
486	ATP6V0C	-2.4181	2.4181	9.68e-13	6.03e-11	74.4928	73.7413	72.4707	74.1718	89.606	12.8405	14.1616	12.0814	13.8483	21.2042
484	SMAD5	1.01359	1.01359	9.65e-13	6.03e-11	3984.55	4393.35	4013.1	5040.73	3997.55	7580.19	9567.56	10302.4	6944.92	8871.82
487	IGLON5	-2.67331	2.67331	9.76e-13	6.06e-11	1508.23	1286.21	967.194	1040.86	2082.97	169.067	181.268	75.5089	287.352	373.193
490	CXCL1	5.33853	5.33853	1.02e-12	6.3e-11	9.18855	21.1219	7.33881	5.40324	10.8274	276.071	249.244	779.252	6.92415	865.129
499	ECT2	1.48574	1.48574	1.25e-12	7.6e-11	1281.15	1404.05	1208.76	1565.22	1033.83	3597.49	4140.84	4971.5	2440.76	3027.95
504	BORCS8	-1.01255	1.01255	1.41e-12	8.46e-11	926.074	1140.21	1112.75	979.215	1266.8	575.684	535.307	549.705	602.401	415.601
505	GUSBP11	-1.35673	1.35673	1.43e-12	8.57e-11	365.573	579.554	513.716	510.361	493.953	199.028	150.113	157.058	228.497	233.246
506	LRRC31	11.0108	11.0108	1.46e-12	8.72e-11	0	0	3.05784	0	0.746716	2067.33	1914.64	2987.13	6.92415	890.574
507	SARS2	-2.02843	2.02843	1.49e-12	8.92e-11	108.294	141.554	108.553	113.714	131.795	27.8212	33.9878	12.0814	24.2345	55.1308
511	U2AF1L4	-1.5312	1.5312	1.7e-12	1e-10	244.481	264.95	298.139	249.531	284.872	89.8837	110.46	93.631	41.5449	131.466
513	CYBA	1.59003	1.59003	1.74e-12	1.02e-10	1503.64	1737.55	2154.25	1242.01	1550.18	5388.74	3772.64	6952.86	3527.85	5004.18
515	SAMD12	1.32	1.32	1.75e-12	1.03e-10	2043.14	1826.86	1746.64	1210.82	1299.29	5104.11	3429.93	4035.19	3697.49	4016.07
518	NFE2L3	1.67194	1.67194	1.79e-12	1.05e-10	742.959	802.631	732.658	429.803	618.281	1797.67	2537.75	2497.83	1319.05	2446.96
520	ADAMTS15	4.07688	4.07688	1.91e-12	1.11e-10	11.1575	14.8224	44.9502	10.8065	16.4278	228.989	518.313	646.356	62.3173	199.319
522	MSANTD2	-1.06192	1.06192	1.92e-12	1.11e-10	1031.41	1197.65	1413.03	1345.9	1013.29	584.244	495.655	531.583	682.029	585.235
526	KIAA0895L	-1.05134	1.05134	2.08e-12	1.19e-10	1539.08	2192.97	2315.7	2031.13	2070.64	834.635	883.682	1075.25	1004	1111.1
528	MYO7A	-1.36764	1.36764	2.12e-12	1.21e-10	232.995	331.65	303.337	280.969	227.375	107.004	107.628	120.814	83.0898	114.502
529	POSTN	7.30934	7.30934	2.16e-12	1.23e-10	95.1671	254.204	142.801	177.325	85.499	11389.6	13858.5	89635.1	270.042	4597.06
532	CYP2D6	-1.88011	1.88011	2.26e-12	1.29e-10	253.669	469.498	473.353	329.107	386.052	79.1833	67.9755	120.814	110.786	148.429
539	TPGS1	1.17863	1.17863	3.18e-12	1.79e-10	116.826	101.904	127.206	121.573	105.287	291.052	232.25	323.178	186.952	258.691
542	C2orf72	-2.49884	2.49884	3.27e-12	1.82e-10	130.28	116.356	176.437	225.217	147.476	19.2608	22.6585	18.1221	58.8553	25.445
541	NEK6	2.0932	2.0932	3.26e-12	1.82e-10	170.644	295.336	188.057	214.656	198.253	808.953	1073.45	1256.47	373.904	1039
546	FKBP1C	1.6522	1.6522	3.55e-12	1.97e-10	128.64	111.168	93.5698	119.854	135.529	205.448	371.033	522.521	363.518	394.397
547	GPR87	-1.65964	1.65964	3.58e-12	1.98e-10	240.543	205.66	227.503	256.163	271.058	59.9225	65.1432	45.3053	121.173	97.5391
550	KITLG	2.87707	2.87707	3.85e-12	2.11e-10	1930.58	1498.54	1700.46	1187.73	1197.36	11727.7	13623.4	17943.9	2278.04	9630.93
551	LRP12	1.26784	1.26784	3.84e-12	2.11e-10	170.644	190.467	110.388	172.658	157.557	440.858	345.542	416.809	328.897	394.397
554	CASTOR1	-2.38686	2.38686	4.17e-12	2.28e-10	196.569	242.346	300.585	226.936	348.717	38.5216	67.9755	18.1221	90.0139	38.1675
558	STX1B	-2.7857	2.7857	4.45e-12	2.41e-10	148.329	171.569	104.884	286.617	274.045	23.541	45.317	18.1221	38.0828	16.9633
559	TRMT1L	1.01626	1.01626	4.46e-12	2.42e-10	1440.63	1373.29	1472.65	1506.77	1201.84	3160.91	3129.71	2663.95	2053.01	3138.21
561	SPRR2B	-5.80216	5.80216	4.56e-12	2.46e-10	24843.2	9637.5	1527.69	8453.62	9305.21	81.3234	368.201	45.3053	443.145	25.445
563	GMFB	1.05715	1.05715	4.76e-12	2.56e-10	2648.27	2762.15	2338.02	2433.42	2311.09	5232.52	6395.37	5989.36	4196.03	4168.74
566	SPPL2A	1.15238	1.15238	4.84e-12	2.58e-10	2627.27	2608.74	2827.28	2504.65	2320.42	6017.93	6486	7037.43	3898.3	5199.26
580	SOCS1	3.97151	3.97151	5.64e-12	2.94e-10	15.7518	27.7919	28.1321	13.5081	30.242	374.515	286.064	848.72	34.6207	262.932
579	HYPK	-1.7745	1.7745	5.62e-12	2.94e-10	130.937	151.929	152.586	138.765	147.103	23.541	25.4908	63.4275	58.8553	46.6491
581	ITGAV	1.35049	1.35049	5.69e-12	2.96e-10	3723.66	3462.87	2873.45	3988.82	3085.06	11481.6	8734.86	9930.93	5750.5	7781.92
590	C2CD2L	-1.18762	1.18762	6.49e-12	3.33e-10	1523.33	2022.51	1896.47	1646.27	2340.58	819.654	719.408	709.783	1080.17	814.24
591	DENND6A	1.03053	1.03053	6.63e-12	3.4e-10	1552.21	1402.2	1329.85	1427.68	1278.75	3081.73	3132.54	3313.33	2008	2735.34
594	KIFC2	-1.6744	1.6744	6.98e-12	3.55e-10	4946.72	6455.51	6447.14	5278.23	6646.52	1675.69	1144.25	1540.38	1990.69	2989.79
596	SLC5A3	1.18094	1.18094	7.54e-12	3.83e-10	1592.57	1709.76	1276.34	1688.51	1373.21	3976.28	3461.09	4361.39	2838.9	2671.72
597	ATAT1	-1.25596	1.25596	7.64e-12	3.87e-10	977.596	1227.66	1211.21	1109.38	1101.03	297.472	472.996	465.135	547.008	589.475
604	ACADL	-3.05998	3.05998	9.02e-12	4.52e-10	63.9917	73.7413	99.9912	101.679	125.448	4.28018	5.66463	12.0814	13.8483	25.445
605	ERI1	1.24558	1.24558	9.53e-12	4.77e-10	777.745	762.981	594.749	678.598	666.818	1523.74	1911.81	2126.33	1118.25	1569.11
609	LHFPL5	-1.84538	1.84538	1.04e-11	5.15e-10	331.116	407.615	280.404	293.74	313.621	121.985	53.814	60.4071	141.945	72.0941
610	IRX3	1.03964	1.03964	1.05e-11	5.19e-10	908.681	856.362	1263.5	955.146	1006.95	2202.15	2005.28	2093.11	1606.4	2353.66
612	BCL2L14	2.50717	2.50717	1.21e-11	5.96e-10	14.7673	10.7462	18.0412	12.2801	11.9475	57.7824	90.634	132.896	27.6966	76.335
615	CCL24	3.42472	3.42472	1.27e-11	6.26e-10	71.8675	67.4418	25.6858	155.712	84.0056	378.796	1855.17	628.234	439.683	1047.49
618	LARGE2	-1.23579	1.23579	1.34e-11	6.57e-10	1737.62	1590.81	1456.75	1523.22	1378.44	635.606	566.463	543.664	972.843	547.067
625	TBX19	-1.82036	1.82036	1.57e-11	7.62e-10	659.278	541.387	464.485	455.1	559.291	141.246	203.927	220.486	117.711	67.8533
636	ACSL5	1.51925	1.51925	1.85e-11	8.8e-10	691.438	500.625	769.963	473.275	549.583	1891.84	1954.3	2198.82	1381.37	1119.58
642	CYP7B1	2.63408	2.63408	2.07e-11	9.77e-10	2735.23	2559.08	1410.58	2382.83	2597.45	16234.7	16155.5	26980.8	5096.17	8066.06
643	QRICH2	-1.30924	1.30924	2.08e-11	9.78e-10	848.3	1400.71	1196.23	1253.31	1096.55	496.501	407.853	353.382	460.456	627.643
650	SIRT7	-1.09533	1.09533	2.35e-11	1.09e-09	10052.9	9375.15	10469.4	8290.78	11736.5	4447.1	4673.32	3419.04	5002.7	5835.38
652	CNKSR1	-1.45839	1.45839	2.4e-11	1.11e-09	4430.19	5036.27	4387.99	4642.61	7228.21	2200.01	2019.44	1987.39	2011.46	1132.3
653	TRIM69	1.04257	1.04257	2.45e-11	1.14e-09	1890.54	2105.15	1812.07	1994.04	1604.69	4984.27	4087.03	3878.14	3025.85	3384.18
656	SAMSN1	3.11356	3.11356	2.59e-11	1.19e-09	160.143	103.757	94.4871	78.8382	50.4034	1085.02	523.978	1667.24	225.035	716.7
667	MGAT2	2.49781	2.49781	3.02e-11	1.37e-09	19.6897	9.26398	16.2065	13.0169	14.1876	57.7824	50.9817	57.3867	162.717	84.8166
669	KRT79	-2.97694	2.97694	3.11e-11	1.41e-09	1234.87	1961	928.971	1345.9	852.003	143.386	50.9817	66.4478	280.428	267.172
672	HRH1	3.03075	3.03075	3.31e-11	1.49e-09	525.06	358.701	369.387	357.842	360.291	5307.42	4931.06	3017.33	533.159	2315.49
676	SIGLEC8	3.66183	3.66183	3.51e-11	1.57e-09	16.4081	11.4873	36.0825	9.08727	13.0675	280.352	70.8078	383.585	58.8553	296.858
680	POTEF	-6.65882	6.65882	3.59e-11	1.6e-09	37.7387	45.9493	48.9254	45.6819	106.407	0	0	0	0	0
679	DNASE1	-1.14202	1.14202	3.59e-11	1.6e-09	2378.85	2338.23	1491	2025.72	2253.59	868.876	827.036	845.699	1080.17	1140.78
681	RGS11	-3.83982	3.83982	3.76e-11	1.67e-09	350.806	454.676	307.924	521.413	748.583	0	33.9878	30.2036	79.6277	25.445
682	LRRC37A2	-1.69636	1.69636	3.85e-11	1.71e-09	1165.96	1408.12	870.26	1520.03	1313.85	571.404	237.914	413.789	422.373	284.136
687	NTRK2	3.57372	3.57372	3.94e-11	1.73e-09	2151.1	1351.8	2107.77	2057.16	1315.71	18768.6	24499.5	49071.7	2516.93	12107.6
686	ARHGAP40	-1.99607	1.99607	3.92e-11	1.73e-09	7699.02	12865.1	12841.1	7055.16	8398.32	2559.55	2415.96	1078.27	2987.77	3210.31
688	AHR	1.687	1.687	3.94e-11	1.73e-09	1148.24	1006.44	1087.06	1121.91	692.206	3944.18	3010.75	4835.59	2059.93	2421.51
689	CCDC159	-1.22734	1.22734	4.02e-11	1.77e-09	891.617	1057.58	1058.01	914.13	1073.78	462.259	399.356	356.402	609.325	301.099
691	NPIPA3	-4.41393	4.41393	4.17e-11	1.83e-09	66.617	68.924	91.1235	64.1021	93.7129	0	0	18.1221	0	0
696	STAT1	1.0731	1.0731	4.42e-11	1.92e-09	5696.57	6814.21	5682.99	5289.53	5050.79	12802	11436.9	15850.8	10137	9796.32
702	TMEM106B	1.06288	1.06288	4.92e-11	2.12e-09	3289.17	2781.42	3234.88	3192.09	2501.87	7710.74	7318.7	5406.44	4891.91	5996.53
707	FFAR3	8.50668	8.50668	5.09e-11	2.18e-09	0	0	0	0	0.373358	79.1833	22.6585	39.2646	0	16.9633
713	ARL17B	-3.59494	3.59494	5.23e-11	2.22e-09	594.302	508.778	542.154	873.36	783.305	40.6617	11.3293	138.936	72.7036	8.48166
716	CYP11A1	1.05277	1.05277	5.57e-11	2.35e-09	856.504	901.57	821.335	765.541	879.259	1361.1	1841	2343.8	1464.46	1755.7
723	CCL13	7.68337	7.68337	6.03e-11	2.52e-09	0	0	1.52892	0	0	119.845	11.3293	138.936	41.5449	8.48166
726	MYRFL	4.10377	4.10377	6.21e-11	2.59e-09	3.28162	7.04062	1.52892	7.85926	3.73358	42.8018	135.951	169.14	20.7724	33.9266
728	SYNPO	3.62089	3.62089	6.36e-11	2.64e-09	861.098	878.225	525.336	696.281	968.865	9959.97	11216	20686.4	882.829	5597.9
730	MGAT3	3.26532	3.26532	6.43e-11	2.67e-09	120.107	186.391	173.685	120.099	106.407	1341.84	1249.05	2769.67	173.104	1259.53
731	PLAGL1	-1.51002	1.51002	6.47e-11	2.68e-09	9755.28	9337.72	7987.07	7576.57	10371.9	2208.57	2503.77	2555.22	4788.05	3765.86
736	GAPT	1.51211	1.51211	6.9e-11	2.84e-09	73.8365	123.767	114.363	109.047	100.807	374.515	303.058	241.628	190.414	377.434
737	PABPC3	-1.97647	1.97647	6.99e-11	2.87e-09	671.092	409.468	409.138	377.49	682.872	192.608	150.113	66.4478	110.786	122.984
741	ANO9	-1.09416	1.09416	7.48e-11	3.06e-09	3550.39	4386.31	3963.87	4297.79	3688.41	1455.26	1571.93	2207.88	1682.57	2413.03
742	CPA3	4.5457	4.5457	7.53e-11	3.07e-09	253.998	251.98	777.608	235.778	106.034	12027.3	2571.74	14449.4	488.152	8426.53
743	SULT1A1	-1.64163	1.64163	7.58e-11	3.09e-09	424.314	617.351	649.484	819.573	511.874	254.671	192.597	226.527	114.248	173.874
745	FZD1	1.14134	1.14134	7.86e-11	3.19e-09	1770.44	1589.7	1710.86	1539.19	1777.18	3638.15	3806.63	4929.22	2454.61	3668.32
746	TP53AIP1	-1.10869	1.10869	7.93e-11	3.21e-09	2863.54	2884.43	2663.99	3539.61	2821.84	1275.49	1121.6	1513.2	1838.36	1102.62
748	RUSC1-AS1	-1.69502	1.69502	8.21e-11	3.32e-09	501.104	658.854	548.882	505.94	551.823	109.145	107.628	241.628	252.731	148.429
749	NPIPB5	-1.07837	1.07837	8.23e-11	3.32e-09	2344.72	3389.13	3347.11	2220.24	2968.57	1149.23	1251.88	1495.08	1364.06	1505.49
750	SLC2A3	2.31055	2.31055	8.53e-11	3.44e-09	252.357	261.985	210.991	137.783	195.64	1489.5	909.173	1353.12	325.435	1170.47
756	SPIN2A	-3.34538	3.34538	9.19e-11	3.68e-09	53.4905	71.5179	57.1815	64.8389	54.1369	4.28018	16.9939	6.04071	0	0
755	DHPS	-1.71134	1.71134	9.17e-11	3.68e-09	246.45	340.173	329.635	261.075	330.795	77.0432	39.6524	114.773	121.173	114.502
759	KDR	-1.00398	1.00398	9.69e-11	3.86e-09	734.427	851.545	778.525	715.929	761.651	483.66	271.902	404.728	366.98	381.675
760	RPS10P5	-2.79146	2.79146	9.85e-11	3.92e-09	103.371	102.645	79.5037	103.644	75.4184	19.2608	0	27.1832	17.3104	0
762	SIGLEC6	4.53544	4.53544	1.03e-10	4.1e-09	22.6432	28.1625	79.8095	13.5081	13.4409	1100.01	192.597	1422.59	69.2415	869.37
767	CERS6	1.05192	1.05192	1.11e-10	4.38e-09	2318.79	2679.14	2216.01	3057.5	2982.39	4932.9	6658.77	4959.42	4483.39	6450.3
771	CEBPE	6.4132	6.4132	1.22e-10	4.78e-09	0.656325	2.96447	0	0	2.98687	252.53	107.628	6.04071	41.5449	139.947
773	CXCL6	5.0762	5.0762	1.31e-10	5.13e-09	4.59427	19.6396	4.58675	4.91204	0.746716	303.893	354.039	256.73	6.92415	237.487
774	ZNF662	-1.93933	1.93933	1.31e-10	5.14e-09	1709.73	1761.64	1718.5	1682.13	2058.7	286.772	388.027	289.954	900.139	470.732
776	GOLGA6L9	-1.01898	1.01898	1.34e-10	5.24e-09	3407.97	2897.77	4268.43	2882.87	4471.34	1733.47	1750.37	1748.79	1696.42	1921.1
777	ZXDA	1.37579	1.37579	1.35e-10	5.28e-09	75.8055	67.0712	78.5864	97.2583	57.4972	175.487	178.436	265.791	204.262	152.67
778	C12orf76	-1.09702	1.09702	1.4e-10	5.43e-09	850.925	581.407	695.352	845.116	767.251	269.651	385.195	362.443	325.435	415.601
782	RAPGEF3	-1.50323	1.50323	1.46e-10	5.67e-09	3661.64	4271.81	4319.5	2420.16	4134.57	1425.3	778.886	1627.97	1509.46	1293.45
784	CXADR	1.32719	1.32719	1.49e-10	5.76e-09	4552.27	4351.48	4954.61	4633.03	4484.41	12290.5	14020	13002.6	6207.5	12124.5
786	EIF4A1	-2.00224	2.00224	1.56e-10	5.99e-09	434.487	699.245	528.7	385.349	626.868	104.864	93.4664	114.773	259.656	97.5391
788	CES4A	-1.44337	1.44337	1.57e-10	6.01e-09	516.856	813.748	752.533	767.015	630.229	194.748	308.722	280.893	166.18	335.026
790	ADGRE1	3.54282	3.54282	1.58e-10	6.04e-09	7.21957	22.2335	10.3966	19.6481	6.72045	288.912	175.603	36.2443	62.3173	207.801
791	SLC22A14	-2.42171	2.42171	1.58e-10	6.06e-09	86.3067	67.8123	69.7187	92.1007	132.916	17.1207	11.3293	18.1221	20.7724	16.9633
794	ZNF841	-1.10582	1.10582	1.64e-10	6.26e-09	1538.1	1701.24	1523.11	1715.77	1284.35	642.027	657.097	558.766	986.691	771.831
804	APOL6	1.81544	1.81544	1.86e-10	7.02e-09	3308.2	3516.98	4634.76	3607.89	3003.29	19404.2	14818.7	11975.7	5722.81	11675
805	C9orf40	1.35806	1.35806	1.88e-10	7.08e-09	294.033	317.199	283.767	270.653	196.013	900.977	810.042	546.684	484.69	742.145
811	RTP4	3.44448	3.44448	2.04e-10	7.61e-09	65.3043	60.7717	181.941	58.6988	47.7898	1337.56	1200.9	1295.73	145.407	530.104
812	ATP2A1	-1.77509	1.77509	2.05e-10	7.63e-09	82.6969	145.259	136.074	131.643	124.328	36.3815	36.8201	45.3053	31.1587	29.6858
819	EPPK1	4.45388	4.45388	2.23e-10	8.25e-09	139.797	192.691	73.6939	163.08	304.287	3006.82	2209.2	10637.7	145.407	3142.46
820	SLC15A3	2.20697	2.20697	2.37e-10	8.75e-09	203.789	171.569	201.817	121.819	157.184	727.63	583.457	1313.85	294.276	1034.76
821	AGAP9	-1.41448	1.41448	2.39e-10	8.81e-09	914.588	1557.46	1099.6	1277.87	922.195	425.878	362.536	516.481	304.663	559.79
823	ST8SIA6	3.17103	3.17103	2.49e-10	9.15e-09	43.3174	63.7362	32.1073	42.7347	18.2946	331.714	263.405	604.071	62.3173	542.826
824	STK17B	1.83206	1.83206	2.5e-10	9.16e-09	1396.99	1166.89	1176.04	873.36	1015.53	5390.88	5140.65	4868.81	1963	2667.48
825	OBSCN-AS1	-2.74438	2.74438	2.56e-10	9.37e-09	102.058	124.137	178.578	145.642	156.064	17.1207	2.83231	12.0814	51.9311	25.445
828	FAM193B	-1.02885	1.02885	2.61e-10	9.54e-09	4066.92	5163	5604.1	4770.82	5913.25	2289.89	2039.27	2742.48	2274.58	3172.14
829	SP4	1.02147	1.02147	2.65e-10	9.66e-09	205.758	191.95	255.635	212.2	167.264	415.177	444.673	483.257	332.359	419.842
830	BMP8A	-1.67317	1.67317	2.68e-10	9.76e-09	303.222	363.889	397.519	337.703	287.112	70.6229	67.9755	102.692	110.786	190.837
832	NUDT3	1.65621	1.65621	2.72e-10	9.9e-09	65.3043	43.726	70.636	47.8924	57.4972	248.25	104.796	141.957	211.187	190.837
834	PLPP2	1.84675	1.84675	2.98e-10	1.08e-08	864.38	633.656	524.419	970.619	788.533	2854.88	2192.21	4300.99	1377.91	2875.28
836	YJEFN3	-2.23177	2.23177	3e-10	1.09e-08	152.267	313.864	224.751	361.772	212.814	23.541	53.814	45.3053	69.2415	84.8166
840	NACA4P	-5.60266	5.60266	3.1e-10	1.12e-08	100.418	76.7057	82.8674	114.942	51.5234	6.42027	0	0	0	0
843	ZNF219	1.49008	1.49008	3.18e-10	1.14e-08	2775.93	2410.86	2853.27	1943.94	2919.66	9146.74	6905.18	9689.3	4164.87	6331.56
842	SRSF5	-1.22291	1.22291	3.18e-10	1.14e-08	66907.4	44191	47537.1	41178.1	47615.9	17957.5	20472	16029	26398.3	25156.6
844	BTNL9	-2.9651	2.9651	3.23e-10	1.16e-08	212.977	435.777	457.147	262.303	231.482	25.6811	31.1555	36.2443	103.862	8.48166
845	SLC16A1	2.54794	2.54794	3.28e-10	1.18e-08	966.438	850.433	706.36	922.972	582.065	4729.6	5902.54	8514.38	1239.42	3167.9
850	GPR34	1.56065	1.56065	3.65e-10	1.3e-08	93.8544	86.3403	79.8095	123.783	110.141	359.535	263.405	398.687	162.717	267.172
863	PITX2	4.25734	4.25734	4.67e-10	1.64e-08	6.23508	8.89342	15.9007	4.42083	31.7354	423.738	246.411	341.3	13.8483	254.45
864	BAIAP3	-2.00374	2.00374	4.74e-10	1.66e-08	333.741	329.798	471.518	366.929	405.84	51.3621	90.634	45.3053	145.407	152.67
865	PPP1R3E	-1.0542	1.0542	4.75e-10	1.66e-08	1249.64	1327.34	1349.12	1532.31	1304.14	631.326	487.158	631.254	917.45	593.716
869	ARHGAP33	-1.43661	1.43661	5.11e-10	1.78e-08	707.846	1110.94	1227.72	968.163	1009.93	338.134	229.417	353.382	502.001	441.046
870	SRGN	2.18824	2.18824	5.16e-10	1.79e-08	472.226	498.031	446.444	382.648	442.056	3297.88	1501.13	3047.54	720.111	1641.2
873	SPTBN5	-1.80988	1.80988	5.21e-10	1.81e-08	1738.6	2079.95	2686.61	1847.17	2192.73	425.878	464.499	350.361	1004	771.831
878	DNAH1	-1.33938	1.33938	5.71e-10	1.97e-08	1178.1	1580.43	1481.52	1264.85	1799.96	487.94	396.524	552.725	834.36	623.402
880	P2RY14	1.68126	1.68126	6e-10	2.06e-08	67.9296	57.0661	73.6939	72.4526	41.0694	271.791	232.25	193.303	103.862	195.078
882	CA2	3.2107	3.2107	6.15e-10	2.11e-08	1411.43	654.037	610.956	451.662	664.951	6871.82	7709.56	13739.6	986.691	5805.7
884	FADD	1.63088	1.63088	6.4e-10	2.19e-08	191.647	120.061	149.528	118.871	168.011	462.259	252.076	694.682	429.297	479.214
886	AGXT	-3.39587	3.39587	6.6e-10	2.25e-08	108.622	66.7006	102.438	104.381	36.2157	4.28018	5.66463	6.04071	17.3104	8.48166
888	ABHD16A	-1.1765	1.1765	6.74e-10	2.3e-08	218.556	284.219	219.247	222.761	260.231	128.405	127.454	102.692	79.6277	84.8166
891	SLC25A34	-1.68408	1.68408	7.01e-10	2.38e-08	134.875	153.782	177.966	180.026	235.589	40.6617	33.9878	75.5089	65.7794	63.6125
895	CNTN4	4.27593	4.27593	7.26e-10	2.45e-08	24.6122	35.9442	55.0411	14.9817	7.46716	365.955	472.996	1489.04	48.469	296.858
897	METTL15P1	1.97284	1.97284	7.38e-10	2.49e-08	35.4415	42.9849	16.8181	22.5954	29.1219	83.4635	118.957	126.855	166.18	80.5758
901	LRRC25	1.93711	1.93711	7.59e-10	2.55e-08	27.8938	48.5432	52.9006	31.1914	48.1632	205.448	158.61	232.567	96.9381	97.5391
904	ATP8B1	1.1992	1.1992	7.84e-10	2.63e-08	7890.66	7368.94	5526.12	5649.58	5669.82	17345.4	16002.6	16134.7	9451.46	14775.1
911	PMFBP1	-2.19973	2.19973	8.18e-10	2.72e-08	108.294	141.924	208.239	202.376	150.837	47.0819	25.4908	18.1221	20.7724	67.8533
913	OGFRL1	1.01777	1.01777	8.37e-10	2.77e-08	10472	9551.9	12158	11103.4	10523.1	25749.5	27949.3	17164.7	18130.9	19944.6
917	PLA2G6	-1.11139	1.11139	8.47e-10	2.8e-08	1261.78	1696.79	1633.19	1434.07	1480.37	462.259	705.246	785.292	872.443	657.329
918	STX16-NPEPL1	-1.94609	1.94609	8.95e-10	2.95e-08	79.4153	135.625	106.413	99.96	83.2589	27.8212	16.9939	30.2036	38.0828	16.9633
922	PASK	-1.11343	1.11343	9.2e-10	3.02e-08	1792.75	2377.51	1932.55	2387.74	1908.98	881.716	730.737	1271.57	1104.4	818.48
926	RNF182	-3.20645	3.20645	9.35e-10	3.06e-08	64.3198	52.2488	89.9004	121.573	103.047	6.42027	5.66463	0	13.8483	25.445
928	RGS18	1.95662	1.95662	9.71e-10	3.17e-08	17.7208	38.9087	49.2312	53.5412	32.8555	171.207	178.436	166.12	96.9381	131.466
929	STRADA	-1.12125	1.12125	9.97e-10	3.25e-08	537.202	629.209	515.857	592.146	608.2	211.869	286.064	302.036	349.669	173.874
930	MSH5	-1.8649	1.8649	1e-09	3.26e-08	210.024	353.513	280.404	296.196	273.672	59.9225	36.8201	135.916	93.476	63.6125
933	NAV1	1.58774	1.58774	1.03e-09	3.36e-08	1208.29	988.281	1069.94	1105.7	1087.22	3098.85	3611.2	4452	1443.68	3804.03
938	NPIPA5	-2.14058	2.14058	1.09e-09	3.51e-08	308.473	150.818	370.304	349	402.107	72.763	28.3231	72.4885	83.0898	106.021
941	ABCB6	-1.71518	1.71518	1.1e-09	3.54e-08	124.045	221.224	172.462	157.676	199	53.5022	62.3109	42.285	79.6277	25.445
945	RRP7BP	-1.55247	1.55247	1.12e-09	3.6e-08	471.241	676.27	730.517	660.178	622.388	216.149	152.945	250.689	332.359	122.984
948	FABP5P3	-6.24972	6.24972	1.13e-09	3.62e-08	70.2267	38.5381	17.7355	48.138	39.576	0	0	0	0	0
955	FAM71F2	-2.01398	2.01398	1.24e-09	3.94e-08	165.394	332.021	545.824	351.456	257.991	92.0238	82.1371	102.692	65.7794	63.6125
958	NXF3	-5.90754	5.90754	1.26e-09	3.99e-08	187.709	44.8377	32.7188	143.923	293.46	4.28018	0	0	6.92415	0
964	ANTXR2	1.44775	1.44775	1.3e-09	4.07e-08	171.629	118.949	115.28	96.2759	90.726	400.197	280.399	407.748	242.345	279.895
967	CTSG	5.54721	5.54721	1.34e-09	4.18e-08	10.8294	10.3757	34.5535	27.5074	8.21388	1699.23	130.286	1220.22	27.6966	1204.4
977	ANTKMT	1.30548	1.30548	1.44e-09	4.46e-08	268.765	191.95	280.098	187.64	179.585	633.466	348.375	595.01	581.628	580.994
981	ADORA3	1.82785	1.82785	1.49e-09	4.61e-08	32.4881	55.2133	63.9088	80.5574	57.1238	288.912	240.747	217.466	145.407	127.225
983	CLCF1	-1.88734	1.88734	1.55e-09	4.78e-08	216.587	191.95	145.247	130.906	244.923	64.2027	73.6402	33.2239	48.469	25.445
988	GPR42	8.50872	8.50872	1.65e-09	5.04e-08	0	0	0	0	0.373358	74.9031	8.49694	9.06107	0	67.8533
992	STOM	2.13121	2.13121	1.7e-09	5.18e-08	2750.98	3211.64	3198.8	3138.79	2402.19	16970.9	14076.6	20281.7	4112.94	8960.88
995	LAIR1	1.54682	1.54682	1.73e-09	5.25e-08	168.347	261.244	218.33	224.971	178.465	627.046	710.911	921.208	398.138	407.12
1000	IFIH1	1.44993	1.44993	1.77e-09	5.36e-08	1953.55	1385.89	1746.94	1566.45	1341.85	4947.88	4897.07	6104.14	2575.78	3307.85
1010	PNPLA7	-2.58289	2.58289	1.95e-09	5.85e-08	594.958	553.986	659.881	832.345	477.898	87.7436	16.9939	196.323	131.559	89.0574
1014	MRPL38	-2.11786	2.11786	2.02e-09	6.02e-08	152.595	251.239	234.23	179.289	187.799	55.6423	25.4908	90.6107	38.0828	16.9633
1021	RAB23	1.13736	1.13736	2.16e-09	6.4e-08	190.334	189.356	219.247	218.831	212.067	483.66	546.637	573.867	315.049	335.026
1022	POMK	1.11878	1.11878	2.17e-09	6.41e-08	278.282	268.655	179.495	283.67	250.523	528.602	396.524	652.397	550.47	614.92
1025	LSMEM1	-1.68638	1.68638	2.24e-09	6.62e-08	411.516	365.742	199.677	331.808	427.868	96.304	70.8078	90.6107	155.793	131.466
1026	ALDH16A1	1.15751	1.15751	2.25e-09	6.64e-08	1083.59	876.372	1254.32	851.01	1014.79	2743.59	1849.5	2845.17	1665.26	2222.2
1027	SEMA4G	-1.0175	1.0175	2.29e-09	6.76e-08	314.051	450.6	455.923	440.61	392.773	199.028	189.765	187.262	186.952	258.691
1029	SMAD1	1.28095	1.28095	2.32e-09	6.81e-08	1093.77	966.789	944.871	1170.05	946.463	2405.46	2894.62	3340.51	1422.91	2379.11
1030	ZNF273	-1.2415	1.2415	2.32e-09	6.82e-08	2168.17	1800.92	1711.78	3512.11	2342.08	894.557	988.478	975.575	1059.39	962.669
1031	KLRC1	1.79168	1.79168	2.33e-09	6.84e-08	37.7387	42.9849	27.5205	25.297	21.2814	100.584	155.777	117.794	96.9381	59.3716
1033	CHST7	1.85284	1.85284	2.44e-09	7.14e-08	58.4129	57.4367	48.3138	59.4357	72.8048	188.328	141.616	368.483	110.786	262.932
1034	SNX15	-1.72087	1.72087	2.47e-09	7.24e-08	163.097	203.437	232.396	219.322	262.471	29.9612	84.9694	96.6514	51.9311	67.8533
1038	HBA1	-3.71898	3.71898	2.55e-09	7.44e-08	527.357	293.853	342.478	39.0507	149.343	23.541	39.6524	15.1018	13.8483	8.48166
1046	CEBPD	1.45031	1.45031	2.79e-09	8.08e-08	912.619	705.915	1363.79	642.986	815.788	2356.24	2254.52	3346.55	1789.89	2387.59
1048	CCR3	5.05187	5.05187	2.86e-09	8.24e-08	0.656325	3.70559	6.11567	1.47361	4.4803	241.83	130.286	42.285	0	127.225
1050	POLR2J2	-2.41489	2.41489	2.89e-09	8.32e-08	128.968	240.493	79.8095	186.412	257.617	29.9612	53.814	33.2239	31.1587	16.9633
1051	AARSD1	-1.65302	1.65302	2.9e-09	8.35e-08	117.154	158.97	127.206	131.397	118.355	32.1013	22.6585	36.2443	76.1656	46.6491
1057	BRCA2	1.36027	1.36027	3.1e-09	8.88e-08	392.81	506.554	377.643	599.269	386.799	1052.92	1175.41	1745.77	979.767	852.407
1059	ZNF503-AS2	1.9146	1.9146	3.11e-09	8.9e-08	407.906	301.635	385.899	300.125	399.867	1504.48	1628.58	1851.48	436.221	1344.34
1060	VEGFA	-1.47423	1.47423	3.14e-09	8.96e-08	12781.6	13413.1	9825.13	10148.8	20238.6	4192.43	3599.87	5234.28	4144.1	6738.68
1065	KCNT1	-2.4815	2.4815	3.26e-09	9.27e-08	158.831	98.1982	83.7847	129.432	130.302	34.2414	5.66463	15.1018	41.5449	8.48166
1067	MSRB1	1.75431	1.75431	3.3e-09	9.35e-08	1243.08	1175.78	881.574	1122.89	1384.41	4485.63	4013.39	5418.52	1499.08	4172.98
1068	DMPK	-1.29777	1.29777	3.33e-09	9.43e-08	2856.98	2610.96	3049.89	2326.34	3692.51	988.721	977.148	906.107	1772.58	1276.49
1069	ZNF577	-1.02651	1.02651	3.36e-09	9.5e-08	859.457	949.743	1235.98	1117.49	828.855	490.08	362.536	522.521	550.47	530.104
1076	FAM118B	1.20008	1.20008	3.66e-09	1.03e-07	487.977	579.554	497.816	495.87	555.184	1127.83	1402	1552.46	695.877	1229.84
1081	RNF31	-1.39387	1.39387	3.77e-09	1.06e-07	113.544	110.427	115.586	107.574	103.42	47.0819	19.8262	51.346	31.1587	63.6125
1082	ROBO1	1.42867	1.42867	3.85e-09	1.08e-07	3185.47	3860.11	2840.42	3819.85	3101.11	8705.88	9890.44	13488.9	4978.46	8176.32
1085	RHOF	-2.20671	2.20671	3.93e-09	1.09e-07	301.253	204.919	433.907	385.841	389.413	53.5022	45.317	36.2443	148.869	93.2983
1086	SIDT1	2.0801	2.0801	3.96e-09	1.1e-07	449.254	754.829	1209.07	697.018	676.898	3195.15	3622.53	3219.7	1194.42	4783.66
1089	UBXN11	-1.07353	1.07353	4e-09	1.11e-07	945.107	1004.96	1077.89	1024.41	1009.56	434.438	354.039	715.824	460.456	441.046
1092	GGACT	1.23439	1.23439	4.04e-09	1.12e-07	177.536	155.635	171.85	153.01	137.396	464.399	458.835	422.85	249.269	262.932
1094	CDK15	3.54588	3.54588	4.1e-09	1.13e-07	6.56325	16.3046	23.2396	8.59607	8.9606	124.125	62.3109	380.565	27.6966	148.429
1097	IL15RA	1.78911	1.78911	4.2e-09	1.16e-07	209.368	185.65	244.933	156.94	168.385	686.968	608.948	1132.63	297.738	606.439
1098	HMGB1P1	-5.63472	5.63472	4.26e-09	1.17e-07	48.2399	30.7564	45.8675	49.8572	33.6022	0	0	0	3.46207	0
1103	UBE2V1	-1.07633	1.07633	4.55e-09	1.25e-07	437.769	477.28	370.61	367.42	441.683	130.545	195.43	214.445	231.959	233.246
1104	SECTM1	3.94298	3.94298	4.72e-09	1.29e-07	320.943	276.067	837.236	279.004	256.124	9720.28	3849.11	14086.9	429.297	2200.99
1106	CPT1B	-2.54628	2.54628	4.75e-09	1.3e-07	60.3819	78.5585	43.4213	58.2076	80.6454	4.28018	11.3293	12.0814	13.8483	16.9633
1105	KNL1	1.36043	1.36043	4.74e-09	1.3e-07	842.393	827.088	635.418	1140.33	671.671	1979.58	2107.24	3098.88	1512.93	1870.21
1108	NEFL	6.18399	6.18399	4.82e-09	1.31e-07	21.0024	14.4518	15.595	23.3322	21.2814	147.666	909.173	5424.56	20.7724	453.769
1109	UCHL3	-1.17067	1.17067	4.82e-09	1.31e-07	318.317	296.077	260.528	242.655	386.426	113.425	113.293	154.038	155.793	135.707
1111	SKA1	1.09932	1.09932	4.88e-09	1.33e-07	316.02	297.559	284.99	345.071	265.084	691.249	744.899	830.598	508.925	445.287
1116	SFRP1	2.6608	2.6608	4.97e-09	1.35e-07	983.174	693.687	1305.39	1177.42	722.821	8566.77	8808.5	9106.37	1353.67	3036.43
1117	EDAR	2.29917	2.29917	5e-09	1.35e-07	987.769	821.53	1017.34	918.305	1082.37	7299.84	5687.29	4590.94	990.153	5186.54
1126	BST2	2.13462	2.13462	5.46e-09	1.47e-07	649.433	648.478	518.609	336.475	355.81	1956.04	1506.79	4615.1	1370.98	1564.87
1129	GPR25	2.50809	2.50809	5.54e-09	1.49e-07	15.7518	8.52286	5.19832	5.40324	8.9606	38.5216	31.1555	72.4885	72.7036	33.9266
1133	NDUFA13	-1.31227	1.31227	5.83e-09	1.56e-07	123.389	178.609	149.834	167.009	193.773	72.763	48.1493	72.4885	69.2415	63.6125
1137	SSPOP	-1.83066	1.83066	5.98e-09	1.59e-07	92.8699	148.965	125.371	102.907	163.158	21.4009	25.4908	42.285	55.3932	38.1675
1143	C2	2.07859	2.07859	6.38e-09	1.69e-07	50.2088	36.6854	56.8758	49.1204	20.9081	188.328	243.579	235.588	72.7036	161.152
1151	HS3ST1	2.11657	2.11657	6.88e-09	1.81e-07	2754.27	2411.23	3679.19	1361.62	2496.65	12966.8	13691.4	14410.1	3565.94	10449.4
1154	MT1X	-2.01779	2.01779	6.94e-09	1.82e-07	8187.65	6154.25	3366.68	3168.02	7837.54	1613.63	1577.6	1271.57	1949.15	674.292
1156	GALNT5	1.82502	1.82502	7.06e-09	1.85e-07	4774.43	4805.41	6454.79	3742.48	7566.48	31615.5	20851.5	17956	8939.07	17510.4
1158	FAM3C	1.82636	1.82636	7.18e-09	1.88e-07	1946.66	1867.25	1860.39	1222.61	1460.95	9399.27	5146.31	6436.38	2333.44	6318.84
1165	MSS51	-1.51976	1.51976	7.49e-09	1.95e-07	222.822	258.28	324.131	317.318	219.161	115.565	101.963	42.285	121.173	84.8166
1167	TAP1	1.77491	1.77491	7.57e-09	1.96e-07	2770.02	2777.34	1978.73	2346.73	1597.97	7625.14	7740.71	14080.9	4947.3	4855.75
1166	S100A3	-1.29982	1.29982	7.55e-09	1.96e-07	603.162	912.316	677.617	594.357	980.439	306.033	206.759	286.934	387.752	347.748
1168	MST1	-1.17551	1.17551	7.63e-09	1.98e-07	446.629	642.549	732.352	636.846	531.289	280.352	184.1	320.158	304.663	233.246
1171	AKR7L	-2.44376	2.44376	7.87e-09	2.03e-07	76.79	104.127	116.198	127.959	67.9512	8.56035	5.66463	18.1221	38.0828	25.445
1170	NCF1C	1.97801	1.97801	7.86e-09	2.03e-07	44.3019	70.4062	73.3881	38.3139	63.0975	406.617	141.616	232.567	128.097	224.764
1173	RPTN	5.12082	5.12082	8.11e-09	2.09e-07	433.831	340.173	55.9584	134.099	128.435	10803.2	17124.2	1618.91	415.449	8049.1
1175	STING1	1.909	1.909	8.26e-09	2.13e-07	1453.43	1898.37	1683.34	1367.76	1319.45	5615.59	6664.43	8179.12	1810.66	6730.2
1176	DDX60	2.6294	2.6294	8.49e-09	2.18e-07	434.487	388.346	689.236	342.615	396.506	3539.71	2886.13	5346.03	626.635	1526.7
1183	BTBD19	-2.31051	2.31051	8.8e-09	2.25e-07	900.477	1009.77	651.625	468.363	1187.28	237.55	76.4725	96.6514	124.635	318.062
1186	MOK	-1.26646	1.26646	8.93e-09	2.28e-07	364.588	539.905	506.378	545.482	427.122	278.212	152.945	178.201	228.497	144.188
1187	RAB8B	1.15502	1.15502	8.98e-09	2.29e-07	772.822	742.23	653.46	854.203	467.071	1960.32	1478.47	1739.72	1235.96	1348.58
1189	ABCC3	-1.67737	1.67737	9.34e-09	2.38e-07	3001.7	3774.51	3796.92	4654.89	4477.68	913.818	909.173	1196.06	2309.2	835.444
1194	LYPD6	1.3376	1.3376	9.76e-09	2.47e-07	91.5573	89.3047	129.346	133.607	97.4465	201.168	229.417	404.728	290.814	245.968
1198	ZNF503	1.07551	1.07551	1.01e-08	2.56e-07	1041.59	840.057	1200.81	738.77	1021.88	1654.29	2251.69	2449.51	1602.94	2251.88
1199	PPP1R32	-2.26962	2.26962	1.02e-08	2.57e-07	95.8234	142.295	158.09	151.045	154.57	10.7004	28.3231	12.0814	62.3173	38.1675
1201	IL5RA	3.8037	3.8037	1.05e-08	2.66e-07	5.90692	1.48224	7.95037	1.96481	2.98687	132.685	22.6585	36.2443	13.8483	76.335
1206	OBSCN	-1.4288	1.4288	1.09e-08	2.74e-07	2684.04	4503.4	5946.88	3952.23	5870.31	1470.24	1750.37	1362.18	2381.91	1564.87
1211	SLC9A3	3.43305	3.43305	1.11e-08	2.77e-07	765.275	514.707	907.26	683.51	835.949	3308.58	7839.85	17768.7	567.78	10551.2
1212	DSE	1.41917	1.41917	1.11e-08	2.78e-07	2453.67	2185.19	2125.2	2362.69	1818.25	5906.64	6701.25	8768.09	3202.42	4686.12
1213	PARP8	1.15016	1.15016	1.12e-08	2.79e-07	1085.89	976.423	954.351	1018.27	733.649	2114.41	2758.67	2437.43	1370.98	1895.65
1222	CAPN14	2.02193	2.02193	1.14e-08	2.82e-07	57721.5	65740.1	97273.1	66074.8	58196.1	290678	392624	207541	94154.6	416161
1224	NXN	1.0297	1.0297	1.16e-08	2.88e-07	3253.73	2656.54	2972.22	2666.99	3437.88	7595.17	6726.75	6795.8	4182.19	5284.08
1233	ZYG11A	-1.73964	1.73964	1.23e-08	3.01e-07	528.341	488.767	349.205	360.789	545.103	109.145	113.293	66.4478	159.255	241.727
1238	HRK	4.66887	4.66887	1.29e-08	3.16e-07	1.64081	0.741118	2.44627	0.491204	2.24015	94.1639	28.3231	48.3257	0	16.9633
1241	MYB	1.32046	1.32046	1.32e-08	3.21e-07	433.502	466.904	399.048	539.096	334.529	1127.83	1368.01	857.781	668.18	1407.96
1244	RDH13	-1.46568	1.46568	1.36e-08	3.3e-07	12955.5	9205.8	6800.02	6436.73	11984.1	3595.35	3412.94	2102.17	3964.07	4083.92
1246	CDRT4	-1.63213	1.63213	1.39e-08	3.38e-07	85.6504	94.122	98.1565	137.291	130.675	36.3815	42.4847	21.1425	34.6207	42.4083
1248	C1QTNF1	3.8693	3.8693	1.43e-08	3.45e-07	72.852	146.371	155.338	100.942	118.728	1254.09	1042.29	5620.88	124.635	640.365
1255	CMYA5	1.95319	1.95319	1.48e-08	3.58e-07	137.828	222.335	207.933	320.019	196.76	764.012	795.88	1446.75	346.207	848.166
1257	CXCL8	3.98542	3.98542	1.54e-08	3.71e-07	8.53222	34.8326	3.6694	9.82407	19.0413	83.4635	382.362	549.705	34.6207	148.429
1259	TUBA1A	-1.16009	1.16009	1.55e-08	3.72e-07	6792.63	3887.91	4954	4137.9	5874.04	2454.68	2673.7	1700.46	1997.62	2650.52
1267	ZNF416	-1.21959	1.21959	1.65e-08	3.93e-07	1046.51	856.733	969.028	1004.51	964.758	350.975	399.356	274.852	661.256	398.638
1270	TSPAN3	1.91357	1.91357	1.68e-08	4.01e-07	5268.65	5778.5	5268.96	5023.79	5698.19	25479.9	27227	24987.4	5809.36	18354.3
1274	LBH	2.4265	2.4265	1.72e-08	4.09e-07	362.948	419.102	368.469	293.494	260.231	2155.07	1603.09	3778.46	467.38	1153.51
1273	PLSCR4	1.6328	1.6328	1.72e-08	4.09e-07	589.38	684.052	508.212	496.607	487.979	2088.73	2022.27	2425.35	761.656	1272.25
1275	CCDC71L	1.15433	1.15433	1.73e-08	4.1e-07	323.24	269.767	419.841	231.603	326.688	652.727	895.011	770.191	547.008	627.643
1278	TNXA	-3.33528	3.33528	1.77e-08	4.19e-07	61.0382	36.6854	61.7683	34.1387	48.5366	4.28018	5.66463	3.02036	3.46207	8.48166
1279	SPDYE2	-2.57652	2.57652	1.77e-08	4.19e-07	196.241	307.564	105.19	268.443	327.808	32.1013	50.9817	6.04071	48.469	67.8533
1282	SERPINE2	2.07738	2.07738	1.79e-08	4.23e-07	837.47	1270.65	954.351	1116.51	664.951	3325.7	5171.81	7490.48	1585.63	2866.8
1286	DTX3L	1.16016	1.16016	1.82e-08	4.28e-07	3435.2	3263.14	4443.34	3663.15	3063.4	9112.5	8848.15	9604.73	4739.58	7620.77
1288	FBXO6	1.3617	1.3617	1.85e-08	4.35e-07	428.908	612.534	689.236	449.451	532.035	1480.94	1254.72	2084.05	868.981	1276.49
1289	NRXN1	4.58243	4.58243	1.91e-08	4.49e-07	21.6587	21.1219	5.50411	8.84167	14.1876	121.985	291.728	1132.63	6.92415	152.67
1290	MFHAS1	2.20462	2.20462	1.93e-08	4.54e-07	582.16	533.235	340.643	495.87	530.169	2225.69	2617.06	4095.6	595.477	1904.13
1293	CYP2S1	2.89433	2.89433	1.98e-08	4.64e-07	1211.58	1713.47	832.649	1001.32	1334.38	9780.2	5313.42	21816	1551.01	6840.46
1294	MX1	1.6979	1.6979	2e-08	4.69e-07	4294.99	3740.05	5288.83	3623.61	3501.73	18075.2	12963.5	17249.2	5106.56	12943
1295	CKMT1A	-1.27831	1.27831	2.02e-08	4.71e-07	5456.35	4711.66	4951.25	4663.73	7142.34	2931.92	1906.15	1422.59	1990.69	2849.84
1297	TNNT1	-2.38161	2.38161	2.03e-08	4.73e-07	347.852	150.818	172.156	312.651	294.206	72.763	16.9939	30.2036	90.0139	33.9266
1298	RDH5	-1.78059	1.78059	2.1e-08	4.89e-07	201.82	259.391	291.106	243.637	260.604	40.6617	39.6524	81.5496	141.945	67.8533
1299	VDR	1.77386	1.77386	2.1e-08	4.89e-07	3792.9	3287.23	3184.12	3077.39	4076.7	15378.7	15076.4	14615.5	4029.85	10457.9
1301	SLC10A1	-2.25316	2.25316	2.12e-08	4.93e-07	56.4439	58.9189	46.1733	45.1907	52.6435	8.56035	5.66463	6.04071	20.7724	16.9633
1312	LY6G5B	-1.81497	1.81497	2.29e-08	5.29e-07	163.753	304.6	228.726	223.989	216.921	68.4828	19.8262	96.6514	79.6277	59.3716
1314	RIF1	1.05169	1.05169	2.35e-08	5.41e-07	3028.94	3065.26	2534.33	3213.95	2363.73	5739.72	5894.05	8363.36	4919.61	4524.97
1315	TP53I11	-2.45296	2.45296	2.35e-08	5.42e-07	8537.14	2618.74	2548.4	2408.37	4506.43	1014.4	444.673	371.504	1277.51	657.329
1317	TFEC	1.39327	1.39327	2.41e-08	5.54e-07	50.2088	74.1118	43.4213	61.4005	58.6172	141.246	195.43	199.343	103.862	110.262
1320	SMC2	1.29855	1.29855	2.44e-08	5.58e-07	1770.76	1769.05	1415.17	2342.55	1611.41	4646.13	4829.1	6246.09	3005.08	3180.62
1323	TSPOAP1	-1.5227	1.5227	2.52e-08	5.76e-07	779.386	1085.37	1606.59	1034.48	897.18	312.453	220.92	450.033	370.442	534.345
1327	GPR39	1.96244	1.96244	2.56e-08	5.85e-07	90.5728	63.7362	64.5203	72.2069	82.1388	209.729	393.692	531.583	141.945	173.874
1332	CHAD	-1.43788	1.43788	2.62e-08	5.96e-07	97.7924	79.6702	91.4293	102.17	79.1519	38.5216	22.6585	42.285	27.6966	33.9266
1333	GLCCI1	1.37058	1.37058	2.68e-08	6.09e-07	577.238	632.544	549.187	607.373	446.163	1440.28	1719.21	2032.7	744.346	1331.62
1336	SOAT1	1.26906	1.26906	2.72e-08	6.17e-07	390.513	413.173	488.642	443.557	370.745	1256.23	988.478	1422.59	778.967	619.161
1343	PDZK1IP1	2.50828	2.50828	2.85e-08	6.42e-07	7114.56	6161.29	1794.95	1952.78	4408.99	34534.6	29815.8	25241.1	7983.54	24359.3
1344	AGER	-1.41998	1.41998	2.85e-08	6.42e-07	475.835	652.555	603.617	591.164	646.656	175.487	167.107	383.585	152.331	233.246
1348	MYO15B	-1.83539	1.83539	2.94e-08	6.59e-07	2934.76	4201.4	4789.18	4301.96	3747.77	1033.66	475.829	800.394	1294.82	2001.67
1349	EML1	-2.3765	2.3765	2.95e-08	6.61e-07	2538.66	2812.91	1732.88	2331.74	1749.93	250.39	308.722	120.814	727.036	750.627
1350	MS4A4A	1.44778	1.44778	2.97e-08	6.66e-07	35.7697	30.3858	28.1321	26.525	24.6416	107.004	67.9755	90.6107	41.5449	84.8166
1352	BCKDHA	-2.61144	2.61144	3e-08	6.71e-07	67.9296	52.2488	55.9584	54.5236	99.6866	10.7004	11.3293	0	24.2345	8.48166
1354	PHLDB2	3.24841	3.24841	3.08e-08	6.89e-07	331.444	121.173	192.949	134.099	105.287	1500.2	1291.54	4355.35	218.111	1043.24
1356	CALML6	-2.25373	2.25373	3.14e-08	7e-07	52.8341	60.7717	83.4789	60.9093	50.7767	17.1207	5.66463	24.1628	6.92415	8.48166
1357	PDE2A	-1.24646	1.24646	3.18e-08	7.08e-07	276.313	209.736	253.189	215.884	278.899	151.946	76.4725	117.794	79.6277	84.8166
1358	CDHR1	-2.46728	2.46728	3.19e-08	7.12e-07	1951.25	2673.58	991.962	2087.86	2520.54	291.052	379.53	123.835	830.898	224.764
1360	VIPR1	-1.60062	1.60062	3.22e-08	7.18e-07	1302.15	1330.31	1366.24	1557.85	1418.76	303.893	339.878	443.992	889.753	326.544
1359	MAOA	1.09201	1.09201	3.23e-08	7.18e-07	8153.85	6806.8	8856.72	8055.99	6776.82	19166.6	20455	15536.7	10064.2	17162.6
1363	SLC1A5	1.07833	1.07833	3.34e-08	7.43e-07	3765.99	4584.93	6017.82	4665.94	5220.67	11826.1	11235.8	12144.8	6879.14	9122.03
1364	TPK1	1.86861	1.86861	3.37e-08	7.47e-07	76.1337	96.7159	135.768	78.8382	45.9231	282.492	334.213	462.114	152.331	351.989
1366	CNPY2	-1.14855	1.14855	3.43e-08	7.59e-07	248.419	304.97	298.445	329.352	238.576	89.8837	121.79	114.773	183.49	139.947
1368	ANO1	4.60945	4.60945	3.44e-08	7.6e-07	2140.93	606.976	394.461	457.065	1593.49	26413	29999.9	52315.6	962.457	17069.3
1373	OAS2	1.72551	1.72551	3.49e-08	7.69e-07	2342.42	2560.56	3302.16	1751.88	1819.75	10856.7	8893.47	9659.1	3358.21	6170.41
1383	P2RY11	-1.10119	1.10119	3.73e-08	8.16e-07	232.011	250.127	226.891	194.517	201.987	94.1639	65.1432	123.835	138.483	97.5391
1388	PXMP2	-1.47127	1.47127	3.92e-08	8.54e-07	119.779	130.437	148.611	136.555	124.328	42.8018	33.9878	90.6107	34.6207	33.9266
1392	COL11A2	-1.97986	1.97986	3.99e-08	8.66e-07	107.965	163.417	96.6276	94.8023	105.66	29.9612	5.66463	42.285	41.5449	25.445
1393	CLDN16	1.99181	1.99181	3.99e-08	8.68e-07	68.2578	53.7311	74.6112	27.9986	43.6829	207.589	181.268	329.219	90.0139	258.691
1399	LRRC8D	2.15666	2.15666	4.1e-08	8.87e-07	933.95	732.966	822.252	745.402	647.03	4577.65	4004.89	5255.42	792.815	2671.72
1401	MAN2C1	-1.03198	1.03198	4.14e-08	8.94e-07	3533.98	5513.92	4298.09	3697.78	6269.8	1930.36	2197.88	2425.35	2406.14	2446.96
1404	AP1S3	1.12293	1.12293	4.22e-08	9.1e-07	355.4	375.006	244.015	259.11	392.399	676.268	589.121	927.249	772.042	572.512
1407	GSTM2	-1.96156	1.96156	4.37e-08	9.4e-07	847.315	1414.79	2038.97	2347.95	1358.28	220.429	294.561	546.684	675.104	322.303
1410	TRANK1	1.40297	1.40297	4.43e-08	9.51e-07	866.02	789.661	573.039	878.763	664.951	1814.8	2500.93	2953.91	1246.35	1454.6
1411	CHL1	3.29018	3.29018	4.44e-08	9.52e-07	457.13	366.483	1200.51	859.115	427.122	3927.06	6624.78	17394.2	955.532	3481.72
1412	ZSWIM5	1.76546	1.76546	4.44e-08	9.52e-07	463.365	474.686	533.287	532.219	512.247	1095.73	2449.95	2358.9	661.256	1988.95
1416	NSUN5P1	-1.2539	1.2539	4.59e-08	9.8e-07	1438.66	1904.3	1950.29	1958.18	1673.02	545.723	501.32	685.621	1017.85	1005.08
1417	REL	1.16795	1.16795	4.63e-08	9.88e-07	1798.99	1471.49	1086.75	1410.98	1771.96	4042.63	4070.04	2990.15	2194.95	3638.63
1422	TRIM66	-1.16271	1.16271	4.75e-08	1.01e-06	3508.06	3429.9	2296.13	3126.27	2787.49	1055.06	1135.76	1745.77	1779.51	1051.73
1420	ARMT1	1.09648	1.09648	4.75e-08	1.01e-06	1083.59	1011.26	1318.54	1118.96	910.621	2908.38	2962.6	2005.52	1564.86	2188.27
1427	FOXE1	2.6493	2.6493	5e-08	1.06e-06	1156.77	1407.38	499.345	901.359	973.345	4342.24	5624.98	13032.8	1194.42	6785.33
1429	DENND4A	1.37371	1.37371	5.07e-08	1.07e-06	1523.66	1616.01	1282.15	1900.47	1245.9	4325.12	4950.88	5001.71	2049.55	3278.16
1428	DHFR	1.01766	1.01766	5.06e-08	1.07e-06	1145.94	989.022	849.161	1232.43	772.851	2178.61	2115.74	2479.71	1523.31	1798.11
1432	AURKC	-1.79043	1.79043	5.13e-08	1.08e-06	112.888	153.041	114.057	188.131	200.493	47.0819	22.6585	66.4478	58.8553	25.445
1434	RBM38	1.0867	1.0867	5.47e-08	1.15e-06	666.17	692.204	680.369	484.572	492.086	1196.31	1195.24	1830.34	1000.54	1178.95
1437	SLC45A4	2.17928	2.17928	5.55e-08	1.17e-06	588.395	891.565	1150.66	1131.49	597.746	5504.31	3829.29	5213.13	965.919	4232.35
1441	MCOLN3	-2.21255	2.21255	5.65e-08	1.19e-06	74.1647	107.833	79.198	161.115	110.514	21.4009	8.49694	21.1425	48.469	16.9633
1440	TNFAIP2	-1.17058	1.17058	5.64e-08	1.19e-06	18396.1	21338.3	21946.1	12925.8	23725.8	7094.39	6460.51	9242.29	9510.32	11386.6
1443	NREP	-1.53734	1.53734	5.78e-08	1.21e-06	199.195	153.041	155.644	211.954	223.642	51.3621	62.3109	42.285	121.173	50.89
1444	B2M	1.83981	1.83981	5.8e-08	1.22e-06	50442.8	54496.3	35883.4	42908.4	20475	199304	175283	190065	79904.7	86415.4
1445	APOL4	1.76785	1.76785	5.81e-08	1.22e-06	214.618	588.077	432.378	693.58	518.595	2379.78	2056.26	1051.08	1294.82	1547.9
1447	DDX58	1.62326	1.62326	5.83e-08	1.22e-06	1742.54	1620.83	2120.92	1798.3	1440.42	6829.02	6233.92	5632.96	1931.84	6242.5
1446	KLHL17	-1.52158	1.52158	5.82e-08	1.22e-06	1159.73	1551.9	1355.84	1081.88	2246.87	451.559	345.542	821.537	432.759	525.863
1451	COL8A2	2.4723	2.4723	6.1e-08	1.27e-06	429.893	581.407	292.635	256.408	477.152	1322.57	1863.66	4630.2	602.401	2888.01
1448	TUBB2A	-1.73651	1.73651	6.05e-08	1.27e-06	3412.89	2445.32	2117.25	2331.5	4429.89	599.225	535.307	791.333	1523.31	979.632
1449	GOLM2	1.01122	1.01122	6.08e-08	1.27e-06	1313.63	1332.16	1498.03	1412.46	1142.1	3282.9	2730.35	2784.77	1658.33	3040.68
1452	SCIN	2.15872	2.15872	6.14e-08	1.28e-06	8269.03	8065.22	10973.4	9893.83	10180.4	45402	53188	76378.7	11819.5	24774.9
1457	VWA5A	1.97729	1.97729	6.17e-08	1.28e-06	898.837	749.27	1217.32	896.201	725.435	4971.43	2801.16	5092.32	1038.62	3761.62
1456	OLFML2B	1.97113	1.97113	6.14e-08	1.28e-06	41.0203	73.3707	37.3056	57.4708	48.5366	263.231	147.28	311.097	214.649	67.8533
1455	CGAS	1.91829	1.91829	6.15e-08	1.28e-06	170.973	131.919	110.082	111.258	83.6322	455.839	337.045	915.168	238.883	347.748
1454	TCAF1	1.04704	1.04704	6.15e-08	1.28e-06	783.323	588.448	691.377	918.305	678.018	1463.82	1594.59	2029.68	1083.63	1386.75
1459	CAMK1D	1.17326	1.17326	6.25e-08	1.3e-06	3988.48	3998.33	3678.58	3900.65	3941.54	9112.5	8513.94	10429.3	4663.41	11276.4
1462	ZNF418	-1.31415	1.31415	6.35e-08	1.31e-06	446.301	552.874	636.641	618.18	461.471	265.371	288.896	114.773	235.421	182.356
1466	TGM6	10.1595	10.1595	6.41e-08	1.32e-06	0	0	0	0.982407	2.98687	483.66	489.99	3035.46	0	508.9
1464	HAS3	2.24014	2.24014	6.4e-08	1.32e-06	1838.37	2281.53	1362.27	1491.29	1995.6	8179.42	6604.96	18019.4	2395.76	7171.24
1465	ARHGAP25	1.81447	1.81447	6.4e-08	1.32e-06	270.734	217.148	200.288	293.494	182.572	1100.01	920.502	1217.2	328.897	521.622
1474	ITGAM	1.78843	1.78843	6.7e-08	1.38e-06	81.3843	185.28	85.6194	68.7685	118.355	413.037	456.003	486.277	200.8	301.099
1478	TWSG1	1.13346	1.13346	7.03e-08	1.44e-06	784.308	1059.06	1187.97	947.532	712.741	2379.78	2144.06	2497.83	1907.6	1352.83
1480	TBC1D3K	-4.43525	4.43525	7.17e-08	1.47e-06	64.3198	55.2133	30.5784	48.3836	73.9249	0	0	0	0	16.9633
1482	KLHL5	1.61553	1.61553	7.22e-08	1.47e-06	658.622	707.027	507.907	582.322	514.488	1896.12	1628.58	3243.86	903.601	1424.92
1493	ST13P5	-1.9937	1.9937	7.71e-08	1.56e-06	44.9582	57.0661	64.5203	61.6461	53.0169	21.4009	5.66463	18.1221	13.8483	8.48166
1496	SLC7A7	1.1942	1.1942	7.82e-08	1.58e-06	99.7613	129.325	118.644	151.536	123.208	265.371	240.747	428.89	290.814	195.078
1498	PTCD1	-1.11748	1.11748	7.91e-08	1.6e-06	281.235	248.645	267.866	229.638	295.7	151.946	113.293	166.12	86.5518	80.5758
1501	XPR1	1.33817	1.33817	8.09e-08	1.63e-06	1306.09	1396.27	1041.5	1572.34	1064.44	2735.03	3871.77	4310.05	1717.19	3498.69
1503	RAI14	-1.40515	1.40515	8.25e-08	1.66e-06	3449.97	2230.02	1976.28	2211.64	1328.78	631.326	727.905	1129.61	810.125	932.983
1506	VSIG4	1.79643	1.79643	8.48e-08	1.7e-06	79.0871	157.858	153.809	174.623	132.169	766.152	543.804	434.931	474.304	195.078
1511	CXCL16	1.46664	1.46664	8.62e-08	1.72e-06	1854.77	1970.63	2078.11	1718.97	2271.14	5703.34	5743.93	8934.21	2786.97	4168.74
1513	LRRIQ4	7.13227	7.13227	8.66e-08	1.73e-06	0	0	0	0.982407	0	77.0432	16.9939	48.3257	0	12.7225
1515	MYH13	-6.14774	6.14774	8.68e-08	1.73e-06	33.1444	54.1016	7.95037	22.1042	82.5122	0	0	0	0	0
1519	ZNF10	-1.04118	1.04118	8.88e-08	1.77e-06	742.303	764.463	965.053	956.619	621.641	355.255	470.164	359.422	488.152	292.617
1520	SDK1	3.20616	3.20616	8.93e-08	1.78e-06	50.8652	143.777	76.7517	71.4701	76.9118	355.255	631.606	2377.02	173.104	335.026
1523	NFATC2	1.82993	1.82993	8.98e-08	1.78e-06	397.076	505.813	325.66	270.899	499.553	1949.62	1761.7	1908.86	595.477	882.093
1521	SPDYA	-1.26578	1.26578	8.96e-08	1.78e-06	122.733	132.66	116.504	105.609	165.398	55.6423	65.1432	45.3053	51.9311	46.6491
1526	CKS1B	1.09812	1.09812	9.15e-08	1.81e-06	869.63	783.362	850.078	922.481	735.516	1923.94	1693.72	2600.53	1177.11	1505.49
1528	HBA2	-2.85614	2.85614	9.21e-08	1.82e-06	831.235	515.818	543.989	68.5229	254.63	55.6423	53.814	36.2443	93.476	67.8533
1529	BBS1	-2.0311	2.0311	9.22e-08	1.82e-06	53.4905	78.188	78.2806	83.5046	62.7242	8.56035	36.8201	12.0814	17.3104	12.7225
1533	KCNJ16	4.91568	4.91568	9.31e-08	1.84e-06	1.31265	2.22335	6.11567	5.89444	0	85.6035	161.442	205.384	6.92415	12.7225
1532	RNASE1	1.85784	1.85784	9.31e-08	1.84e-06	269.421	274.955	267.255	223.498	236.709	1733.47	722.24	1190.02	474.304	479.214
1531	FOXQ1	1.5099	1.5099	9.31e-08	1.84e-06	1424.55	1425.91	1371.44	1158.75	1148.82	3505.46	4055.87	6179.65	1779.51	3070.36
1534	PPARGC1A	1.22228	1.22228	9.42e-08	1.86e-06	267.124	218.259	345.535	395.419	280.019	686.968	552.301	1026.92	574.704	674.292
1537	DENND4C	1.07092	1.07092	9.6e-08	1.89e-06	6155.67	6007.13	5161.02	6298.71	4479.55	13523.2	14368.3	11386.7	7187.27	12565.6
1541	CCDC68	2.82264	2.82264	9.85e-08	1.93e-06	106.325	138.219	84.7021	85.2238	103.047	1065.76	793.048	1111.49	55.3932	631.884
1544	TREML2	3.9275	3.9275	1.01e-07	1.97e-06	19.0334	29.2742	9.78508	9.82407	13.0675	237.55	206.759	688.641	6.92415	89.0574
1547	TPSAB1	4.50515	4.50515	1.01e-07	1.98e-06	245.465	312.752	701.468	111.994	179.585	8729.42	1620.08	18617.5	550.47	5708.16
1552	NAP1L2	-1.52583	1.52583	1.03e-07	2.01e-06	162.769	137.107	127.206	229.883	171.745	42.8018	56.6463	51.346	96.9381	42.4083
1551	B9D1	-1.18236	1.18236	1.03e-07	2.01e-06	528.998	679.235	546.13	694.562	726.182	235.41	277.567	217.466	446.608	224.764
1553	USP50	-1.33675	1.33675	1.05e-07	2.05e-06	104.027	111.168	101.826	94.3111	94.833	59.9225	22.6585	27.1832	45.007	42.4083
1555	MBNL2	1.08704	1.08704	1.08e-07	2.1e-06	2311.58	2150.73	2684.47	3310.96	2285.33	5825.32	6276.41	5965.2	3306.28	5695.44
1558	PPT2-EGFL8	-2.11655	2.11655	1.09e-07	2.11e-06	42.6611	63.7362	57.7931	60.9093	70.1913	14.9806	14.1616	9.06107	27.6966	0
1562	MTERF4	-1.28189	1.28189	1.1e-07	2.13e-06	5149.52	4139.15	4140.62	4016.08	4671.08	1433.86	1756.03	1286.67	3088.17	1535.18
1560	H2AX	1.15321	1.15321	1.1e-07	2.13e-06	1770.76	1344.02	1900.75	1515.12	1601.33	3762.28	2736.02	5560.47	2800.82	3223.03
1567	ANKRD65	2.25764	2.25764	1.13e-07	2.17e-06	820.734	578.443	1090.73	858.379	750.45	4716.76	3718.83	4741.96	702.801	5720.88
1569	GCNT3	2.19251	2.19251	1.14e-07	2.19e-06	3154.95	3023.76	5339.29	3558.28	3991.57	32174.1	21415.1	15612.2	4299.9	13651.2
1572	CREB3L1	3.10749	3.10749	1.16e-07	2.23e-06	9.18855	24.8275	19.2644	5.15764	14.1876	77.0432	184.1	172.16	13.8483	178.115
1574	GCNT2	1.65077	1.65077	1.17e-07	2.24e-06	575.269	578.443	1060.15	854.695	454.377	2065.19	2679.37	2485.75	1035.16	2798.95
1579	SH3RF3	-1.47702	1.47702	1.19e-07	2.28e-06	196.897	232.341	133.933	181.745	134.036	55.6423	56.6463	84.5699	83.0898	33.9266
1582	BMPR1B	4.36563	4.36563	1.2e-07	2.29e-06	4.59427	3.33503	21.0991	13.0169	13.4409	126.265	252.076	419.829	0	347.748
1581	PDCD1LG2	2.98559	2.98559	1.19e-07	2.29e-06	23.9558	28.5331	22.3222	22.3498	19.4146	321.013	206.759	320.158	27.6966	42.4083
1587	ZNF431	-1.86221	1.86221	1.22e-07	2.32e-06	32168.4	23987.4	17311	19887.4	23440.9	5288.16	4254.14	3159.29	12816.6	6611.46
1588	RTP1	-4.63087	4.63087	1.22e-07	2.33e-06	58.4129	71.8885	30.5784	88.9079	141.129	0	0	0	17.3104	0
1591	NPIPB8	-5.50332	5.50332	1.23e-07	2.34e-06	10.173	21.863	36.3883	26.7706	32.4822	0	0	0	0	0
1593	TRAFD1	1.01212	1.01212	1.24e-07	2.35e-06	4159.46	3820.46	4066.62	4290.66	4120.01	10015.6	9244.67	8749.97	4763.81	8477.42
1606	GCSAML	4.24809	4.24809	1.32e-07	2.49e-06	6.23508	14.4518	27.5205	8.35046	1.86679	243.97	79.3048	513.46	6.92415	267.172
1613	CSF2RB	1.76556	1.76556	1.39e-07	2.6e-06	391.826	617.351	288.966	296.933	313.621	1491.64	1770.2	1540.38	515.849	1166.23
1615	NUP214	-1.36486	1.36486	1.4e-07	2.61e-06	16794	9430.73	9067.71	8931.07	18359.5	3732.31	4965.05	4642.29	6238.66	4724.29
1616	CRLF1	-4.91906	4.91906	1.41e-07	2.64e-06	33.4726	46.6904	33.0246	39.2963	36.9625	0	0	0	6.92415	0
1618	LIPA	1.19247	1.19247	1.42e-07	2.66e-06	3165.13	2957.06	2880.79	3414.85	2379.04	6743.42	8822.66	8003.94	3687.11	6556.32
1621	CCDC85B	1.70359	1.70359	1.44e-07	2.68e-06	403.64	198.249	329.023	189.113	303.914	941.639	379.53	1135.65	1152.87	1030.52
1622	CD163	2.17658	2.17658	1.47e-07	2.74e-06	66.2888	118.208	73.9996	126.239	94.0863	830.354	509.817	404.728	283.89	127.225
1625	CRYBA2	-5.23316	5.23316	1.53e-07	2.84e-06	51.5215	70.4062	19.8759	46.1732	48.1632	0	0	0	6.92415	0
1626	MNX1	-3.07664	3.07664	1.54e-07	2.86e-06	54.1468	44.0965	325.965	223.252	181.452	17.1207	11.3293	18.1221	27.6966	25.445
1629	NEIL1	-1.08802	1.08802	1.55e-07	2.88e-06	1302.8	1606.74	2126.42	1939.52	1610.29	761.872	736.402	755.089	616.249	1178.95
1630	ATP11C	1.05258	1.05258	1.55e-07	2.88e-06	568.049	652.925	565.088	619.654	473.792	1273.35	1203.73	1700.46	882.829	903.297
1631	KCNC3	-1.55658	1.55658	1.56e-07	2.9e-06	281.891	332.392	183.776	267.215	356.184	77.0432	70.8078	81.5496	176.566	80.5758
1632	UBE2Q2	1.03648	1.03648	1.56e-07	2.9e-06	1227.98	1111.31	1293.16	1410.98	1251.87	3186.59	3152.37	2875.38	1717.19	1967.75
1633	IFIT2	1.91627	1.91627	1.57e-07	2.91e-06	340.304	270.138	543.683	524.606	429.362	2225.69	2441.45	1410.51	547.008	1327.38
1640	CCDC9B	-1.70766	1.70766	1.61e-07	2.96e-06	12868.9	16015.6	15500.5	11423.2	15526.8	3584.65	3565.88	1736.7	5764.35	7196.69
1644	ELSPBP1	7.02185	7.02185	1.62e-07	2.98e-06	0	0.741118	0	0	0	32.1013	5.66463	30.2036	0	16.9633
1645	PCCA	1.152	1.152	1.63e-07	3.01e-06	1319.54	1356.25	1282.46	1545.82	966.624	3173.75	3789.64	3065.66	1710.26	2633.56
1647	AMOTL1	1.0558	1.0558	1.68e-07	3.09e-06	8384.55	9763.86	8071.77	9100.29	10354	18738.6	21191.4	24727.6	11269.1	19020.1
1648	PLEKHG4B	-2.99417	2.99417	1.7e-07	3.13e-06	170.644	201.955	259.61	591.655	133.289	17.1207	16.9939	24.1628	96.9381	16.9633
1651	CADM1	1.49105	1.49105	1.74e-07	3.19e-06	482.727	652.555	677.311	552.604	490.966	1669.27	2520.76	1585.69	713.187	1535.18
1654	CD84	1.38738	1.38738	1.75e-07	3.2e-06	209.039	317.94	165.123	186.903	218.788	706.229	345.542	806.435	512.387	496.177
1662	MECOM	1.14132	1.14132	1.82e-07	3.31e-06	4711.43	4126.55	6133.1	5039.26	4553.1	12727.1	14643.1	7417.99	7855.45	11535.1
1663	FHIT	-1.04776	1.04776	1.87e-07	3.39e-06	227.416	240.493	304.56	314.37	334.902	119.845	158.61	175.181	121.173	110.262
1668	ERCC6L	1.32152	1.32152	1.9e-07	3.44e-06	256.951	254.945	229.643	301.599	204.6	644.167	696.749	948.392	356.594	466.491
1670	DCST2	-1.46131	1.46131	1.91e-07	3.46e-06	231.354	403.168	326.577	480.397	375.972	132.685	67.9755	135.916	138.483	190.837
1674	KCNIP3	-1.78861	1.78861	1.95e-07	3.52e-06	71.5394	97.457	99.3797	78.8382	105.287	17.1207	22.6585	18.1221	58.8553	16.9633
1678	GNB3	-1.84169	1.84169	1.98e-07	3.58e-06	54.4749	51.1372	63.9088	74.663	71.6848	8.56035	14.1616	21.1425	31.1587	16.9633
1680	FA2H	1.72918	1.72918	2e-07	3.6e-06	945.107	823.012	1648.17	1066.16	1169.73	2961.88	6015.83	4137.89	1526.77	4096.64
1688	PIP5KL1	-1.20662	1.20662	2.09e-07	3.75e-06	179.177	218.259	230.255	251.251	184.812	66.3427	70.8078	129.875	121.173	76.335
1690	IL15	1.68733	1.68733	2.1e-07	3.76e-06	217.572	192.691	229.949	221.042	254.257	930.938	883.682	972.554	238.883	559.79
1692	DLG4	-1.30192	1.30192	2.12e-07	3.79e-06	387.56	639.214	457.452	466.889	451.763	171.207	99.131	235.588	245.807	229.005
1694	PSMB9	1.92406	1.92406	2.14e-07	3.82e-06	716.05	611.423	486.502	474.503	353.197	2512.46	2047.76	3539.86	917.45	1000.84
1695	NRTN	-1.70693	1.70693	2.16e-07	3.85e-06	1251.28	763.352	721.344	571.024	903.153	184.048	297.393	111.753	366.98	335.026
1698	TMC5	2.20622	2.20622	2.2e-07	3.92e-06	34.1289	28.5331	27.2147	60.9093	31.3621	121.985	184.1	335.259	55.3932	144.188
1705	ALDOA	-1.50762	1.50762	2.3e-07	4.09e-06	5160.68	3630.74	4405.12	2322.66	7715.82	1605.07	1557.77	1331.98	2108.4	1569.11
1708	SLCO3A1	1.45251	1.45251	2.32e-07	4.1e-06	2456.95	2399.37	2759.7	2476.4	2906.97	8613.86	8097.59	9042.94	2752.35	7065.22
1707	LTA4H	1.43969	1.43969	2.32e-07	4.1e-06	17064.4	16914.9	13890.8	16296.9	18562.2	50902	66998.4	47292.7	19460.3	39753.5
1706	TAPBP	1.22763	1.22763	2.31e-07	4.1e-06	5906.27	5664.74	6700.02	5593.58	5557.81	13364.9	15518.2	20916	7896.99	11200
1712	HDC	3.53418	3.53418	2.34e-07	4.13e-06	28.5501	61.1423	136.074	48.8748	64.2176	1127.83	164.274	1603.81	62.3173	966.909
1715	L3MBTL1	-1.10562	1.10562	2.35e-07	4.15e-06	447.285	657.742	907.26	728.701	558.17	256.811	354.039	320.158	315.049	288.376
1718	NETO2	-1.15792	1.15792	2.37e-07	4.18e-06	1258.83	820.418	1100.21	1283.76	790.773	342.414	637.271	389.626	481.228	508.9
1720	H6PD	1.21985	1.21985	2.38e-07	4.19e-06	5941.38	5684.75	5890.92	5256.62	6197.37	13409.8	17056.2	16285.8	6522.55	14202.5
1721	OSMR	1.57041	1.57041	2.39e-07	4.2e-06	1315.93	1849.09	1498.65	1647.01	1348.57	4417.14	4157.84	8112.67	2091.09	3965.18
1722	CFH	2.18563	2.18563	2.41e-07	4.23e-06	903.103	1130.95	1775.99	444.048	754.557	5333.1	5477.7	7043.47	1568.32	3358.74
1724	UGT2B11	6.28496	6.28496	2.43e-07	4.26e-06	0	0.741118	0.611567	0	0	17.1207	11.3293	12.0814	0	63.6125
1728	INE1	-1.44774	1.44774	2.49e-07	4.37e-06	292.721	260.503	230.255	230.129	283.006	64.2027	65.1432	66.4478	114.248	178.115
1727	BCL11B	1.34495	1.34495	2.49e-07	4.37e-06	1376.31	1100.56	874.541	1045.04	1039.43	2794.96	2812.49	4406.7	1557.93	2230.68
1731	UCN2	-2.39186	2.39186	2.56e-07	4.47e-06	64.3198	89.3047	135.768	77.8558	86.9925	8.56035	11.3293	12.0814	48.469	8.48166
1732	ZNF667	-2.01436	2.01436	2.58e-07	4.51e-06	265.155	338.32	503.626	539.342	247.536	59.9225	82.1371	48.3257	197.338	84.8166
1736	AHRR	-2.85203	2.85203	2.65e-07	4.61e-06	54.1468	43.3554	53.5121	35.1211	28.3752	4.28018	11.3293	6.04071	6.92415	0
1739	PSMB10	1.65558	1.65558	2.67e-07	4.64e-06	373.777	328.686	439.105	316.826	328.555	1630.75	1249.05	1603.81	547.008	589.475
1740	OMP	-3.24935	3.24935	2.72e-07	4.73e-06	59.0692	43.726	49.8427	37.5771	82.1388	2.14009	0	0	10.3862	21.2042
1742	ALOX12	-3.09338	3.09338	2.79e-07	4.84e-06	21843.1	6169.44	5725.19	4203.72	10414.5	588.524	917.67	175.181	2503.08	1484.29
1744	SGMS1	1.02001	1.02001	2.83e-07	4.9e-06	1659.19	1368.1	1462.87	1484.17	1363.5	2737.17	3302.48	4168.09	1904.14	2765.02
1745	ATP6V1FNB	-1.6075	1.6075	2.84e-07	4.93e-06	444.988	432.813	690.459	303.318	461.844	224.709	169.939	69.4682	169.642	127.225
1748	NEFM	5.53607	5.53607	2.86e-07	4.96e-06	28.8783	5.55839	3.6694	19.1569	27.6285	94.1639	331.381	3123.05	38.0828	351.989
1747	LOXL4	4.48844	4.48844	2.86e-07	4.96e-06	87.6193	59.66	62.0741	52.8044	61.2307	1626.47	999.807	4279.84	41.5449	309.581
1751	RDH10	1.46067	1.46067	2.9e-07	5.01e-06	880.788	1592.66	751.616	917.814	779.945	2839.9	3829.29	3147.21	1665.26	2061.04
1758	EFCAB1	-3.72431	3.72431	2.97e-07	5.11e-06	42.6611	51.1372	84.7021	85.9607	27.6285	12.8405	5.66463	0	0	0
1757	PABPC4L	1.66431	1.66431	2.97e-07	5.11e-06	85.3222	160.082	113.14	130.169	99.3133	318.873	331.381	706.763	207.724	296.858
1762	ST8SIA4	1.20808	1.20808	3.03e-07	5.21e-06	176.879	174.163	140.966	149.572	150.463	526.462	311.555	471.175	270.042	237.487
1764	CPT1C	-1.64855	1.64855	3.07e-07	5.27e-06	396.092	541.757	336.974	437.908	517.474	98.4441	79.3048	105.712	273.504	161.152
1771	ANKHD1-EIF4EBP3	-1.07506	1.07506	3.23e-07	5.52e-06	184.427	206.401	271.842	245.602	221.028	85.6035	138.783	111.753	76.1656	127.225
1772	KANK4	-5.67788	5.67788	3.24e-07	5.54e-06	26.9093	5.55839	34.5535	42.2435	34.7223	0	0	0	0	0
1779	POC1B	1.24021	1.24021	3.33e-07	5.66e-06	876.522	956.042	967.805	973.075	717.594	2771.41	2294.17	2419.3	1035.16	2082.25
1781	CLEC18A	-2.59348	2.59348	3.34e-07	5.68e-06	101.402	140.442	57.1815	69.2597	129.555	21.4009	0	9.06107	20.7724	33.9266
1783	NTN1	1.84448	1.84448	3.36e-07	5.7e-06	2772.64	3461.39	5925.17	2962.7	4389.95	16243.3	16489.7	15992.8	4241.04	17103.3
1789	ZNF469	1.54307	1.54307	3.45e-07	5.83e-06	27.8938	32.6092	45.5618	41.2611	16.0544	98.4441	96.2987	93.631	79.6277	110.262
1793	CCER2	-4.34847	4.34847	3.6e-07	6.07e-06	69.2422	27.4214	46.4791	29.2266	83.2589	0	0	0	6.92415	8.48166
1801	FKBP2	-2.27623	2.27623	3.67e-07	6.18e-06	53.1623	43.3554	63.9088	57.4708	76.5384	23.541	0	15.1018	10.3862	8.48166
1799	SLC15A1	2.24021	2.24021	3.68e-07	6.18e-06	307.488	180.833	144.33	447.241	95.2063	928.798	1433.15	447.013	1094.02	1653.92
1800	ZNF135	-1.5342	1.5342	3.68e-07	6.18e-06	347.196	616.61	524.419	670.984	443.176	214.009	206.759	69.4682	200.8	207.801
1798	GTPBP2	-1.10321	1.10321	3.67e-07	6.18e-06	15741.3	11966.8	11358.3	9661	17047.9	6407.42	5775.09	4056.34	7079.94	7302.71
1806	C3AR1	1.67375	1.67375	3.7e-07	6.2e-06	97.136	123.396	150.446	140.975	128.062	579.964	492.823	519.501	145.407	296.858
1807	SLFN5	1.51639	1.51639	3.73e-07	6.24e-06	1882.34	2882.21	1759.17	2012.22	1712.59	7173.58	5942.19	9263.43	3444.76	3485.96
1811	GDPGP1	1.09835	1.09835	3.84e-07	6.42e-06	86.963	97.457	103.966	95.2935	115.741	143.386	223.753	259.751	159.255	292.617
1816	PUDP	1.04882	1.04882	3.94e-07	6.57e-06	935.263	636.621	924.384	732.139	918.088	1654.29	1685.23	2494.81	1284.43	1454.6
1818	BTG1	1.3988	1.3988	4.06e-07	6.75e-06	4837.44	3389.13	3849.2	3372.36	3764.2	14032.6	13275.1	9589.63	4614.94	9138.99
1824	IQCN	-1.36271	1.36271	4.17e-07	6.91e-06	702.924	955.672	1059.54	1043.56	1203.33	288.912	291.728	265.791	460.456	636.125
1826	MICAL1	-1.23299	1.23299	4.26e-07	7.06e-06	1729.74	2773.26	1281.23	1635.46	2424.21	646.307	682.588	1008.8	872.443	983.873
1827	HPX	-1.99181	1.99181	4.28e-07	7.08e-06	48.8962	42.6143	41.8924	38.8051	41.0694	12.8405	11.3293	6.04071	10.3862	12.7225
1831	RORB	2.85614	2.85614	4.36e-07	7.21e-06	25.9248	37.4265	14.9834	16.9465	21.2814	151.946	121.79	456.074	34.6207	76.335
1832	PARP9	1.44939	1.44939	4.39e-07	7.24e-06	2872.73	2951.13	3830.25	2678.04	2738.21	11117.8	8726.36	11096.8	3604.02	6602.97
1839	GPRASP1	-1.1791	1.1791	4.48e-07	7.38e-06	211.008	291.259	370.304	329.843	256.87	117.705	107.628	184.242	100.4	135.707
1842	SPATA6L	-1.25115	1.25115	4.56e-07	7.49e-06	229.714	310.529	150.751	207.779	188.546	77.0432	87.8017	102.692	86.5518	106.021
1841	ERAP1	1.01022	1.01022	4.56e-07	7.49e-06	2367.03	2559.08	1875.37	2332.48	2361.49	3642.43	4310.78	6871.31	4774.2	3553.82
1844	H4C5	-2.351	2.351	4.6e-07	7.55e-06	454.833	260.503	468.766	537.377	472.671	100.584	93.4664	6.04071	100.4	131.466
1848	ATF7-NPFF	-1.53557	1.53557	4.66e-07	7.63e-06	62.679	65.9595	78.5864	69.7509	58.6172	21.4009	19.8262	39.2646	24.2345	8.48166
1851	LYNX1	-1.05538	1.05538	4.78e-07	7.81e-06	3290.48	4609.38	3280.14	4690.01	4945.13	2043.78	1373.67	1809.19	2104.94	2692.93
1853	MAG	7.50761	7.50761	4.79e-07	7.82e-06	0	0	0.611567	0	0	4.28018	11.3293	90.6107	13.8483	0
1854	IFI6	2.63671	2.63671	4.81e-07	7.84e-06	141.438	200.843	379.477	90.1359	182.199	1134.25	722.24	2959.95	325.435	1039
1855	CTSS	1.32332	1.32332	4.81e-07	7.85e-06	3449.97	3429.9	4470.86	2590.36	2573.56	11406.7	10805.3	6475.64	4950.77	7680.14
1858	TYROBP	1.16207	1.16207	4.88e-07	7.95e-06	357.697	422.437	406.692	374.297	364.398	1121.41	852.527	1174.92	633.56	513.141
1859	PARP14	1.44332	1.44332	4.9e-07	7.98e-06	3016.8	3022.28	4747.9	3512.6	3401.29	11468.7	10003.7	14340.6	4476.46	7841.3
1860	NTRK1	6.67905	6.67905	4.92e-07	8e-06	8.86038	14.0812	12.8429	2.45602	5.22701	391.636	93.4664	3660.67	0	305.34
1862	RSKR	-1.00779	1.00779	4.96e-07	8.07e-06	294.69	469.498	363.271	433.487	435.709	181.908	181.268	274.852	183.49	169.633
1863	CENPN	1.0497	1.0497	4.98e-07	8.09e-06	363.276	308.305	267.561	360.052	334.156	684.828	572.127	1020.88	609.325	487.696
1867	MRC1	2.75836	2.75836	5.06e-07	8.19e-06	69.8986	34.8326	126.594	61.4005	26.5084	567.123	461.667	818.516	90.0139	220.523
1868	ANKRD6	-1.25844	1.25844	5.07e-07	8.21e-06	690.454	772.616	918.88	836.029	761.277	417.317	286.064	160.079	460.456	339.266
1869	BPNT1	1.04823	1.04823	5.08e-07	8.23e-06	1516.44	1474.83	1579.98	1606.97	1250.38	3661.69	3965.24	2226	2049.55	3456.28
1879	TMOD4	-1.96932	1.96932	5.22e-07	8.41e-06	52.506	87.0814	68.8013	72.9438	87.7392	25.6811	2.83231	24.1628	31.1587	8.48166
1880	LITAF	1.96273	1.96273	5.27e-07	8.48e-06	3181.53	3181.25	6258.17	3990.29	2302.5	16955.9	15776	23175.2	4521.47	13295
1882	LRRC74B	-3.19893	3.19893	5.32e-07	8.55e-06	81.0561	76.7057	29.9668	72.9438	90.726	4.28018	0	0	20.7724	16.9633
1885	NCOA7	1.56001	1.56001	5.35e-07	8.58e-06	2258.74	2072.91	1406.3	2236.45	2690.79	5275.32	5276.6	12108.6	4542.24	4240.83
1889	EPS8L2	-1.37506	1.37506	5.42e-07	8.69e-06	102775	64164.5	72140.2	52318.6	96369.4	28807.7	27079.8	16300.9	37792	39524.5
1893	CLDN5	2.30813	2.30813	5.48e-07	8.76e-06	70.5549	64.4773	130.264	62.3829	50.7767	550.003	206.759	640.315	93.476	381.675
1894	SETD6	-1.14067	1.14067	5.49e-07	8.77e-06	1369.42	1768.31	1570.2	1415.89	1528.53	661.287	538.14	447.013	1080.17	750.627
1899	BAK1	1.35246	1.35246	5.62e-07	8.95e-06	1546.3	1185.79	1707.5	1329.44	1371.34	4061.89	4118.18	4708.73	1540.62	3799.78
1900	ZNF436-AS1	-1.67068	1.67068	5.64e-07	8.98e-06	196.569	310.899	292.635	367.42	375.598	44.9419	76.4725	78.5292	169.642	122.984
1906	CLDN1	1.42428	1.42428	5.87e-07	9.32e-06	7630.1	6962.43	7575.48	4761.97	9832.76	18753.6	20630.6	29826	9887.68	19563
1910	SEPTIN5	-2.46284	2.46284	6.06e-07	9.59e-06	162.769	180.462	255.024	149.572	328.555	19.2608	22.6585	9.06107	90.0139	59.3716
1913	SCCPDH	1.69999	1.69999	6.08e-07	9.61e-06	257.607	154.153	355.932	245.111	243.43	1050.78	807.209	1313.85	394.676	508.9
1917	FBXL15	1.03576	1.03576	6.24e-07	9.85e-06	430.221	331.65	475.188	296.933	449.523	755.451	555.134	1035.98	900.139	822.721
1920	OLIG2	5.55097	5.55097	6.4e-07	1.01e-05	0.328162	0	0.611567	0	0.746716	32.1013	28.3231	6.04071	0	8.48166
1919	PAQR6	-1.39115	1.39115	6.4e-07	1.01e-05	294.033	369.447	357.155	419.488	476.032	151.946	93.4664	132.896	96.9381	262.932
1924	MAPK15	-2.48567	2.48567	6.46e-07	1.02e-05	418.407	1186.16	1121.31	936.48	828.855	40.6617	73.6402	151.018	162.717	381.675
1925	RGCC	-1.89899	1.89899	6.49e-07	1.02e-05	1057.34	424.661	906.037	699.965	650.39	156.226	206.759	96.6514	408.525	135.707
1928	EHD2	1.44007	1.44007	6.53e-07	1.02e-05	2873.72	2825.51	2906.17	2415.74	3357.98	8230.78	7378.18	13069.1	3555.55	6776.85
1922	ARL16	-1.04208	1.04208	6.45e-07	1.02e-05	1583.71	1760.16	1955.18	1827.52	1665.55	1003.7	489.99	724.885	1042.08	1013.56
1929	SAA1	4.38098	4.38098	6.63e-07	1.04e-05	7.21957	23.3452	1.22313	1.96481	3.36022	81.3234	161.442	434.931	6.92415	84.8166
1936	PLAAT4	1.92673	1.92673	6.86e-07	1.07e-05	328.819	293.853	478.246	268.197	266.951	2135.81	1141.42	1782.01	453.532	699.737
1935	INSIG1	1.58438	1.58438	6.85e-07	1.07e-05	1543.35	1079.07	640.617	1304.88	2049.36	4500.61	3747.15	3911.36	2239.96	5445.23
1941	SRRM5	-1.84447	1.84447	6.91e-07	1.08e-05	78.759	150.076	101.826	151.536	127.689	14.9806	36.8201	36.2443	20.7724	67.8533
1947	RENBP	1.85563	1.85563	7.1e-07	1.1e-05	30.1909	49.6549	35.7767	31.437	25.7617	96.304	90.634	202.364	48.469	190.837
1949	AGTRAP	1.05402	1.05402	7.11e-07	1.1e-05	1069.15	1141.32	1372.36	952.444	1121.57	2379.78	2668.04	2996.19	1343.28	2353.66
1957	GPIHBP1	-3.02677	3.02677	7.26e-07	1.12e-05	38.395	75.5941	71.2476	46.6644	41.4428	4.28018	0	6.04071	24.2345	0
1954	C12orf54	1.61577	1.61577	7.21e-07	1.12e-05	127.327	110.056	86.5368	124.029	86.2457	487.94	294.561	404.728	114.248	330.785
1953	BOC	-1.44724	1.44724	7.21e-07	1.12e-05	3357.43	3640.74	3129.7	5318.26	3185.12	1209.15	994.142	1274.59	2465	890.574
1959	SLC6A8	-1.19983	1.19983	7.35e-07	1.13e-05	5955.82	5070.36	3186.27	4021.24	5535.78	2326.28	2314	1238.35	2596.56	1870.21
1964	ILK	-2.02302	2.02302	7.51e-07	1.16e-05	76.79	74.4824	59.0162	70.2421	77.2851	27.8212	2.83231	9.06107	38.0828	8.48166
1966	KIFC3	-1.33961	1.33961	7.54e-07	1.16e-05	10078.8	8798.93	5859.43	5864.73	7170.34	3293.6	2880.46	1467.89	3943.3	3341.77
1972	MMEL1	-2.33006	2.33006	7.76e-07	1.19e-05	377.387	299.412	140.049	157.431	430.109	27.8212	31.1555	36.2443	124.635	63.6125
1975	FOXA1	1.05647	1.05647	7.93e-07	1.22e-05	2308.29	1851.68	2479.91	2016.64	2385.01	5020.65	6505.83	3754.3	2928.91	4749.73
1980	LCN12	-1.9317	1.9317	8.13e-07	1.24e-05	76.79	108.944	57.7931	69.2597	88.1125	17.1207	11.3293	45.3053	10.3862	21.2042
1984	LINGO3	2.31789	2.31789	8.34e-07	1.27e-05	8.20406	14.4518	11.0082	8.35046	4.85366	68.4828	14.1616	36.2443	79.6277	33.9266
1986	PDGFD	-2.00611	2.00611	8.36e-07	1.27e-05	130.937	137.477	168.181	216.866	129.182	68.4828	28.3231	6.04071	55.3932	33.9266
1987	ASNS	-1.8694	1.8694	8.37e-07	1.28e-05	112.888	128.955	68.8013	83.0134	173.612	17.1207	31.1555	45.3053	41.5449	21.2042
1990	RPP21	-1.73	1.73	8.46e-07	1.29e-05	153.908	168.604	154.421	155.712	116.488	64.2027	11.3293	72.4885	48.469	25.445
1991	ZNF410	-1.4509	1.4509	8.47e-07	1.29e-05	68.5859	67.4418	86.231	81.5398	85.1257	23.541	36.8201	39.2646	34.6207	4.24083
1993	PEA15	-1.04416	1.04416	8.52e-07	1.29e-05	27725.1	22675.3	20009.6	17112.6	27960.4	11644.2	10556	7475.38	14758.8	11569
1996	EGFL8	-1.90296	1.90296	8.59e-07	1.3e-05	238.246	286.442	230.867	299.143	259.111	19.2608	118.957	99.6717	79.6277	33.9266
1997	PORCN	-2.4593	2.4593	8.62e-07	1.31e-05	12861.7	5915.98	16223	1777.42	10520.5	999.421	2277.18	845.699	2440.76	2039.84
2003	NGEF	-2.98827	2.98827	8.88e-07	1.34e-05	2112.38	1001.99	2330.38	1796.09	2527.26	261.091	16.9939	84.5699	502.001	368.952
2005	SNX21	-1.61471	1.61471	8.95e-07	1.35e-05	3194.33	2840.34	1500.79	1470.66	2859.18	434.438	679.755	579.908	1073.24	1115.34
2008	CRELD1	-1.17853	1.17853	9.21e-07	1.39e-05	219.869	274.584	248.602	306.757	279.645	104.864	59.4786	114.773	152.331	165.392
2007	ANLN	1.12839	1.12839	9.19e-07	1.39e-05	2930.49	2014.73	2186.35	3005.43	1945.94	5517.15	5429.55	7641.5	3804.82	4016.07
2011	ACHE	-1.93541	1.93541	9.33e-07	1.4e-05	402.983	475.427	617.377	167.009	512.247	115.565	152.945	42.285	155.793	101.78
2010	ARL4A	1.0312	1.0312	9.31e-07	1.4e-05	2794.63	2316.74	2008.39	2211.89	2421.97	5104.11	7103.44	4660.41	3655.95	3485.96
2021	TMPRSS9	-1.67977	1.67977	9.75e-07	1.46e-05	71.8675	107.092	104.884	138.519	154.944	25.6811	42.4847	39.2646	17.3104	59.3716
2024	BSN	-2.45637	2.45637	9.81e-07	1.47e-05	31.8317	35.9442	37.6114	43.9627	31.7354	6.42027	0	6.04071	13.8483	8.48166
2028	SH3GLB2	-1.02449	1.02449	9.88e-07	1.47e-05	24629.9	19923.1	20813.2	20527.4	28643.3	11881.8	13977.5	6620.62	12145	11679.2
2031	TLR3	1.36777	1.36777	9.93e-07	1.48e-05	1393.05	1256.57	2186.96	1683.85	1508.37	5138.35	5602.32	4491.27	1969.92	3511.41
2033	IFI35	2.55168	2.55168	1.01e-06	1.5e-05	293.705	311.27	559.278	224.48	267.698	2961.88	1965.63	3255.94	235.421	1289.21
2036	H4-16	-1.75445	1.75445	1.01e-06	1.51e-05	756.414	708.509	1229.25	755.717	648.15	278.212	169.939	123.835	481.228	161.152
2042	MT1M	-3.60475	3.60475	1.03e-06	1.52e-05	1288.04	1667.52	202.735	313.142	1957.89	21.4009	229.417	57.3867	124.635	12.7225
2041	PDE6G	2.40754	2.40754	1.02e-06	1.52e-05	2.95346	2.96447	2.75205	3.68403	5.97373	12.8405	28.3231	24.1628	6.92415	25.445
2045	RBM10	-1.1059	1.1059	1.03e-06	1.53e-05	14286.5	9595.63	7488.03	7793.93	12103.5	5101.97	3897.26	3642.55	5490.85	5691.19
2049	WFDC5	1.62106	1.62106	1.05e-06	1.55e-05	152.924	195.655	136.991	207.534	180.332	789.693	637.271	700.722	211.187	339.266
2052	NMI	1.54986	1.54986	1.05e-06	1.55e-05	888.007	928.621	1337.5	1340.99	821.388	3404.88	3441.26	4741.96	1239.42	2735.34
2057	APOL3	1.69503	1.69503	1.07e-06	1.57e-05	884.069	701.098	792.591	686.703	747.09	3603.91	2789.83	3524.75	841.284	1573.35
2058	CDK20	-1.04552	1.04552	1.07e-06	1.57e-05	301.581	508.407	442.469	428.575	386.426	224.709	150.113	235.588	242.345	144.188
2060	PCP2	-1.87905	1.87905	1.08e-06	1.58e-05	74.821	126.361	113.14	88.4167	86.6191	21.4009	31.1555	6.04071	20.7724	59.3716
2061	GABBR1	-1.24694	1.24694	1.09e-06	1.61e-05	1490.19	2138.13	1889.44	1914.22	1962.37	543.582	509.817	1241.37	699.339	971.15
2063	PKIB	-1.41167	1.41167	1.11e-06	1.62e-05	506.026	523.971	1168.7	763.822	599.613	258.951	232.25	211.425	408.525	229.005
2065	MRPL2	-1.48312	1.48312	1.11e-06	1.63e-05	321.927	271.99	345.23	253.952	312.127	177.627	82.1371	147.997	69.2415	50.89
2067	RAB6C	-2.47291	2.47291	1.12e-06	1.64e-05	54.8031	64.8478	49.5369	51.822	54.5103	0	22.6585	0	17.3104	12.7225
2066	LIPI	-2.12465	2.12465	1.12e-06	1.64e-05	89.9165	73.7413	177.355	112.24	148.97	21.4009	25.4908	6.04071	31.1587	59.3716
2072	GEMIN7	-1.66098	1.66098	1.15e-06	1.67e-05	81.7124	55.2133	116.198	87.6799	77.6585	27.8212	19.8262	15.1018	38.0828	33.9266
2073	CEACAM19	-1.69439	1.69439	1.15e-06	1.68e-05	699.314	576.961	373.362	334.51	436.082	81.3234	93.4664	208.405	249.269	118.743
2084	FCGR3A	3.12291	3.12291	1.19e-06	1.73e-05	66.9451	33.3503	76.1401	20.6306	118.728	689.108	909.173	912.147	62.3173	173.874
2095	NYAP1	2.17305	2.17305	1.25e-06	1.8e-05	96.4797	121.173	131.181	110.766	175.852	967.32	676.923	643.336	93.476	479.214
2102	MYOZ1	-3.38517	3.38517	1.29e-06	1.85e-05	1313.31	1214.32	540.625	764.067	404.347	42.8018	39.6524	6.04071	280.428	38.1675
2109	FADS3	-1.12124	1.12124	1.3e-06	1.87e-05	219.212	182.686	183.776	280.969	191.906	85.6035	62.3109	114.773	103.862	127.225
2110	NOTCH4	-1.20462	1.20462	1.31e-06	1.88e-05	1002.54	1546.71	1405.08	1473.86	979.319	507.201	300.225	664.478	702.801	610.68
2111	CFHR1	-5.22297	5.22297	1.33e-06	1.9e-05	24.284	22.2335	35.7767	7.61366	15.3077	0	0	0	0	0
2113	HOXC4	-1.34254	1.34254	1.34e-06	1.92e-05	1769.78	2649.13	2666.43	2253.15	2898.01	635.606	614.612	1035.98	1616.79	928.742
2118	RNF224	-1.5083	1.5083	1.37e-06	1.95e-05	676.999	862.662	651.931	520.43	817.654	248.25	178.436	111.753	422.373	284.136
2119	SLC2A11	-1.47812	1.47812	1.37e-06	1.95e-05	271.062	376.488	485.89	294.477	219.535	87.7436	90.634	102.692	204.262	110.262
2120	SLC39A8	1.10366	1.10366	1.37e-06	1.96e-05	154.236	125.249	185.611	137.046	125.822	374.515	362.536	386.605	193.876	237.487
2124	ITGA7	-1.56104	1.56104	1.39e-06	1.97e-05	212.649	429.478	546.435	452.399	494.7	205.448	84.9694	144.977	96.9381	190.837
2123	ZNF430	-1.37623	1.37623	1.39e-06	1.97e-05	4710.44	2890.36	2124.28	2813.62	3752.62	1166.35	1002.64	921.208	2098.02	1089.89
2127	GPR153	2.06275	2.06275	1.43e-06	2.03e-05	465.334	498.402	367.246	306.02	386.799	1500.2	1331.19	3742.22	450.07	1429.16
2136	ZNF555	-1.63923	1.63923	1.46e-06	2.07e-05	1883.65	1822.41	2005.63	1620.97	2743.44	571.404	662.761	283.913	1242.88	474.973
2137	CSPG4	-1.29888	1.29888	1.46e-06	2.07e-05	402.983	373.894	414.337	359.561	610.441	231.13	121.79	187.262	100.4	237.487
2133	MMP14	1.15519	1.15519	1.46e-06	2.07e-05	11365.9	10287.8	14495.4	13292.7	13267.3	29152.3	28898.1	37842	14170.3	29596.8
2139	TLR2	1.11667	1.11667	1.47e-06	2.08e-05	336.038	436.889	529.311	484.081	378.212	973.74	1215.06	1165.86	761.656	568.271
2143	SPRED3	-1.58143	1.58143	1.48e-06	2.09e-05	76.79	110.797	89.9004	87.4343	116.861	51.3621	19.8262	12.0814	41.5449	33.9266
2145	RARB	1.7648	1.7648	1.49e-06	2.1e-05	624.821	796.702	1536.26	913.639	853.123	4228.81	3908.59	3585.16	1000.54	3329.05
2146	EXO1	1.08396	1.08396	1.5e-06	2.11e-05	337.351	291.259	289.577	370.859	234.842	629.186	821.371	851.74	467.38	453.769
2148	WBP2NL	-1.83914	1.83914	1.5e-06	2.12e-05	73.1802	48.9138	71.8592	102.17	76.9118	34.2414	16.9939	9.06107	27.6966	12.7225
2151	NKD2	-1.36726	1.36726	1.52e-06	2.14e-05	122.405	112.65	177.049	93.0831	124.702	62.0626	42.4847	54.3664	27.6966	55.1308
2157	SPRR5	-2.41967	2.41967	1.56e-06	2.18e-05	167.035	83.3758	67.5782	153.501	120.595	49.222	22.6585	15.1018	17.3104	0
2159	SLC2A5	-1.27296	1.27296	1.56e-06	2.19e-05	602.506	389.458	569.981	585.024	396.133	184.048	209.591	238.608	311.587	106.021
2158	CRMP1	-1.07823	1.07823	1.56e-06	2.19e-05	539.499	867.479	876.987	1067.63	582.812	415.177	356.872	431.911	308.125	347.748
2161	CMPK2	2.98207	2.98207	1.58e-06	2.22e-05	100.746	120.432	378.866	95.5391	118.728	1842.62	1107.43	2579.38	117.711	784.554
2170	CD164L2	-1.79622	1.79622	1.67e-06	2.33e-05	481.086	679.605	516.163	612.04	666.071	89.8837	67.9755	175.181	349.669	173.874
2175	IFIT3	2.36206	2.36206	1.7e-06	2.37e-05	391.169	392.052	669.666	398.366	405.84	3706.63	2229.03	3968.75	346.207	1348.58
2179	FAM20A	-2.52308	2.52308	1.72e-06	2.38e-05	293.705	955.301	93.5698	462.96	229.989	81.3234	53.814	105.712	69.2415	42.4083
2183	CDK1	1.13067	1.13067	1.73e-06	2.39e-05	1670.02	1537.08	1492.84	2022.29	1152.18	3550.41	3480.91	5098.36	2236.5	2871.04
2186	SLC49A4	1.0579	1.0579	1.75e-06	2.42e-05	4031.47	3342.07	3939.72	4286.98	3346.04	9942.85	10740.1	5306.76	5636.26	7811.61
2191	MT2A	-2.41556	2.41556	1.77e-06	2.45e-05	19636.2	16800.8	6024.55	5189.57	32399.3	2030.94	3458.26	2259.23	5695.11	1560.63
2195	GPR160	2.64061	2.64061	1.8e-06	2.48e-05	561.814	907.129	367.552	227.182	413.681	4902.94	4778.11	1954.17	370.442	3439.31
2197	F8A3	2.63996	2.63996	1.81e-06	2.5e-05	3.93795	2.59391	1.8347	5.64884	2.24015	25.6811	22.6585	6.04071	34.6207	12.7225
2200	TFPI	2.13638	2.13638	1.83e-06	2.52e-05	214.618	206.772	575.791	255.672	315.861	1093.59	1172.58	2896.52	436.221	1297.69
2207	LCP2	1.20907	1.20907	1.85e-06	2.54e-05	433.502	442.448	380.089	375.771	280.019	879.576	713.743	1479.97	688.953	653.088
2208	SEC62	1.1236	1.1236	1.86e-06	2.54e-05	4279.56	4099.87	4903.24	4132.01	3770.54	11488	10692	11163.2	4708.42	8099.99
2213	ALKBH6	-1.08325	1.08325	1.88e-06	2.57e-05	150.627	230.117	216.189	213.674	212.067	68.4828	121.79	93.631	128.097	72.0941
2219	LIN37	-1.88166	1.88166	1.91e-06	2.6e-05	153.58	175.274	168.487	132.871	149.343	21.4009	28.3231	99.6717	17.3104	46.6491
2223	ARL17A	-1.25055	1.25055	1.93e-06	2.62e-05	647.464	569.92	599.642	829.643	743.356	278.212	161.442	335.259	446.608	203.56
2222	CKS2	1.0096	1.0096	1.92e-06	2.62e-05	989.081	840.799	818.277	1053.63	700.047	1757.01	2008.11	2452.53	1222.11	1416.44
2233	IKZF1	1.07578	1.07578	1.98e-06	2.68e-05	485.024	423.549	316.792	302.336	269.938	646.307	651.432	1057.12	810.125	623.402
2234	F13A1	2.8757	2.8757	2.01e-06	2.72e-05	224.791	280.884	174.602	145.888	229.615	3685.23	1707.89	1751.81	152.331	445.287
2240	RECQL4	-1.7609	1.7609	2.04e-06	2.76e-05	8705.49	11884.2	11458.6	13007.8	9577.76	1714.21	2390.47	1431.65	5317.75	5275.59
2244	ELOVL5	1.34761	1.34761	2.06e-06	2.78e-05	2313.87	1978.42	4012.49	2904.98	2308.1	6662.1	8411.97	8825.48	3372.06	7128.84
2249	KRTAP3-3	-6.15034	6.15034	2.09e-06	2.81e-05	43.6456	110.056	4.58675	7.85926	33.9756	0	0	0	0	0
2252	PDCD6	-1.37944	1.37944	2.1e-06	2.82e-05	5009.4	4441.52	2864.89	2319.22	2578.79	1279.77	1554.94	872.883	1911.06	996.595
2254	WDR17	-3.71497	3.71497	2.11e-06	2.83e-05	20.6742	50.0255	76.1401	125.748	26.5084	8.56035	5.66463	0	6.92415	0
2258	IL2RA	2.69083	2.69083	2.15e-06	2.88e-05	27.5656	10.0051	4.58675	9.33287	19.4146	188.328	50.9817	123.835	34.6207	55.1308
2261	NABP1	-1.36862	1.36862	2.18e-06	2.91e-05	36687.2	42691.4	14942.4	19371.8	22309.6	9251.6	11459.5	9456.73	9361.45	13142.3
2262	NPIPB9	-4.88402	4.88402	2.19e-06	2.93e-05	10.173	12.599	26.2974	15.7185	18.2946	0	0	0	0	0
2263	TRIM22	1.73429	1.73429	2.19e-06	2.93e-05	1829.83	1825.74	2301.33	1709.63	1412.04	8003.93	7423.49	9172.82	1994.15	3604.71
2267	ZC2HC1C	-1.49495	1.49495	2.2e-06	2.94e-05	103.043	152.3	149.528	199.183	181.452	59.9225	67.9755	18.1221	62.3173	72.0941
2265	KPNA2	1.00271	1.00271	2.2e-06	2.94e-05	3221.57	3136.04	2302.55	3369.41	2499.63	5266.76	5095.33	8928.17	4774.2	5046.59
2269	C3orf35	-1.86228	1.86228	2.22e-06	2.97e-05	69.2422	99.3098	106.107	99.96	97.8198	36.3815	48.1493	24.1628	13.8483	0
2270	CYP2D7	-1.82295	1.82295	2.23e-06	2.97e-05	266.14	346.843	528.394	328.861	601.48	64.2027	48.1493	196.323	145.407	135.707
2274	MMP28	1.64147	1.64147	2.27e-06	3.01e-05	1141.02	778.174	933.863	1037.42	1009.56	3479.78	3577.21	5288.64	1298.28	1636.96
2275	STAG3	-1.50841	1.50841	2.27e-06	3.02e-05	172.942	311.27	377.031	452.153	396.506	113.425	76.4725	120.814	96.9381	199.319
2277	IL18R1	1.59581	1.59581	2.28e-06	3.03e-05	130.28	138.219	140.966	84.2414	106.034	505.061	243.579	619.173	242.345	195.078
2281	SEMA3C	1.46895	1.46895	2.32e-06	3.08e-05	122.405	123.026	50.7601	83.5046	85.1257	404.477	235.082	265.791	169.642	203.56
2279	HOXA4	-1.29814	1.29814	2.32e-06	3.08e-05	113.216	83.0052	140.355	125.011	151.21	47.0819	62.3109	36.2443	38.0828	67.8533
2282	ISM1	-1.88033	1.88033	2.33e-06	3.09e-05	176.551	166.01	141.884	159.887	209.827	51.3621	14.1616	48.3257	100.4	16.9633
2285	CRISP2	-5.42899	5.42899	2.34e-06	3.1e-05	1148.57	1331.05	643.675	654.038	1021.13	0	5.66463	0	90.0139	16.9633
2286	ANKRD36B	1.21323	1.21323	2.37e-06	3.13e-05	116.826	108.574	69.1071	140.975	119.475	184.048	345.542	187.262	270.042	305.34
2293	GOLGA8A	-1.68118	1.68118	2.44e-06	3.22e-05	2246.6	9621.94	4793.16	6498.87	9298.11	2298.46	1331.19	2129.35	2496.16	1865.97
2294	ARHGEF6	1.52027	1.52027	2.5e-06	3.3e-05	579.535	554.727	519.526	611.057	380.825	1630.75	988.478	2751.54	740.884	1475.81
2295	CENPV	-1.39898	1.39898	2.51e-06	3.3e-05	142.751	247.163	295.999	249.777	213.188	98.4441	99.131	63.4275	128.097	42.4083
2296	LONRF2	2.07714	2.07714	2.51e-06	3.31e-05	133.89	276.067	78.5864	283.916	72.4315	682.688	1036.63	779.252	311.587	754.868
2298	KIF5A	-3.25999	3.25999	2.52e-06	3.32e-05	21.3306	61.1423	37.3056	74.1718	47.4165	0	5.66463	0	13.8483	8.48166
2301	GADD45B	-1.88104	1.88104	2.54e-06	3.34e-05	12207	5651.03	5302.59	4285.51	8075.74	2039.5	1076.28	1096.39	3863.67	1569.11
2303	RNF112	-2.95193	2.95193	2.56e-06	3.36e-05	48.8962	39.6498	61.4625	86.9431	61.2307	19.2608	0	15.1018	0	0
2304	UBE2L6	1.48275	1.48275	2.56e-06	3.36e-05	1294.6	1467.78	1587.63	1237.83	1106.26	4618.31	3670.68	6083	1544.08	2786.23
2311	COTL1	1.06971	1.06971	2.62e-06	3.43e-05	1275.24	1457.78	1136.29	1137.63	860.964	3100.99	2010.94	3376.76	1758.73	2061.04
2318	ATP6V1C2	-2.09187	2.09187	2.67e-06	3.49e-05	9453.7	6241.33	5610.21	4939.3	6517.34	734.05	2282.85	359.422	1900.68	2413.03
2320	CSNK1E	-1.60087	1.60087	2.7e-06	3.52e-05	19095.1	8954.56	5507.16	7188.77	9119.65	3282.9	3084.39	2395.14	5085.79	2591.15
2322	NBPF8	-1.10284	1.10284	2.7e-06	3.52e-05	1865.6	1711.61	1978.42	1949.1	1878.74	500.781	688.252	1316.87	879.367	992.354
2324	RHOH	1.49863	1.49863	2.71e-06	3.53e-05	100.418	90.787	77.9748	47.8924	46.6698	222.569	161.442	308.076	117.711	216.282
2326	MZT1	1.21104	1.21104	2.72e-06	3.54e-05	542.124	440.595	575.485	535.903	337.889	1020.82	1158.42	1606.83	602.401	1242.56
2325	SNRPN	-1.13248	1.13248	2.72e-06	3.54e-05	94.1826	88.9342	108.247	87.4343	93.3395	32.1013	39.6524	30.2036	65.7794	55.1308
2329	UPK3BL2	-3.80983	3.80983	2.74e-06	3.56e-05	33.4726	46.6904	26.2974	33.8931	80.6454	2.14009	0	0	0	16.9633
2334	FBXW12	-1.84643	1.84643	2.81e-06	3.64e-05	49.5525	96.3454	83.1731	100.697	70.9381	34.2414	11.3293	24.1628	6.92415	33.9266
2340	BRINP1	4.52669	4.52669	2.84e-06	3.68e-05	1.96897	0	0	0.982407	1.49343	12.8405	33.9878	30.2036	0	25.445
2345	CALB2	-2.51953	2.51953	2.86e-06	3.69e-05	2379.83	2611.33	2774.07	1045.77	2670.63	280.352	198.262	120.814	1163.26	241.727
2343	EPAS1	1.08917	1.08917	2.86e-06	3.69e-05	10983.6	11422.1	12600.7	8470.56	10423.4	23804.2	25878.9	28276.6	11771.1	24940.3
2349	ARHGEF15	-1.06277	1.06277	2.95e-06	3.8e-05	235.621	242.346	243.71	170.448	177.345	98.4441	96.2987	138.936	114.248	59.3716
2354	ZNF474	1.55999	1.55999	3.03e-06	3.89e-05	11.4857	8.89342	10.7024	10.3153	14.1876	32.1013	16.9939	30.2036	41.5449	46.6491
2359	ADAM8	1.46162	1.46162	3.07e-06	3.93e-05	536.545	608.087	449.502	418.014	452.883	1694.95	878.017	2434.41	817.049	958.428
2364	RAB31	1.2156	1.2156	3.12e-06	3.99e-05	3000.39	2441.24	3153.24	2287.29	3365.08	9681.76	7208.24	7475.38	3507.08	5203.5
2367	LDLRAD2	-2.52924	2.52924	3.15e-06	4.02e-05	27.8938	32.6092	30.2726	30.9458	30.9887	10.7004	5.66463	0	6.92415	0
2368	BAIAP2L2	-2.92999	2.92999	3.15e-06	4.03e-05	862.411	4429.66	5022.5	1933.13	548.463	800.393	124.622	151.018	290.814	309.581
2369	IL17RD	1.06161	1.06161	3.17e-06	4.05e-05	279.922	330.909	215.577	375.034	275.912	524.322	917.67	492.318	505.463	644.606
2374	NLGN3	-2.59574	2.59574	3.23e-06	4.11e-05	51.5215	42.6143	40.0577	40.5243	25.7617	0	14.1616	12.0814	6.92415	0
2373	NAIP	-1.73601	1.73601	3.22e-06	4.11e-05	318.646	310.899	275.511	212.691	380.825	126.265	25.4908	132.896	110.786	50.89
2380	KANTR	-1.2451	1.2451	3.28e-06	4.17e-05	1307.73	1248.41	1641.14	1768.82	1382.92	436.578	744.899	549.705	1000.54	368.952
2382	KLHL6	1.6479	1.6479	3.29e-06	4.18e-05	117.154	143.406	87.4541	71.4701	54.1369	312.453	266.238	410.768	121.173	373.193
2387	ARHGDIG	-4.85012	4.85012	3.31e-06	4.2e-05	15.7518	12.2285	8.56194	21.1218	23.5216	0	0	0	0	0
2389	DNAAF3	-2.62175	2.62175	3.33e-06	4.22e-05	34.7852	50.7666	38.5287	71.9613	31.3621	6.42027	0	6.04071	6.92415	21.2042
2392	LGI4	-2.2672	2.2672	3.37e-06	4.26e-05	39.3795	33.3503	47.7022	39.7875	26.1351	8.56035	2.83231	12.0814	6.92415	8.48166
2393	CC2D2A	-1.49857	1.49857	3.38e-06	4.27e-05	305.191	301.265	281.627	428.33	368.878	83.4635	93.4664	72.4885	245.807	106.021
2396	FGL2	1.22713	1.22713	3.41e-06	4.3e-05	764.946	1046.09	797.178	1326.5	824.002	2705.07	2206.37	2878.4	2205.34	1136.54
2400	GRK3	2.13062	2.13062	3.45e-06	4.34e-05	427.267	450.229	385.593	509.624	425.628	1127.83	1515.29	4959.42	581.628	1441.88
2401	SLC30A1	1.07211	1.07211	3.47e-06	4.37e-05	2791.68	2390.11	2311.72	2395.85	2088.94	3976.28	4489.22	6635.72	3119.33	6971.93
2405	ZNF404	-1.50373	1.50373	3.5e-06	4.41e-05	226.104	337.209	392.015	216.375	168.011	66.3427	96.2987	60.4071	103.862	152.67
2406	FTCDNL1	1.33421	1.33421	3.53e-06	4.45e-05	75.8055	32.9798	50.1485	54.5236	36.9625	100.584	107.628	172.16	110.786	144.188
2409	CTSD	1.16848	1.16848	3.56e-06	4.47e-05	7948.09	8727.78	10135.5	6054.58	9251.44	20726.8	22559.4	16180	10067.7	25135.4
2412	NFIL3	1.48971	1.48971	3.6e-06	4.51e-05	623.508	569.92	539.097	833.573	555.93	1703.51	1993.95	2576.36	605.863	1887.17
2413	SLITRK5	-3.00811	3.00811	3.61e-06	4.52e-05	60.71	208.254	247.073	377.736	253.137	21.4009	0	72.4885	27.6966	21.2042
2423	RGS13	3.36167	3.36167	3.69e-06	4.61e-05	4.59427	14.4518	20.4875	10.0697	3.73358	162.647	11.3293	238.608	20.7724	114.502
2421	ESCO2	1.1951	1.1951	3.69e-06	4.61e-05	296.331	279.031	321.99	422.435	273.672	697.669	838.365	1126.59	526.235	453.769
2426	CEP295NL	-2.53927	2.53927	3.7e-06	4.62e-05	358.681	293.112	70.0244	89.3991	260.231	51.3621	42.4847	6.04071	41.5449	42.4083
2432	LGI3	-1.87675	1.87675	3.77e-06	4.69e-05	1710.05	1745.7	2349.95	1785.28	3332.6	333.854	555.134	244.649	1280.97	564.031
2431	TTC4	-1.19114	1.19114	3.77e-06	4.69e-05	76.1337	66.7006	76.1401	76.8734	69.818	38.5216	39.6524	21.1425	17.3104	42.4083
2440	UNC93B1	1.13438	1.13438	3.86e-06	4.79e-05	1564.02	1678.63	2351.78	1566.94	2592.6	5632.71	4959.38	3201.58	2821.59	4792.14
2442	DYNLT5	2.84547	2.84547	3.88e-06	4.8e-05	8.86038	5.18783	10.3966	16.9465	8.21388	109.145	39.6524	157.058	6.92415	42.4083
2445	EIF2AK2	1.19946	1.19946	3.92e-06	4.85e-05	2431.03	2759.18	4350.69	3702.2	2361.49	8113.08	7412.17	9160.74	3946.76	7200.93
2448	EVPLL	-1.73541	1.73541	3.94e-06	4.88e-05	369.511	367.595	464.791	317.809	469.685	87.7436	39.6524	81.5496	221.573	173.874
2449	CYP4X1	1.31249	1.31249	3.95e-06	4.88e-05	693.079	669.971	633.584	559.972	733.649	920.238	2078.92	2609.59	1007.46	1556.38
2453	DOHH	1.10006	1.10006	3.99e-06	4.92e-05	418.079	431.701	519.526	343.843	501.047	1022.96	489.99	1026.92	1229.04	979.632
2454	TNFRSF25	-1.05866	1.05866	3.99e-06	4.92e-05	1976.19	2893.7	2779.88	1997.97	3008.89	1110.71	920.502	1739.72	900.139	1407.96
2456	EPHA10	-3.02993	3.02993	4.05e-06	4.99e-05	151.611	167.122	41.2808	163.571	136.649	0	5.66463	12.0814	41.5449	25.445
2460	KCNIP2	-1.7618	1.7618	4.12e-06	5.06e-05	137.172	232.711	269.395	253.461	188.173	68.4828	11.3293	84.5699	76.1656	80.5758
2468	LTB4R2	-1.08589	1.08589	4.22e-06	5.17e-05	618.586	921.21	501.485	693.825	697.06	318.873	240.747	407.748	422.373	224.764
2470	NFKBIE	1.14798	1.14798	4.24e-06	5.19e-05	523.419	426.514	332.693	393.7	364.771	900.977	1013.97	1374.26	578.166	648.847
2471	DSG1	-2.12409	2.12409	4.25e-06	5.2e-05	11033.5	10070.7	2282.06	14901.6	9861.88	1647.87	1761.7	1754.83	4601.1	1280.73
2472	PSMB8	1.44024	1.44024	4.26e-06	5.22e-05	2691.59	2370.47	2362.79	2126.91	1549.81	7620.86	5364.4	10115.2	3205.88	3812.51
2474	MROH7	-1.82411	1.82411	4.3e-06	5.26e-05	132.578	118.579	225.363	91.3639	105.287	12.8405	36.8201	54.3664	55.3932	33.9266
2476	CBR3	-1.34822	1.34822	4.33e-06	5.29e-05	612.351	448.377	544.601	737.788	486.486	228.989	141.616	365.463	252.731	118.743
2479	ACSL4	1.30942	1.30942	4.39e-06	5.35e-05	1291.32	1106.12	993.491	1257.48	750.823	3083.87	1744.71	4500.33	1852.21	2196.75
2483	DMRTA2	1.30247	1.30247	4.4e-06	5.36e-05	324.881	269.026	502.708	159.641	306.9	858.175	662.761	682.6	661.256	992.354
2486	RASA4	-2.12767	2.12767	4.45e-06	5.41e-05	54.4749	61.5128	125.066	95.2935	132.916	32.1013	19.8262	33.2239	17.3104	0
2492	MPP3	-1.26362	1.26362	4.55e-06	5.52e-05	446.301	532.493	465.708	509.378	462.217	126.265	252.076	193.303	328.897	106.021
2501	RAC2	1.25618	1.25618	4.67e-06	5.64e-05	859.785	773.727	557.444	449.206	451.017	1688.53	1113.1	2232.04	1132.1	1212.88
2504	PRR33	-1.20005	1.20005	4.7e-06	5.68e-05	308.801	229.006	304.56	224.235	307.647	151.946	73.6402	129.875	169.642	67.8533
2509	PCLAF	1.36473	1.36473	4.76e-06	5.74e-05	183.115	127.102	150.751	172.658	118.355	470.819	277.567	646.356	211.187	326.544
2513	GMFG	1.04279	1.04279	4.78e-06	5.75e-05	188.037	181.945	169.098	159.641	101.18	378.796	337.045	419.829	242.345	262.932
2515	PTGER2	1.94345	1.94345	4.83e-06	5.81e-05	32.1599	14.8224	14.3718	11.0521	13.4409	74.9031	39.6524	120.814	41.5449	50.89
2519	OAS3	1.08057	1.08057	4.86e-06	5.83e-05	5663.1	6323.96	3494.5	4915.23	6839.55	11629.2	14866.8	12259.6	7128.41	11713.2
2520	CFAP65	-4.87914	4.87914	4.88e-06	5.86e-05	6.23508	16.3046	15.2892	21.1218	23.8949	0	0	0	0	0
2521	USH1G	-1.42934	1.42934	4.93e-06	5.91e-05	1757.31	1653.06	1430.76	1482.45	2542.94	451.559	407.853	453.053	1055.93	932.983
2522	CPA6	3.04959	3.04959	4.94e-06	5.92e-05	11.8138	11.8579	10.7024	8.10486	12.6942	59.9225	124.622	241.628	6.92415	21.2042
2525	CACNB4	2.03276	2.03276	5e-06	5.99e-05	235.949	379.082	389.263	324.931	227.002	1480.94	1430.32	2446.49	297.738	708.219
2526	CCNA2	1.01881	1.01881	5.01e-06	6e-05	1407.82	1124.65	1248.21	1641.36	988.279	2482.5	2526.42	3908.34	1994.15	2073.77
2527	NNT	1.02232	1.02232	5.02e-06	6.01e-05	3148.72	2502.39	2844.4	3708.34	2224.47	5129.79	6956.16	7819.7	5625.87	3770.1
2528	MAD2L1	1.20583	1.20583	5.03e-06	6.02e-05	687.828	587.336	637.559	833.082	455.497	1335.42	1450.14	2410.24	1260.19	924.501
2530	TNFRSF4	3.07728	3.07728	5.08e-06	6.07e-05	9.84487	21.4924	11.314	16.4553	4.10694	136.966	33.9878	299.015	27.6966	33.9266
2531	PPP1R1B	-1.15182	1.15182	5.08e-06	6.07e-05	84.994	107.462	103.355	106.837	109.767	38.5216	70.8078	24.1628	55.3932	42.4083
2537	BFSP1	-1.23643	1.23643	5.19e-06	6.19e-05	206.414	180.092	230.867	264.268	151.583	72.763	48.1493	90.6107	131.559	101.78
2540	ZC2HC1A	1.16334	1.16334	5.23e-06	6.23e-05	618.586	568.438	653.46	638.074	452.137	1438.14	1498.29	1893.76	692.415	1034.76
2551	P2RY6	1.91265	1.91265	5.4e-06	6.41e-05	59.0692	73.0001	38.8345	62.8741	76.1651	243.97	175.603	431.911	55.3932	258.691
2557	VWA1	1.62257	1.62257	5.46e-06	6.46e-05	2797.26	1116.87	1795.56	1292.11	2314.07	7192.84	6514.32	5551.41	2101.48	7323.91
2553	PTPRC	1.0565	1.0565	5.45e-06	6.46e-05	1689.38	1886.89	1069.63	1219.66	970.358	3103.13	2744.51	3455.29	2935.84	1971.99
2563	TBC1D3	-4.23797	4.23797	5.53e-06	6.53e-05	75.4773	9.63454	26.909	61.8917	56.7504	0	5.66463	3.02036	0	4.24083
2561	OGFOD2	-1.52358	1.52358	5.53e-06	6.53e-05	82.6969	91.1575	85.3136	85.9607	98.9399	14.9806	14.1616	33.2239	34.6207	67.8533
2566	LIFR	1.67018	1.67018	5.62e-06	6.63e-05	581.832	438.742	849.773	743.928	526.808	3321.42	2798.33	1449.77	737.422	1683.61
2571	GRAP2	1.79202	1.79202	5.72e-06	6.74e-05	212.977	175.645	92.6524	103.89	89.2326	460.119	283.231	824.557	207.724	559.79
2574	CD14	1.3582	1.3582	5.76e-06	6.77e-05	395.436	466.534	414.031	461.486	553.69	1637.17	875.185	1739.72	1090.55	521.622
2575	TRPC4	2.61268	2.61268	5.77e-06	6.78e-05	2.6253	6.67006	5.19832	0.982407	5.22701	29.9612	11.3293	36.2443	13.8483	33.9266
2577	AMY2A	-3.75404	3.75404	5.87e-06	6.89e-05	28.5501	23.7158	45.5618	30.4546	26.5084	8.56035	0	0	0	0
2580	GCHFR	-1.96258	1.96258	5.91e-06	6.93e-05	50.8652	39.6498	107.024	53.7868	94.4596	21.4009	14.1616	18.1221	17.3104	16.9633
2584	PIH1D2	-1.15429	1.15429	5.97e-06	7e-05	222.166	157.858	128.429	171.921	156.064	55.6423	56.6463	78.5292	114.248	76.335
2585	ADAMTSL4	-1.06429	1.06429	6.01e-06	7.03e-05	5369.06	6944.65	7117.42	8035.36	8517.79	4241.66	2444.29	2854.24	2655.41	5016.9
2587	LTBP1	1.76581	1.76581	6.03e-06	7.05e-05	278.282	400.574	215.577	587.48	364.398	1166.35	1076.28	2325.67	467.38	1242.56
2589	PGM2L1	1.02581	1.02581	6.06e-06	7.08e-05	152.595	166.752	166.041	152.273	82.8855	331.714	254.908	353.382	252.731	271.413
2594	CLDN23	2.06829	2.06829	6.16e-06	7.18e-05	411.187	371.671	817.054	323.703	411.067	2897.68	1215.06	3727.12	560.856	1386.75
2597	RFC3	1.08899	1.08899	6.26e-06	7.29e-05	554.594	436.148	601.476	590.918	451.39	1198.45	1203.73	1664.22	855.132	674.292
2598	CRB3	1.00025	1.00025	6.27e-06	7.31e-05	3589.77	2597.99	2887.82	2144.84	3537.2	7387.59	6692.76	3718.06	5352.37	6365.49
2602	SPDYE16	-1.43023	1.43023	6.31e-06	7.34e-05	84.3377	90.0459	82.8674	57.4708	73.1782	40.6617	33.9878	9.06107	27.6966	29.6858
2607	GPR162	-1.25114	1.25114	6.44e-06	7.47e-05	92.5418	81.1524	88.983	84.9782	79.8987	62.0626	25.4908	30.2036	20.7724	33.9266
2611	KCNH2	2.82903	2.82903	6.54e-06	7.58e-05	10.5012	13.7107	25.6858	56.4884	8.58724	273.931	73.6402	295.995	38.0828	135.707
2612	SELP	2.41659	2.41659	6.54e-06	7.58e-05	29.5346	57.0661	81.95	65.3301	18.6679	267.511	220.92	561.786	51.9311	245.968
2614	ZNF419	-1.2177	1.2177	6.56e-06	7.59e-05	465.662	476.168	822.558	628.004	336.769	233.27	274.734	226.527	155.793	284.136
2616	CYP2C9	-2.43844	2.43844	6.57e-06	7.6e-05	1303.79	1660.48	2934.61	1520.52	1953.78	184.048	195.43	57.3867	834.36	462.251
2617	FER1L5	-3.39839	3.39839	6.61e-06	7.64e-05	13.4547	50.0255	39.1403	48.3836	32.8555	6.42027	0	6.04071	3.46207	0
2618	HDX	1.25039	1.25039	6.63e-06	7.66e-05	35.4415	48.5432	57.4873	43.2259	27.6285	100.584	144.448	72.4885	96.9381	89.0574
2622	BNIPL	-1.24975	1.24975	6.66e-06	7.69e-05	32877.3	27373.9	30110.8	25023.6	34225.7	12840.5	12465	5231.26	16933	15449.3
2625	MELK	1.13488	1.13488	6.77e-06	7.8e-05	768.556	804.113	736.021	940.655	616.788	1675.69	1849.5	2630.73	976.305	1352.83
2627	ZBTB20	1.54604	1.54604	6.79e-06	7.81e-05	59.7255	29.6447	73.6939	52.5588	41.0694	100.584	104.796	205.384	235.421	106.021
2630	RGS19	1.13552	1.13552	6.83e-06	7.86e-05	421.36	404.28	570.286	372.332	483.499	1209.15	648.6	1492.06	886.291	703.978
2636	ITPKA	1.36451	1.36451	6.91e-06	7.92e-05	23.9558	12.9696	23.5453	16.4553	24.6416	42.8018	67.9755	42.285	62.3173	46.6491
2638	IER5L	1.47099	1.47099	6.92e-06	7.93e-05	145.048	101.904	172.462	111.994	149.717	562.843	368.201	332.239	138.483	483.455
2639	HAS2	4.21964	4.21964	6.94e-06	7.95e-05	12.142	10.3757	13.7603	1.47361	2.98687	278.212	96.2987	356.402	0	25.445
2640	SCN2A	3.89403	3.89403	6.98e-06	8e-05	2.95346	0	0.611567	1.96481	2.24015	47.0819	19.8262	30.2036	0	16.9633
2642	ZNF117	-1.62939	1.62939	7.05e-06	8.07e-05	8417.36	9895.41	13372.5	13571.5	7588.51	3124.53	3033.41	1087.33	4815.74	5025.38
2650	HRH4	3.4215	3.4215	7.3e-06	8.33e-05	4.59427	6.2995	4.28097	5.89444	2.98687	145.526	28.3231	18.1221	0	63.6125
2652	VN1R1	-2.19122	2.19122	7.33e-06	8.36e-05	67.9296	53.3605	74.6112	73.9262	31.3621	6.42027	22.6585	12.0814	24.2345	0
2654	TPSB2	4.23761	4.23761	7.37e-06	8.4e-05	116.826	256.797	888.913	141.958	198.253	7841.28	577.792	16095.5	398.138	5322.24
2655	CD300LF	1.6759	1.6759	7.38e-06	8.4e-05	27.5656	74.1118	41.5866	65.8213	55.257	318.873	152.945	141.957	100.4	122.984
2657	ZBED2	-2.13284	2.13284	7.41e-06	8.44e-05	6564.56	3694.84	3284.73	3632.21	3171.3	757.591	283.231	543.664	2357.67	699.737
2660	RASSF9	1.42055	1.42055	7.51e-06	8.54e-05	2219.36	1807.96	1928.88	3099	1270.16	4656.83	9202.19	6146.42	3039.7	4592.82
2662	C2orf81	-4.67684	4.67684	7.55e-06	8.58e-05	15.7518	14.8224	7.03302	20.8762	13.4409	0	0	0	0	0
2666	SIX2	7.12449	7.12449	7.64e-06	8.68e-05	0	0	1.22313	1.47361	1.49343	29.9612	39.6524	501.379	0	16.9633
2665	HK3	3.59845	3.59845	7.65e-06	8.68e-05	3.28162	10.7462	21.7106	4.91204	35.469	273.931	189.765	60.4071	6.92415	390.156
2669	HMMR	1.09308	1.09308	7.68e-06	8.71e-05	548.687	489.509	455.923	708.807	390.533	1046.5	1331.19	1516.22	685.491	949.946
2671	KATNBL1	-1.03792	1.03792	7.75e-06	8.77e-05	9623.36	6338.78	8835.01	9408.27	8399.07	3760.14	3803.8	2509.92	6051.71	4630.99
2677	NEDD1	1.02082	1.02082	7.95e-06	8.99e-05	957.906	881.19	890.442	1143.52	866.938	2270.63	2359.32	2422.32	1159.79	1395.23
2678	CYP4F12	-1.04752	1.04752	7.98e-06	9.02e-05	5117.36	5667.7	6477.72	7088.07	8518.91	3193.01	4599.68	2748.52	3368.6	1984.71
2684	GAMT	1.31694	1.31694	8.06e-06	9.09e-05	509.964	382.788	671.195	416.295	428.615	1294.75	1268.88	1803.15	536.621	1094.13
2685	ADGRF2	-1.2506	1.2506	8.14e-06	9.17e-05	450.567	608.829	359.907	341.387	500.3	164.787	280.399	126.855	252.731	122.984
2689	TBC1D3H	-5.10204	5.10204	8.16e-06	9.18e-05	11.8138	15.5635	15.595	7.61366	46.2964	0	0	0	0	0
2687	C6orf223	3.37605	3.37605	8.15e-06	9.18e-05	2.95346	5.18783	2.14049	0.982407	2.61351	27.8212	11.3293	69.4682	0	33.9266
2693	PADI1	-2.39688	2.39688	8.27e-06	9.3e-05	165424	117253	108140	88308.1	119652	13593.8	23539.4	2141.43	34409.6	40012.2
2694	ABHD4	1.09103	1.09103	8.3e-06	9.32e-05	5048.78	5084.07	6051.76	5323.17	5848.66	11479.4	14988.6	13078.1	5442.38	13286.5
2695	SLC2A10	1.5399	1.5399	8.32e-06	9.34e-05	514.887	888.601	1709.33	882.448	1180.19	2993.98	3591.37	3008.27	1402.14	4054.23
2697	SERPINB4	2.55733	2.55733	8.36e-06	9.38e-05	6199.64	4387.42	2141.4	5070.45	5713.5	15997.2	32534.8	72944.6	4833.06	12086.4
2700	SEC14L3	-5.06225	5.06225	8.4e-06	9.41e-05	20.6742	17.0457	23.2396	115.433	33.9756	0	0	0	6.92415	0
2707	ZNFX1	1.25905	1.25905	8.66e-06	9.68e-05	2693.88	2648.02	3308.27	2592.08	2655.32	9296.54	7007.14	8463.04	2783.51	5703.92
2710	ASF1B	1.11452	1.11452	8.72e-06	9.74e-05	593.317	598.082	784.641	690.632	631.349	1690.67	1189.57	2153.51	778.967	1323.14
2712	PAMR1	3.07521	3.07521	8.74e-06	9.75e-05	34.1289	52.99	55.0411	66.3125	44.803	528.602	152.945	1262.51	27.6966	161.152
2711	LYPD6B	2.17987	2.17987	8.74e-06	9.75e-05	133.562	86.3403	209.768	104.135	138.889	753.311	557.966	1214.18	103.862	415.601
2714	LHX4	-1.74277	1.74277	8.78e-06	9.79e-05	506.683	349.067	384.982	380.683	244.55	38.5216	110.46	132.896	214.649	63.6125
2717	CXCR4	1.4415	1.4415	8.85e-06	9.86e-05	206.086	269.396	192.644	88.9079	153.45	562.843	453.17	721.865	276.966	453.769
2719	PTCHD4	8.22149	8.22149	8.87e-06	9.87e-05	0	0	0	0	1.49343	42.8018	110.46	229.547	0	46.6491
2720	IFIT5	1.0022	1.0022	8.97e-06	9.98e-05	1060.95	839.687	1173.6	1238.57	939.743	2884.84	2124.24	2549.18	1436.76	1513.98
2721	SGO2	1.07576	1.07576	9.02e-06	0.000100299	501.76	437.26	420.758	673.195	370.371	1007.98	1132.93	1395.4	623.173	903.297
2723	CD163L1	2.06298	2.06298	9.06e-06	0.000100639	95.1671	82.2641	35.1651	42.2435	45.5497	462.259	164.274	389.626	96.9381	135.707
2724	ZNF714	-1.66845	1.66845	9.08e-06	0.000100847	5622.41	4224	2453	2854.14	5800.49	1207.01	747.731	1060.14	2662.33	916.019
2728	ERICH5	-1.71031	1.71031	9.25e-06	0.000102594	78.4308	59.2895	46.1733	65.0845	36.5891	12.8405	19.8262	18.1221	20.7724	16.9633
2730	PLOD2	1.05817	1.05817	9.35e-06	0.000103585	2475.66	1704.57	1616.98	2148.77	1897.41	3922.78	5262.44	5536.31	2499.62	3269.68
2731	RAB1C	-4.23862	4.23862	9.36e-06	0.000103723	18.0489	22.9747	31.4957	20.385	25.3884	0	0	3.02036	0	4.24083
2743	NPIPA9	-1.53295	1.53295	9.67e-06	0.000106708	84.3377	70.4062	58.0989	61.1549	61.2307	32.1013	36.8201	12.0814	24.2345	4.24083
2746	PHKG1	-1.44722	1.44722	9.8e-06	0.000108029	54.1468	74.8529	71.8592	58.9444	81.0187	17.1207	16.9939	21.1425	48.469	25.445
2750	ENO3	-1.02547	1.02547	9.9e-06	0.00010896	249.732	359.442	270.924	409.664	326.315	124.125	121.79	229.547	173.104	148.429
2759	GFI1B	1.99921	1.99921	1.03e-05	0.000112843	16.08	4.44671	15.2892	8.84167	18.6679	57.7824	70.8078	39.2646	20.7724	63.6125
2762	IGFBP3	2.72697	2.72697	1.04e-05	0.000114268	645.495	560.656	396.296	371.841	924.062	7376.89	1778.69	8157.98	470.842	1399.47
2766	DTX3	-1.13486	1.13486	1.05e-05	0.000115347	411.187	497.29	642.451	583.796	458.484	158.367	169.939	377.544	266.58	212.042
2769	MYBPHL	-4.68004	4.68004	1.06e-05	0.000116074	18.3771	41.1321	23.5453	60.6637	14.1876	4.28018	0	0	0	0
2770	THOC3	1.35435	1.35435	1.06e-05	0.000116289	2537.68	1261.75	2419.05	1864.61	1227.6	7280.58	3475.25	2990.15	5875.14	4181.46
2772	CDH3	2.01316	2.01316	1.09e-05	0.000118719	2538.34	2708.05	2231.3	2880.66	2171.82	8329.22	8287.35	24486	2406.14	7069.47
2773	SNORC	-1.21799	1.21799	1.09e-05	0.000118865	83.0251	92.6398	112.834	100.451	66.0844	47.0819	33.9878	27.1832	48.469	38.1675
2775	ADAM21	-2.32646	2.32646	1.09e-05	0.000119016	61.3664	64.1067	35.4709	47.6468	30.9887	4.28018	22.6585	6.04071	13.8483	0
2774	STXBP1	-1.00386	1.00386	1.09e-05	0.000119016	2052	1389.6	1076.05	1069.84	1949.3	778.992	886.514	706.763	758.194	623.402
2777	LRRC8A	1.3734	1.3734	1.09e-05	0.000119072	9893.77	9985.46	7405.16	5238.69	10479.4	28735	23375.1	26500.6	8911.38	23884.4
2779	CASP12	-4.41631	4.41631	1.1e-05	0.000119471	14.4391	14.4518	11.0082	10.5609	9.70731	0	0	0	0	0
2784	GTF2H4	-2.79452	2.79452	1.1e-05	0.000119863	25.9248	34.0914	24.7685	37.5771	24.2683	2.14009	0	12.0814	0	8.48166
2787	EIF3C	2.22367	2.22367	1.11e-05	0.000120298	952.655	950.855	428.709	355.877	629.855	697.669	3169.36	6638.74	3451.69	1539.42
2791	LRRC14	-1.67931	1.67931	1.13e-05	0.000122729	6038.19	9173.56	6939.45	9620.47	7700.14	1260.51	1914.64	1042.02	4324.13	3791.3
2792	CAP2	-1.93854	1.93854	1.13e-05	0.000122752	613.664	827.088	517.08	640.53	678.765	102.724	67.9755	90.6107	432.759	165.392
2796	ZNF554	-1.33774	1.33774	1.15e-05	0.000124286	2023.45	1593.03	1787.92	1957.69	2077.74	1236.97	470.164	507.42	1059.39	453.769
2795	SOX4	1.09757	1.09757	1.15e-05	0.000124286	807.936	1195.05	809.103	816.135	782.932	2289.89	1515.29	2216.94	1024.77	2391.83
2801	DDX11L1	-4.81647	4.81647	1.16e-05	0.000125712	20.6742	5.18783	16.2065	12.2801	25.015	0	0	0	0	0
2807	ACE	-1.47969	1.47969	1.18e-05	0.000126715	373.777	454.305	341.255	300.125	402.48	136.966	33.9878	151.018	183.49	169.633
2808	RRM2	1.31882	1.31882	1.18e-05	0.000127584	2339.8	2401.59	2531.58	2810.91	2022.11	6963.85	5027.36	10779.6	3178.18	4245.07
2811	ADAM33	-1.91878	1.91878	1.19e-05	0.000128099	152.595	170.828	280.709	133.362	129.182	77.0432	16.9939	78.5292	34.6207	16.9633
2813	HLA-B	1.96859	1.96859	1.19e-05	0.000128523	22262.5	25758.7	10391.8	16067.3	6397.12	89040.5	65219.7	102810	34887.3	24579.9
2819	UBE2D4	-1.01866	1.01866	1.21e-05	0.000129506	579.863	693.687	1099.9	666.072	929.662	464.399	280.399	398.687	477.766	335.026
2820	COL4A5	-1.0179	1.0179	1.21e-05	0.000129711	808.264	886.007	937.533	824.485	744.103	267.511	308.722	437.952	657.794	411.361
2830	UCP2	1.38361	1.38361	1.25e-05	0.000133267	363.604	514.707	373.362	313.879	225.882	888.137	753.396	1694.42	761.656	572.512
2839	NOSTRIN	-1.13102	1.13102	1.29e-05	0.000137052	168.675	160.452	190.809	197.955	132.169	77.0432	50.9817	129.875	72.7036	55.1308
2846	DPY19L1	1.06717	1.06717	1.31e-05	0.000139334	477.148	445.041	440.328	572.744	379.705	1091.45	926.167	1498.1	640.484	687.015
2847	SH3D21	-1.22173	1.22173	1.31e-05	0.000139605	1288.04	2313.03	2059.45	1171.03	2015.01	849.615	456.003	591.99	806.663	1094.13
2851	IFFO2	1.48093	1.48093	1.33e-05	0.000140713	8137.44	9177.64	4887.95	4883.55	7825.59	19815.1	18585.6	27597	7028.01	24422.9
2854	ANKRD23	-1.92867	1.92867	1.33e-05	0.000140793	38.7232	53.3605	66.355	92.8375	48.5366	14.9806	5.66463	12.0814	31.1587	16.9633
2853	GRK5	1.73086	1.73086	1.33e-05	0.000140793	508.98	405.392	428.709	655.757	496.566	2003.12	1169.75	2443.47	398.138	2268.84
2858	HSPA6	-1.48811	1.48811	1.37e-05	0.000145126	200.179	236.787	456.841	270.653	194.146	62.0626	62.3109	132.896	145.407	84.8166
2859	SLC14A1	-1.93653	1.93653	1.37e-05	0.00014527	84.6659	48.9138	45.8675	52.8044	47.4165	12.8405	22.6585	27.1832	6.92415	0
2862	STK33	-3.35844	3.35844	1.39e-05	0.000147292	34.457	34.462	17.7355	94.0655	30.6154	6.42027	5.66463	0	0	8.48166
2864	CD7	1.59495	1.59495	1.4e-05	0.000148231	325.865	220.853	157.479	86.6975	112.007	663.427	555.134	743.007	387.752	373.193
2866	HPGDS	1.88684	1.88684	1.41e-05	0.000148609	70.2267	67.4418	82.8674	70.7333	53.0169	308.173	124.622	392.646	58.8553	390.156
2879	ELP1	1.3819	1.3819	1.47e-05	0.00015431	2946.57	3177.54	3101.87	3161.63	2664.28	6991.67	9573.22	14126.2	4157.95	4372.3
2888	HELZ2	1.30508	1.30508	1.51e-05	0.000158562	3293.11	2464.59	4652.5	2312.1	3861.64	11207.6	9459.93	8955.35	3749.43	7599.57
2889	TENT5A	1.25435	1.25435	1.52e-05	0.000158686	581.504	576.219	785.252	613.759	549.583	1825.5	1229.22	2431.39	747.808	1170.47
2896	MMP12	6.31492	6.31492	1.55e-05	0.00016179	1.31265	10.3757	3.05784	5.64884	0	216.149	96.2987	1226.26	0	84.8166
2895	SAV1	1.32423	1.32423	1.55e-05	0.00016179	741.647	568.808	717.674	831.854	552.197	1718.49	1617.25	3041.5	827.436	1335.86
2904	TFAP2B	-1.79326	1.79326	1.57e-05	0.00016356	3104.74	1998.05	1637.47	3533.47	2122.17	637.746	710.911	166.12	1170.18	894.815
2905	CACNA2D2	-1.29208	1.29208	1.58e-05	0.000164531	121.092	106.35	111.305	118.871	106.407	32.1013	16.9939	78.5292	45.007	63.6125
2908	ADCY4	-1.28156	1.28156	1.6e-05	0.000166455	448.27	461.346	568.758	416.05	475.285	156.226	124.622	274.852	103.862	322.303
2910	IL13RA2	4.48266	4.48266	1.6e-05	0.000166486	1.31265	5.92895	6.11567	7.85926	0	59.9225	53.814	311.097	0	50.89
2914	CDC42EP5	1.51205	1.51205	1.62e-05	0.00016859	359.666	592.524	1017.34	251.988	694.446	2133.67	1954.3	1516.22	1156.33	1552.14
2920	SH3PXD2B	1.37385	1.37385	1.65e-05	0.000170829	1221.42	1326.6	1219.47	860.343	1136.5	3608.19	2656.71	4886.93	1173.64	2608.11
2921	S100A1	-1.58432	1.58432	1.65e-05	0.000170895	132.578	310.158	216.801	227.919	300.927	32.1013	65.1432	108.733	65.7794	131.466
2923	MFSD13A	1.18634	1.18634	1.67e-05	0.000172686	254.982	240.493	158.702	196.727	211.321	280.352	484.326	730.926	328.897	597.957
2926	MAFA	4.49681	4.49681	1.69e-05	0.000175011	1.96897	1.48224	2.44627	0	2.24015	14.9806	28.3231	129.875	0	8.48166
2927	DLGAP5	1.02121	1.02121	1.69e-05	0.00017503	838.127	744.083	653.46	1086.79	679.885	1322.57	1770.2	2458.57	1184.03	1386.75
2929	F3	-1.81371	1.81371	1.7e-05	0.000175965	7060.08	7370.42	17996.3	5028.7	4768.16	2208.57	974.316	2863.3	3735.58	2230.68
2937	DDX60L	1.5839	1.5839	1.72e-05	0.000177374	459.755	286.442	651.931	307.739	327.435	1510.9	1600.26	1751.81	543.546	682.774
2939	PPIAL4C	-4.52927	4.52927	1.74e-05	0.000178827	7.54773	11.1168	11.0082	21.3674	13.8143	0	0	0	0	0
2942	MSLN	4.43924	4.43924	1.76e-05	0.000180622	365.245	266.061	89.9004	9.82407	501.42	13082.4	2942.77	6992.12	166.18	3549.58
2945	SLC31A2	-1.7917	1.7917	1.76e-05	0.000180622	140.125	76.3352	53.8179	65.3301	154.197	29.9612	28.3231	15.1018	31.1587	38.1675
2944	SASH3	1.09409	1.09409	1.76e-05	0.000180622	385.591	420.585	275.205	248.303	262.844	693.389	546.637	1072.23	560.856	521.622
2946	ADAM11	-1.39412	1.39412	1.76e-05	0.000180884	242.512	217.518	133.016	196.973	260.231	40.6617	90.634	66.4478	141.945	63.6125
2947	POTEE	-4.51391	4.51391	1.77e-05	0.000181933	9.84487	14.8224	9.47929	9.08727	21.2814	0	0	0	0	0
2951	PLA2G7	2.84849	2.84849	1.78e-05	0.000182702	5.2506	10.3757	6.72724	8.84167	7.46716	4.28018	28.3231	147.997	27.6966	72.0941
2956	PROM1	4.16864	4.16864	1.81e-05	0.000185699	0.656325	5.92895	10.7024	2.45602	1.12007	104.864	11.3293	178.201	0	80.5758
2957	CISH	2.20315	2.20315	1.82e-05	0.000185716	2069.39	1107.23	1106.94	1061.74	1636.8	5994.39	6664.43	14292.3	931.298	4266.28
2960	TOP2A	1.04746	1.04746	1.83e-05	0.000186629	5776.64	4821.71	3947.05	7010.71	3732.46	9964.25	11669.1	14784.6	7356.91	8490.14
2963	PIK3CG	1.20529	1.20529	1.84e-05	0.000187512	181.146	215.295	165.735	156.448	133.662	374.515	345.542	652.397	200.8	390.156
2964	ARHGEF37	1.01456	1.01456	1.84e-05	0.000188136	2979.39	2455.32	3562.07	3586.03	4033.39	6415.99	6859.86	8704.66	3714.81	7875.22
2972	AMT	-3.39093	3.39093	1.9e-05	0.000193422	23.6277	28.5331	24.4627	32.665	19.0413	0	2.83231	0	0	12.7225
2973	GPR65	1.34845	1.34845	1.91e-05	0.000194489	50.537	61.1423	44.6444	55.0148	25.3884	154.086	116.125	160.079	62.3173	106.021
2977	CEP72	2.16926	2.16926	1.92e-05	0.000195279	291.08	268.285	208.85	212.446	219.161	327.434	994.142	1353.12	259.656	2468.16
2986	EPSTI1	1.81955	1.81955	1.96e-05	0.000198681	264.827	287.924	257.47	223.498	196.386	1142.81	903.508	1646.09	249.269	394.397
2998	SHISA9	-3.14897	3.14897	2.02e-05	0.000203557	33.1444	74.8529	60.5452	35.1211	16.0544	4.28018	0	0	13.8483	8.48166
3000	CD44	1.06224	1.06224	2.03e-05	0.000204411	25585.2	24785.6	22692.8	27088.4	24115.6	49153.6	57360	83706.1	30933.6	38332.9
3009	SLC23A1	-1.50579	1.50579	2.07e-05	0.000207875	68.5859	61.1423	73.9996	89.8903	79.8987	38.5216	39.6524	18.1221	27.6966	0
3011	IFI16	1.15828	1.15828	2.08e-05	0.000208686	6862.86	5732.55	6276.82	9573.32	5148.24	17431	19472.2	18578.2	8222.43	11267.9
3012	PDF	1.76268	1.76268	2.08e-05	0.000208817	26.9093	8.52286	29.9668	13.2625	30.6154	53.5022	56.6463	111.753	90.0139	59.3716
3013	NCF1B	2.46914	2.46914	2.08e-05	0.000209015	12.7983	51.8783	21.0991	34.6299	32.8555	419.457	118.957	193.303	34.6207	76.335
3014	SLC27A2	1.58101	1.58101	2.09e-05	0.000209767	274.344	306.082	404.858	221.533	449.897	723.35	1013.97	1893.76	391.214	932.983
3015	B3GAT2	-1.39004	1.39004	2.1e-05	0.000210342	148.329	120.802	94.7929	97.0127	136.276	70.6229	28.3231	33.2239	69.2415	21.2042
3016	PCBP1	-1.19569	1.19569	2.1e-05	0.000210422	2832.37	1730.51	1595.88	1475.08	2474.62	744.751	739.234	640.315	1478.31	814.24
3020	IGHV1-24	6.98715	6.98715	2.11e-05	0.000211712	0	0.741118	0	0	0	8.56035	56.6463	18.1221	0	0
3021	TMPRSS4	1.0523	1.0523	2.12e-05	0.000212354	27137.7	22346.9	21659.9	19087.7	22772.6	66370.6	59781.7	40421.4	25564	42204.7
3022	NDST2	-2.01249	2.01249	2.12e-05	0.000212485	45.2864	55.5839	63.603	49.8572	86.9925	8.56035	5.66463	27.1832	3.46207	33.9266
3025	ADAMTS13	-1.0596	1.0596	2.15e-05	0.000214872	193.288	283.478	227.809	227.182	157.931	117.705	56.6463	114.773	124.635	110.262
3026	LDLRAD1	-1.4716	1.4716	2.15e-05	0.000215362	107.965	67.0712	80.1153	125.257	80.272	32.1013	39.6524	9.06107	41.5449	46.6491
3028	ZNF493	-1.04185	1.04185	2.16e-05	0.000215479	2028.7	1842.79	1583.96	1748.44	1862.68	860.316	546.637	670.519	1457.53	873.611
3032	ORAI1	1.75605	1.75605	2.18e-05	0.000217758	530.31	504.701	467.543	480.397	519.341	1498.06	1353.85	3863.03	508.925	1225.6
3034	DOC2A	-1.69402	1.69402	2.2e-05	0.000219315	42.9893	80.7819	75.2228	67.2949	42.5628	8.56035	22.6585	15.1018	27.6966	25.445
3054	GFRA3	3.63074	3.63074	2.28e-05	0.000226203	2.29714	10.3757	3.05784	5.15764	4.4803	72.763	11.3293	193.303	34.6207	0
3057	LCN1P1	-4.25679	4.25679	2.32e-05	0.000229568	10.8294	17.7868	20.4875	11.5433	19.788	0	0	0	0	4.24083
3060	HES2	1.07856	1.07856	2.34e-05	0.000231053	4381.62	2406.41	2955.09	4328.49	5608.59	8220.08	9403.28	10761.5	6155.57	7018.58
3062	PLXDC1	-1.01607	1.01607	2.34e-05	0.000231597	352.118	405.392	394.155	281.705	300.553	149.806	116.125	271.832	183.49	135.707
3067	TBC1D3B	-4.72951	4.72951	2.38e-05	0.000235279	6.56325	13.7107	21.4049	7.36806	25.7617	0	0	0	0	0
3068	VAMP5	1.2564	1.2564	2.4e-05	0.000236713	468.616	445.041	412.502	387.314	416.294	1311.87	713.743	1703.48	508.925	843.925
3069	IFI44	1.77286	1.77286	2.4e-05	0.000236993	473.866	485.432	1056.79	226.445	464.084	2884.84	1688.06	2410.24	768.58	1492.77
3082	ANKRD37	-2.00872	2.00872	2.47e-05	0.000242245	7469.63	2119.23	1545.12	1574.55	6652.12	1159.93	886.514	727.906	1415.99	619.161
3087	MAP2K6	1.08577	1.08577	2.48e-05	0.000242791	1024.85	683.311	873.012	1521.75	804.96	2005.26	2866.3	2096.13	1391.75	2056.8
3089	CARMIL3	-1.98587	1.98587	2.49e-05	0.00024419	257.936	312.752	169.71	276.793	336.022	79.1833	62.3109	51.346	141.945	4.24083
3090	CLC	5.27831	5.27831	2.5e-05	0.00024439	1.64081	5.55839	19.2644	0	17.1745	738.331	464.499	120.814	6.92415	360.471
3101	PTCH2	-1.90158	1.90158	2.57e-05	0.000250739	88.932	90.4164	96.6276	91.3639	81.7654	8.56035	11.3293	18.1221	69.2415	16.9633
3103	SMARCD3	-1.21763	1.21763	2.57e-05	0.00025101	217.572	374.265	317.709	391.489	281.512	154.086	62.3109	144.977	200.8	118.743
3111	ARHGAP44	-1.56933	1.56933	2.61e-05	0.000253823	84.3377	77.8174	75.5286	139.747	95.5797	25.6811	16.9939	18.1221	38.0828	67.8533
3112	ZNF233	-1.89407	1.89407	2.61e-05	0.000253936	30.1909	42.9849	52.9006	57.4708	43.3096	23.541	5.66463	6.04071	6.92415	16.9633
3114	C1QB	1.50141	1.50141	2.62e-05	0.000254632	488.306	1103.9	728.071	1046.26	601.107	2125.11	2110.07	4237.56	1602.94	1153.51
3117	COL6A5	2.67419	2.67419	2.63e-05	0.000255264	192.959	279.402	74.3054	194.762	250.523	1027.24	422.015	3675.77	166.18	1039
3119	MTUS2	-2.20812	2.20812	2.64e-05	0.000256065	113.216	63.7362	107.33	142.695	82.8855	10.7004	14.1616	27.1832	58.8553	0
3123	KIAA0513	1.04079	1.04079	2.65e-05	0.000257067	1297.23	1324.38	1227.72	1590.03	1415.03	3758	2803.99	2682.08	1360.6	3494.44
3126	CFB	2.1215	2.1215	2.67e-05	0.000258467	87.6193	91.5281	56.8758	64.5933	79.5253	434.438	379.53	625.214	45.007	165.392
3127	HLA-H	-1.79155	1.79155	2.69e-05	0.000259917	703.252	849.692	382.23	527.062	352.823	87.7436	70.8078	259.751	290.814	106.021
3133	PEG10	-2.8794	2.8794	2.71e-05	0.000262019	57.7566	52.99	179.495	82.7678	159.051	21.4009	0	18.1221	0	33.9266
3131	HSD17B11	1.29156	1.29156	2.71e-05	0.000262019	288.455	224.929	457.758	498.081	232.602	1074.32	934.664	836.638	436.221	882.093
3138	KIT	2.22578	2.22578	2.76e-05	0.000266265	600.209	330.909	458.981	781.26	274.045	3182.31	538.14	4210.38	654.332	2854.08
3139	C12orf75	1.87426	1.87426	2.77e-05	0.000266622	347.524	247.163	367.246	288.091	201.987	1100.01	863.856	2380.04	276.966	699.737
3141	CLDND2	-1.89779	1.89779	2.78e-05	0.00026806	48.568	45.9493	63.2972	49.8572	38.8293	8.56035	16.9939	6.04071	34.6207	0
3145	PDIA2	-4.91703	4.91703	2.81e-05	0.000270152	12.142	4.81727	10.3966	18.9113	38.8293	0	0	0	0	0
3147	IL9R	2.78162	2.78162	2.82e-05	0.000270707	22.9714	32.9798	2.44627	17.6833	26.8818	203.308	96.2987	235.588	13.8483	156.911
3151	NAV3	-2.75342	2.75342	2.86e-05	0.000274351	37.0823	47.8021	15.9007	88.9079	39.576	12.8405	5.66463	6.04071	6.92415	0
3152	CBWD3	1.37365	1.37365	2.86e-05	0.000274663	159.815	140.812	80.4211	142.695	196.013	579.964	337.045	271.832	477.766	190.837
3154	LPL	-2.4476	2.4476	2.88e-05	0.000276502	23.2995	38.5381	36.3883	69.0141	31.7354	4.28018	11.3293	0	13.8483	8.48166
3162	NPIPB6	-2.78816	2.78816	2.91e-05	0.000278485	22.6432	33.7209	20.4875	26.525	22.4015	0	5.66463	6.04071	0	8.48166
3164	TMEM217	-1.75915	1.75915	2.92e-05	0.000279103	384.934	274.584	318.932	301.108	288.979	96.304	116.125	12.0814	162.717	76.335
3179	BEND7	-1.54612	1.54612	2.98e-05	0.000284077	68.9141	156.005	100.603	98.4863	91.8461	25.6811	28.3231	60.4071	48.469	12.7225
3189	FAM229B	-1.44815	1.44815	3.04e-05	0.000288582	54.1468	66.7006	62.9914	77.119	42.1895	29.9612	16.9939	24.1628	27.6966	8.48166
3190	GATA2	2.9741	2.9741	3.04e-05	0.000288759	58.0847	118.579	174.602	83.7502	73.9249	727.63	147.28	2065.92	45.007	1013.56
3195	ACCS	-1.55658	1.55658	3.07e-05	0.000290385	942.154	2196.67	2587.24	1507.26	1300.41	725.49	243.579	552.725	941.684	436.806
3196	TTC21A	-1.15292	1.15292	3.07e-05	0.000290385	636.963	802.26	685.261	564.639	890.833	502.921	356.872	160.079	315.049	267.172
3198	MYBL2	1.07029	1.07029	3.08e-05	0.000290961	992.363	980.499	979.731	951.707	1028.6	2033.08	1512.46	3639.53	1346.75	1823.56
3199	BEAN1	-2.99425	2.99425	3.08e-05	0.000291277	649.105	388.716	130.57	133.607	691.086	12.8405	11.3293	36.2443	166.18	25.445
3201	SYT8	-1.71529	1.71529	3.09e-05	0.000292165	4074.79	3930.89	7832.04	2434.16	3499.11	2056.63	557.966	688.641	1419.45	1908.37
3204	ENC1	-1.50514	1.50514	3.12e-05	0.000294832	2145.85	1929.5	2292.15	1584.38	2118.06	505.061	433.344	456.074	1609.86	547.067
3206	FXYD3	-1.05642	1.05642	3.13e-05	0.000295154	493.884	580.296	772.409	682.773	723.942	376.656	308.722	314.117	148.869	415.601
3209	TLR8	1.47019	1.47019	3.14e-05	0.000295764	30.1909	63.3656	29.3552	59.6813	38.4559	128.405	121.79	190.282	55.3932	114.502
3210	CH25H	2.49176	2.49176	3.16e-05	0.000297672	252.685	309.417	287.131	361.526	843.79	1448.84	1860.83	6850.17	685.491	708.219
3211	NPR2	-1.83201	1.83201	3.16e-05	0.000297672	70.8831	60.0306	62.9914	78.347	47.4165	29.9612	0	30.2036	10.3862	16.9633
3212	RERG	1.38086	1.38086	3.16e-05	0.000297968	130.28	144.889	184.999	125.257	135.529	323.153	713.743	413.789	200.8	220.523
3220	TNFSF18	2.06015	2.06015	3.19e-05	0.000299701	17.0644	10.0051	6.42146	2.94722	11.5741	64.2027	28.3231	42.285	27.6966	33.9266
3222	SPON1	2.32695	2.32695	3.2e-05	0.000300331	103.043	155.635	128.429	119.117	171.371	164.787	685.42	1492.06	117.711	941.464
3226	GPT	-1.76312	1.76312	3.21e-05	0.000300821	784.964	1244.34	1152.19	1532.56	1316.09	256.811	172.771	144.977	799.739	407.12
3229	SH2D1A	1.58921	1.58921	3.22e-05	0.00030205	51.8496	31.8681	22.9338	17.4377	16.4278	51.3621	90.634	108.733	96.9381	76.335
3233	ADGRB1	-1.55871	1.55871	3.33e-05	0.000311348	135.859	143.777	184.388	201.639	272.178	27.8212	42.4847	48.3257	90.0139	118.743
3238	OASL	2.1581	2.1581	3.35e-05	0.000313299	95.4952	80.4113	249.825	67.5405	58.2439	832.494	509.817	736.967	148.869	229.005
3242	ABHD12B	-1.57844	1.57844	3.38e-05	0.000315058	54.1468	75.2235	59.0162	89.1535	38.8293	23.541	19.8262	24.1628	27.6966	8.48166
3241	SSBP3-AS1	-1.42397	1.42397	3.38e-05	0.000315058	144.391	219.371	151.363	209.007	224.388	68.4828	70.8078	18.1221	86.5518	114.502
3244	IPO4	-3.16187	3.16187	3.39e-05	0.000316189	27.2375	23.7158	22.0164	21.1218	41.4428	2.14009	0	0	13.8483	0
3254	ITM2A	-1.25194	1.25194	3.47e-05	0.000322196	545.406	1222.1	1156.47	1138.36	889.713	494.36	320.051	419.829	616.249	224.764
3255	SLC5A4	-2.48344	2.48344	3.48e-05	0.00032362	23.6277	30.7564	28.1321	25.0514	22.7748	8.56035	11.3293	0	0	0
3260	FYB1	1.23305	1.23305	3.51e-05	0.000325675	410.859	555.468	265.726	367.175	259.484	836.775	1118.76	1193.04	747.808	466.491
3262	KBTBD12	-2.28478	2.28478	3.52e-05	0.000326716	96.1516	67.4418	125.066	162.097	44.0563	4.28018	33.9878	6.04071	34.6207	25.445
3268	IL13	7.15746	7.15746	3.56e-05	0.000329998	0	0	1.22313	2.70162	0	66.3427	101.963	377.544	0	25.445
3282	GOLT1A	-2.05653	2.05653	3.67e-05	0.000338324	45.9427	53.3605	60.8509	38.0683	35.469	4.28018	11.3293	0	27.6966	16.9633
3283	ZP1	-4.20909	4.20909	3.68e-05	0.000338914	28.5501	30.3858	10.0909	18.1745	29.1219	0	0	6.04071	0	0
3291	JMJD7	-1.4353	1.4353	3.72e-05	0.000341825	83.6814	146	75.8343	87.4343	128.435	25.6811	42.4847	24.1628	69.2415	33.9266
3292	FUOM	1.10867	1.10867	3.73e-05	0.000343168	332.757	407.244	390.791	281.214	306.527	1029.38	659.929	900.066	342.745	767.59
3295	CCDC34	1.14144	1.14144	3.76e-05	0.000344854	498.479	405.021	474.27	706.105	377.092	1290.47	1079.11	1555.48	574.704	924.501
3297	SNRPGP15	-1.0928	1.0928	3.76e-05	0.000344854	212.321	277.919	185.611	162.834	334.156	89.8837	133.119	135.916	100.4	89.0574
3318	ARMCX3	1.19592	1.19592	3.87e-05	0.00035295	669.123	613.646	1120.7	819.082	618.281	2221.41	1886.32	1957.19	772.042	1959.26
3320	LBHD1	-1.45139	1.45139	3.9e-05	0.000355033	148.658	130.066	222.61	187.394	176.972	25.6811	53.814	111.753	41.5449	89.0574
3321	FHOD3	-1.64851	1.64851	3.93e-05	0.000357916	185.084	316.087	121.09	426.119	291.593	132.685	45.317	69.4682	117.711	59.3716
3329	RHEX	2.57122	2.57122	4.02e-05	0.000365696	17.3926	22.9747	39.1403	23.3322	16.8011	177.627	22.6585	286.934	20.7724	203.56
3332	AFDN-DT	-1.07953	1.07953	4.06e-05	0.000368313	707.19	608.458	530.535	552.604	709.754	233.27	320.051	157.058	287.352	483.455
3333	DLGAP1	-2.90141	2.90141	4.07e-05	0.000369834	224.791	84.858	359.296	185.675	166.518	4.28018	22.6585	6.04071	96.9381	8.48166
3336	SMTNL2	-2.43814	2.43814	4.09e-05	0.000370962	161.128	111.909	162.983	110.275	105.66	23.541	8.49694	0	72.7036	16.9633
3339	TRPV3	-2.82785	2.82785	4.11e-05	0.000372142	666.17	159.34	67.5782	81.2942	94.833	29.9612	5.66463	54.3664	31.1587	29.6858
3340	ZFP2	-1.33008	1.33008	4.11e-05	0.000372476	76.1337	75.2235	93.8756	101.679	57.4972	42.8018	31.1555	18.1221	48.469	16.9633
3350	NR1D1	-2.27786	2.27786	4.21e-05	0.000380132	16988	4625.69	4967.45	2736.25	16614.8	1202.73	1209.4	1649.11	4393.37	1017.8
3351	TNFAIP8L1	1.08304	1.08304	4.21e-05	0.000380361	557.876	478.762	541.849	575.445	522.328	1117.13	1050.79	1978.33	678.566	839.685
3353	CD101	1.33784	1.33784	4.22e-05	0.000380801	187.053	97.0865	123.842	210.726	181.079	449.419	322.884	585.949	180.028	483.455
3355	NTN5	-1.85159	1.85159	4.23e-05	0.000381266	29.5346	60.7717	64.5203	48.6292	56.3771	17.1207	0	18.1221	20.7724	16.9633
3360	CLNK	1.83797	1.83797	4.27e-05	0.000384306	64.3198	105.239	71.5534	50.3484	30.6154	353.115	99.131	383.585	100.4	212.042
3363	MMP25	1.48403	1.48403	4.31e-05	0.00038751	61.6945	72.259	77.3633	45.6819	79.1519	211.869	116.125	317.137	69.2415	224.764
3371	CECR2	2.50769	2.50769	4.34e-05	0.00038978	40.364	96.3454	165.429	107.082	123.208	464.399	152.945	211.425	339.283	1865.97
3386	GATD3B	1.37893	1.37893	4.45e-05	0.000397409	243.168	106.35	153.198	208.762	266.578	288.912	481.493	332.239	702.801	746.386
3387	SERPINB3	1.24643	1.24643	4.45e-05	0.000397502	40187.4	20310	15378.5	30019.2	32911.2	39476.1	82273.1	90054.9	65211.6	52306.4
3391	CD68	-4.08741	4.08741	4.47e-05	0.000399077	13.4547	10.3757	13.1487	20.385	13.8143	0	0	3.02036	0	0
3395	RAP1GAP	-1.38522	1.38522	4.51e-05	0.000401635	2300.75	2035.85	1680.89	1201.48	2586.63	303.893	657.097	670.519	1201.34	928.742
3396	ASS1	1.30243	1.30243	4.52e-05	0.000403018	3172.35	2395.66	2626.99	2083.2	2442.14	8115.22	5191.63	10568.2	2776.58	4715.8
3397	TM4SF4	-3.37408	3.37408	4.53e-05	0.000403342	24.284	21.863	34.5535	66.3125	16.0544	0	2.83231	0	6.92415	8.48166
3399	SLC5A9	-1.18604	1.18604	4.54e-05	0.000403995	76.79	128.213	129.958	141.467	104.167	40.6617	67.9755	36.2443	72.7036	38.1675
3402	SPNS1	-1.42912	1.42912	4.58e-05	0.000407283	52.506	69.2946	62.9914	64.8389	72.4315	17.1207	28.3231	18.1221	6.92415	55.1308
3408	ZHX1-C8orf76	-2.93278	2.93278	4.61e-05	0.000409115	27.2375	21.1219	21.4049	17.9289	27.2551	0	2.83231	9.06107	3.46207	0
3425	LILRB4	1.52966	1.52966	4.76e-05	0.00042029	22.6432	52.99	48.6196	32.4194	39.576	109.145	90.634	199.343	121.173	42.4083
3427	DCDC2B	-2.9882	2.9882	4.79e-05	0.000423148	18.3771	40.0204	19.2644	30.9458	33.9756	4.28018	0	0	13.8483	0
3434	AKR1C4	-4.39851	4.39851	4.81e-05	0.000424442	19.6897	8.52286	5.80989	13.0169	12.3208	0	0	0	0	0
3435	WDR97	-1.23627	1.23627	4.82e-05	0.000424581	77.7745	125.62	132.099	189.113	171.745	59.9225	45.317	63.4275	76.1656	50.89
3449	HLF	1.59465	1.59465	4.97e-05	0.000435925	3705.94	3193.48	4012.49	4055.62	3803.4	9138.18	15311.5	22383.9	4587.25	5267.11
3450	GPR183	1.60015	1.60015	5e-05	0.000438462	172.285	121.173	86.8425	117.643	201.613	355.255	342.71	921.208	273.504	224.764
3452	LAMC3	-1.79159	1.79159	5.01e-05	0.000439203	213.962	114.873	55.3468	143.923	162.784	40.6617	16.9939	54.3664	65.7794	21.2042
3455	GPR174	1.31319	1.31319	5.05e-05	0.000442481	133.234	102.645	47.0907	74.1718	49.6566	166.927	232.25	157.058	252.731	203.56
3460	CHST9	1.96603	1.96603	5.09e-05	0.000444995	26.253	90.4164	185.305	71.9613	50.7767	500.781	201.094	456.074	173.104	326.544
3471	ODAD3	-4.23811	4.23811	5.18e-05	0.000451249	11.8138	15.934	10.3966	7.61366	7.46716	0	0	0	0	0
3475	CARNS1	-1.25246	1.25246	5.24e-05	0.000456478	97.4642	172.681	111.611	168.728	184.439	44.9419	36.8201	66.4478	93.476	72.0941
3480	GJB1	2.80429	2.80429	5.32e-05	0.000462496	3.93795	1.48224	11.6198	5.40324	2.24015	25.6811	62.3109	6.04071	17.3104	63.6125
3484	SLC1A2	2.45441	2.45441	5.35e-05	0.00046504	3.93795	9.63454	3.97519	6.87685	8.21388	57.7824	8.49694	78.5292	13.8483	16.9633
3488	MAPK8IP2	1.00901	1.00901	5.38e-05	0.000466635	68.9141	79.6702	108.553	57.4708	73.5516	158.367	138.783	217.466	103.862	161.152
3496	DOCK3	-1.69091	1.69091	5.47e-05	0.000473379	2758.53	2468.29	3722	2091.55	3710.06	1117.13	699.582	187.262	1294.82	1272.25
3497	NHEJ1	-3.82687	3.82687	5.49e-05	0.000474598	9.84487	30.3858	31.1899	35.1211	23.5216	0	0	3.02036	6.92415	0
3498	GBP2	1.06066	1.06066	5.49e-05	0.000474734	3407.64	2572.05	3821.38	3200.44	4702.07	8693.04	8519.6	9073.15	3638.64	6997.37
3500	KIF17	-2.14591	2.14591	5.5e-05	0.000475635	29.8628	30.7564	50.7601	31.6826	32.1088	8.56035	2.83231	6.04071	0	25.445
3502	ATP4A	2.95439	2.95439	5.51e-05	0.000475986	15.4236	16.6752	14.9834	12.0345	76.9118	51.3621	266.238	443.992	20.7724	271.413
3501	RASGRP4	1.36975	1.36975	5.51e-05	0.000475986	64.648	79.2996	95.7103	70.4877	100.06	271.791	101.963	344.32	110.786	229.005
3506	PLD4	1.16	1.16	5.53e-05	0.000477151	53.1623	108.203	133.627	93.0831	103.047	186.188	206.759	193.303	342.745	169.633
3511	TLCD5	-1.10175	1.10175	5.67e-05	0.000488773	132.578	128.584	147.693	152.764	121.715	72.763	28.3231	102.692	69.2415	42.4083
3519	C9orf24	-3.28183	3.28183	5.75e-05	0.000494242	24.9403	26.3097	15.595	17.9289	30.6154	4.28018	0	0	6.92415	0
3530	AADAT	-1.25135	1.25135	5.86e-05	0.000502367	303.878	324.239	402.717	356.368	256.87	115.565	152.945	126.855	242.345	50.89
3537	CILP	-2.20693	2.20693	5.99e-05	0.000512609	22.6432	38.5381	40.6692	49.366	51.1501	0	5.66463	12.0814	20.7724	8.48166
3547	ETV7	1.43771	1.43771	6.15e-05	0.000525027	201.164	201.955	203.04	205.078	137.022	554.283	439.009	1035.98	263.118	271.413
3550	HS3ST3A1	1.33696	1.33696	6.17e-05	0.000526267	305.191	410.579	166.346	169.22	437.202	1022.96	906.34	709.783	650.87	462.251
3554	GOLGA7B	-1.24755	1.24755	6.19e-05	0.000527146	495.197	508.407	238.205	616.215	599.24	128.405	164.274	271.832	287.352	186.597
3565	RFTN2	-1.0103	1.0103	6.3e-05	0.000534589	139.469	150.076	121.396	113.959	88.4859	57.7824	39.6524	75.5089	58.8553	76.335
3569	RBP1	-1.839	1.839	6.35e-05	0.000538568	765.931	1181.71	579.46	1247.9	1986.27	107.004	291.728	175.181	609.325	432.565
3570	CD69	1.68862	1.68862	6.36e-05	0.000539188	121.748	128.955	63.2972	40.0331	55.257	252.53	252.076	486.277	117.711	207.801
3571	CDK14	-1.33258	1.33258	6.37e-05	0.000539817	87.2912	116.726	157.784	132.134	95.9531	25.6811	28.3231	72.4885	69.2415	42.4083
3574	ADAMTSL2	-1.03748	1.03748	6.52e-05	0.000551849	161.456	240.493	213.437	139.502	148.597	98.4441	62.3109	66.4478	121.173	93.2983
3576	THBD	1.31132	1.31132	6.55e-05	0.000553855	4476.79	4467.46	2416.3	3231.38	6213.05	9185.26	7471.64	18952.7	7440	8579.2
3580	TRIP10	-1.46831	1.46831	6.59e-05	0.000557196	99656.7	49980.3	62200.7	38217.4	74900.5	26601.3	26960.8	7439.13	28340.5	28099.7
3581	QRFPR	4.02072	4.02072	6.62e-05	0.00055904	0.656325	0.741118	3.36362	1.47361	0	0	22.6585	24.1628	6.92415	50.89
3583	WDR49	1.33917	1.33917	6.64e-05	0.000560649	31.8317	62.2539	61.4625	38.5595	56.7504	171.207	107.628	196.323	76.1656	76.335
3588	CLSPN	1.27491	1.27491	6.7e-05	0.000565124	246.122	262.726	183.164	211.709	251.643	545.723	447.506	1102.43	360.056	335.026
3601	ITK	1.47794	1.47794	6.89e-05	0.000578616	171.957	208.254	73.0823	103.153	53.0169	226.849	337.045	401.707	415.449	318.062
3602	FAM221A	-1.12819	1.12819	6.92e-05	0.000581488	1801.61	1646.76	1686.7	1089.98	2436.54	819.654	1036.63	401.707	986.691	716.7
3603	ZNF415	-1.11697	1.11697	6.97e-05	0.000585377	254.982	454.676	473.047	382.893	460.724	188.328	110.46	129.875	249.269	262.932
3604	ALDOB	-5.65014	5.65014	6.98e-05	0.000585699	44.3019	4.81727	105.495	418.506	26.5084	0	5.66463	6.04071	0	0
3606	RABGEF1	-1.09899	1.09899	7e-05	0.000587718	549.016	430.96	288.048	380.437	561.904	199.028	118.957	277.873	266.58	169.633
3609	TCIRG1	1.25716	1.25716	7.1e-05	0.000595091	1697.26	2265.97	3881.62	1559.57	2425.33	6435.25	5933.7	6750.49	2606.94	6547.84
3616	CLDN24	2.78772	2.78772	7.14e-05	0.000597222	6.56325	8.52286	6.42146	9.08727	6.72045	0	70.8078	75.5089	20.7724	93.2983
3619	STRCP1	-1.5124	1.5124	7.16e-05	0.000598799	42.6611	58.5483	77.0575	52.3132	52.6435	23.541	14.1616	15.1018	6.92415	42.4083
3624	OVGP1	-1.04562	1.04562	7.2e-05	0.000600929	232.995	227.894	326.271	284.407	200.493	87.7436	76.4725	154.038	121.173	186.597
3630	ARMC12	-3.94061	3.94061	7.27e-05	0.000605879	10.5012	12.599	17.1239	12.2801	11.9475	0	0	3.02036	0	0
3631	EGFL6	1.2997	1.2997	7.28e-05	0.000606704	570.018	436.519	840.599	847.818	527.555	2212.85	1911.81	1389.36	626.635	1789.63
3633	BEX4	-1.29979	1.29979	7.33e-05	0.00061071	6600.66	5034.05	4088.02	4302.21	5490.61	1611.49	1858	963.493	3929.45	2005.91
3634	GABRP	2.05502	2.05502	7.34e-05	0.00061078	11579.5	13881.5	45411.3	4116.04	11144.4	80903.9	109531	47797.1	43809.1	75881.2
3636	FAM111B	1.3969	1.3969	7.38e-05	0.0006139	663.872	573.625	677.922	751.787	647.03	1926.08	1277.37	3500.59	730.498	1289.21
3637	SGCG	-3.47545	3.47545	7.39e-05	0.000614932	10.8294	23.7158	31.8015	28.981	45.1763	0	0	0	6.92415	8.48166
3639	TRO	-1.48683	1.48683	7.45e-05	0.000619573	313.395	542.499	339.726	525.588	244.923	169.067	96.2987	114.773	259.656	59.3716
3641	CYP3A4	-2.34636	2.34636	7.47e-05	0.000620507	136.516	128.955	126.9	315.353	113.128	8.56035	33.9878	6.04071	90.0139	25.445
3642	CHD1L	-1.29955	1.29955	7.5e-05	0.000622831	64.3198	44.4671	62.0741	69.0141	56.7504	17.1207	14.1616	42.285	27.6966	21.2042
3660	GPRC5B	2.16966	2.16966	7.71e-05	0.000636974	364.588	233.452	370.304	341.878	261.351	1181.33	1047.96	4026.13	325.435	487.696
3665	CATSPER1	2.50194	2.50194	7.74e-05	0.000639416	2.29714	2.96447	3.36362	4.42083	8.21388	27.8212	28.3231	18.1221	0	46.6491
3671	TIGD7	-1.1225	1.1225	7.89e-05	0.000650186	125.686	72.259	114.975	114.696	115.741	36.3815	31.1555	69.4682	65.7794	50.89
3677	FXYD6	-2.18971	2.18971	7.95e-05	0.000654544	26.9093	47.8021	35.4709	38.8051	20.5347	14.9806	8.49694	3.02036	6.92415	0
3682	LHFPL6	-1.16735	1.16735	8.02e-05	0.000658803	550	452.082	570.592	692.106	536.142	327.434	118.957	362.443	280.428	152.67
3685	NPIPB7	-4.48417	4.48417	8.03e-05	0.000659227	3.93795	18.528	7.95037	13.2625	19.4146	0	0	0	0	0
3694	SEC11B	-1.38905	1.38905	8.13e-05	0.000665854	50.8652	65.9595	55.6526	81.2942	53.3902	14.9806	19.8262	36.2443	38.0828	8.48166
3695	ELAVL2	2.7945	2.7945	8.15e-05	0.000667718	9.84487	1.48224	8.25616	13.7537	1.49343	81.3234	56.6463	66.4478	6.92415	29.6858
3700	SAA2	3.62251	3.62251	8.22e-05	0.000671821	0.656325	6.2995	0.611567	0.491204	4.85366	62.0626	25.4908	42.285	0	25.445
3705	GPRC5D	-1.4754	1.4754	8.35e-05	0.000681936	243.168	170.457	242.486	158.659	283.379	59.9225	48.1493	54.3664	180.028	55.1308
3708	HLA-C	1.26181	1.26181	8.38e-05	0.000683942	16467.2	16205.3	11834.1	13206.5	10530.9	38763.4	33446.8	55218.1	15558.6	20652.8
3714	ZEB2	1.19407	1.19407	8.45e-05	0.000688565	222.166	254.574	236.065	248.303	189.293	558.563	402.189	921.208	238.883	508.9
3721	PROX2	-2.24654	2.24654	8.53e-05	0.000693346	64.648	110.797	107.33	130.415	104.914	8.56035	0	57.3867	27.6966	16.9633
3731	PNPLA1	4.27074	4.27074	8.71e-05	0.000706042	0	0.741118	0	0.491204	2.24015	17.1207	0	24.1628	6.92415	16.9633
3733	PLB1	-1.0543	1.0543	8.75e-05	0.000708897	465.006	374.265	602.7	468.363	421.521	128.405	232.25	157.058	273.504	343.507
3737	H4C4	-1.65568	1.65568	8.77e-05	0.000710109	57.7566	37.4265	58.7105	45.4363	36.2157	25.6811	11.3293	12.0814	20.7724	0
3739	MT1HL1	-4.16266	4.16266	8.8e-05	0.000712213	9.84487	23.3452	17.1239	17.6833	44.803	0	5.66463	0	0	0
3741	CHTF8	-1.30414	1.30414	8.85e-05	0.000716105	43.9738	63.3656	62.0741	67.7861	75.7917	27.8212	16.9939	12.0814	31.1587	42.4083
3742	EMILIN2	2.61458	2.61458	8.87e-05	0.000717471	140.782	128.584	220.47	77.119	64.591	419.457	342.71	2476.69	90.0139	538.586
3751	ADAM12	2.02147	2.02147	8.97e-05	0.000723348	74.821	65.2184	36.9998	41.0155	65.3377	470.819	90.634	371.504	55.3932	156.911
3755	C1orf74	1.07783	1.07783	9.02e-05	0.000726889	422.017	529.529	499.956	455.1	663.458	1239.11	841.197	1833.36	720.111	784.554
3761	GMCL2	-4.26522	4.26522	9.1e-05	0.000731832	5.2506	9.26398	10.0909	10.5609	19.0413	0	0	0	0	0
3763	UBQLNL	-2.38648	2.38648	9.18e-05	0.000738037	16.7363	31.8681	58.0989	85.9607	46.2964	12.8405	11.3293	12.0814	6.92415	0
3771	MAMDC4	-1.07752	1.07752	9.27e-05	0.00074401	453.848	809.672	593.526	706.105	750.077	211.869	345.542	459.094	183.49	373.193
3772	NOX5	-2.60556	2.60556	9.3e-05	0.000745631	208.055	244.569	258.693	167.5	97.4465	12.8405	11.3293	0	72.7036	67.8533
3774	TPPP	1.1715	1.1715	9.39e-05	0.000752727	958.562	1384.41	1150.36	840.941	1365.37	3702.35	2220.53	3533.82	1197.88	2175.55
3777	OR2I1P	4.20264	4.20264	9.41e-05	0.000754142	32.1599	156.746	22.628	23.0866	19.0413	243.97	1152.75	2727.38	10.3862	534.345
3778	RASGRP1	1.6124	1.6124	9.45e-05	0.000757153	2194.09	1316.97	846.715	863.291	1948.93	4205.27	7001.48	4808.41	1291.35	4614.02
3779	UGT2B17	5.0814	5.0814	9.47e-05	0.000757899	0	2.59391	0	0	2.24015	72.763	5.66463	72.4885	3.46207	4.24083
3780	DMD	1.30248	1.30248	9.48e-05	0.000758415	183.771	224.188	111.611	175.605	143.37	586.384	393.692	561.786	155.793	364.711
3781	SOCS3	2.71925	2.71925	9.5e-05	0.000760062	166.05	243.087	195.396	113.714	342.369	1172.77	351.207	4781.22	214.649	462.251
3783	RSPH9	-1.49002	1.49002	9.52e-05	0.000761076	64.9761	65.9595	55.3468	53.2956	63.8443	21.4009	2.83231	15.1018	24.2345	50.89
3785	GNG7	-1.05803	1.05803	9.57e-05	0.00076458	153.58	177.868	246.462	191.815	150.09	55.6423	133.119	99.6717	93.476	59.3716
3794	TMPRSS11A	1.20807	1.20807	9.65e-05	0.000769892	20489.1	19847.5	16168.3	12935.1	19712.2	61279.3	54768.5	26467.4	19366.8	44079.2
3795	PRR11	1.05184	1.05184	9.66e-05	0.000770131	989.738	849.692	616.766	1169.06	798.987	1761.29	1937.3	2860.28	1066.32	1543.66
3799	FAM86B1	-2.01663	2.01663	9.68e-05	0.000770574	223.15	343.138	225.668	200.657	335.276	36.3815	59.4786	12.0814	180.028	42.4083
3802	SHD	5.59099	5.59099	9.74e-05	0.000775103	0	1.48224	0.917351	1.47361	0	42.8018	2.83231	141.957	0	0
3803	FETUB	2.11324	2.11324	9.75e-05	0.000775359	634.994	1479.64	656.517	296.196	1961.62	5328.82	7154.43	2754.56	1055.93	5462.19
3806	ADAMTS17	-1.11792	1.11792	9.79e-05	0.000778226	1038.63	1167.63	669.666	680.563	908.754	293.192	303.058	283.913	605.863	580.994
3809	SYT7	-2.5338	2.5338	9.81e-05	0.000779287	1208.29	1496.69	275.511	599.269	711.247	40.6617	82.1371	30.2036	425.835	165.392
3815	NOXA1	-1.02224	1.02224	9.89e-05	0.000784233	1159.73	1395.16	2724.53	1390.84	2254.71	682.688	807.209	863.822	1087.09	958.428
3817	TSPAN1	2.47931	2.47931	9.96e-05	0.000789458	53.4905	68.1829	200.9	70.7333	63.8443	937.359	464.499	881.944	41.5449	220.523
3820	SLC35E2A	-1.13644	1.13644	9.99e-05	0.000791271	1506.27	1368.47	2016.34	1992.81	1285.1	558.563	1368.01	643.336	495.077	648.847
3827	ATP1A2	-1.308	1.308	0.000101709	0.000804108	67.6014	151.559	105.495	116.661	116.861	49.222	33.9878	78.5292	34.6207	25.445
3831	GUCA1B	-1.45487	1.45487	0.000102099	0.000806348	181.802	256.056	96.6276	156.448	101.553	53.5022	28.3231	69.4682	48.469	93.2983
3839	DPP4	3.57619	3.57619	0.00010378	0.000817696	55.4594	52.99	53.8179	53.2956	46.6698	66.3427	169.939	2410.24	65.7794	415.601
3866	RBM14-RBM4	-1.28872	1.28872	0.000109578	0.000857579	62.3508	66.3301	48.008	43.7171	53.3902	19.2608	11.3293	21.1425	38.0828	25.445
3877	SLC18A2	2.43181	2.43181	0.000111154	0.000867442	24.9403	98.9393	124.148	54.5236	58.2439	550.003	62.3109	872.883	103.862	356.23
3880	TSACC	-1.29538	1.29538	0.000111522	0.000869643	50.537	79.2996	51.0659	48.138	50.03	23.541	25.4908	12.0814	27.6966	25.445
3881	SKAP1	1.02524	1.02524	0.000111671	0.000870577	90.2446	64.8478	52.5948	55.7516	40.3227	134.826	93.4664	138.936	103.862	148.429
3884	C17orf114	-2.29493	2.29493	0.000112585	0.00087703	61.6945	30.0153	48.6196	57.962	28.7486	0	11.3293	15.1018	20.7724	0
3888	FAM219B	-1.0286	1.0286	0.000113253	0.000881323	3002.69	3856.04	3592.96	3432.04	3723.13	1658.57	1707.89	755.089	2402.68	2111.93
3889	ASGR1	-1.57988	1.57988	0.000113345	0.000881814	52.8341	64.4773	33.3304	48.8748	92.2195	12.8405	22.6585	18.1221	20.7724	25.445
3892	TNS4	1.2244	1.2244	0.000114109	0.000887072	3528.07	4107.65	4373.32	3026.55	4318.26	8087.39	11006.4	14784.6	3583.25	7756.48
3897	PLA2G3	1.77968	1.77968	0.000114774	0.000890917	712.44	553.986	151.057	405.243	812.427	1682.11	1285.87	3482.47	751.27	1844.76
3899	PLK3	-1.39268	1.39268	0.000114825	0.000891037	6021.45	4538.98	2750.22	2226.63	5887.86	1525.88	1642.74	691.661	2174.18	2128.9
3907	FABP12	-3.47762	3.47762	0.000115366	0.000893693	52.1778	34.8326	7.33881	46.91	42.5628	0	0	0	6.92415	12.7225
3906	CYP26B1	-1.84526	1.84526	0.000115404	0.000893693	803.67	344.62	208.85	349.983	405.467	102.724	127.454	42.285	256.193	59.3716
3908	NCF2	1.52933	1.52933	0.000115843	0.000896633	338.007	451.341	273.371	387.805	391.653	1705.65	1155.58	724.885	270.042	1458.85
3909	GGT5	1.25821	1.25821	0.000115831	0.000896633	91.2291	68.5534	118.644	77.6102	123.208	327.434	155.777	335.259	110.786	212.042
3915	C6orf141	-1.45174	1.45174	0.000116887	0.000903332	458.771	372.412	383.758	321.738	302.047	55.6423	70.8078	166.12	270.042	114.502
3916	MT1H	-4.0458	4.0458	0.000116963	0.000903684	5064.53	6417.71	1798.93	1423.51	9815.59	44.9419	532.475	24.1628	862.056	21.2042
3917	EPHA4	1.47451	1.47451	0.000117314	0.000905849	1007.13	1146.14	797.178	790.347	1749.18	3745.15	4469.39	1691.4	1184.03	4164.5
3921	IL18	-1.67632	1.67632	0.000117499	0.000906671	66970.1	36167.7	40029.8	44728.5	40037.4	10218.9	11286.8	4023.11	31965.3	13825.1
3923	SLN	6.91556	6.91556	0.000117704	0.000907789	0	0	0	0	0	12.8405	0	6.04071	0	16.9633
3924	PDE3B	1.56557	1.56557	0.000117769	0.000908058	47.2554	55.5839	57.1815	61.6461	23.8949	211.869	175.603	105.712	41.5449	190.837
3929	EPHA6	-1.98326	1.98326	0.000118422	0.000911933	108.95	97.0865	261.139	94.3111	87.7392	32.1013	39.6524	6.04071	69.2415	16.9633
3939	SMAD9	-1.0622	1.0622	0.000120525	0.000925773	105.012	124.878	109.776	118.134	65.3377	42.8018	50.9817	54.3664	38.0828	67.8533
3940	ZNF528	-1.1794	1.1794	0.000120654	0.000926525	1404.53	921.951	2795.17	1450.03	1501.27	487.94	764.725	531.583	920.912	865.129
3941	RASL11A	1.28406	1.28406	0.000120698	0.000926625	172.285	186.762	238.205	183.465	211.694	853.895	444.673	437.952	173.104	500.418
3946	RGL3	-3.05288	3.05288	0.000121916	0.00093479	7.54773	62.2539	88.983	50.8396	53.0169	6.42027	5.66463	18.1221	0	0
3953	SHROOM4	-1.03727	1.03727	0.000124041	0.000949453	1723.18	1989.53	2573.78	1683.85	2968.2	1284.05	846.862	767.17	1644.49	784.554
3956	STRADB	-1.1743	1.1743	0.000124191	0.000949616	8697.29	4850.99	5289.75	3967.7	6121.95	2923.36	2914.45	1132.63	3437.84	2408.79
3963	ZNF382	-1.77968	1.77968	0.000124588	0.000951181	100.418	163.046	204.875	297.424	147.103	17.1207	42.4847	27.1832	100.4	84.8166
3967	CD300LG	-3.5743	3.5743	0.00012511	0.000954205	52.8341	57.4367	14.066	41.2611	64.9643	0	0	0	20.7724	0
3970	CIRBP-AS1	-1.03374	1.03374	0.00012619	0.000961717	170.644	231.97	217.412	165.29	241.936	66.3427	99.131	72.4885	96.9381	178.115
3975	BGLAP	-2.41371	2.41371	0.000127007	0.000966724	23.6277	26.6803	29.3552	25.297	23.1482	0	16.9939	0	6.92415	0
3979	TFRC	1.1406	1.1406	0.000127885	0.000972424	7245.82	8610.31	15572	7893.4	8005.92	29075.2	24539.2	22039.5	10981.7	17701.2
3981	CAVIN2	1.20973	1.20973	0.000128209	0.000974404	495.525	348.696	654.071	575.691	431.975	1450.98	988.478	1827.31	515.849	1009.32
3982	PI4KAP1	-1.3739	1.3739	0.000128396	0.000975578	1671.99	2228.17	1764.68	2148.77	1733.13	453.699	1478.47	456.074	380.828	916.019
3996	PKP2	1.84364	1.84364	0.000131322	0.000994317	937.232	565.473	1607.81	702.913	672.045	3150.21	2999.42	7058.57	789.353	2099.21
3997	TSSK6	1.20825	1.20825	0.000131508	0.000995474	69.8986	61.1423	63.9088	56.9796	53.0169	201.168	70.8078	72.4885	162.717	199.319
4000	GHR	-1.33153	1.33153	0.000131963	0.000998167	509.636	509.889	339.42	829.398	543.983	154.086	198.262	123.835	422.373	190.837
4001	MCIDAS	3.66152	3.66152	0.000132001	0.000998208	1.96897	0.741118	0.611567	1.47361	0	4.28018	5.66463	24.1628	27.6966	0
4013	SREBF1	1.03417	1.03417	0.000134041	0.0010106	9714.92	9725.69	5458.85	7433.14	12771.8	19646	18509.2	22833.9	10341.2	21038.8
4017	MYO1B	1.18747	1.18747	0.000136155	0.00102552	2771.66	1449.26	1011.84	1816.47	1097.67	3601.77	4271.13	4575.84	2098.02	4007.59
4016	AQP3	1.01624	1.01624	0.00013613	0.00102552	94477.3	168367	124631	98217.9	206580	335005	317737	303259	175205	269009
4020	SCTR	-3.90255	3.90255	0.00013637	0.00102637	79.0871	4.07615	27.2147	60.9093	54.5103	0	2.83231	12.0814	0	0
4023	HOXB2	1.34767	1.34767	0.000137434	0.00103361	504.714	262.726	494.758	976.759	536.516	1500.2	1302.86	1298.75	765.118	2200.99
4025	CNIH3	-1.07563	1.07563	0.000137823	0.00103602	157.518	108.944	125.983	119.117	150.463	98.4441	33.9878	60.4071	41.5449	76.335
4029	KIF21B	1.01255	1.01255	0.000139259	0.00104578	246.45	250.498	146.165	131.888	111.634	301.752	422.015	338.28	387.752	339.266
4035	INHA	-1.77871	1.77871	0.000141677	0.00106235	24.284	37.797	54.1237	41.9979	34.349	17.1207	2.83231	12.0814	6.92415	16.9633
4036	SLC16A7	1.04529	1.04529	0.000141994	0.00106446	3785.35	3555.14	3515.9	4260.95	3041	8556.07	10876.1	3261.98	7772.36	7005.85
4038	CTNNBIP1	-1.00773	1.00773	0.000142119	0.00106487	15902.4	16292.4	9543.81	11118.2	16273.9	6304.7	6299.07	3863.03	9870.37	8049.1
4044	ANGPTL1	-2.02617	2.02617	0.000143051	0.00107026	52.1778	35.9442	62.6856	38.3139	41.8161	4.28018	16.9939	6.04071	0	33.9266
4048	COL4A4	2.47918	2.47918	0.000143809	0.00107487	100.746	128.955	72.4707	93.0831	59.364	175.487	778.886	1322.92	48.469	207.801
4053	PCOTH	-3.94235	3.94235	0.000145108	0.00108324	6.23508	12.9696	14.3718	18.1745	12.6942	0	0	0	3.46207	0
4055	KCP	-2.09935	2.09935	0.000145446	0.00108533	868.974	1049.42	1644.5	506.922	1713.71	243.97	209.591	27.1832	519.311	351.989
4069	ARRDC4	-1.0648	1.0648	0.00014778	0.00109858	1032.4	984.576	1838.68	2287.04	1903.38	1025.1	557.966	664.478	858.594	737.905
4071	IL33	1.34287	1.34287	0.00014886	0.00110634	90.2446	130.066	183.47	210.972	66.8311	353.115	277.567	552.725	315.049	229.005
4080	PGBD5	2.42299	2.42299	0.000150848	0.00111864	61.0382	160.452	48.9254	139.993	81.0187	85.6035	399.356	1395.4	124.635	631.884
4082	REELD1	-3.82851	3.82851	0.000151419	0.00112233	8.86038	13.7107	9.47929	15.9641	11.5741	0	0	3.02036	0	0
4090	OR2A1	2.50785	2.50785	0.000152778	0.00113018	5.2506	9.26398	1.22313	4.91204	11.9475	25.6811	45.317	24.1628	6.92415	84.8166
4098	TMPRSS5	-1.64385	1.64385	0.000155445	0.00114767	36.7542	42.9849	46.7849	39.2963	54.8837	14.9806	31.1555	0	13.8483	8.48166
4099	ZNF345	-1.05332	1.05332	0.000155717	0.0011494	611.038	593.636	795.343	937.217	588.039	248.25	348.375	181.221	446.608	483.455
4100	SLC6A4	-1.07945	1.07945	0.000155955	0.00115087	967.751	541.387	706.972	1065.18	1453.48	325.293	399.356	625.214	460.456	432.565
4107	P2RY10	1.08057	1.08057	0.000158051	0.00116435	147.673	137.848	87.7599	74.9086	74.6716	310.313	252.076	193.303	176.566	165.392
4109	MS4A2	3.44635	3.44635	0.000158331	0.00116584	63.0072	105.98	229.643	84.7326	43.3096	1921.8	161.442	2364.94	41.5449	1251.05
4110	CHST13	4.98208	4.98208	0.000158456	0.00116649	0	0	1.22313	0.491204	0.746716	51.3621	16.9939	0	0	8.48166
4111	NHLH1	-2.33922	2.33922	0.000158995	0.00117017	24.9403	49.2844	18.0412	24.5602	39.576	0	11.3293	6.04071	6.92415	8.48166
4114	GATA3	1.39404	1.39404	0.000159917	0.00117613	85.3222	57.4367	33.942	36.8403	47.7898	134.826	84.9694	235.588	152.331	76.335
4118	NUP210	1.46942	1.46942	0.000160271	0.00117713	1819	2203.71	1780.58	2006.32	2048.24	3462.66	6100.8	12060.3	2388.83	3282.4
4120	IZUMO4	-1.07526	1.07526	0.000160292	0.00117713	253.669	448.377	319.544	254.935	290.846	154.086	147.28	90.6107	107.324	250.209
4121	PLAUR	1.15643	1.15643	0.000160621	0.00117926	218.884	191.208	224.751	193.289	230.735	616.345	430.512	743.007	190.414	373.193
4123	GOLGA8K	-1.70443	1.70443	0.0001613	0.00118367	34.457	56.6955	38.223	38.3139	30.242	4.28018	16.9939	12.0814	24.2345	4.24083
4126	MUCL3	-3.18732	3.18732	0.000161934	0.00118746	5146.9	1744.96	1919.4	2373.74	4443.34	47.0819	87.8017	48.3257	979.767	555.549
4132	SERHL2	-1.09478	1.09478	0.000162902	0.00119283	180.817	285.331	272.453	192.552	207.214	171.207	84.9694	57.3867	124.635	89.0574
4135	IGF1	2.56463	2.56463	0.00016342	0.00119575	2.6253	6.2995	3.05784	6.14005	7.46716	40.6617	11.3293	60.4071	0	38.1675
4140	DUSP14	-1.25287	1.25287	0.000164082	0.00119915	6449.7	2884.06	1514.55	3226.47	4215.21	1983.86	1249.05	1486.01	1634.1	1318.9
4146	FTH1	-2.10034	2.10034	0.000166578	0.00121563	131473	32608.5	48734.6	51212.4	86688.5	28854.8	9462.76	3174.39	31002.9	9291.66
4152	CLEC18C	-2.56665	2.56665	0.000167937	0.00122377	93.5263	115.985	66.9666	61.8917	143.37	8.56035	0	3.02036	55.3932	16.9633
4157	GFI1	1.63924	1.63924	0.000169478	0.00123316	107.309	65.589	51.6774	43.2259	23.1482	145.526	101.963	295.995	110.786	254.45
4158	CCDC177	1.60071	1.60071	0.000169542	0.00123316	17.3926	14.0812	13.4545	8.10486	16.4278	62.0626	45.317	42.285	6.92415	50.89
4162	VPS13C	1.16802	1.16802	0.000169775	0.00123419	592.333	724.443	514.634	623.583	318.101	941.639	736.402	1948.13	1627.17	979.632
4164	STAB1	1.31124	1.31124	0.00017	0.00123504	864.051	1951.36	835.707	786.172	1182.8	3520.45	2166.72	4618.12	1921.45	1713.3
4166	NRP2	1.58956	1.58956	0.000170287	0.00123672	319.63	198.249	155.338	117.643	113.128	361.675	419.182	1141.69	259.656	538.586
4169	WNT1	2.30017	2.30017	0.000171644	0.00124569	4.59427	7.41118	5.80989	0.982407	4.85366	14.9806	16.9939	36.2443	6.92415	42.4083
4170	GOLGA8B	-1.6995	1.6995	0.000171832	0.00124675	793.168	5361.99	2578.06	4381.78	4983.96	1005.84	543.804	1455.81	1592.55	975.391
4173	RAD51AP1	1.07153	1.07153	0.0001725	0.0012507	336.695	273.473	322.296	372.824	285.246	789.693	594.786	1132.63	415.449	402.879
4177	TK1	1.14153	1.14153	0.000173446	0.00125635	1914.5	1670.85	1769.57	1605.5	1634.94	4273.76	2744.51	6946.82	1935.3	3057.64
4178	MT1F	-2.05722	2.05722	0.00017376	0.00125833	624.165	1070.92	122.925	265.741	1298.17	149.806	181.268	247.669	155.793	76.335
4194	C1QC	1.25659	1.25659	0.00017869	0.00128909	789.887	1410.35	768.434	1097.59	899.047	2319.86	2186.55	4325.15	1966.46	1060.21
4201	DDTL	-1.12638	1.12638	0.000181217	0.00130514	189.35	226.412	291.106	205.569	351.703	119.845	195.43	93.631	100.4	63.6125
4203	FOXO3B	1.2215	1.2215	0.000182232	0.00131183	93.1981	146.741	59.0162	114.205	112.381	164.787	130.286	344.32	294.276	296.858
4206	GAS8-AS1	-2.33352	2.33352	0.000182954	0.00131608	22.9714	53.7311	57.7931	55.7516	69.0713	19.2608	0	6.04071	24.2345	0
4211	PLAT	1.49611	1.49611	0.000184314	0.00132398	308.801	234.934	511.882	253.952	230.362	1003.7	413.518	1054.1	370.442	1505.49
4217	KCND3	1.31973	1.31973	0.00018637	0.00133716	97.136	105.609	51.0659	124.52	88.1125	164.787	235.082	437.952	197.338	127.225
4221	NME2	-1.34159	1.34159	0.000190614	0.00136631	97.7924	113.021	112.528	110.03	103.794	32.1013	22.6585	87.5903	55.3932	12.7225
4222	CFI	2.10488	2.10488	0.000190931	0.00136826	80.7279	61.1423	313.428	47.6468	101.553	935.219	608.948	543.664	131.559	377.434
4229	B3GALT5-AS1	2.69337	2.69337	0.000193996	0.00138793	17.0644	108.574	68.1897	88.1711	9.70731	436.578	212.424	570.847	27.6966	640.365
4233	PHC1	-1.20063	1.20063	0.000195849	0.00139986	2904.56	4557.51	2587.24	4535.28	4684.9	1110.71	1520.95	900.066	2793.89	2065.28
4234	AKAP12	2.44949	2.44949	0.000195909	0.00139996	57.1002	33.7209	85.6194	38.3139	16.4278	295.332	56.6463	652.397	41.5449	216.282
4236	SLC43A2	1.03467	1.03467	0.000196296	0.00140229	169.988	274.214	254.106	328.124	297.193	415.177	679.755	836.638	391.214	385.916
4238	H2AW	1.24275	1.24275	0.000196974	0.00140624	403.968	249.757	605.452	374.297	496.566	1384.64	1101.77	582.929	550.47	1420.68
4242	DIPK1A	1.07683	1.07683	0.000198742	0.00141752	181.474	188.615	152.586	209.007	177.345	365.955	447.506	588.969	155.793	356.23
4244	ID3	1.94251	1.94251	0.000199201	0.00142013	615.633	475.427	610.038	422.19	534.276	1343.98	1540.78	5693.37	422.373	1212.88
4255	MUC4	1.87769	1.87769	0.000205022	0.0014575	4143.38	11883.1	32402.4	17529.8	12578.1	62527	77866	46981.6	16455.2	84782.7
4259	CBARP	-1.40772	1.40772	0.000205525	0.00146025	200.507	256.056	176.437	142.94	328.555	83.4635	50.9817	36.2443	159.255	89.0574
4263	CCRL2	1.70127	1.70127	0.000206093	0.00146271	10.5012	14.4518	21.0991	18.9113	10.8274	64.2027	39.6524	75.5089	6.92415	59.3716
4265	VSTM1	5.15893	5.15893	0.000206298	0.0014628	0	0	4.89254	0	0.746716	92.0238	11.3293	18.1221	0	80.5758
4267	LRIT2	-3.26353	3.26353	0.000206288	0.0014628	22.9714	20.3808	11.6198	24.069	29.4953	8.56035	0	0	0	0
4266	TAS2R5	-1.10366	1.10366	0.000206219	0.0014628	76.1337	103.386	100.909	81.2942	75.7917	55.6423	42.4847	12.0814	41.5449	50.89
4269	PBK	1.02089	1.02089	0.000207254	0.00146888	574.284	530.27	632.972	746.875	426.748	1249.81	1246.22	1887.72	758.194	759.109
4270	PIK3AP1	1.22584	1.22584	0.000207488	0.0014702	104.027	205.29	152.892	115.924	82.1388	295.332	232.25	513.46	321.973	178.115
4274	C7orf61	-2.24914	2.24914	0.000209506	0.00148337	15.7518	38.9087	24.7685	33.8931	30.9887	2.14009	5.66463	15.1018	0	8.48166
4278	TBC1D3G	-3.39314	3.39314	0.000210526	0.00148894	18.7053	26.6803	15.2892	12.5257	20.1613	4.28018	0	0	0	4.24083
4279	OSBPL6	1.11846	1.11846	0.00021092	0.00149138	502.417	584.742	447.667	423.663	389.413	1155.65	1342.52	1452.79	460.456	678.533
4281	LMAN1L	-4.72814	4.72814	0.000211631	0.0014957	6.56325	41.1321	7.64459	15.9641	3.36022	0	0	0	0	0
4283	GBP1	1.16592	1.16592	0.000212154	0.0014987	674.045	797.814	619.212	841.923	561.531	1626.47	1271.71	2959.95	837.822	1140.78
4290	TMEM98	1.2304	1.2304	0.000214366	0.00151186	741.647	879.337	1286.43	676.142	804.587	2399.04	1815.51	3204.6	778.967	2094.97
4301	CCL18	6.5954	6.5954	0.000217943	0.00153315	3.60979	3.70559	0.305784	0	0	154.086	5.66463	531.583	0	42.4083
4306	UHRF1	1.05913	1.05913	0.000219297	0.00154088	750.179	728.519	756.814	711.754	797.493	1913.24	1110.27	2730.4	952.07	1089.89
4307	SPIC	2.78898	2.78898	0.000219365	0.00154101	0.656325	4.44671	1.8347	3.43843	2.98687	21.4009	31.1555	6.04071	0	33.9266
4309	LTC4S	1.3433	1.3433	0.000219788	0.00154326	84.3377	84.4875	180.718	97.9951	113.501	372.375	144.448	492.318	190.414	220.523
4311	CCNYL1	-1.43078	1.43078	0.000220646	0.00154856	5148.54	4162.49	6156.65	4377.36	6021.15	1515.18	1574.77	561.786	3610.94	2336.7
4317	SLITRK4	-4.69587	4.69587	0.000223314	0.00156511	21.9869	11.1168	1.8347	30.4546	7.46716	0	0	0	0	0
4319	ATP2A3	1.03614	1.03614	0.000224112	0.00156998	995.316	945.296	739.079	531.728	653.003	2069.47	1181.07	2132.37	879.367	1658.16
4325	CELF5	-1.85362	1.85362	0.000225305	0.00157615	34.457	33.7209	62.6856	47.8924	37.3358	25.6811	0	12.0814	10.3862	8.48166
4326	FAM86B2	-2.09929	2.09929	0.000225361	0.00157617	50.537	122.285	73.6939	65.3301	122.088	8.56035	25.4908	0	48.469	21.2042
4328	DIAPH3	1.01119	1.01119	0.0002262	0.00158131	375.418	438.742	293.246	448.469	279.272	612.065	603.283	1301.77	616.249	564.031
4333	DSC1	-1.2958	1.2958	0.000227684	0.00158985	194.272	146	125.371	263.285	119.475	64.2027	45.317	36.2443	107.324	97.5391
4337	RAB26	-1.30381	1.30381	0.000229964	0.00160429	83.3532	79.6702	96.9334	70.2421	81.0187	44.9419	50.9817	15.1018	6.92415	46.6491
4339	RSAD2	3.19382	3.19382	0.000230318	0.00160601	122.405	105.609	646.121	70.4877	103.794	3877.84	1750.37	3120.03	173.104	670.051
4341	APOL2	1.25538	1.25538	0.000231638	0.00161448	930.012	964.936	1252.8	892.272	941.609	3086.01	2461.28	3545.9	737.422	2056.8
4349	ASB16	-1.59509	1.59509	0.000233944	0.00162755	89.5883	156.005	146.47	123.783	145.61	59.9225	8.49694	78.5292	51.9311	16.9633
4356	PCDHGC4	-1.62394	1.62394	0.000234463	0.00162879	38.0668	43.3554	29.9668	53.05	45.5497	12.8405	5.66463	27.1832	20.7724	0
4359	CHKB-CPT1B	-2.56034	2.56034	0.000235225	0.00163271	41.0203	22.9747	22.3222	23.3322	16.0544	2.14009	0	12.0814	0	8.48166
4364	IKZF3	1.35518	1.35518	0.000237732	0.00164821	549.016	509.148	211.602	258.864	150.09	708.369	674.091	1220.22	1000.54	691.255
4366	C2orf16	-1.4449	1.4449	0.000237986	0.00164923	437.44	526.564	296.304	214.902	384.932	77.0432	135.951	66.4478	280.428	127.225
4375	OR10AD1	-2.0463	2.0463	0.000240758	0.001665	25.5967	28.5331	21.4049	30.209	16.8011	4.28018	11.3293	6.04071	6.92415	0
4376	EMC6	-1.08287	1.08287	0.000240963	0.00166604	76.4618	65.2184	105.19	76.8734	101.18	29.9612	25.4908	48.3257	62.3173	38.1675
4377	SULT2B1	-1.15789	1.15789	0.000241345	0.00166811	16918.7	14820.5	9044.16	7022.99	18312.1	4646.13	5330.41	3965.73	9053.32	6641.14
4378	PDZD4	-1.10342	1.10342	0.000241374	0.00166811	179.833	118.208	137.297	129.923	165.771	29.9612	79.3048	69.4682	110.786	55.1308
4383	TCF15	-4.27311	4.27311	0.000242235	0.00167216	3.93795	19.6396	5.19832	13.7537	11.9475	0	0	0	0	0
4389	GIPC2	1.14582	1.14582	0.000244444	0.0016851	262.202	223.447	212.52	366.192	256.497	498.641	708.078	830.598	228.497	657.329
4390	FGF22	-2.86112	2.86112	0.000244727	0.00168666	346.868	45.5788	54.4295	149.817	138.143	17.1207	0	6.04071	62.3173	16.9633
4393	TNFRSF18	1.65495	1.65495	0.000245858	0.0016933	104.356	64.4773	53.5121	38.3139	94.833	297.472	220.92	407.748	69.2415	118.743
4396	AOAH	1.04732	1.04732	0.000247261	0.00170181	119.123	199.361	111.917	110.275	115.741	248.25	257.741	443.992	166.18	237.487
4398	HLA-F	1.90349	1.90349	0.00024766	0.00170378	545.734	845.986	393.238	665.827	470.431	1911.1	1928.81	5367.17	1353.67	364.711
4401	ARHGEF4	-1.09985	1.09985	0.000248905	0.00171106	16678.8	17541.2	9429.45	9336.56	21500.6	4331.54	6265.08	5895.73	9603.79	8664.02
4405	ITGA10	-1.00474	1.00474	0.000250019	0.00171727	190.99	343.879	207.627	283.67	316.234	96.304	87.8017	190.282	135.021	165.392
4407	H4C8	-1.62539	1.62539	0.000250815	0.00172196	704.893	642.92	1015.81	1264.85	1372.09	398.056	453.17	57.3867	263.118	449.528
4408	PAM16	-1.18419	1.18419	0.000251177	0.00172405	260.561	434.295	310.676	328.124	428.989	154.086	169.939	111.753	273.504	63.6125
4412	MACO1	-1.28214	1.28214	0.000253354	0.00173702	21349.3	10596.1	8287.65	8045.18	14705.5	4059.75	5236.95	2552.2	7751.58	6301.87
4419	TRPV1	-1.14358	1.14358	0.000256371	0.00175515	253.998	269.396	552.245	484.327	212.814	132.685	130.286	151.018	193.876	199.319
4426	MAN1A1	1.39231	1.39231	0.000258656	0.00176795	381.325	281.625	219.247	272.127	257.617	1157.79	413.518	1132.63	256.193	742.145
4430	RPS26P11	-2.10749	2.10749	0.000259125	0.00176977	50.2088	18.8985	32.1073	49.366	25.3884	8.56035	16.9939	3.02036	10.3862	0
4431	MFAP3L	1.35408	1.35408	0.000260018	0.00177547	31.5036	51.1372	28.7437	46.1732	30.242	113.425	42.4847	166.12	55.3932	101.78
4436	CCDC144CP	2.42141	2.42141	0.000260863	0.00177948	1.31265	6.2995	6.72724	4.17523	2.24015	19.2608	31.1555	18.1221	41.5449	0
4437	IL11RA	-1.05905	1.05905	0.000261502	0.00178319	410.203	592.895	647.955	721.333	527.555	162.647	192.597	320.158	463.918	258.691
4438	HLA-A	1.47416	1.47416	0.000261688	0.00178359	14874.6	11615.5	9499.78	11160.6	3731.72	28927.6	24513.7	54577.8	16635.3	16704.6
4443	H1-2	-1.17932	1.17932	0.000262316	0.00178632	3389.26	2968.92	4421.02	4954.28	3755.24	2482.5	1274.54	718.845	1599.48	2531.78
4446	PHACTR2	-1.25541	1.25541	0.000263121	0.0017906	24596.4	17365.9	16575.3	14438	18204.6	5748.28	8831.16	3038.48	13813.7	6764.13
4448	DZIP1	-2.11756	2.11756	0.000265426	0.00180547	115.185	196.767	56.8758	132.134	159.424	12.8405	11.3293	12.0814	93.476	25.445
4452	CXCL14	-1.69865	1.69865	0.000266586	0.00181173	2432.01	3368.01	1919.71	4232.95	2030.7	594.945	331.381	703.743	2188.03	491.936
4453	IGHG4	6.04933	6.04933	0.000267657	0.00181828	12.7983	240.122	43.4213	1.47361	0	2970.44	3625.36	12782.1	27.6966	313.821
4459	MGLL	-1.2911	1.2911	0.000269471	0.00182805	58482.5	59266.1	46754.6	47109.4	68891.3	20176.8	17815.3	8284.83	42822.4	25529.8
4463	NODAL	-2.70429	2.70429	0.000270134	0.00183132	18.3771	20.7513	19.2644	15.4729	24.6416	0	0	12.0814	3.46207	0
4466	TENM3	2.46317	2.46317	0.000270358	0.00183156	91.2291	153.041	62.9914	172.167	104.54	117.705	308.722	2219.96	162.717	411.361
4465	FBXO10	-1.00582	1.00582	0.000270301	0.00183156	389.529	514.336	394.461	446.995	568.625	145.526	223.753	141.957	373.904	275.654
4472	ADORA2A	-1.8809	1.8809	0.000272495	0.00184361	21.9869	30.7564	18.9586	26.0338	23.8949	4.28018	8.49694	9.06107	3.46207	8.48166
4473	TIMP1	2.28661	2.28661	0.00027276	0.00184498	609.397	595.118	639.699	483.099	464.084	1450.98	1288.7	9335.92	495.077	1047.49
4479	MMP9	2.18215	2.18215	0.000275536	0.00186127	33.8007	89.6753	14.066	9.82407	19.788	186.188	82.1371	299.015	86.5518	101.78
4486	LRRC75B	-1.0876	1.0876	0.000277291	0.00187084	582.488	961.601	565.088	439.627	567.504	158.367	260.573	456.074	273.504	322.303
4484	EFNA5	-1.00591	1.00591	0.000277385	0.00187084	2006.71	2500.53	2090.34	1852.08	2408.91	627.046	1183.91	791.333	1872.98	937.224
4488	RFK	-1.72278	1.72278	0.000278382	0.00187672	9661.76	6841.26	5047.26	5625.27	8624.57	1906.82	1209.4	948.392	5743.58	1039
4490	FSCN3	-3.80953	3.80953	0.000279197	0.00188138	6.56325	5.92895	7.64459	9.57847	9.70731	0	0	0	0	0
4494	STARD9	-1.0413	1.0413	0.000280881	0.00189104	341.945	490.991	473.353	432.014	442.056	186.188	90.634	338.28	238.883	207.801
4495	EDN2	-2.35964	2.35964	0.000281212	0.001892	10860.5	1548.94	1572.95	2327.57	5998.75	1461.68	1526.62	154.038	823.974	377.434
4496	WNT2B	-1.18942	1.18942	0.000281202	0.001892	2505.19	1346.24	2707.41	3320.54	3036.9	697.669	1452.98	794.353	1855.67	865.129
4501	CHST2	1.78671	1.78671	0.000282273	0.00189745	69.5704	79.2996	48.008	33.6475	25.3884	190.468	45.317	329.219	93.476	224.764
4502	MAGEA8	-4.0256	4.0256	0.000282398	0.00189787	8.86038	6.2995	8.56194	16.7009	5.22701	0	0	0	0	0
4505	HMGCS2	-2.05275	2.05275	0.000282777	0.00189915	161.456	96.3454	360.213	212.446	85.499	8.56035	76.4725	18.1221	69.2415	50.89
4507	BEST2	2.7935	2.7935	0.000284213	0.00190795	0	10.7462	5.50411	4.91204	7.09381	25.6811	53.814	66.4478	6.92415	42.4083
4509	RUSC2	-1.9633	1.9633	0.000284479	0.0019089	15041	8462.46	3230.3	3289.84	13102.6	2105.85	2407.47	431.911	2350.75	3765.86
4510	GBP3	1.50003	1.50003	0.000284886	0.00191077	1273.27	1135.02	1901.97	2049.3	1706.99	7498.87	7063.79	3002.23	1242.88	4003.34
4514	IFRD1	-1.21509	1.21509	0.000286063	0.00191734	9404.48	5768.12	3501.53	3157.7	5733.66	2000.98	2364.98	1434.67	3662.87	2413.03
4516	GDPD1	1.1566	1.1566	0.000286784	0.00192137	64.648	70.4062	84.0905	134.59	106.034	256.811	297.393	220.486	124.635	118.743
4522	HAUS7	-1.84098	1.84098	0.000289276	0.00193584	45.2864	52.6194	41.2808	60.9093	69.4446	4.28018	2.83231	12.0814	20.7724	42.4083
4532	NFE2	4.1568	4.1568	0.000292196	0.00195072	2.29714	15.1929	7.33881	0.736806	19.4146	335.994	56.6463	262.771	0	144.188
4534	PTGDR2	2.10793	2.10793	0.000292558	0.00195244	16.7363	49.2844	55.9584	25.7882	43.3096	286.772	107.628	259.751	13.8483	152.67
4533	PSTPIP2	1.20807	1.20807	0.000292583	0.00195244	513.246	564.362	713.393	564.147	505.527	1277.63	1404.83	1833.36	401.601	1692.09
4539	SLC22A13	-1.42273	1.42273	0.000293699	0.00195774	41.3485	54.1016	31.8015	42.9803	45.1763	10.7004	28.3231	24.1628	6.92415	8.48166
4546	TTYH3	1.23542	1.23542	0.000296778	0.00197521	519.481	559.544	412.196	366.929	543.236	875.296	861.023	2407.22	782.429	725.182
4551	CTNNAL1	-1.55669	1.55669	0.000298181	0.00198237	8842.01	6525.55	6535.21	6743.49	9018.84	941.639	2053.43	1495.08	6290.59	2027.12
4555	HUNK	1.24386	1.24386	0.000300713	0.00199745	79.0871	85.9697	97.545	90.1359	104.167	271.791	215.256	368.483	76.1656	144.188
4560	MSI1	-3.85052	3.85052	0.000303356	0.00201279	4.59427	20.3808	25.6858	17.6833	22.4015	0	2.83231	0	0	4.24083
4563	MRPS24	-1.4113	1.4113	0.000304331	0.00201794	31.1754	31.127	37.3056	29.7178	28.7486	12.8405	16.9939	9.06107	6.92415	12.7225
4567	TMEM184A	-1.06583	1.06583	0.00030609	0.00202738	30634.9	35516.6	34548.4	24141.9	53591.1	14993.5	15269	9266.45	19193.7	26522.2
4582	FAM25A	-4.85382	4.85382	0.000310416	0.00205016	3205.49	927.139	297.222	879.5	999.48	0	16.9939	0	176.566	25.445
4583	PRICKLE2	1.30448	1.30448	0.000310787	0.00205175	1102.63	898.606	2011.75	1864.12	1363.13	4656.83	4279.63	4624.16	1201.34	3117.01
4585	TYMP	1.34582	1.34582	0.000311306	0.00205428	2281.71	3048.96	2682.64	1620.73	2760.98	7096.53	5033.02	11975.7	2226.11	5169.57
4586	CMA1	3.18305	3.18305	0.000311573	0.00205515	0.328162	2.96447	2.14049	5.15764	4.4803	83.4635	19.8262	18.1221	0	12.7225
4594	HTR2B	2.13946	2.13946	0.000315753	0.00207954	13.1265	3.70559	31.1899	7.61366	11.5741	49.222	87.8017	15.1018	48.469	97.5391
4596	ADCY2	1.65576	1.65576	0.000316924	0.00208676	19.6897	18.1574	19.5702	20.1394	24.2683	59.9225	70.8078	135.916	41.5449	8.48166
4599	CCDC190	1.38966	1.38966	0.000318309	0.0020941	315.036	299.782	114.669	109.784	218.415	239.69	614.612	570.847	536.621	814.24
4605	PRR35	-4.7107	4.7107	0.000322458	0.00211892	23.2995	10.3757	2.75205	3.43843	33.9756	0	0	0	0	0
4606	KLK10	1.6167	1.6167	0.000322629	0.00211929	22996.6	15640.6	7105.19	7357	16082	65506	52465.8	18807.8	17050.7	58328.4
4619	B4GALNT4	-1.71607	1.71607	0.000328695	0.00215271	372.464	348.696	564.171	586.006	227.748	32.1013	90.634	81.5496	162.717	279.895
4626	KRTAP1-1	-4.19101	4.19101	0.000329835	0.00215726	59.7255	7.41118	9.17351	18.4201	20.5347	0	5.66463	0	0	0
4625	GABARAP	-1.30119	1.30119	0.000329695	0.00215726	37.0823	40.3909	40.0577	45.4363	32.8555	25.6811	8.49694	12.0814	10.3862	21.2042
4627	ETV3L	-3.50448	3.50448	0.000330514	0.00216076	18.0489	17.4163	11.314	11.7889	12.6942	0	2.83231	0	0	4.24083
4630	STAP1	3.59591	3.59591	0.000330855	0.00216174	5.90692	15.5635	9.17351	2.94722	0	85.6035	33.9878	184.242	0	101.78
4641	TESPA1	1.92733	1.92733	0.000334485	0.00218088	83.6814	97.8276	71.8592	39.2963	60.8574	389.496	93.4664	543.664	48.469	267.172
4639	EPS8L1	-1.38263	1.38263	0.00033443	0.00218088	190385	97541.2	104582	80204.2	140010	53829.6	42323.3	13694.3	70328.6	54817
4654	PFKFB3	-1.4474	1.4474	0.000339147	0.00220482	12346.8	6900.55	23176.3	12020.7	24599.5	5420.84	5763.76	2174.66	7273.82	8354.44
4655	CD180	1.69509	1.69509	0.000339959	0.00220962	14.7673	49.6549	27.5205	18.9113	14.1876	85.6035	82.1371	151.018	48.469	33.9266
4659	SIAH3	-4.43431	4.43431	0.000340913	0.00221392	29.2064	2.96447	6.42146	8.10486	14.1876	0	0	0	0	0
4660	GLI2	-3.26711	3.26711	0.000341385	0.00221651	9.84487	11.4873	33.3304	32.1738	26.1351	4.28018	0	0	6.92415	0
4665	CCDC183	-1.0806	1.0806	0.00034359	0.00222844	67.6014	88.9342	72.7765	72.4526	76.1651	29.9612	31.1555	18.1221	72.7036	29.6858
4667	SLC9A3R2	-1.29157	1.29157	0.000344761	0.00223507	3939.59	1567.09	2343.83	1133.7	2355.14	676.268	753.396	588.969	1461	1157.75
4674	ARHGAP27	-1.18563	1.18563	0.000347976	0.00225254	36260	24570.3	37927.3	18080.2	36804.9	12583.7	14215.4	5376.23	19619.6	15754.7
4679	FGF9	-4.19267	4.19267	0.000349426	0.0022595	16.08	3.70559	52.289	23.0866	20.1613	0	0	0	6.92415	0
4690	LGALS12	3.7462	3.7462	0.000353858	0.00228317	0	5.18783	1.8347	0.491204	2.98687	85.6035	22.6585	12.0814	0	16.9633
4691	PRRT1	-1.0651	1.0651	0.00035393	0.00228317	93.5263	118.949	83.7847	74.1718	68.6979	23.541	48.1493	60.4071	38.0828	42.4083
4696	TRBJ2-6	4.07974	4.07974	0.000355874	0.00229309	0	1.8528	0	0	0.746716	6.42027	2.83231	6.04071	10.3862	16.9633
4695	KLK14	-2.36131	2.36131	0.000355908	0.00229309	43.9738	38.5381	11.9256	38.5595	38.4559	6.42027	11.3293	0	0	16.9633
4709	PIK3R2	-4.07491	4.07491	0.000363163	0.00233423	2.6253	8.89342	12.5371	11.0521	12.3208	0	0	0	0	0
4710	FYB2	-2.25733	2.25733	0.000363716	0.00233643	103.699	71.1473	69.7187	204.832	92.5928	8.56035	19.8262	0	62.3173	25.445
4712	TH	-3.51523	3.51523	0.000364839	0.00234265	102.715	32.9798	39.7519	23.0866	24.2683	0	0	0	20.7724	0
4714	CLLU1	4.19965	4.19965	0.000365583	0.00234643	0	2.59391	0	1.71921	2.24015	4.28018	70.8078	0	27.6966	16.9633
4715	RASGEF1B	-1.92626	1.92626	0.000365875	0.00234781	24569.5	7460.84	4506.94	4847.94	17948.4	2553.13	3803.8	906.107	5698.57	2650.52
4719	MYCBPAP	-2.88008	2.88008	0.000367972	0.00235926	14.111	42.6143	26.6032	53.05	28.0019	4.28018	0	0	0	21.2042
4723	CDCA2	1.02009	1.02009	0.000369488	0.00236697	384.278	350.178	311.288	501.765	334.529	819.654	634.438	1304.79	422.373	631.884
4728	MORN4	-1.29416	1.29416	0.000372666	0.00238481	81.7124	74.1118	107.024	148.835	90.726	64.2027	14.1616	36.2443	34.6207	55.1308
4729	USP6	-3.99341	3.99341	0.00037419	0.00239406	310.77	32.9798	661.104	48.8748	31.7354	8.56035	8.49694	0	10.3862	42.4083
4731	ERVW-1	2.29557	2.29557	0.000374574	0.0023959	17.7208	12.9696	3.97519	16.4553	3.73358	6.42027	50.9817	72.4885	41.5449	101.78
4732	NFKBIZ	-1.09705	1.09705	0.000374739	0.00239605	22797.4	17071.3	9787.22	9380.27	18759.8	7000.23	6587.96	5935	11636	5207.74
4736	MAP1LC3A	-1.41845	1.41845	0.000377408	0.00241108	2977.74	2223.73	1785.47	1466.73	2271.14	654.867	651.432	220.486	1235.96	1255.29
4738	SCO2	2.0486	2.0486	0.000378167	0.00241491	17.0644	9.63454	34.2478	14.4905	22.4015	72.763	28.3231	220.486	51.9311	29.6858
4748	LAMP3	1.51014	1.51014	0.00038482	0.00245221	531.951	501.366	209.462	292.266	275.538	806.813	849.694	2229.02	405.063	865.129
4749	RBP2	-4.73483	4.73483	0.000385566	0.00245645	13.1265	2.96447	29.3552	191.569	8.21388	0	5.66463	0	3.46207	0
4752	DNAAF1	-2.029	2.029	0.000388386	0.00247278	18.3771	31.127	31.8015	21.613	18.2946	4.28018	11.3293	6.04071	6.92415	0
4758	TTC9	-1.03823	1.03823	0.000390986	0.00248627	69824.1	44672.8	42360.2	38743.4	60410.1	26314.5	26581.3	10722.3	32013.8	29028.5
4765	BMX	1.75417	1.75417	0.000395401	0.00251065	8.53222	8.1523	24.7685	7.85926	6.72045	59.9225	25.4908	48.3257	31.1587	21.2042
4771	PRKD1	2.17237	2.17237	0.000397927	0.00252357	62.0227	44.0965	61.7683	62.1373	47.0431	145.526	223.753	649.376	13.8483	216.282
4769	BICDL2	-1.02966	1.02966	0.00039802	0.00252357	25974.7	20737.6	26496.8	17189.7	26705.2	12097.9	9740.33	5031.91	13986.8	16509.6
4775	TAMALIN	-1.18913	1.18913	0.000399408	0.00253078	139.797	181.574	225.363	161.852	307.647	111.285	39.6524	135.916	76.1656	80.5758
4790	PAPLN	-1.08992	1.08992	0.000409457	0.00258633	864.051	616.981	812.467	406.471	715.354	203.308	198.262	453.053	290.814	466.491
4796	RANGRF	-1.70517	1.70517	0.000411964	0.00259891	41.0203	44.8377	34.5535	30.9458	35.469	23.541	0	18.1221	3.46207	8.48166
4797	KRT37	-2.87514	2.87514	0.000412167	0.00259965	23.9558	22.2335	13.4545	14.4905	14.9343	0	5.66463	0	3.46207	4.24083
4799	MT1E	-2.06656	2.06656	0.000413204	0.00260456	10436.5	10726.6	2876.2	3080.34	12574	509.341	2138.4	1458.83	4611.48	759.109
4805	SHC4	2.81167	2.81167	0.000415059	0.00261353	2.6253	2.96447	4.89254	3.92963	6.72045	85.6035	5.66463	39.2646	13.8483	0
4818	GCNT4	1.02803	1.02803	0.000419717	0.00263573	570.674	820.047	378.56	689.65	607.08	1553.7	1832.51	1165.86	675.104	1017.8
4825	FAS	1.01527	1.01527	0.000427216	0.00267893	1105.25	1251.01	718.286	1226.78	964.011	1478.8	2956.94	3189.5	1319.05	1696.33
4833	NXPH4	-1.07094	1.07094	0.000430157	0.00269291	91.8855	105.609	60.8509	63.3653	108.647	40.6617	39.6524	36.2443	31.1587	59.3716
4841	GAD1	1.93556	1.93556	0.000435631	0.00272098	26.253	23.3452	25.38	20.8762	17.1745	85.6035	8.49694	187.262	41.5449	110.262
4845	ADM2	-1.58616	1.58616	0.000436087	0.00272327	442.691	446.524	289.577	192.306	608.2	70.6229	59.4786	81.5496	266.58	186.597
4846	ABCG2	-1.77091	1.77091	0.000437296	0.00273026	424.642	233.082	266.032	350.228	321.461	68.4828	56.6463	12.0814	211.187	122.984
4848	MAPT	-1.90154	1.90154	0.000440081	0.00274651	2796.93	3820.83	1931.33	2935.43	3632.78	590.664	625.941	78.5292	1706.8	1047.49
4850	JCHAIN	3.98307	3.98307	0.000440782	0.00274975	47.2554	164.528	578.848	5.89444	11.9475	3935.62	1053.62	6061.85	553.932	1178.95
4851	HID1	-1.13499	1.13499	0.000441999	0.00275678	245.465	213.071	423.205	248.549	313.621	117.705	50.9817	154.038	190.414	148.429
4853	SLC45A1	-3.47948	3.47948	0.000443478	0.00276486	12.7983	15.934	14.6776	17.4377	8.9606	0	0	0	6.92415	0
4856	AKNAD1	-4.26215	4.26215	0.000444133	0.00276723	97.4642	6.67006	7.95037	9.33287	54.8837	0	5.66463	0	3.46207	0
4858	HIF3A	-2.19235	2.19235	0.000444692	0.00276957	17.7208	55.2133	140.966	48.6292	25.7617	12.8405	11.3293	12.0814	10.3862	16.9633
4857	FGFBP3	-1.34027	1.34027	0.000444626	0.00276957	71.2112	77.0763	74.3054	79.575	56.0037	55.6423	11.3293	33.2239	10.3862	25.445
4859	VCAM1	2.52429	2.52429	0.000444894	0.00277026	35.1134	138.219	34.2478	23.8234	9.70731	171.207	283.231	733.946	48.469	148.429
4862	MKX	2.13353	2.13353	0.000446324	0.00277745	22.6432	12.9696	7.33881	8.59607	15.3077	64.2027	110.46	18.1221	6.92415	93.2983
4871	GCNT1	-1.40668	1.40668	0.000453476	0.00281675	920.167	817.083	2401.93	1675.5	1178.69	475.1	271.902	299.015	955.532	640.365
4872	ST3GAL3	-1.07352	1.07352	0.000453637	0.00281717	64.3198	80.0408	82.8674	77.3646	66.8311	17.1207	62.3109	24.1628	38.0828	38.1675
4889	ASPDH	-1.92091	1.92091	0.000461539	0.00285628	30.5191	34.0914	66.0493	33.1563	27.2551	10.7004	19.8262	3.02036	0	16.9633
4891	CD40	1.06177	1.06177	0.000462287	0.00285973	678.312	704.433	825.004	692.352	511.501	1502.34	1110.27	2642.81	848.208	1013.56
4894	ARL11	-1.1508	1.1508	0.000462991	0.00286217	291.08	309.046	212.52	310.441	355.81	141.246	48.1493	102.692	225.035	152.67
4900	SYT16	2.47469	2.47469	0.000464878	0.00287048	8.53222	12.2285	29.0494	4.66644	7.84052	29.9612	201.094	18.1221	20.7724	76.335
4907	CDK3	-1.56745	1.56745	0.000469281	0.00289353	44.3019	110.427	77.9748	59.4357	70.1913	32.1013	5.66463	15.1018	48.469	21.2042
4913	BLM	1.01494	1.01494	0.000471181	0.0029017	236.605	230.488	160.231	287.109	216.548	517.901	453.17	743.007	259.656	305.34
4918	ODF3B	1.04617	1.04617	0.000474108	0.00291676	389.857	482.839	527.783	358.824	477.525	922.378	829.868	1621.93	439.683	801.517
4922	NKG7	1.26307	1.26307	0.000477999	0.00293831	216.587	136.366	94.7929	77.6102	59.364	252.53	269.07	428.89	218.111	233.246
4926	MDK	1.66945	1.66945	0.000481868	0.00295968	949.045	813.748	2557.88	906.271	1065.94	5923.76	3356.29	6780.7	958.994	2994.03
4929	CRHR2	-1.5081	1.5081	0.000483252	0.00296637	25.5967	32.6092	39.4461	38.8051	26.8818	4.28018	16.9939	12.0814	17.3104	8.48166
4931	C16orf71	-1.40962	1.40962	0.000483874	0.00296899	58.7411	65.589	36.0825	44.4539	53.3902	38.5216	14.1616	9.06107	13.8483	16.9633
4935	IQGAP2	1.0872	1.0872	0.000487043	0.00298601	174.254	215.295	104.578	135.572	116.488	363.815	198.262	510.44	304.663	203.56
4939	COL4A6	-1.75729	1.75729	0.000489589	0.00299919	62.679	84.4875	130.875	105.363	90.726	23.541	5.66463	12.0814	76.1656	25.445
4942	ZNF239	-1.77633	1.77633	0.000491004	0.00300614	42.9893	68.924	37.3056	54.0324	60.1107	0	11.3293	18.1221	34.6207	16.9633
4941	LAX1	1.76941	1.76941	0.000491021	0.00300614	42.3329	57.0661	27.2147	26.525	14.1876	104.864	28.3231	235.588	83.0898	118.743
4946	OLFML2A	1.1543	1.1543	0.000493033	0.0030154	2568.85	2365.65	2370.74	2645.13	2900.25	5938.75	5200.13	9870.52	1963	5627.58
4950	PTGIS	2.20957	2.20957	0.00049531	0.00302749	7.8759	13.3401	25.0743	7.36806	4.10694	77.0432	22.6585	117.794	13.8483	33.9266
4962	EPCAM	-1.36816	1.36816	0.000501614	0.00305861	1141.02	483.95	2180.24	1536.73	832.215	477.24	444.673	244.649	709.725	517.381
4966	CCBE1	-1.47617	1.47617	0.000503698	0.00306823	134.875	88.9342	113.14	58.6988	139.263	21.4009	39.6524	12.0814	72.7036	50.89
4976	CYB5D1	-1.75791	1.75791	0.000507791	0.00308756	20.6742	22.2335	24.7685	23.5778	20.5347	6.42027	5.66463	3.02036	3.46207	16.9633
4982	H2BC9	-1.52891	1.52891	0.00051168	0.00310747	936.575	288.666	268.478	337.457	335.276	85.6035	192.597	66.4478	214.649	195.078
4984	FAIM2	1.56196	1.56196	0.000512897	0.00311361	8.86038	17.4163	18.0412	14.7361	11.5741	51.3621	11.3293	66.4478	20.7724	59.3716
4986	ZNF101	-1.13481	1.13481	0.000513645	0.0031169	5443.88	3139.38	2489.69	2737.72	3268.75	1277.63	1325.52	866.842	2814.67	1497.01
4993	CD226	1.29759	1.29759	0.000520249	0.00315254	127.655	106.721	58.4047	96.7671	42.5628	316.733	280.399	205.384	138.483	114.502
4997	NRIP2	-1.00974	1.00974	0.000521582	0.00315846	239.887	335.727	284.685	303.564	329.302	94.1639	155.777	123.835	276.966	93.2983
5004	EFR3B	-1.13596	1.13596	0.000526834	0.00318543	101.73	135.995	75.5286	100.206	79.1519	29.9612	28.3231	48.3257	83.0898	38.1675
5005	CGB7	-1.70169	1.70169	0.000529969	0.00320374	31.1754	49.2844	51.9832	41.2611	47.0431	4.28018	5.66463	36.2443	6.92415	16.9633
5010	TCAF2C	2.23295	2.23295	0.000531033	0.00320697	2.6253	7.78174	3.05784	7.85926	8.9606	21.4009	14.1616	9.06107	17.3104	84.8166
5017	FRMPD1	1.79125	1.79125	0.000534265	0.00322219	10.8294	16.3046	15.2892	7.61366	12.6942	25.6811	11.3293	102.692	27.6966	50.89
5016	PRIMA1	1.33466	1.33466	0.000534299	0.00322219	183.443	249.016	178.578	192.061	250.523	357.395	300.225	1165.86	266.58	568.271
5020	CD8B2	2.50668	2.50668	0.000537795	0.00324134	26.5811	22.9747	16.5123	4.17523	16.0544	126.265	45.317	42.285	6.92415	271.413
5021	AIF1L	-1.97612	1.97612	0.000538046	0.00324221	99940.5	44860.6	37557.3	41894.5	76123.3	9754.52	12612.3	1549.44	32141.9	20292.4
5027	SLC38A3	-2.52522	2.52522	0.00054222	0.00326346	85.9785	32.9798	7.95037	45.4363	86.6191	12.8405	16.9939	6.04071	6.92415	0
5039	GET4	-1.16123	1.16123	0.000548925	0.00329594	174.582	151.559	138.52	127.222	184.812	40.6617	42.4847	42.285	124.635	106.021
5042	CLEC4G	5.93549	5.93549	0.000550634	0.00330424	0	0	0.611567	0	0	4.28018	5.66463	30.2036	0	0
5043	MUTYH	-1.11926	1.11926	0.000551416	0.00330828	42.6611	60.0306	72.4707	50.594	58.9906	21.4009	42.4847	21.1425	27.6966	16.9633
5044	SAPCD1	-2.2477	2.2477	0.000551745	0.0033096	50.2088	49.6549	69.1071	55.9972	49.2833	2.14009	0	12.0814	41.5449	4.24083
5047	CHMP4BP1	-3.55029	3.55029	0.000554673	0.00332518	141.11	64.1067	28.1321	32.4194	44.4296	0	0	0	27.6966	0
5053	FABP3	-1.74176	1.74176	0.000559016	0.00334724	47.2554	45.5788	55.9584	107.574	26.5084	23.541	8.49694	15.1018	27.6966	8.48166
5054	AADAC	1.58356	1.58356	0.000559551	0.00334912	181.146	642.179	277.346	339.913	229.989	594.945	1518.12	1183.98	1419.45	288.376
5055	PXYLP1	1.17376	1.17376	0.00055952	0.00334912	118.138	156.005	174.297	161.606	93.3395	340.274	393.692	504.399	131.559	212.042
5066	NOS3	-1.4377	1.4377	0.000565672	0.0033784	2820.56	1469.27	1280.01	824.485	1797.35	740.471	1164.08	332.239	308.125	474.973
5069	FGFR1	-1.30439	1.30439	0.000567419	0.00338683	298.956	727.408	825.922	684.001	476.778	237.55	118.957	311.097	411.987	139.947
5072	REG1A	-5.50984	5.50984	0.000572175	0.0034132	27.5656	0	7.33881	22.841	70.5647	0	0	0	0	0
5081	CTAGE8	1.52302	1.52302	0.000577736	0.00344027	12.7983	7.04062	17.1239	29.4722	28.7486	66.3427	45.317	36.2443	83.0898	42.4083
5082	LGALS7B	2.16494	2.16494	0.000578453	0.00344321	9148.18	512.113	9626.37	1040.12	6585.67	29287.1	16478.4	34456.2	19231.8	21233.8
5083	PSORS1C2	-1.90859	1.90859	0.000578458	0.00344321	38.395	51.1372	162.983	40.5243	59.7373	17.1207	36.8201	15.1018	6.92415	16.9633
5086	CTNNA3	4.31958	4.31958	0.000579881	0.00344964	0.656325	0	0.917351	0.491204	2.98687	4.28018	22.6585	72.4885	0	0
5092	FGF17	-3.45541	3.45541	0.00058416	0.003471	13.1265	10.7462	14.3718	9.82407	20.9081	0	0	0	6.92415	0
5093	USP13	-1.14713	1.14713	0.000584482	0.00347223	666.498	690.352	648.567	735.086	823.255	173.347	235.082	235.588	678.566	292.617
5096	RGS20	1.86855	1.86855	0.000586466	0.00348197	110.919	75.5941	22.628	38.3139	72.8048	196.888	121.79	356.402	55.3932	441.046
5098	RAB17	-1.70813	1.70813	0.000587367	0.00348595	168.675	210.107	289.271	388.051	389.413	62.0626	16.9939	126.855	186.952	50.89
5099	COX7A2P2	-3.60857	3.60857	0.000587785	0.00348775	5.57876	7.41118	8.25616	6.38565	6.72045	0	0	0	0	0
5102	FLACC1	-1.45613	1.45613	0.000590331	0.0035008	104.356	74.8529	44.6444	70.4877	101.553	42.8018	33.9878	6.04071	41.5449	16.9633
5105	STAC3	-1.04814	1.04814	0.000590835	0.0035021	108.95	147.483	152.892	172.167	113.501	77.0432	33.9878	102.692	38.0828	84.8166
5106	CDKN1C	-1.25787	1.25787	0.000591366	0.00350418	184.755	152.67	208.544	69.9965	145.236	85.6035	39.6524	84.5699	34.6207	72.0941
5110	FAM110B	2.82392	2.82392	0.000593377	0.00351266	8.53222	21.1219	25.9916	28.2442	27.6285	149.806	110.46	477.216	0	50.89
5116	CRYAB	-1.95883	1.95883	0.000596307	0.00352656	10814.6	6986.89	1526.47	5300.09	10347.2	716.93	926.167	878.923	4493.77	1984.71
5118	HDAC9	1.33304	1.33304	0.000598332	0.00353715	111.575	149.706	230.255	157.185	82.1388	706.229	376.698	292.974	166.18	292.617
5120	SPP1	2.1238	2.1238	0.000599855	0.00354477	18.7053	77.0763	55.9584	16.7009	11.5741	136.966	39.6524	78.5292	235.421	296.858
5125	NHLRC4	1.50625	1.50625	0.000604519	0.00356818	7.8759	8.1523	5.80989	5.40324	6.34709	12.8405	33.9878	24.1628	13.8483	8.48166
5136	CFTR	-1.15404	1.15404	0.000611694	0.00360347	550	597.341	680.98	629.969	618.281	166.927	226.585	126.855	526.235	343.507
5141	LRRC7	-1.42871	1.42871	0.000616821	0.00363058	123.717	112.65	71.2476	144.66	78.7786	59.9225	36.8201	6.04071	58.8553	33.9266
5139	CEL	1.17916	1.17916	0.000617017	0.00363058	228.073	194.544	437.882	221.042	285.619	509.341	623.109	1105.45	301.2	555.549
5140	TNNI1	-1.01112	1.01112	0.000616979	0.00363058	195.913	317.199	309.147	370.368	218.415	107.004	116.125	211.425	83.0898	186.597
5145	BDNF	1.46117	1.46117	0.00061885	0.00363925	40.364	41.1321	76.4459	56.734	42.1895	164.787	186.933	193.303	24.2345	135.707
5154	MMRN1	2.0048	2.0048	0.000625551	0.00367269	22.6432	22.6041	45.5618	46.91	16.8011	209.729	215.256	126.855	13.8483	50.89
5159	SAMD11	-1.87858	1.87858	0.000630745	0.00369913	94.5107	66.3301	76.7517	61.8917	142.623	17.1207	16.9939	6.04071	72.7036	8.48166
5165	TMIGD3	1.97	1.97	0.000636947	0.00373117	5.90692	21.863	12.5371	9.33287	4.4803	36.3815	11.3293	24.1628	58.8553	84.8166
5171	ADHFE1	-1.20114	1.20114	0.000646521	0.00378286	133.89	143.406	173.991	160.378	131.795	40.6617	121.79	21.1425	65.7794	76.335
5183	TNFSF13	1.72152	1.72152	0.000660303	0.00385513	187.053	216.777	291.412	167.5	177.719	1025.1	597.618	1401.44	135.021	267.172
5185	A4GALT	1.44672	1.44672	0.00066351	0.00387103	1577.48	1009.77	3023.28	1399.69	1458.71	5418.7	3829.29	5838.35	1180.57	6819.26
5191	ZDHHC11	-1.00484	1.00484	0.000670307	0.00390692	608.741	798.184	322.296	331.071	362.157	218.289	206.759	299.015	221.573	262.932
5192	PKMYT1	1.17013	1.17013	0.000670692	0.00390807	376.074	374.265	485.279	394.191	456.99	1010.12	645.768	1930.01	553.932	551.308
5198	DIPK1B	-1.12364	1.12364	0.00067247	0.00391425	126.014	142.295	232.701	141.221	236.336	72.763	73.6402	57.3867	148.869	50.89
5204	SLCO4C1	1.6075	1.6075	0.000675419	0.00392688	42.6611	13.7107	31.8015	23.8234	8.58724	83.4635	33.9878	108.733	90.0139	50.89
5212	PGA5	-7.01584	7.01584	0.000682315	0.00396088	9.84487	0.370559	137.297	5.64884	678.392	0	5.66463	0	0	0
5216	SNX22	-1.23321	1.23321	0.000686935	0.00398536	178.52	270.879	161.148	96.0303	116.861	77.0432	42.4847	45.3053	110.786	76.335
5215	SIGLEC10	1.19504	1.19504	0.000687058	0.00398536	165.722	217.518	248.296	125.503	129.182	346.694	433.344	676.56	155.793	415.601
5217	ODAD1	-2.59442	2.59442	0.000687551	0.00398745	13.4547	31.4975	21.4049	23.8234	13.0675	8.56035	0	6.04071	0	0
5219	CDH4	-2.85838	2.85838	0.000691569	0.00400922	25.9248	14.8224	37.6114	22.5954	33.6022	14.9806	0	0	0	0
5220	KLHDC7B	2.80655	2.80655	0.000695009	0.00402839	18.3771	33.7209	12.5371	3.92963	4.10694	34.2414	36.8201	299.015	6.92415	131.466
5224	OR2A7	1.56262	1.56262	0.000700749	0.00405705	113.544	165.64	96.9334	102.416	35.0957	355.255	260.573	238.608	96.9381	568.271
5245	DLEC1	-1.93625	1.93625	0.000713231	0.0041143	73.5084	91.1575	81.3384	62.8741	109.021	47.0819	0	39.2646	10.3862	8.48166
5247	CFD	1.57721	1.57721	0.000714858	0.00412212	288.455	269.026	379.783	698.001	597.373	710.509	892.179	601.051	1256.73	3210.31
5256	OVCH2	-3.67926	3.67926	0.000721352	0.00415244	7.54773	27.0508	20.4875	18.4201	7.09381	0	0	0	6.92415	0
5255	ADRA2A	2.54267	2.54267	0.000721258	0.00415244	38.395	47.4316	93.264	70.4877	87.7392	220.429	280.399	1211.16	6.92415	245.968
5259	TAX1BP3	-2.43912	2.43912	0.000727547	0.00418571	47.9117	21.4924	34.8593	22.5954	47.7898	19.2608	0	9.06107	0	0
5264	ENTPD2	-1.04893	1.04893	0.000732597	0.00421076	397.076	409.097	276.734	306.757	606.334	115.565	317.219	166.12	155.793	212.042
5276	MT1A	-5.50464	5.50464	0.000738008	0.00423229	562.47	647.737	31.4957	76.6278	243.803	0	33.9878	0	0	0
5274	SLC6A14	2.34321	2.34321	0.000738022	0.00423229	90.2446	70.0357	285.296	90.6271	42.1895	1868.3	416.35	344.32	131.559	169.633
5277	CSTA	-1.09237	1.09237	0.000740325	0.0042447	427659	370053	249116	428889	346628	188225	176416	58736.8	236737	194548
5279	PCDHB5	1.45629	1.45629	0.000744774	0.00426778	4.92243	10.7462	11.6198	10.5609	9.70731	29.9612	22.6585	45.3053	20.7724	8.48166
5289	HIGD1B	-1.35514	1.35514	0.000752391	0.00430539	30.1909	45.2082	38.8345	49.6116	57.8705	29.9612	8.49694	18.1221	17.3104	8.48166
5297	NOTCH2NLR	-4.20917	4.20917	0.00076391	0.00436339	30.5191	5.92895	16.8181	1.71921	22.7748	0	0	3.02036	0	0
5307	C1QTNF9B	-3.41785	3.41785	0.000771446	0.00439863	6.56325	15.1929	14.6776	14.9817	15.681	0	0	0	6.92415	0
5306	SNPH	-1.22176	1.22176	0.000771534	0.00439863	234.964	363.518	113.14	195.499	160.917	55.6423	67.9755	120.814	131.559	84.8166
5333	PRSS53	-1.47714	1.47714	0.000791667	0.00449141	36.426	106.721	64.5203	85.2238	78.0319	17.1207	28.3231	24.1628	55.3932	8.48166
5335	CPNE4	-2.25253	2.25253	0.00079298	0.00449717	130.28	141.183	70.9418	245.602	173.985	10.7004	39.6524	0	90.0139	21.2042
5351	SP5	2.32424	2.32424	0.000804333	0.00454792	13.1265	9.26398	13.1487	15.4729	8.58724	57.7824	8.49694	193.303	20.7724	16.9633
5354	MAPK3	-1.14856	1.14856	0.000810671	0.00458118	28677.4	21881.5	21016.8	16203.1	32192.4	8273.58	11439.7	4080.5	16282.1	14045.6
5359	ITGA2B	2.2866	2.2866	0.000815422	0.00460336	70.2267	89.6753	87.4541	80.803	54.5103	387.356	118.957	1002.76	13.8483	343.507
5361	SPRR3	-1.57004	1.57004	0.00081864	0.00462018	3.236e+06	2.00813e+06	1.34663e+06	1.6285e+06	2.78784e+06	618738	816341	162791	1.55705e+06	552249
5365	NME2P1	1.10029	1.10029	0.000821848	0.00463483	13.7828	18.1574	14.6776	13.7537	14.9343	32.1013	16.9939	54.3664	27.6966	29.6858
5369	C12orf40	-4.84265	4.84265	0.000824929	0.00464873	31.1754	34.0914	4.28097	0.491204	10.8274	0	0	0	0	0
5374	CLEC3B	-1.15586	1.15586	0.000826805	0.00465619	60.3819	40.0204	77.3633	46.4188	56.7504	19.2608	33.9878	30.2036	13.8483	29.6858
5376	NPAS2	-1.06036	1.06036	0.000828189	0.00466103	8011.43	6712.31	7924.08	7939.82	9035.64	2619.47	4446.73	1606.83	3822.13	6513.92
5385	KRT76	-3.94393	3.94393	0.000834923	0.00469108	18.0489	7.04062	3.05784	6.63125	8.58724	0	0	0	0	0
5393	PIANP	-1.63972	1.63972	0.000840431	0.00471478	48.568	24.0863	27.5205	33.6475	28.7486	4.28018	5.66463	12.0814	24.2345	8.48166
5402	ESYT3	-1.34058	1.34058	0.00084783	0.0047486	353.759	229.006	159.313	151.045	410.694	100.584	96.2987	42.285	183.49	93.2983
5409	FOXS1	-3.84626	3.84626	0.000856131	0.00478889	7.54773	11.4873	2.44627	10.8065	8.21388	0	0	0	0	0
5410	TMEM37	-1.87345	1.87345	0.000856917	0.0047924	937.56	243.457	710.335	1086.3	675.405	79.1833	104.796	93.631	578.166	144.188
5415	ESRG	-3.78859	3.78859	0.00086247	0.004819	4.92243	14.8224	7.03302	4.42083	7.84052	0	0	0	0	0
5417	TMEM132C	-1.31684	1.31684	0.000864217	0.00482698	44.3019	51.1372	58.0989	50.3484	53.0169	12.8405	11.3293	48.3257	6.92415	25.445
5418	CEACAM8	-2.83976	2.83976	0.000864392	0.00482706	27.5656	16.6752	26.2974	9.33287	31.3621	0	2.83231	0	13.8483	0
5435	ABCA12	1.89	1.89	0.000879326	0.00489469	191.975	183.427	29.661	103.398	65.711	154.086	552.301	166.12	356.594	903.297
5440	SPINK7	-2.42239	2.42239	0.00088211	0.00490518	60460.3	15640.6	22201.7	21650.8	23615.3	2133.67	4483.55	169.14	14298.4	5699.68
5441	PRC1	-1.25104	1.25104	0.000881974	0.00490518	51.5215	48.5432	44.9502	76.6278	69.818	25.6811	33.9878	39.2646	6.92415	12.7225
5442	IGSF9B	-1.21577	1.21577	0.000883307	0.00491094	201.82	271.62	149.834	162.588	145.983	38.5216	65.1432	163.099	76.1656	59.3716
5445	CSF1	1.13528	1.13528	0.000886673	0.00492694	569.69	713.697	463.874	431.031	804.587	973.74	1393.5	2298.49	553.932	1331.62
5447	APOC3	-4.31463	4.31463	0.000887036	0.00492714	9.84487	1.8528	41.5866	156.203	8.21388	4.28018	5.66463	0	0	0
5481	OLR1	1.39688	1.39688	0.000914325	0.0050463	28.5501	39.6498	59.9336	131.397	73.1782	201.168	266.238	178.201	117.711	110.262
5483	THEMIS	1.31574	1.31574	0.000915864	0.00505387	102.715	64.1067	28.1321	43.4715	41.8161	81.3234	226.585	102.692	152.331	135.707
5490	OR14L1P	6.15283	6.15283	0.000924423	0.00509274	0	0	0	0	0	8.56035	5.66463	6.04071	0	0
5495	NKPD1	-1.99669	1.99669	0.000925819	0.00509765	220.853	172.681	167.264	225.217	269.565	27.8212	11.3293	12.0814	169.642	46.6491
5500	FAP	1.28714	1.28714	0.000935492	0.00514623	13.1265	28.5331	30.2726	25.7882	28.0019	42.8018	25.4908	90.6107	55.3932	97.5391
5504	TAS1R3	-1.84501	1.84501	0.000937082	0.00515123	2070.7	789.661	438.188	351.702	1367.24	134.826	201.094	99.6717	418.911	547.067
5508	CDH19	-2.16063	2.16063	0.000939541	0.00516099	42.0048	28.9036	18.0412	27.5074	19.4146	4.28018	0	6.04071	20.7724	0
5510	SOX10	-2.7804	2.7804	0.000946915	0.00519961	21.6587	16.3046	8.86772	17.6833	19.0413	0	0	6.04071	6.92415	0
5521	SLCO4A1	-1.7085	1.7085	0.000957293	0.00524328	11303.6	3694.84	1954.87	1923.06	6185.8	1177.05	2551.91	591.99	2104.94	1242.56
5525	DLL4	-1.15868	1.15868	0.000957937	0.00524585	152.267	153.782	169.71	138.765	213.561	141.246	45.317	90.6107	34.6207	50.89
5526	NLRP1	-1.16575	1.16575	0.00095855	0.00524826	2402.15	1514.85	1056.79	1588.8	1890.69	485.8	407.853	1365.2	958.994	551.308
5535	MSH5-SAPCD1	-1.97458	1.97458	0.000973335	0.00532128	26.253	68.1829	82.2558	64.5933	62.3508	12.8405	45.317	6.04071	10.3862	0
5536	PXDC1	-1.10696	1.10696	0.000974816	0.00532672	1989.32	1003.1	1639.92	1206.89	2049.74	1382.5	586.289	619.173	657.794	407.12
5540	ADAMDEC1	2.4138	2.4138	0.000981711	0.00536149	18.7053	42.9849	6.72724	3.43843	1.49343	47.0819	101.963	114.773	41.5449	84.8166
5545	PDK4	-1.63735	1.63735	0.000986783	0.00538433	92.5418	54.4722	233.007	90.3815	75.4184	62.0626	22.6585	18.1221	20.7724	50.89
5547	OSM	2.52702	2.52702	0.000989923	0.00539952	12.4702	8.52286	8.56194	5.64884	25.7617	57.7824	22.6585	223.506	3.46207	42.4083
5558	VWA2	-1.00839	1.00839	0.00100083	0.0054482	654.684	483.58	504.849	780.523	492.459	295.332	150.113	350.361	470.842	182.356
5565	HPGD	1.15936	1.15936	0.00101196	0.00550188	19633.6	16163.4	33042.7	17229.7	16363.9	60969	69332.2	23235.6	23774.1	51479.4
5569	ESM1	-2.40966	2.40966	0.00101897	0.00553598	9.84487	63.3656	36.694	45.1907	32.1088	12.8405	0	0	13.8483	8.48166
5575	ASIC5	-3.00417	3.00417	0.00102741	0.00557586	20.3461	61.8834	42.8097	25.7882	8.58724	0	0	0	13.8483	8.48166
5576	KIR2DL4	2.48707	2.48707	0.00102862	0.00558142	7.21957	10.0051	6.72724	3.43843	1.49343	77.0432	11.3293	42.285	27.6966	0
5579	GOLGA8T	-1.4513	1.4513	0.0010393	0.00563633	25.2685	37.4265	34.8593	55.7516	42.5628	23.541	19.8262	9.06107	10.3862	4.24083
5581	ATP1B2	-1.545	1.545	0.00104058	0.00564123	18.7053	26.6803	42.8097	43.7171	41.4428	14.9806	11.3293	6.04071	10.3862	16.9633
5582	EEPD1	-1.47752	1.47752	0.00104245	0.00565036	2172.76	1679.37	912.153	1288.92	1531.52	492.22	385.195	123.835	1114.79	610.68
5583	PLAAT5	3.13034	3.13034	0.00104371	0.00565621	1.96897	3.70559	6.72724	0.982407	0	38.5216	22.6585	0	13.8483	42.4083
5591	PTGDS	-1.74241	1.74241	0.00105434	0.0057056	120.764	87.0814	89.2888	45.9275	91.0994	19.2608	11.3293	72.4885	20.7724	4.24083
5598	ABLIM3	-1.30519	1.30519	0.00105938	0.00572489	34632.3	21838.9	25977.2	13584.7	25617.6	13750.1	13059.8	2491.79	9402.99	10521.5
5600	STRC	-1.65368	1.65368	0.0010612	0.00573351	29.8628	83.7464	53.5121	52.8044	36.2157	25.6811	19.8262	24.1628	6.92415	0
5603	ECM1	-1.61327	1.61327	0.00106632	0.0057544	876240	460387	421584	358486	708228	181274	188632	24253.5	259105	270082
5613	IGHE	2.43139	2.43139	0.00107045	0.0057706	7.21957	6.67006	3.05784	33.8931	19.0413	107.004	70.8078	157.058	6.92415	33.9266
5614	PDGFRB	-1.13231	1.13231	0.00107147	0.00577406	340.304	570.661	524.419	395.419	497.313	276.071	70.8078	341.3	197.338	173.874
5628	BCL2L2-PABPN1	-2.1045	2.1045	0.00109286	0.0058752	17.3926	30.3858	15.2892	26.2794	16.4278	0	2.83231	9.06107	10.3862	4.24083
5632	CRNN	-1.55706	1.55706	0.00109827	0.00590006	1.95208e+06	1.3682e+06	1.04227e+06	1.03021e+06	1.93855e+06	372136	550392	80018.3	921178	567771
5634	SYT17	-1.38749	1.38749	0.00110238	0.00592005	1358.26	557.691	965.053	483.836	732.529	404.477	257.741	114.773	588.553	199.319
5642	BRWD1-AS2	-1.38106	1.38106	0.00111285	0.00596781	58.0847	41.5026	51.6774	56.2428	42.1895	42.8018	11.3293	6.04071	13.8483	16.9633
5644	IL17RB	1.40021	1.40021	0.00111467	0.00597451	193.288	196.026	183.47	255.672	177.719	1065.76	356.872	776.231	169.642	279.895
5655	ZNF519	-1.22954	1.22954	0.00112722	0.00603099	1420.29	859.327	2622.09	1647.99	1774.2	603.505	846.862	253.71	1097.48	750.627
5659	CASP7	1.29947	1.29947	0.00112981	0.00604057	1835.74	1108.34	2888.74	1556.62	1078.26	5555.67	5466.37	4911.1	1249.81	3655.6
5661	GPR17	-2.06103	2.06103	0.00113475	0.00606483	13.7828	14.0812	25.0743	23.5778	26.1351	0	5.66463	6.04071	6.92415	8.48166
5665	FAM228B	-1.04303	1.04303	0.0011423	0.00609988	202.148	196.396	365.411	244.619	275.165	113.425	107.628	54.3664	207.724	144.188
5674	NCEH1	1.13791	1.13791	0.00115359	0.00614921	2534.07	1419.98	2830.03	1646.51	1123.06	3702.35	6740.91	1887.72	4639.18	4054.23
5687	YPEL1	-1.14132	1.14132	0.00116526	0.00619941	44.3019	66.3301	44.0328	74.663	40.3227	27.8212	22.6585	18.1221	20.7724	33.9266
5690	BATF	1.59822	1.59822	0.0011696	0.00621921	49.8807	51.8783	20.7933	30.7002	24.6416	132.685	39.6524	241.628	62.3173	59.3716
5694	NPIPB13	-1.04356	1.04356	0.00117488	0.00624289	96.4797	161.934	226.586	122.31	145.983	107.004	67.9755	87.5903	41.5449	55.1308
5697	ZNF208	-1.61463	1.61463	0.00117635	0.00624743	79.0871	128.213	69.4129	72.4526	208.707	23.541	22.6585	30.2036	90.0139	16.9633
5700	CFAP70	-1.05362	1.05362	0.00118116	0.00627034	168.019	191.579	216.495	300.125	120.968	126.265	93.4664	42.285	103.862	114.502
5702	RGS17	-2.13261	2.13261	0.001183	0.00627727	910.979	108.203	780.666	161.36	393.146	51.3621	118.957	36.2443	280.428	50.89
5703	AKAP5	1.56454	1.56454	0.0011833	0.00627775	38.395	78.9291	42.5039	57.4708	29.1219	156.226	39.6524	323.178	90.0139	118.743
5707	SERPINA1	1.31095	1.31095	0.00118484	0.00628161	123.061	276.808	174.602	282.442	255.75	905.257	521.146	743.007	422.373	161.152
5706	SHCBP1	1.00235	1.00235	0.00118444	0.00628161	491.587	472.833	414.031	502.501	433.096	969.46	640.103	1694.42	443.145	886.334
5714	MT1B	-4.55942	4.55942	0.00119314	0.00631776	19.6897	25.9391	0.611567	3.43843	16.8011	0	0	0	0	0
5717	TMEM176A	1.58029	1.58029	0.00119499	0.00632362	69.5704	93.0103	178.272	51.3308	69.818	280.352	201.094	579.908	72.7036	245.968
5721	GPR82	1.42024	1.42024	0.0011964	0.00632828	45.9427	96.3454	27.8263	32.1738	19.788	171.207	104.796	114.773	131.559	67.8533
5724	JAKMIP2	1.40297	1.40297	0.00120281	0.00635784	7.8759	15.934	11.9256	10.3153	5.97373	36.3815	11.3293	39.2646	27.6966	21.2042
5725	IGHA2	3.8323	3.8323	0.00120406	0.00636331	38.7232	377.97	591.691	7.61366	15.3077	3743.01	266.238	6880.37	602.401	3197.59
5728	GATA1	2.77758	2.77758	0.00120511	0.00636443	1.96897	13.3401	13.7603	3.43843	1.49343	98.4441	22.6585	51.346	0	59.3716
5729	PPP1R14D	-2.28085	2.28085	0.00120459	0.00636443	27.2375	11.4873	21.7106	23.3322	13.8143	8.56035	5.66463	0	3.46207	0
5736	PBX4	-1.73168	1.73168	0.00121711	0.00641994	314.708	296.818	94.4871	109.784	142.249	34.2414	36.8201	120.814	83.0898	12.7225
5745	CMKLR1	1.74872	1.74872	0.00122639	0.00645876	49.8807	162.305	34.2478	21.8586	53.7636	241.83	220.92	389.626	86.5518	139.947
5748	ICOS	1.60374	1.60374	0.00123317	0.0064911	49.8807	46.6904	16.2065	20.1394	25.7617	121.985	53.814	199.343	69.2415	33.9266
5754	H2AC20	-1.22911	1.22911	0.00123696	0.00650515	58.7411	34.8326	46.7849	65.0845	40.3227	29.9612	11.3293	24.1628	27.6966	8.48166
5757	FAM72D	1.07324	1.07324	0.00124139	0.00652301	44.6301	25.9391	31.8015	41.7523	20.5347	92.0238	50.9817	87.5903	38.0828	76.335
5761	DNAH10	-2.08703	2.08703	0.001247	0.00654908	13.1265	25.5686	16.2065	22.1042	26.5084	0	5.66463	9.06107	10.3862	0
5763	CHD5	-3.85793	3.85793	0.00125094	0.0065675	2.29714	9.63454	4.89254	13.5081	10.454	0	0	0	0	0
5775	TNNI3	-3.37774	3.37774	0.00127535	0.00668172	6.89141	6.2995	7.95037	13.7537	8.58724	0	0	0	3.46207	0
5778	DOCK8-AS1	-1.39909	1.39909	0.00127813	0.00669284	28.8783	59.66	54.4295	98.9776	81.3921	29.9612	33.9878	12.0814	27.6966	16.9633
5789	AGR3	-4.96768	4.96768	0.00130116	0.00679966	5.90692	0.741118	67.2724	2.94722	11.2007	0	0	0	0	0
5793	LGR6	-1.90633	1.90633	0.00130358	0.00680932	393.467	711.473	968.111	809.749	710.874	199.028	87.8017	30.2036	557.394	84.8166
5794	NRG2	-1.72949	1.72949	0.00130395	0.00680932	246.45	278.66	248.908	257.636	168.758	34.2414	25.4908	15.1018	169.642	122.984
5797	FLT4	-1.64557	1.64557	0.0013084	0.00682888	123.061	179.721	173.685	158.659	123.582	124.125	16.9939	51.346	34.6207	8.48166
5803	ZNF439	-1.14112	1.14112	0.00131886	0.00687634	588.723	1498.54	592.609	828.906	790.026	383.076	271.902	193.303	512.387	593.716
5814	KCNE3	1.00049	1.00049	0.00133154	0.00692933	136.516	178.239	326.271	235.041	177.345	256.811	484.326	658.437	394.676	313.821
5827	VSTM2L	-2.2818	2.2818	0.00134595	0.00698869	21.3306	16.6752	51.0659	58.4532	38.0825	6.42027	22.6585	0	0	8.48166
5832	KRTAP5-9	-1.49813	1.49813	0.0013577	0.00704366	31.5036	33.3503	63.9088	26.2794	41.0694	12.8405	19.8262	6.04071	6.92415	25.445
5836	KLK6	2.63409	2.63409	0.00135961	0.00704754	2560.65	931.586	307.313	668.528	827.735	7571.63	10309.6	1223.24	747.808	13023.6
5843	TSLP	1.07138	1.07138	0.00136453	0.00706576	269.749	187.132	296.916	526.079	225.882	571.404	436.176	1075.25	602.401	479.214
5844	NPIPB11	-1.08362	1.08362	0.00136619	0.00707317	332.757	518.412	357.155	348.509	462.217	156.226	96.2987	383.585	180.028	135.707
5846	AIM2	1.70577	1.70577	0.00137082	0.00709466	112.56	65.9595	111.611	132.134	83.6322	725.49	396.524	362.443	83.0898	76.335
5852	FAM184B	-1.62316	1.62316	0.00137542	0.00711125	35.7697	25.9391	44.9502	48.6292	32.4822	19.2608	2.83231	9.06107	27.6966	0
5851	GPRIN1	1.04549	1.04549	0.00137543	0.00711125	79.0871	76.7057	40.0577	51.822	47.7898	111.285	116.125	208.405	65.7794	106.021
5854	MMP10	7.51759	7.51759	0.00137849	0.00712461	0	0	0	0	0	0	5.66463	48.3257	0	0
5859	SPSB3	-1.96523	1.96523	0.00138792	0.00716604	66.9451	47.4316	63.9088	59.1901	48.1632	12.8405	0	0	38.0828	25.445
5862	SULT1C4	-1.50508	1.50508	0.00139031	0.00717592	24.284	37.797	44.3386	45.1907	22.7748	14.9806	11.3293	12.0814	20.7724	0
5875	TMEM273	1.22498	1.22498	0.00140726	0.00724734	263.186	263.097	255.941	227.673	188.546	802.533	286.064	1014.84	214.649	479.214
5877	RSPO4	-3.66884	3.66884	0.00140961	0.00725697	2.95346	8.52286	10.3966	4.66644	9.33395	0	0	0	0	0
5883	APOA1	-3.20214	3.20214	0.00141811	0.00729325	45.2864	8.1523	62.0741	352.93	10.454	0	16.9939	6.04071	17.3104	12.7225
5889	ALK	-2.31108	2.31108	0.00142304	0.00731116	15.0955	22.2335	24.1569	51.822	13.0675	8.56035	8.49694	6.04071	0	0
5892	DKK2	-3.4293	3.4293	0.00143188	0.00735284	217.9	24.0863	26.2974	25.7882	134.036	0	0	6.04071	34.6207	0
5904	H3C6	-1.30327	1.30327	0.00145384	0.00744948	1059.96	747.047	818.889	690.387	668.685	284.632	345.542	78.5292	263.118	648.847
5925	ROBO4	-1.00772	1.00772	0.0014926	0.00762196	220.197	289.407	245.238	215.638	294.953	143.386	39.6524	108.733	155.793	186.597
5926	IFITM3	1.04067	1.04067	0.00149529	0.0076344	3181.86	3124.18	3667.26	2198.38	3956.85	6685.64	4996.2	12993.6	4012.54	4486.8
5941	SLC9A5	-1.06567	1.06567	0.0015242	0.00776235	42.6611	62.6245	46.4791	67.5405	74.6716	34.2414	25.4908	33.2239	34.6207	8.48166
5951	GSTM3	-1.17542	1.17542	0.00153706	0.00781338	1353.67	665.524	1504.15	1972.67	1157.41	530.742	634.438	1093.37	315.049	368.952
5953	SMOX	-2.27479	2.27479	0.00153864	0.00782008	3047.97	967.159	185.305	379.946	702.66	100.584	59.4786	151.018	612.787	169.633
5955	UTS2	2.91893	2.91893	0.0015416	0.0078325	1.31265	8.1523	1.22313	4.17523	0.746716	51.3621	5.66463	42.285	0	16.9633
5964	GPR143	1.10515	1.10515	0.00155471	0.00788723	284.189	266.432	280.709	226.691	285.619	862.456	671.258	779.252	183.49	385.916
5967	ANKS1B	-1.34697	1.34697	0.00155796	0.00789971	56.4439	77.0763	116.504	132.871	104.167	32.1013	33.9878	33.2239	83.0898	8.48166
5987	IL24	2.80918	2.80918	0.0015899	0.00803472	3.60979	1.48224	1.52892	0.982407	0	12.8405	0	18.1221	13.8483	8.48166
5983	IRF1	1.25067	1.25067	0.00158972	0.00803472	1866.59	1651.21	2954.48	2231.29	1239.18	7004.51	4511.88	7251.87	1450.61	3435.07
5997	PFN2	-1.44636	1.44636	0.00160775	0.00811142	1100.33	1028.3	1838.07	1508.98	943.476	291.052	220.92	211.425	1190.95	445.287
6004	GZMB	1.80014	1.80014	0.00162783	0.00820042	143.735	70.4062	24.7685	18.6657	30.6154	121.985	158.61	425.87	152.331	144.188
6005	CDKL2	-1.14393	1.14393	0.0016277	0.00820042	168.019	188.615	305.478	333.773	215.801	55.6423	167.107	66.4478	176.566	84.8166
6011	PRR36	-1.7883	1.7883	0.00164104	0.00825872	52.506	50.7666	57.4873	58.6988	108.274	17.1207	5.66463	0	41.5449	33.9266
6013	MGST1	-1.04985	1.04985	0.00164186	0.00826143	8469.87	5067.4	2915.04	7430.93	3558.1	3051.77	3506.4	1437.69	2683.11	2574.18
6014	SERINC2	-1.21472	1.21472	0.00164957	0.0082989	21821.8	16611.1	20691.5	9035.94	36116.4	6974.55	11207.5	3799.61	12054.9	10894.7
6021	FPR3	1.33675	1.33675	0.00165974	0.00834031	281.235	203.808	126.594	268.688	178.839	652.727	699.582	906.107	207.724	203.56
6033	DNM1	-1.05785	1.05785	0.00167472	0.00839884	466.975	582.148	448.585	547.447	434.216	380.936	104.796	368.483	173.104	156.911
6034	GNG10	-3.7487	3.7487	0.00167648	0.00840631	2.6253	5.92895	12.8429	4.91204	11.5741	0	0	0	0	0
6043	FAM25G	-2.70234	2.70234	0.00168966	0.00845998	44.9582	45.5788	12.5371	69.7509	110.141	6.42027	0	3.02036	34.6207	0
6053	DRD2	4.9182	4.9182	0.00171122	0.00855355	0	0	1.22313	1.47361	1.86679	77.0432	0	60.4071	0	0
6057	FCER1G	1.00146	1.00146	0.00171594	0.00857147	134.875	312.752	214.049	316.581	321.461	622.766	504.152	773.211	415.449	279.895
6058	SEPTIN4	-1.64016	1.64016	0.00172096	0.00859512	64.9761	120.061	83.7847	128.204	119.848	49.222	16.9939	6.04071	79.6277	12.7225
6061	PLAC8	1.38677	1.38677	0.0017285	0.00862851	4836.78	3326.88	15130.8	7472.44	7022.49	27123.5	30982.7	10420.2	9219.5	21068.4
6062	ACOT4	-1.3218	1.3218	0.00173548	0.00866193	764.946	573.255	994.714	983.39	588.786	162.647	189.765	135.916	664.718	415.601
6064	ITIH2	-2.73068	2.73068	0.00174385	0.00870085	12.7983	12.2285	27.2147	35.1211	13.8143	2.14009	0	0	13.8483	0
6067	SMC1B	-2.25541	2.25541	0.00174642	0.00870934	10.173	22.2335	15.595	22.1042	13.8143	4.28018	5.66463	6.04071	0	0
6070	ACP4	-3.2759	3.2759	0.0017483	0.00871445	5.57876	10.7462	8.25616	10.0697	5.97373	0	0	3.02036	0	0
6069	GPAT3	-1.56134	1.56134	0.00174807	0.00871445	6848.09	2604.66	3396.34	2442.76	3044.36	836.775	1308.53	271.832	2780.05	1017.8
6071	CHRNA9	-3.74835	3.74835	0.00175186	0.00873072	3.28162	12.599	12.8429	4.66644	4.4803	0	0	0	0	0
6085	COL16A1	-1.0316	1.0316	0.00176646	0.00878332	1496.75	2288.2	1066.57	1372.91	1393	579.964	354.039	1286.67	841.284	665.81
6087	TMEM63C	-1.01569	1.01569	0.00176767	0.00878638	1389.77	1665.66	1436.57	2049.06	2578.04	864.596	770.389	416.809	1596.02	865.129
6090	EMILIN3	-1.982	1.982	0.0017772	0.00882939	13.1265	57.8072	38.223	28.7354	33.2289	4.28018	16.9939	0	6.92415	16.9633
6093	BNIP3	-1.47983	1.47983	0.00177981	0.00883656	6635.44	4001.3	2272.58	2398.06	6360.53	1147.09	994.142	591.99	3562.47	1475.81
6099	ETNK2	-1.75244	1.75244	0.00180094	0.00893264	3094.24	4566.03	2979.25	3586.28	5463.35	588.524	501.32	268.812	3462.07	1026.28
6105	TNFSF12	1.00181	1.00181	0.0018099	0.00896974	115.841	109.685	166.958	105.854	79.1519	323.153	169.939	344.32	197.338	114.502
6106	CFAP74	-3.35582	3.35582	0.00181042	0.00897086	12.142	10.0051	12.8429	23.5778	5.60037	0	5.66463	0	0	0
6109	PRCD	-1.22808	1.22808	0.00181306	0.00897954	35.4415	48.1727	54.7353	62.6285	31.3621	19.2608	16.9939	24.1628	6.92415	33.9266
6113	CLEC4F	-1.58839	1.58839	0.00181922	0.00900416	163.425	199.361	435.436	523.623	300.553	74.9031	70.8078	39.2646	280.428	76.335
6119	NUPR2	1.76506	1.76506	0.00182904	0.009045	13.1265	4.44671	4.89254	9.08727	10.454	6.42027	28.3231	54.3664	13.8483	42.4083
6129	CHST15	1.24539	1.24539	0.00184899	0.00912759	545.406	445.041	609.733	371.596	603.347	1132.11	1059.29	2549.18	373.904	988.114
6132	TMEM176B	1.61562	1.61562	0.00185438	0.00914974	158.831	203.066	143.718	99.4688	89.606	404.477	356.872	1020.88	72.7036	271.413
6133	KRT6C	-2.03458	2.03458	0.00185561	0.00915428	65975.1	39834	20214.4	28556.1	56177.3	3385.62	2115.74	2872.36	30989	12082.1
6136	SNX31	1.1029	1.1029	0.00186025	0.0091712	755.758	1782.39	1612.4	1661.99	921.821	3618.89	3056.07	1328.96	2018.39	4444.39
6139	DAAM2	-1.54912	1.54912	0.00186191	0.00917642	112.232	317.94	132.404	253.216	342.369	25.6811	33.9878	135.916	135.021	67.8533
6146	RUBCNL	1.30177	1.30177	0.00187409	0.00922589	28.8783	58.1778	23.8511	22.1042	35.0957	98.4441	104.796	129.875	41.5449	33.9266
6150	CYP2E1	1.615	1.615	0.00188509	0.00927251	3568.77	511.372	1297.44	1033.49	2014.64	5253.92	11496.4	3120.03	3005.08	2930.41
6151	PRELID3A	-1.04257	1.04257	0.00188502	0.00927251	82.0406	53.7311	48.6196	61.4005	61.2307	38.5216	11.3293	21.1425	45.007	33.9266
6168	MEOX2	1.58913	1.58913	0.00191286	0.00938318	8.53222	13.3401	14.9834	8.10486	8.21388	21.4009	11.3293	72.4885	13.8483	42.4083
6171	C1QA	1.06228	1.06228	0.00191628	0.00939538	444.988	970.865	657.435	913.885	602.6	1570.82	1212.23	2730.4	1235.96	742.145
6172	CELA2B	-2.21844	2.21844	0.00191805	0.00940255	10.5012	18.1574	22.0164	20.1394	15.3077	0	0	9.06107	3.46207	8.48166
6174	GPR173	-2.08455	2.08455	0.00192055	0.00941175	25.9248	51.1372	48.3138	33.8931	39.576	2.14009	0	18.1221	27.6966	0
6184	ARL6IP4	-1.21602	1.21602	0.00194229	0.00950291	42.6611	55.2133	70.3302	62.1373	39.576	42.8018	22.6585	21.1425	6.92415	16.9633
6188	OR13A1	-1.88608	1.88608	0.0019466	0.00951785	131.921	70.4062	109.471	71.4701	88.4859	12.8405	50.9817	0	55.3932	8.48166
6192	MSLNL	3.0626	3.0626	0.00194823	0.00952042	1.31265	5.92895	0.611567	2.94722	1.86679	23.541	0	48.3257	0	33.9266
6191	AK8	-1.48454	1.48454	0.0019483	0.00952042	56.7721	104.127	75.5286	85.7151	118.355	29.9612	25.4908	6.04071	79.6277	16.9633
6194	FZD10	1.17318	1.17318	0.00195324	0.00954105	2946.9	1603.04	1611.48	1425.96	3508.07	6916.77	5879.88	4636.25	1724.11	5860.83
6195	KRT6A	1.56939	1.56939	0.00196163	0.00958049	267164	152426	33062.2	104936	198800	466843	197993	885215	266313	428438
6199	ICAM5	1.34115	1.34115	0.00197346	0.00963206	28.5501	42.2437	55.0411	33.1563	73.5516	126.265	36.8201	172.16	69.2415	186.597
6210	RBP7	-1.37079	1.37079	0.00199086	0.00969976	1873.81	1513.73	2203.48	1938.04	2200.57	419.457	651.432	178.201	1568.32	949.946
6221	KLRD1	1.07962	1.07962	0.00200904	0.00977103	148.986	146.741	89.9004	76.1366	49.2833	186.188	130.286	199.343	259.656	309.581
6226	DNAI4	-2.09416	2.09416	0.00202223	0.00982727	10.5012	23.3452	18.0412	23.5778	28.3752	0	5.66463	12.0814	6.92415	0
6227	CRYBB1	2.9689	2.9689	0.00202413	0.00983333	0.656325	2.22335	1.22313	1.47361	0.746716	8.56035	0	33.2239	6.92415	0
6229	H2AC8	-1.01633	1.01633	0.00202533	0.00983757	137.5	151.929	184.082	175.36	196.386	77.0432	135.951	24.1628	76.1656	106.021
6232	PARD6A	1.01847	1.01847	0.00203163	0.00986344	86.963	67.4418	40.0577	43.7171	48.1632	124.125	84.9694	132.896	62.3173	178.115
6240	KRT7	-1.93151	1.93151	0.00205046	0.00994208	3515.93	2850.71	23507.4	4130.29	5893.46	1221.99	3019.25	456.074	2219.19	3545.33
6241	WT1	5.97171	5.97171	0.00206051	0.00998921	0	0	0	0	0	4.28018	0	6.04071	0	8.48166
6259	HAP1	-1.15797	1.15797	0.00209238	0.0101145	145.048	92.6398	198.759	244.619	156.81	87.7436	99.131	69.4682	20.7724	97.5391
6263	BTK	1.20922	1.20922	0.00210066	0.0101481	207.07	196.396	205.792	191.569	118.355	425.878	237.914	812.476	148.869	500.418
6273	GPR78	-2.77872	2.77872	0.00211964	0.0102235	3508.71	6081.99	2890.88	4872.25	5935.65	64.2027	529.643	24.1628	1544.08	1234.08
6286	TMEM105	-2.29947	2.29947	0.00214595	0.010329	149.97	105.239	52.9006	33.6475	89.606	0	28.3231	18.1221	41.5449	0
6294	ISM2	-1.62278	1.62278	0.00216665	0.0104153	77.7745	85.9697	101.52	87.9255	74.2983	17.1207	36.8201	0	69.2415	16.9633
6295	RASL11B	3.15146	3.15146	0.00216854	0.0104228	1.96897	0	0	0.982407	2.24015	4.28018	5.66463	24.1628	3.46207	8.48166
6302	SNCG	-1.60027	1.60027	0.0021829	0.0104811	6206.86	2162.58	2838.28	1972.18	3667.12	971.6	552.301	226.527	2257.27	1552.14
6307	FKBP10	-1.26573	1.26573	0.00218911	0.0105016	134.875	158.229	155.032	146.379	119.475	85.6035	28.3231	114.773	13.8483	50.89
6309	ARR3	-1.45508	1.45508	0.0021917	0.0105107	42.3329	46.6904	26.2974	61.8917	41.8161	8.56035	28.3231	27.1832	13.8483	0
6313	CYP2C8	-1.73656	1.73656	0.00219641	0.0105266	26.5811	18.8985	34.8593	22.3498	16.4278	4.28018	5.66463	18.1221	6.92415	0
6314	RANBP17	1.04052	1.04052	0.00219693	0.0105274	67.6014	118.949	167.569	88.1711	100.06	181.908	127.454	380.565	256.193	169.633
6315	ZNF730	-1.88034	1.88034	0.00219749	0.0105284	33.1444	39.6498	25.38	30.4546	45.1763	25.6811	0	6.04071	0	12.7225
6322	H2AC19	-2.87123	2.87123	0.00220845	0.0105693	49.8807	24.8275	43.7271	58.2076	37.3358	0	28.3231	0	0	0
6325	SERF1A	2.29178	2.29178	0.00221188	0.0105816	4.59427	2.22335	2.14049	3.68403	5.60037	42.8018	5.66463	30.2036	6.92415	0
6342	GXYLT2	1.75981	1.75981	0.00223852	0.0106794	8.86038	13.3401	5.50411	5.15764	4.4803	4.28018	14.1616	42.285	34.6207	33.9266
6344	VWC2	-1.5572	1.5572	0.00224211	0.0106931	24.6122	49.2844	22.628	34.1387	27.6285	8.56035	5.66463	18.1221	20.7724	0
6349	PYY2	-3.70199	3.70199	0.00225147	0.0107293	2.95346	14.0812	10.3966	3.68403	5.60037	0	0	0	0	0
6361	HINT2	-1.85906	1.85906	0.00226756	0.0107856	39.7076	23.3452	25.9916	30.209	20.1613	0	8.49694	0	17.3104	16.9633
6362	MT1G	-3.03516	3.03516	0.00226955	0.01079	16472.4	15533.5	4399.31	5954.62	26927.3	306.033	2364.98	57.3867	5546.24	178.115
6377	FKBP6	-2.98504	2.98504	0.00231059	0.0109627	8.20406	11.1168	11.0082	10.3153	8.9606	0	0	3.02036	0	4.24083
6380	FAM95C	-1.87329	1.87329	0.00231383	0.0109729	203.461	173.051	243.71	312.406	189.666	38.5216	28.3231	12.0814	207.724	21.2042
6384	ADAM20	-1.76451	1.76451	0.00233178	0.0110511	35.7697	37.797	13.4545	38.5595	26.8818	8.56035	11.3293	0	20.7724	4.24083
6387	EPB41L3	-1.86821	1.86821	0.00233724	0.0110718	10476.9	7380.43	5416.65	6312.95	9885.4	1517.32	1073.45	295.995	6802.98	1123.82
6410	SYT11	1.18624	1.18624	0.00237671	0.0112184	97.7924	128.584	105.495	73.9262	53.3902	169.067	138.783	419.829	96.9381	220.523
6422	LPIN1	-1.55413	1.55413	0.00239691	0.0112926	68290.3	39340	39376.7	26052.5	66032.9	12971.1	19967.8	1954.17	22423.9	24104.9
6425	GADD45G	1.4329	1.4329	0.0024	0.0113019	126.999	58.1778	187.751	88.6623	234.096	432.298	532.475	564.806	107.324	237.487
6427	HDHD2	-1.2006	1.2006	0.00240183	0.0113069	123.061	129.696	144.941	120.345	153.45	19.2608	25.4908	57.3867	96.9381	101.78
6432	ADAMTS1	1.90883	1.90883	0.00241021	0.0113361	179.505	174.904	188.974	102.907	205.72	434.438	243.579	2153.51	145.407	220.523
6437	ART5	-3.13374	3.13374	0.00241598	0.0113559	12.4702	7.41118	12.2313	15.7185	7.09381	0	0	0	0	8.48166
6438	FAM25E	-3.74879	3.74879	0.00241812	0.0113642	26.253	13.7107	1.8347	6.14005	8.58724	0	0	0	3.46207	0
6446	CSMD1	-2.74391	2.74391	0.0024419	0.0114617	21.0024	28.9036	183.164	24.3146	8.9606	4.28018	16.9939	0	10.3862	8.48166
6453	HOGA1	-1.33309	1.33309	0.00245241	0.0114986	101.074	100.051	88.6772	123.047	98.5666	32.1013	22.6585	18.1221	110.786	21.2042
6458	PCDHGC5	-1.46152	1.46152	0.00246294	0.011539	49.5525	50.396	36.3883	61.8917	59.7373	21.4009	39.6524	6.04071	0	25.445
6466	BEX1	-3.90733	3.90733	0.00247969	0.0116031	5.57876	14.0812	11.6198	0.982407	10.0807	0	0	0	0	0
6468	MSMB	2.35134	2.35134	0.00248147	0.011606	1.96897	2.96447	10.3966	6.87685	5.60037	51.3621	5.66463	42.285	0	42.4083
6471	MYO3B	-1.0938	1.0938	0.00249006	0.0116426	51.8496	47.4316	46.4791	48.3836	97.0731	25.6811	33.9878	30.2036	27.6966	16.9633
6479	AANAT	-2.59236	2.59236	0.00250232	0.0116855	22.6432	22.9747	7.95037	26.7706	38.8293	0	0	6.04071	0	16.9633
6488	C4orf36	1.74804	1.74804	0.00252836	0.0117931	3.93795	10.0051	8.86772	7.12245	1.12007	17.1207	11.3293	21.1425	31.1587	25.445
6486	IFIT1	1.52806	1.52806	0.00252874	0.0117931	474.195	333.503	933.557	457.065	524.195	2831.34	1651.24	2280.37	273.504	809.999
6491	CCSER1	-1.18027	1.18027	0.00253257	0.0118083	42.3329	30.3858	37.9172	53.7868	28.0019	12.8405	11.3293	18.1221	20.7724	25.445
6492	CHRNA2	-1.89422	1.89422	0.00253503	0.0118145	20.3461	96.3454	25.0743	46.1732	36.9625	17.1207	11.3293	6.04071	24.2345	0
6499	SIX4	2.15412	2.15412	0.00254688	0.011857	4.59427	8.89342	8.56194	4.17523	2.24015	29.9612	0	12.0814	27.6966	59.3716
6500	CASP14	-3.54938	3.54938	0.00254845	0.0118625	27.8938	19.6396	2.44627	12.7713	11.2007	0	0	0	6.92415	0
6510	SV2C	-2.04882	2.04882	0.00258543	0.0120161	21.3306	21.863	22.0164	17.9289	19.4146	0	5.66463	0	20.7724	0
6509	TLR4	1.00832	1.00832	0.00258504	0.0120161	117.154	188.615	135.156	183.465	146.73	492.22	294.561	410.768	225.035	118.743
6512	HBB	-1.92067	1.92067	0.00258724	0.0120208	1722.85	971.606	1600.17	140.975	424.508	263.231	113.293	99.6717	630.097	178.115
6520	CATSPER3	-1.61862	1.61862	0.00260611	0.0120918	23.6277	44.4671	28.1321	30.4546	25.015	0	22.6585	9.06107	6.92415	12.7225
6522	SLC6A15	-1.72621	1.72621	0.00260671	0.0120927	533.92	487.285	431.461	800.171	318.101	145.526	84.9694	63.4275	453.532	29.6858
6523	CADPS2	1.11626	1.11626	0.00260882	0.0121006	181.146	144.889	251.048	167.992	70.1913	248.25	543.804	492.318	214.649	267.172
6525	SORCS2	-1.15674	1.15674	0.0026125	0.012114	788.574	486.915	253.495	347.035	936.382	175.487	359.704	163.099	318.511	245.968
6528	GRIP2	-1.8616	1.8616	0.00261825	0.0121351	157.19	117.838	27.2147	48.6292	98.5666	10.7004	5.66463	33.2239	58.8553	16.9633
6534	TENT5C	1.23612	1.23612	0.00262959	0.0121764	116.169	129.325	173.991	90.3815	50.03	246.11	141.616	537.623	197.338	195.078
6538	MUC16	2.3727	2.3727	0.00263703	0.0122034	6.56325	46.6904	32.7188	11.0521	13.4409	40.6617	317.219	169.14	34.6207	8.48166
6540	IFI44L	1.18846	1.18846	0.00264336	0.012229	137.5	147.112	379.477	155.22	210.201	569.264	345.542	746.028	183.49	500.418
6542	CIDEC	-3.76242	3.76242	0.00264485	0.0122321	4.26611	7.41118	3.36362	18.9113	4.10694	0	0	0	0	0
6543	LGALS4	-2.42629	2.42629	0.0026479	0.0122444	34.1289	42.6143	103.049	156.94	53.0169	42.8018	0	6.04071	20.7724	0
6545	ST20	-1.00746	1.00746	0.00265076	0.0122538	70.8831	115.614	118.338	112.731	59.364	64.2027	39.6524	45.3053	62.3173	21.2042
6550	SUPT4H1	-3.48416	3.48416	0.0026579	0.0122787	2.95346	11.4873	4.89254	5.89444	6.34709	0	0	0	0	0
6565	AFF2	2.42172	2.42172	0.00268537	0.0123784	27.8938	8.52286	4.89254	5.40324	55.257	263.231	56.6463	114.773	6.92415	101.78
6562	CCDC69	-1.11577	1.11577	0.0026858	0.0123784	5580.07	3443.61	2456.05	2356.8	1614.4	1153.51	979.981	884.964	2326.51	1789.63
6572	RPS10	-1.00113	1.00113	0.00270646	0.0124599	145.048	143.777	134.545	123.538	150.837	38.5216	70.8078	138.936	69.2415	29.6858
6581	PLEKHB1	1.15865	1.15865	0.002721	0.0125097	19.0334	16.6752	7.64459	21.613	15.681	25.6811	33.9878	48.3257	24.2345	50.89
6587	CCR1	1.24369	1.24369	0.00273126	0.0125455	48.8962	97.0865	44.3386	69.0141	69.818	246.11	178.436	217.466	83.0898	46.6491
6598	S100G	-3.87618	3.87618	0.00275724	0.0126437	3.93795	5.18783	9.78508	38.8051	3.73358	0	0	0	3.46207	0
6614	ADGRE2	1.44125	1.44125	0.00278783	0.012753	94.1826	107.092	108.247	39.0507	98.5666	297.472	138.783	531.583	69.2415	173.874
6618	CKMT2	-1.29628	1.29628	0.00279617	0.0127835	61.3664	52.6194	55.9584	97.0127	64.2176	12.8405	8.49694	21.1425	48.469	50.89
6619	HRH2	1.48848	1.48848	0.0028012	0.0128045	21.6587	55.9544	34.5535	24.8058	28.0019	83.4635	65.1432	211.425	20.7724	80.5758
6624	TLL1	1.50962	1.50962	0.00281333	0.0128503	9.51671	8.89342	9.17351	7.12245	2.24015	25.6811	28.3231	18.1221	6.92415	25.445
6625	KRT23	1.39912	1.39912	0.00281442	0.0128533	1752.06	1085	511.882	3119.88	1544.21	4575.51	6126.3	1987.39	2118.79	6327.32
6629	DUSP13	-1.58815	1.58815	0.00282186	0.0128795	143.079	111.538	156.255	182.482	170.625	85.6035	19.8262	12.0814	117.711	16.9633
6635	ANKS4B	-3.59299	3.59299	0.00283665	0.0129353	9.51671	4.81727	7.33881	10.3153	1.86679	0	0	0	0	0
6644	NBPF3	1.06278	1.06278	0.00285208	0.0129861	646.808	530.27	899.31	326.65	731.782	1834.06	1206.57	1845.44	533.159	1123.82
6647	SSTR1	-2.543	2.543	0.00285742	0.0130065	10.5012	15.1929	34.5535	27.0162	9.70731	8.56035	5.66463	0	0	0
6648	PCDHGB3	1.04685	1.04685	0.00286135	0.0130224	21.9869	33.7209	23.5453	47.6468	32.1088	47.0819	104.796	78.5292	62.3173	33.9266
6659	TNIP3	2.17702	2.17702	0.00289403	0.0131494	27.8938	9.26398	3.6694	8.84167	7.46716	17.1207	39.6524	157.058	10.3862	33.9266
6668	ZNF137P	-1.10523	1.10523	0.00291292	0.0132173	264.499	325.351	446.75	399.349	250.523	147.666	133.119	84.5699	86.5518	339.266
6679	IGFL1	-2.79668	2.79668	0.00293858	0.0133123	4837.44	4782.07	430.849	2212.14	4755.09	72.763	467.332	99.6717	1623.71	186.597
6693	TMPRSS11B	-1.62515	1.62515	0.00296636	0.0134095	430429	303945	220232	231684	288097	85425.9	103493	6865.27	157909	124269
6696	KRT87P	-1.97124	1.97124	0.00298184	0.0134735	16.7363	12.2285	42.5039	21.8586	18.2946	10.7004	5.66463	6.04071	3.46207	0
6707	LAMB4	-3.26157	3.26157	0.00300644	0.0135624	275	548.057	96.3218	617.689	506.274	25.6811	5.66463	9.06107	173.104	0
6713	SH3BP5	-1.24999	1.24999	0.00301773	0.013601	541.468	502.478	626.856	638.319	651.137	171.207	169.939	60.4071	425.835	424.083
6714	IL11	-1.17768	1.17768	0.00301816	0.013601	46.599	55.9544	31.8015	32.4194	44.0563	17.1207	11.3293	33.2239	6.92415	25.445
6716	PDE10A	1.03127	1.03127	0.00303202	0.0136594	107.965	67.8123	76.4459	82.7678	76.9118	256.811	277.567	96.6514	96.9381	106.021
6733	RPGRIP1	-1.56851	1.56851	0.00308459	0.0138612	19.3616	17.4163	26.2974	27.0162	22.0281	8.56035	16.9939	9.06107	0	0
6737	ZNF878	1.10101	1.10101	0.00310385	0.0139394	14.4391	20.3808	24.1569	27.0162	26.8818	36.3815	67.9755	36.2443	20.7724	84.8166
6738	IL27RA	1.15614	1.15614	0.0031071	0.013952	357.369	494.326	205.792	300.862	354.317	256.811	716.575	1341.04	543.546	962.669
6753	TP53I3	-1.47057	1.47057	0.00314927	0.0141099	14145.1	10161.8	18709.4	10151.7	15401	3088.15	2687.87	1347.08	13055.5	4567.37
6763	ADAM28	1.02987	1.02987	0.00318733	0.0142593	342.601	505.443	379.172	463.696	353.197	451.559	719.408	1715.56	803.201	483.455
6770	B3GALT2	1.23245	1.23245	0.00320859	0.0143396	16.4081	21.4924	12.5371	19.1569	11.5741	55.6423	62.3109	12.0814	31.1587	25.445
6772	COX7A1	-2.01989	2.01989	0.00321202	0.0143507	233.652	42.9849	438.188	223.006	118.728	59.9225	2.83231	24.1628	86.5518	89.0574
6781	SEMA6B	1.28423	1.28423	0.00325535	0.0145185	123.389	72.6296	84.7021	103.398	107.901	535.022	82.1371	208.405	117.711	250.209
6780	IL1RL2	-1.05084	1.05084	0.00325373	0.0145185	2035.59	1908.75	863.533	1381.26	1793.24	597.085	855.359	292.974	1208.26	903.297
6795	MB	-1.55888	1.55888	0.0032734	0.0145754	29.2064	30.3858	67.5782	106.1	46.2964	21.4009	11.3293	12.0814	10.3862	42.4083
6803	CARD18	-2.78993	2.78993	0.00328822	0.0146242	30.8473	28.5331	7.64459	79.3294	20.5347	0	16.9939	0	6.92415	0
6808	PRSS38	-3.68611	3.68611	0.00329364	0.0146375	1.31265	6.67006	13.7603	8.10486	6.34709	0	0	0	0	0
6806	C17orf107	-1.50124	1.50124	0.003293	0.0146375	16.4081	31.127	23.5453	21.8586	24.6416	12.8405	0	6.04071	13.8483	8.48166
6813	C16orf54	1.00763	1.00763	0.00330427	0.014674	105.34	94.4926	48.3138	43.7171	64.591	149.806	155.777	193.303	148.869	63.6125
6818	SYNPO2	1.16282	1.16282	0.00331356	0.0147045	323.568	512.113	475.494	761.857	492.833	909.538	863.856	2588.44	588.553	793.035
6824	LAT	-1.68673	1.68673	0.00332435	0.0147394	33.8007	49.2844	33.3304	49.1204	50.4034	14.9806	2.83231	39.2646	0	8.48166
6848	SUCNR1	1.22783	1.22783	0.00339989	0.0150215	54.4749	34.462	51.0659	42.4891	35.469	154.086	79.3048	157.058	96.9381	16.9633
6862	CATSPERB	1.15895	1.15895	0.00344347	0.015183	30.5191	71.1473	22.9338	33.6475	52.2701	79.1833	56.6463	99.6717	69.2415	169.633
6865	AQP7P3	-2.76406	2.76406	0.00345208	0.0152143	10.5012	9.63454	25.6858	16.9465	22.4015	0	0	0	13.8483	0
6866	LY75	1.13564	1.13564	0.00345498	0.0152249	528.67	249.757	474.576	276.548	219.535	1384.64	402.189	993.697	467.38	589.475
6872	TNNT3	-1.76775	1.76775	0.00346686	0.0152639	367.542	465.422	834.484	482.608	270.311	179.767	16.9939	30.2036	231.959	254.45
6884	BRICD5	-1.09513	1.09513	0.00351478	0.0154486	93.8544	143.777	103.355	90.1359	109.021	47.0819	39.6524	33.2239	20.7724	118.743
6890	AGTR1	-3.16939	3.16939	0.0035286	0.0154951	5.90692	4.44671	5.19832	4.91204	4.85366	0	0	0	0	0
6899	FADS6	-1.40375	1.40375	0.00355647	0.0155971	272.375	382.417	206.098	566.604	290.846	81.3234	130.286	24.1628	256.193	161.152
6920	GSTA2	-3.81787	3.81787	0.0036104	0.0157902	3.93795	25.5686	43.7271	14.2449	1.86679	0	0	0	6.92415	0
6921	NAGK	-1.01265	1.01265	0.00361275	0.0157936	27643.7	32922.7	16885.1	26097.4	35063.2	9790.9	8876.47	8647.28	27558.1	13833.6
6926	DLGAP2	-1.82169	1.82169	0.00362356	0.0158294	36.426	37.797	31.8015	51.3308	41.8161	32.1013	0	6.04071	13.8483	0
6928	ZC3H12A	1.14812	1.14812	0.00363149	0.0158594	2044.45	2540.55	1585.79	1106.19	2010.16	3484.06	2792.66	9299.67	2284.97	2718.37
6934	TERT	-2.86706	2.86706	0.00364396	0.015901	6.56325	26.6803	23.5453	4.42083	23.5216	4.28018	0	3.02036	3.46207	0
6938	FLRT1	-1.3444	1.3444	0.0036569	0.0159474	85.6504	120.802	198.759	151.045	106.034	44.9419	73.6402	36.2443	6.92415	101.78
6943	FAM124B	1.08947	1.08947	0.00366348	0.0159646	254.654	127.102	69.1071	170.202	165.771	582.104	337.045	232.567	207.724	309.581
6944	HCP5	1.14942	1.14942	0.00366833	0.0159834	2074.97	2265.97	1176.35	2111.19	492.459	3569.67	4262.63	5339.99	2714.27	2124.66
6954	CYP2C19	-1.56472	1.56472	0.00370105	0.0161028	316.02	432.442	588.328	741.718	1017.4	98.4441	96.2987	60.4071	495.077	301.099
6955	ZNF610	-1.40251	1.40251	0.00370295	0.0161088	25.9248	29.6447	59.0162	55.0148	38.8293	8.56035	11.3293	6.04071	24.2345	33.9266
6974	CLVS1	-1.67274	1.67274	0.00373372	0.0161984	144.063	139.33	41.5866	69.9965	156.81	19.2608	28.3231	9.06107	96.9381	21.2042
6996	TEKT2	-2.55043	2.55043	0.00379565	0.0164153	7.8759	18.8985	17.7355	8.59607	16.0544	4.28018	0	0	6.92415	0
7019	MASP1	2.18985	2.18985	0.00388704	0.0167554	22.315	15.934	12.8429	5.40324	7.46716	47.0819	22.6585	154.038	0	67.8533
7026	BEST4	-1.42363	1.42363	0.00389992	0.0167942	19.6897	28.5331	18.347	28.2442	16.8011	8.56035	11.3293	6.04071	6.92415	8.48166
7038	SLC35G6	-2.7544	2.7544	0.0039307	0.0168979	16.08	34.8326	9.78508	10.3153	8.21388	4.28018	0	0	6.92415	0
7039	KLK7	2.68352	2.68352	0.00393445	0.0169116	9932.49	4893.23	1212.13	3253.24	1071.16	29683	42564	4726.86	1450.61	52387
7040	DPPA4	4.05804	4.05804	0.00394298	0.0169458	0.656325	0.741118	0.917351	0.491204	0	4.28018	0	42.285	0	0
7046	FAM240C	-1.23207	1.23207	0.00395901	0.0170011	29.5346	35.5737	30.8841	32.9107	22.7748	4.28018	5.66463	21.1425	20.7724	16.9633
7050	WNK4	-1.11815	1.11815	0.00397561	0.0170619	3692.15	4912.5	5140.83	6493.96	9487.78	1560.12	4024.72	1398.42	4770.74	1942.3
7055	PLEKHH2	-1.12566	1.12566	0.00398002	0.0170687	683.89	960.489	1153.42	1323.55	913.607	344.554	164.274	963.493	450.07	385.916
7059	CPN2	-2.3736	2.3736	0.00398976	0.0171007	9.84487	14.4518	14.3718	11.5433	10.454	4.28018	5.66463	0	0	0
7067	HNF4A	-3.6158	3.6158	0.00400023	0.0171306	8.53222	2.22335	2.44627	12.2801	8.9606	0	0	0	0	0
7069	CNRIP1	1.00894	1.00894	0.00400441	0.0171393	68.5859	50.396	84.7021	69.9965	39.576	164.787	101.963	211.425	83.0898	63.6125
7075	HAPLN3	1.08055	1.08055	0.00401605	0.0171757	284.845	281.625	251.66	272.864	206.84	485.8	373.865	1250.43	321.973	309.581
7082	TNNC2	-1.91565	1.91565	0.0040489	0.0172976	32.1599	47.8021	37.3056	35.8579	60.8574	17.1207	0	33.2239	0	4.24083
7086	TAS1R2	5.26501	5.26501	0.00405392	0.0173095	0	0.370559	0.611567	0	0	0	0	21.1425	0	16.9633
7087	COX4I2	-2.00967	2.00967	0.00405848	0.0173253	32.1599	20.7513	43.7271	39.7875	37.3358	21.4009	0	18.1221	0	0
7088	CCDC188	-1.29995	1.29995	0.00405875	0.0173253	25.5967	17.4163	34.5535	36.8403	31.7354	12.8405	5.66463	18.1221	13.8483	8.48166
7091	DDX11L10	3.1761	3.1761	0.00406254	0.0173341	2.95346	0	1.22313	0.491204	0	6.42027	8.49694	15.1018	0	12.7225
7094	EPX	-2.14833	2.14833	0.00407321	0.0173723	11.8138	18.8985	17.7355	23.3322	35.0957	8.56035	0	0	0	16.9633
7096	CACNA1F	-1.34913	1.34913	0.00408585	0.0174213	35.1134	107.462	38.223	50.594	61.2307	25.6811	5.66463	30.2036	20.7724	33.9266
7097	COL6A6	2.34892	2.34892	0.00408682	0.017423	25.9248	22.2335	29.3552	19.8938	20.5347	87.7436	90.634	395.667	0	25.445
7108	BRSK2	-1.5194	1.5194	0.00410703	0.017482	37.0823	33.3503	25.38	41.2611	61.2307	4.28018	19.8262	33.2239	6.92415	4.24083
7115	SLC2A6	1.49811	1.49811	0.00412224	0.0175273	42.6611	51.5077	45.8675	13.9993	28.7486	111.285	22.6585	217.466	62.3173	101.78
7118	KCNK3	-4.3262	4.3262	0.00412577	0.0175371	41.3485	5.55839	4.89254	3.92963	0.746716	0	0	0	0	0
7125	EFCAB13	-1.06252	1.06252	0.00414521	0.0176024	225.448	280.143	313.122	352.93	201.24	115.565	189.765	39.2646	100.4	216.282
7128	EMILIN1	1.05483	1.05483	0.00415827	0.0176505	86.3067	112.65	121.396	54.0324	86.6191	181.908	99.131	377.544	169.642	127.225
7131	KCNAB3	-1.20137	1.20137	0.0041768	0.0177217	79.7434	147.853	99.3797	99.4688	97.8198	21.4009	28.3231	72.4885	90.0139	16.9633
7132	SESN2	-1.37033	1.37033	0.00418031	0.0177341	17939	5001.07	4245.81	2973.75	10820.3	3083.87	3203.35	1335	3621.33	4609.78
7138	CFP	-1.14599	1.14599	0.00419294	0.0177727	53.4905	81.1524	40.3634	48.138	39.9493	29.9612	5.66463	27.1832	34.6207	21.2042
7147	CDHR2	-1.30084	1.30084	0.00421989	0.0178644	34.7852	58.5483	71.2476	127.222	54.8837	47.0819	25.4908	33.2239	13.8483	16.9633
7149	NUDT11	-1.86692	1.86692	0.00422345	0.0178745	24.6122	26.6803	28.4379	59.4357	11.2007	12.8405	5.66463	6.04071	0	16.9633
7155	ZNF426	-1.44355	1.44355	0.00423971	0.0179283	25829.3	11711.1	9436.79	16728.4	13975.9	2901.96	5732.6	1138.67	12217.7	6573.29
7160	GPR19	1.64777	1.64777	0.00425599	0.017986	5.2506	5.92895	12.5371	18.6657	13.8143	25.6811	25.4908	90.6107	20.7724	12.7225
7170	CLU	1.51625	1.51625	0.00430016	0.0181334	642.214	1193.94	1338.11	641.266	731.035	1992.42	1076.28	7134.08	723.573	2078.01
7174	KRT40	-1.4884	1.4884	0.00429937	0.0181334	173.926	120.802	149.528	192.306	145.61	17.1207	79.3048	6.04071	103.862	76.335
7177	CLEC2B	1.23098	1.23098	0.00430783	0.0181605	323.568	124.508	238.511	165.29	158.304	505.061	968.651	338.28	401.601	152.67
7183	HNF4G	1.67339	1.67339	0.00432175	0.018204	7.21957	31.4975	40.0577	53.2956	29.4953	47.0819	90.634	232.567	27.6966	118.743
7186	CCN3	-1.34653	1.34653	0.00434048	0.0182739	109.934	208.625	187.14	196.973	113.874	29.9612	33.9878	24.1628	145.407	93.2983
7189	TIGIT	1.2023	1.2023	0.00434952	0.0183056	105.012	103.015	39.1403	46.4188	33.6022	136.966	198.262	232.567	96.9381	84.8166
7190	TTLL10	-1.60802	1.60802	0.00435135	0.0183108	42.6611	70.7768	53.8179	40.5243	85.499	51.3621	2.83231	18.1221	10.3862	8.48166
7209	ARHGEF10	-1.5071	1.5071	0.00441054	0.0185109	30.5191	42.2437	33.6362	33.8931	67.2045	8.56035	8.49694	18.1221	38.0828	0
7210	MC5R	-2.0375	2.0375	0.00441522	0.018528	87.2912	26.6803	165.735	49.8572	214.308	17.1207	19.8262	0	55.3932	42.4083
7215	POMC	-1.60978	1.60978	0.00443746	0.0186084	94.8389	226.782	130.264	131.151	106.407	44.9419	5.66463	30.2036	124.635	21.2042
7218	ADM	-1.19361	1.19361	0.0044459	0.0186361	16968.6	3831.58	5319.72	3401.83	10687.4	4755.28	3279.82	2902.56	3777.12	2862.56
7220	SMIM6	-1.59785	1.59785	0.00445273	0.0186595	44.6301	56.325	33.3304	27.2618	35.8424	8.56035	36.8201	0	10.3862	8.48166
7223	ANP32C	-1.25632	1.25632	0.00445984	0.0186816	50.8652	25.9391	44.0328	38.5595	43.3096	32.1013	11.3293	15.1018	20.7724	0
7224	LY96	1.48264	1.48264	0.00447209	0.0187303	29.5346	24.4569	21.4049	15.9641	13.4409	36.3815	118.957	78.5292	6.92415	50.89
7225	TGM3	-3.19307	3.19307	0.00447551	0.018742	1885.95	1416.65	1455.22	836.274	1718.19	12.8405	22.6585	6.04071	716.649	42.4083
7240	AGR2	-1.66649	1.66649	0.00452396	0.0189057	806.623	754.829	2199.5	728.946	250.15	402.337	552.301	69.4682	339.283	127.225
7253	C8G	-1.31885	1.31885	0.0045511	0.018985	157.19	114.503	117.727	102.416	138.143	34.2414	5.66463	54.3664	110.786	50.89
7254	NPPA	-3.14912	3.14912	0.00455177	0.0189852	10.8294	5.55839	15.9007	18.9113	3.73358	2.14009	0	0	3.46207	0
7258	GREM1	3.68806	3.68806	0.0045782	0.0190849	0.656325	4.81727	12.2313	0.245602	0	21.4009	0	169.14	6.92415	33.9266
7263	TRIM50	-3.16937	3.16937	0.0045962	0.0191467	3.60979	5.55839	7.03302	3.92963	5.22701	0	0	0	0	0
7269	PDZRN4	-2.90849	2.90849	0.00461358	0.0192032	7.8759	11.1168	45.8675	20.385	6.72045	0	5.66463	0	6.92415	0
7290	IL1F10	-2.25644	2.25644	0.00468497	0.0194467	105.34	45.2082	9.17351	17.1921	71.6848	2.14009	16.9939	12.0814	20.7724	0
7291	TPO	1.70315	1.70315	0.00468842	0.0194559	15.7518	2.59391	28.1321	6.14005	19.788	51.3621	84.9694	27.1832	45.007	25.445
7293	C9	2.69124	2.69124	0.00470088	0.0195048	2.29714	5.92895	0.611567	4.42083	2.24015	21.4009	36.8201	0	0	42.4083
7292	EGLN3	1.72034	1.72034	0.0047015	0.0195048	6871.39	3805.64	819.194	878.272	5347.24	16279.7	11714.5	17922.8	2510	9965.95
7300	TRIM61	-2.98909	2.98909	0.00471453	0.0195439	4.59427	12.9696	9.78508	13.0169	8.58724	4.28018	0	0	0	0
7303	ASIC1	-1.03303	1.03303	0.00472013	0.0195553	152.924	170.087	407.304	175.851	239.696	192.608	107.628	66.4478	86.5518	101.78
7306	GPR3	-2.66137	2.66137	0.00473036	0.0195896	10.5012	12.599	18.0412	8.35046	8.9606	0	0	0	6.92415	4.24083
7308	CFAP46	-1.58488	1.58488	0.0047395	0.0196221	58.7411	57.8072	70.3302	184.447	204.974	17.1207	65.1432	12.0814	69.2415	29.6858
7312	CNR2	2.13518	2.13518	0.00475968	0.0196949	5.57876	15.1929	3.05784	3.92963	5.60037	57.7824	28.3231	48.3257	0	8.48166
7313	TMEM92	1.45205	1.45205	0.00476072	0.0196965	24.284	9.26398	9.17351	15.7185	9.33395	29.9612	33.9878	72.4885	6.92415	42.4083
7314	HMCN2	1.08183	1.08183	0.00476813	0.0197245	130.937	36.3148	120.785	76.3822	111.634	188.328	254.908	184.242	93.476	288.376
7315	MYH16	-1.44589	1.44589	0.00476965	0.019728	23.9558	34.0914	12.8429	27.0162	25.7617	6.42027	5.66463	12.0814	13.8483	8.48166
7317	TMCC3	1.3757	1.3757	0.00479182	0.0198143	1184.99	966.789	4317.05	2011.97	1132.02	5086.99	9037.91	3666.71	1647.95	5504.6
7328	IL7R	1.36802	1.36802	0.00482598	0.0199256	415.782	347.955	160.842	101.679	126.195	400.197	725.072	776.231	893.215	178.115
7337	LRGUK	-2.19673	2.19673	0.00484073	0.019962	21.6587	5.92895	62.0741	63.8565	22.0281	8.56035	11.3293	0	13.8483	4.24083
7338	OR8G3P	6.66714	6.66714	0.00484489	0.0199764	0	0	0	0	0	8.56035	0	21.1425	0	0
7346	ZNF114	-2.88414	2.88414	0.00485164	0.0199894	16.4081	3.33503	13.1487	18.6657	14.9343	0	5.66463	3.02036	0	0
7353	CCL23	2.74406	2.74406	0.00487938	0.0200776	1.31265	0	3.97519	3.68403	3.36022	42.8018	5.66463	24.1628	0	8.48166
7361	KRT222	-3.353	3.353	0.00490894	0.0201773	3.28162	3.70559	7.33881	10.5609	3.73358	0	0	0	0	0
7362	PLN	4.36347	4.36347	0.00491259	0.0201868	0	1.48224	3.6694	0	0	17.1207	33.9878	54.3664	0	0
7377	PDLIM3	1.25296	1.25296	0.00495216	0.0203108	101.074	239.752	115.892	110.03	172.118	299.612	246.411	836.638	159.255	216.282
7379	TRABD2B	-1.46164	1.46164	0.00496479	0.0203571	17.7208	17.0457	20.4875	17.6833	16.8011	10.7004	0	6.04071	6.92415	8.48166
7380	RGS2	1.24525	1.24525	0.00497292	0.0203876	598.896	490.62	792.591	241.918	707.514	2542.43	628.774	1884.7	578.166	1072.93
7389	FAM166A	-3.43031	3.43031	0.00499817	0.0204662	1.31265	6.67006	7.03302	7.12245	8.21388	0	0	0	0	0
7393	C17orf49	-1.37483	1.37483	0.00500702	0.0204913	41.3485	48.1727	33.0246	54.7692	80.272	29.9612	5.66463	6.04071	17.3104	42.4083
7394	RIMBP2	-1.34428	1.34428	0.00500873	0.0204956	140.125	90.787	116.504	171.43	67.5778	17.1207	56.6463	12.0814	90.0139	59.3716
7398	NAPSA	-1.18568	1.18568	0.00502819	0.0205641	39.7076	43.726	61.1567	58.4532	46.6698	12.8405	8.49694	33.2239	10.3862	50.89
7402	NKX3-2	3.27149	3.27149	0.00504658	0.0206281	0	8.1523	8.86772	6.87685	10.454	12.8405	42.4847	268.812	6.92415	0
7404	DAPL1	-1.28741	1.28741	0.00505741	0.0206668	6702.06	6089.03	5444.78	10047.1	6426.61	1587.95	2770	664.478	6207.5	2994.03
7412	SPAG8	-1.61917	1.61917	0.00508186	0.0207466	14.7673	24.4569	21.0991	13.5081	17.5478	8.56035	0	9.06107	3.46207	8.48166
7415	MEP1B	-3.81951	3.81951	0.00509493	0.0207892	0.984487	2.96447	14.066	32.9107	8.21388	2.14009	0	0	0	0
7418	KISS1R	3.5693	3.5693	0.00510708	0.0208304	2.6253	0	2.44627	2.45602	0.746716	4.28018	0	12.0814	0	84.8166
7428	TPTE2P1	-2.04527	2.04527	0.0051457	0.0209596	77.1181	101.533	45.8675	41.7523	49.6566	0	16.9939	12.0814	48.469	0
7436	CCNI2	-1.82196	1.82196	0.00518078	0.0210799	13.7828	12.2285	17.1239	17.6833	11.9475	6.42027	0	6.04071	6.92415	0
7438	SLAMF1	1.02099	1.02099	0.00518377	0.0210835	104.684	96.3454	46.1733	42.7347	59.7373	121.985	124.622	250.689	124.635	84.8166
7439	THSD7B	-1.01472	1.01472	0.00518321	0.0210835	75.4773	51.1372	132.099	93.8199	95.2063	25.6811	28.3231	60.4071	45.007	67.8533
7442	CALHM6	2.31484	2.31484	0.00518968	0.021099	1.64081	5.18783	6.42146	8.35046	4.10694	12.8405	19.8262	87.5903	6.92415	0
7444	GCKR	-3.19912	3.19912	0.00519253	0.0211049	759.368	903.423	283.767	340.404	755.677	12.8405	22.6585	0	283.89	12.7225
7446	CLSTN2	-1.40419	1.40419	0.00520551	0.021152	48.2399	43.726	44.6444	88.9079	47.0431	14.9806	0	24.1628	41.5449	25.445
7451	SEZ6L2	1.46707	1.46707	0.00521582	0.0211797	52.8341	101.163	22.9338	41.2611	15.681	64.2027	107.628	256.73	83.0898	135.707
7457	UPK1B	1.94395	1.94395	0.0052359	0.0212441	255.967	349.808	891.053	138.028	701.54	4198.85	674.091	214.445	737.422	3163.66
7462	FMO1	1.84	1.84	0.00525052	0.0212892	178.192	156.376	391.403	133.362	223.642	1594.37	274.734	1637.03	83.0898	284.136
7469	PENK	-2.58112	2.58112	0.00527561	0.0213708	24.6122	11.1168	5.50411	18.1745	13.4409	0	5.66463	0	6.92415	0
[truncated: 299 more rows]

## Sheet: TableS2B_ControlvsPrePPIUREOE
Supplementary Table S2B: Differential expressed Genes (DEGs) between Control and PPI-Unresponsive (PPI-UR) EoE individuals at diagnosis (Pre-PPI).
DEG (padj < 0.05, abs_log2FC > 1). Control and PrePPI-Unresponsive EoE sample values showing normalized count value identified by DESeq2.
Gene	log2FoldChange	Abs_log2FC	pvalue	padj	Control1	Control2	Control3	Control4	Control5	PrePPI_UREoE1	PrePPI_UREoE2	PrePPI_UREoE3	PrePPI_UREoE4	PrePPI_UREoE5
SLC6A1	-6.31923	6.31923	3.34853e-59	1.74486e-55	801.252	1311.09	1269.66	815.525	1039.77	25.3084	6.18222	5.87508	17.7761	17.093
ARL2BP	3.4799	3.4799	2.36458e-53	9.24107e-50	21.606	18.8823	33.8036	22.988	23.9979	333.227	287.473	296.692	228.126	213.663
CDH26	6.11243	6.11243	1.93825e-52	6.73326e-49	581.897	1114.05	1659.42	501.083	622.291	81737.7	30347	43505	61493.4	92789.5
ALOX15	10.5528	10.5528	9.60579e-52	3.00325e-48	58.2263	68.1404	49.6912	48.9863	49.2371	34427.9	50981.6	2250.16	140742	183568
NPIPB3	-2.72793	2.72793	5.88454e-50	1.67255e-46	1529.63	1930.1	2040.04	1892.95	2050.17	219.34	228.742	323.13	367.372	287.733
CCL26	7.91356	7.91356	8.16296e-44	1.82296e-40	40.6485	52.9525	39.8882	118.771	97.6467	8296.94	18432.3	2138.53	30859.3	24665.2
MTRNR2L12	-4.35281	4.35281	4.22695e-43	8.25973e-40	2614.69	1103.38	1336.93	1344.8	1647.17	80.1433	95.8244	38.188	91.8431	85.4651
PRRX1	5.21051	5.21051	1.69189e-42	3.11159e-39	60.0573	123.966	125.411	62.1222	65.3737	2016.24	5576.36	1559.83	4052.95	2959.94
MT-ATP8	-2.5993	2.5993	2.5172e-42	4.37223e-39	53630.4	44248.1	60599.6	55972.7	55438.9	7255.08	11747.8	6970.79	10582.7	7965.35
MT1H	-7.79559	7.79559	9.07804e-41	1.41912e-37	5651.61	7109.18	1988.66	1586.17	10877.7	50.6168	17.0011	8.81263	35.5522	14.2442
GP6	-5.1942	5.1942	3.05682e-40	4.34416e-37	1226.05	845.597	1085.09	1365.87	716.214	25.3084	15.4555	67.5635	17.7761	19.9419
MT1G	-6.48926	6.48926	1.03643e-38	1.20015e-35	18381.9	17207.1	4863.32	6635.04	29841	265.738	132.918	176.253	222.201	62.6744
APOL1	4.39191	4.39191	2.73483e-38	2.94843e-35	855.084	980.236	1420.09	556.09	667.804	10650.6	17008.8	12831.2	28379.5	25163.8
RUNX2	3.43298	3.43298	1.24653e-36	1.2179e-33	99.6072	114.115	146.369	80.1842	110.059	1408.83	1231.81	969.389	663.64	1669.42
ATP13A5	6.79165	6.79165	4.14908e-36	3.93094e-33	48.705	86.6122	89.2414	57.7436	73.6488	8533.15	10676.7	561.071	10283.5	9372.68
RECQL4	-2.78167	2.78167	2.25963e-35	2.07786e-32	9714.63	13164.6	12667.2	14494.2	10614.1	2476.01	1173.08	1733.15	1979.07	1475.7
TNFAIP6	11.7976	11.7976	3.32653e-35	2.889e-32	2.19722	4.92581	2.70428	2.73666	6.20636	2484.44	9566.98	276.129	29117.2	25129.6
IL1RL1	5.61514	5.61514	1.27121e-34	1.01909e-31	9.52128	31.6073	33.4655	16.42	16.964	1294.95	1652.2	273.191	1001.39	1065.47
LRRC37A	-3.27831	3.27831	8.07555e-34	6.1581e-31	691.758	778.688	508.405	918.698	855.236	71.7072	77.2777	96.9389	100.731	39.8837
TMEM71	4.83606	4.83606	6.44761e-32	4.39149e-29	64.4517	61.5726	54.0857	48.7126	50.4784	898.448	1819.12	431.819	2731.59	2091.05
H4C5	-4.51751	4.51751	9.8887e-32	6.44105e-29	507.557	288.57	518.208	598.782	523.817	12.6542	21.6378	20.5628	44.4402	5.69768
APOBEC3A	5.88571	5.88571	7.82806e-31	4.61781e-28	136.228	100.569	316.063	79.0896	160.538	10633.7	7877.69	1612.71	13773.5	12959.4
BMPR1B	5.23592	5.23592	7.68691e-31	4.61781e-28	5.12684	3.69436	23.3245	14.5043	14.8953	312.137	748.048	355.443	408.85	498.547
CTSG	6.44273	6.44273	9.45377e-31	5.47356e-28	12.0847	11.4936	38.198	30.6506	9.10266	1514.29	3877.8	364.255	1789.46	1307.62
EML1	-3.28466	3.28466	5.59884e-30	3.12585e-27	2832.95	3115.99	1915.65	2598.19	1939.28	396.498	284.382	258.504	124.433	213.663
ANO9	-1.37377	1.37377	1.13104e-29	6.09689e-27	3961.95	4858.9	4381.95	4788.89	4087.51	1902.35	1579.56	1788.96	1493.19	1769.13
NPIPB4	-3.17316	3.17316	2.69408e-29	1.40384e-26	1661.83	2107.02	2249.29	2151.84	2473.85	371.19	115.917	267.316	254.79	185.174
SPRR2B	-7.40527	7.40527	6.05983e-29	3.10591e-26	27723	10675.9	1688.83	9419.59	10312.1	210.903	34.0022	47.0007	35.5522	31.3372
KRTAP3-2	-11.9029	11.9029	2.04902e-28	1.01687e-25	7188.57	1507.71	893.09	1712.88	3226.07	0	0	2.93754	0	0
SLC26A4	7.70545	7.70545	9.98874e-28	4.39856e-25	14.6481	13.546	8.78892	7.93632	5.7926	641.146	1353.91	96.9389	3753.71	4731.92
CD200R1	4.19756	4.19756	1.02909e-27	4.46866e-25	231.807	386.266	272.795	356.313	326.041	3479.91	3315.21	2831.79	10170.9	9067.85
TMEM19	1.87162	1.87162	1.08201e-27	4.63413e-25	3108.7	2893.09	3418.89	3209.83	2372.9	11443.6	10471.1	8424.87	13915.7	10654.7
TRPM6	4.93346	4.93346	2.29679e-27	9.44859e-25	35.5217	71.8347	50.7053	51.7229	45.0995	1898.13	863.965	331.942	2198.31	2498.43
TSPAN3	2.19624	2.19624	6.51128e-27	2.5769e-24	5879.39	6401.09	5824.69	5597.84	6314.76	27333.1	26421.2	16597.1	30743.7	36470.8
BLOC1S1	-1.4766	1.4766	8.46565e-27	3.30848e-24	1713.46	1583.65	1416.71	1449.34	1786.6	582.093	621.313	487.632	639.939	521.337
THBS3	-1.87496	1.87496	1.37613e-26	5.31169e-24	1854.82	1876.73	2102.92	1958.63	1742.75	590.529	361.66	658.009	509.581	495.698
FNBP4	-1.30946	1.30946	1.43938e-26	5.48808e-24	11412.4	12005.4	12136.2	13027.1	13349.1	5327.42	4222.45	5816.33	5045.44	4592.33
LRRC14	-2.72078	2.72078	1.83489e-26	6.82952e-24	6738.14	10161.9	7671.38	10719.8	8533.33	1944.53	783.596	1477.58	1368.76	1088.26
RPL37AP8	-6.83824	6.83824	3.92517e-26	1.39584e-23	330.681	264.762	392.797	509.019	307.835	8.43614	3.09111	0	5.92536	0
BCL2L15	4.70634	4.70634	4.2966e-26	1.50936e-23	233.638	217.146	334.655	245.479	100.129	4049.35	3975.17	2050.4	11364.8	8093.55
NGRN	1.5939	1.5939	4.83024e-26	1.66074e-23	568.347	472.057	516.518	492.873	596.224	1383.53	1734.11	1988.72	1439.86	1430.12
ENDOG	2.32333	2.32333	4.83374e-26	1.66074e-23	111.692	135.049	172.398	148.874	143.16	590.529	888.694	525.82	942.132	603.954
EPB41L3	-3.65797	3.65797	4.97227e-26	1.68976e-23	11691.4	8175.61	5987.96	7034.32	10955.1	544.131	434.301	1371.83	660.678	464.361
SIGLEC6	5.25881	5.25881	5.46278e-26	1.83649e-23	25.268	31.1968	88.2273	15.0516	14.8953	1054.52	2248.78	652.134	1348.02	1381.69
TUBB2B	-3.98713	3.98713	5.75519e-26	1.91421e-23	1371.43	1125.96	1111.46	1055.53	2190.84	33.7445	168.465	67.5635	77.0297	74.0698
CDK5RAP3	-2.58497	2.58497	7.41063e-26	2.43888e-23	1249.48	1661.23	1681.73	1708.77	1814.74	337.445	153.01	364.255	222.201	287.733
FADD	2.04769	2.04769	8.14272e-26	2.6519e-23	213.863	132.997	165.299	132.454	186.191	780.343	599.675	581.633	678.454	800.523
CTSC	4.51351	4.51351	1.10002e-25	3.50939e-23	3158.5	3785.9	2778.99	2603.66	2486.27	40489.2	82860.2	14626	105664	94695.4
AR	-3.39648	3.39648	2.23632e-25	6.78821e-23	584.46	395.296	520.913	621.496	825.446	92.7975	27.82	64.6259	62.2163	42.7326
PLAG1	1.85787	1.85787	2.46177e-25	7.30808e-23	407.95	439.218	486.095	532.281	338.04	1784.24	1324.54	1680.27	1345.06	1865.99
PABPC1L	-1.81149	1.81149	2.47771e-25	7.30808e-23	1492.28	2125.08	2193.17	2065.63	1881.35	615.838	434.301	663.885	539.208	538.43
SEC31B	-2.10025	2.10025	4.73159e-25	1.36975e-22	811.14	898.96	872.47	1119.84	825.86	274.174	148.373	252.629	213.313	182.326
MT1M	-6.73425	6.73425	4.85546e-25	1.39271e-22	1437.35	1847.18	224.118	348.924	2169.74	8.43614	12.3644	11.7502	17.7761	5.69768
TNNT2	-3.66415	3.66415	8.75923e-25	2.48961e-22	583.361	858.322	720.692	843.713	738.971	101.234	55.6399	79.3136	53.3282	11.3954
ZC3H11B	1.39558	1.39558	9.26427e-25	2.60944e-22	225.947	190.465	207.554	180.346	170.468	501.95	561.036	484.694	479.954	529.884
CPA3	6.04698	6.04698	1.43015e-24	3.92224e-22	283.441	279.129	859.624	262.72	117.507	16399.8	56043.3	4926.26	24557.6	17249.7
H3-5	-2.01242	2.01242	1.67514e-24	4.55419e-22	755.843	725.326	756.523	676.503	1014.95	172.941	253.471	190.94	157.022	188.023
MRPL41	1.19022	1.19022	1.71056e-24	4.6104e-22	1156.47	958.891	1084.08	945.243	1032.32	2265.1	2599.62	2062.15	2521.24	2353.14
SPINK8	-7.56154	7.56154	4.3124e-24	1.1426e-21	438.711	433.061	371.839	434.582	312.387	0	0	5.87508	0	5.69768
NTRK2	3.88137	3.88137	4.87136e-24	1.27986e-21	2400.46	1497.45	2330.08	2292.23	1458.08	22330.5	29642.2	9173.94	34355.2	51549.7
LURAP1L	5.39166	5.39166	8.17762e-24	2.09568e-21	29.2962	43.9218	34.8177	24.3563	23.9979	784.561	1880.94	158.627	1111	2623.78
CRTAC1	-6.87701	6.87701	8.81676e-24	2.24111e-21	1152.44	1858.67	1811.87	900.362	3298.89	0	6.18222	58.7508	5.92536	5.69768
TPSAB1	5.11857	5.11857	1.10575e-23	2.76571e-21	273.92	346.449	775.453	124.792	199.017	13286.9	23987	4703.01	9883.5	7877.04
HLA-G	-4.01896	4.01896	1.98123e-23	4.83931e-21	151.242	167.067	157.187	188.556	239.565	16.8723	18.5466	2.93754	8.88804	5.69768
EME2	-2.68057	2.68057	2.19405e-23	5.31759e-21	3251.52	2923.47	3762.67	2604.48	3004.71	594.748	238.015	693.26	485.879	424.477
SLC9A3	3.04722	3.04722	2.23384e-23	5.37239e-21	853.986	570.163	1002.95	761.613	926.403	8398.17	4893.22	3248.92	10067.2	7415.52
NTRK1	7.46265	7.46265	2.4338e-23	5.7646e-21	9.88748	15.5984	14.1975	2.73666	5.7926	278.392	2424.97	91.0638	3475.22	2216.4
CCDC68	3.43732	3.43732	2.67069e-23	6.19423e-21	118.65	153.111	93.6358	94.9622	114.197	1079.83	1047.89	461.194	1786.5	1846.05
CHKB	-4.25397	4.25397	2.66053e-23	6.19423e-21	123.41	148.185	153.806	145.043	174.192	8.43614	9.27332	5.87508	14.8134	0
WDR73	-1.67583	1.67583	3.80339e-23	8.74359e-21	483.754	677.299	522.941	631.622	549.056	189.813	199.376	176.253	168.873	159.535
LHX4	-2.73121	2.73121	5.43041e-23	1.2303e-20	565.418	386.676	425.587	424.183	271.011	88.5794	57.1855	58.7508	41.4775	71.2209
CADM1	2.03205	2.03205	9.21222e-23	2.02831e-20	538.685	722.863	748.749	615.749	544.091	2113.25	1916.49	2761.29	2601.23	3575.29
AIFM2	-1.77555	1.77555	1.09778e-22	2.40016e-20	4615.62	4003.86	4109.5	4617.3	6419.03	1383.53	1105.07	1539.27	1339.13	1581.1
TNNI2	-4.84931	4.84931	1.5655e-22	3.37554e-20	977.396	957.249	2651.89	661.178	892.474	63.271	21.6378	61.6884	59.2536	11.3954
INO80E	-1.35857	1.35857	2.22068e-22	4.69118e-20	4495.14	4906.52	5210.14	4651.51	5275.82	2311.5	1565.65	2129.72	1789.46	1794.77
DENND6A	1.1077	1.1077	2.84873e-22	5.97755e-20	1732.14	1553.27	1470.12	1590.82	1417.12	3298.53	3363.13	2925.79	3315.24	3825.99
ZNF555	-2.12128	2.12128	2.99777e-22	6.24836e-20	2102.01	2018.76	2217.17	1806.2	3040.29	527.258	336.931	531.695	542.17	640.988
SIGLEC8	4.04335	4.04335	3.03234e-22	6.27855e-20	18.3102	12.725	39.8882	10.1257	14.4815	219.34	437.392	170.377	314.044	430.175
PTOV1	-1.65341	1.65341	3.40968e-22	6.92232e-20	2164.26	2893.5	3126.15	2439.19	2991.05	1003.9	663.043	898.888	936.207	840.407
CASTOR1	-3.03652	3.03652	4.67774e-22	9.2563e-20	219.356	268.457	332.289	252.868	386.449	50.6168	18.5466	44.0631	44.4402	28.4884
EEF1A1P5	1.80064	1.80064	5.52994e-22	1.08738e-19	7503.5	5313.72	6481.15	6711.94	4998.6	17526.1	26441.3	18274.5	25642	20132.7
POSTN	8.85645	8.85645	7.32252e-22	1.42198e-19	106.199	281.592	157.863	197.587	94.7504	17091.6	112827	1574.52	204914	52011.2
VWA5A	2.26034	2.26034	7.43476e-22	1.43486e-19	1003.03	829.999	1345.72	998.608	803.93	4112.62	6523.78	3198.98	4429.21	5592.27
SDK1	3.18324	3.18324	8.67878e-22	1.66468e-19	56.7615	159.268	84.8469	79.6369	85.234	721.29	741.866	470.007	1134.71	1159.48
SNED1	-1.91825	1.91825	9.58491e-22	1.80525e-19	1045.51	891.161	804.525	816.346	1063.36	202.467	208.65	355.443	242.94	213.663
PET100	-2.23166	2.23166	1.14249e-21	2.12618e-19	380.485	442.091	418.826	388.606	416.24	50.6168	66.4588	73.4386	133.321	111.105
TPK1	2.96201	2.96201	1.32605e-21	2.45319e-19	84.9591	107.136	150.088	87.8469	50.8921	961.719	797.506	420.069	802.886	769.186
CD9	2.37091	2.37091	1.37067e-21	2.52083e-19	59426	62463.8	64954.2	56726.4	67468.5	289524	317395	165266	453456	383254
CPZ	-5.07485	5.07485	1.72032e-21	3.14537e-19	203.609	301.706	186.934	254.236	324.799	8.43614	4.63666	26.4379	0	0
MTERF4	-1.56658	1.56658	1.96232e-21	3.56697e-19	5746.46	4585.11	4577.34	4474.99	5176.52	1564.9	1440.46	2235.47	1573.18	1481.4
MYOZ1	-5.6332	5.6332	2.01475e-21	3.64112e-19	1465.54	1345.16	597.647	851.376	448.099	59.0529	12.3644	17.6253	11.8507	0
AGER	-1.58727	1.58727	2.04052e-21	3.66649e-19	530.994	722.863	667.282	658.715	716.628	248.866	185.466	226.191	192.574	253.547
INE1	-2.5594	2.5594	2.44651e-21	4.32148e-19	326.653	288.57	254.541	256.425	313.628	63.271	24.7289	70.501	53.3282	42.7326
PLB1	-1.8596	1.8596	2.53215e-21	4.44763e-19	518.91	414.589	666.268	521.882	467.132	139.196	125.19	170.377	148.134	133.895
ZNF692	-1.41552	1.41552	2.63604e-21	4.60424e-19	3092.95	3709.96	3630.5	3424.66	3823.53	1391.96	1480.64	1536.33	1016.2	1199.36
SGK1	3.14596	3.14596	3.2603e-21	5.63167e-19	4777.85	6782.43	6252.98	4618.39	6018.93	40632.6	64296.6	17572.4	60106.8	69221.1
EHD2	1.41161	1.41161	3.6146e-21	6.14188e-19	3206.84	3129.94	3212.69	2691.78	3721.33	10119.1	7250.19	7241.04	9175.42	8694.65
RFK	-2.36668	2.36668	4.03472e-21	6.78202e-19	10781.8	7578.36	5579.61	6268.05	9557.79	1240.11	1692.38	2103.28	1108.04	1561.16
CACNB4	2.50899	2.50899	4.19895e-21	7.02034e-19	263.3	419.925	430.319	362.06	251.564	1742.06	2180.78	1098.64	2254.6	2552.56
DENND6B	-1.49435	1.49435	4.76762e-21	7.92871e-19	569.446	571.394	666.944	672.945	639.669	236.212	174.648	267.316	207.388	233.605
AHSA2P	-1.61261	1.61261	4.9887e-21	8.25247e-19	5808.71	6442.96	7298.52	6945.38	5132.25	2619.42	1670.74	2097.41	1792.42	2179.36
MTRNR2L8	-3.76474	3.76474	7.02377e-21	1.14973e-18	720.688	302.527	514.828	579.078	690.561	75.9252	26.2744	14.6877	65.1789	31.3372
KCNJ2	4.20991	4.20991	8.06181e-21	1.30606e-18	623.278	692.897	799.454	900.088	532.919	6246.96	12862.1	3287.11	23902.9	19372.1
MS4A2	4.35644	4.35644	8.10416e-21	1.30606e-18	70.311	117.398	253.865	94.4149	47.9958	2619.42	4095.72	1028.14	1632.44	2586.74
KLHL3	-1.39421	1.39421	8.08003e-21	1.30606e-18	1178.81	1007.74	1043.52	975.073	891.647	442.897	310.656	387.756	411.812	401.686
ZNF83	-2.516	2.516	8.17568e-21	1.31083e-18	11785.1	10481.3	10159	6851.51	12142.5	1501.63	1236.44	2975.73	1762.79	1515.58
HDAC10	-2.97497	2.97497	9.31531e-21	1.44897e-18	137.326	195.39	217.357	176.515	174.192	42.1807	13.91	23.5003	26.6641	17.093
KITLG	3.20671	3.20671	1.00635e-20	1.54992e-18	2154.37	1660	1879.82	1323.45	1326.92	8845.29	19984	6826.85	17583.5	23793.5
PRSS33	7.50015	7.50015	1.51267e-20	2.2958e-18	0.366203	0.820968	0	1.09467	0.827515	88.5794	27.82	29.3754	171.835	250.698
CNTN4	5.02355	5.02355	1.88047e-20	2.82658e-18	27.4652	39.817	60.8464	16.6936	8.27515	565.221	1118.98	279.067	1505.04	1509.88
NEFL	8.27581	8.27581	2.32816e-20	3.46619e-18	23.437	16.0089	17.2398	25.9983	23.5842	2708	8517.55	64.6259	14985.2	6666.28
TBX19	-1.83992	1.83992	4.81831e-20	7.03946e-18	735.702	599.717	513.476	507.104	619.808	147.632	157.647	232.066	139.246	153.837
RAPGEF3	-2.44637	2.44637	5.62169e-20	8.13714e-18	4086.09	4732.06	4775.09	2696.71	4581.95	1197.93	497.668	728.51	595.499	823.314
PPIAL4A	-8.12986	8.12986	7.59613e-20	1.09444e-17	304.315	339.881	273.471	299.391	347.97	0	0	0	0	5.69768
EIF4A1	-2.92436	2.92436	8.34444e-20	1.19674e-17	484.853	774.584	584.463	429.382	694.698	122.324	41.73	114.564	65.1789	56.9768
JMJD7-PLA2G4B	-2.84159	2.84159	9.05141e-20	1.28633e-17	1722.99	3024.86	1803.08	1893.77	2461.03	493.514	182.375	390.693	186.649	279.186
GYPC	-1.73043	1.73043	1.42495e-19	1.99781e-17	864.239	1114.88	1020.19	1383.93	1128.73	341.663	241.106	361.318	370.335	356.105
OLAH	4.95145	4.95145	1.48026e-19	2.06608e-17	8.05647	9.44114	6.42267	8.20999	13.654	113.888	171.557	143.94	829.55	153.837
RALGDS	-1.62216	1.62216	1.56455e-19	2.17403e-17	1976.03	1786.84	1878.8	2000.23	2809.83	742.38	550.217	746.136	622.163	743.547
ECHDC2	-2.49044	2.49044	2.04076e-19	2.81076e-17	24481.8	25204.5	26954.6	23352.5	25947.5	5690.17	2299.78	6923.79	3392.27	4116.57
ADGRG3	5.47975	5.47975	2.47194e-19	3.36023e-17	4.39444	7.38872	13.5214	2.463	11.5852	274.174	234.924	47.0007	681.416	512.791
SCUBE2	3.04271	3.04271	2.80965e-19	3.80276e-17	290.033	483.961	659.507	770.918	610.706	5761.88	2237.96	3389.92	6322.36	5495.41
FAM217B	1.0507	1.0507	2.87363e-19	3.85597e-17	997.171	1193.69	993.486	1018.04	1134.52	1948.75	2276.6	2032.78	2396.81	2387.33
PAQR6	-2.26928	2.26928	2.93898e-19	3.92681e-17	328.118	409.253	394.825	467.422	527.541	118.106	54.0944	114.564	77.0297	88.314
DOHH	1.52824	1.52824	3.25633e-19	4.3323e-17	466.543	478.214	574.322	383.133	555.262	1256.98	1751.11	1257.27	1294.69	1512.73
ABHD16A	-1.81474	1.81474	3.93487e-19	5.21288e-17	243.891	314.841	242.371	248.215	288.389	84.3614	64.9133	70.501	97.7684	68.3721
LAMB4	-5.39136	5.39136	4.02218e-19	5.30605e-17	306.878	607.106	106.481	688.271	561.055	12.6542	3.09111	23.5003	5.92536	11.3954
RUSC1-AS1	-1.69769	1.69769	5.11012e-19	6.71294e-17	559.192	729.841	606.774	563.753	611.533	278.392	171.557	193.878	148.134	168.081
PHLDB2	4.45525	4.45525	5.54585e-19	7.25485e-17	369.865	134.228	213.3	149.422	116.68	5255.71	5707.73	728.51	3261.91	6620.7
H4-16	-3.02306	3.02306	6.44156e-19	8.36469e-17	844.098	784.846	1358.9	842.071	718.283	101.234	69.5499	223.253	88.8804	79.7675
DCST1	-2.44787	2.44787	6.44775e-19	8.36469e-17	178.341	219.609	223.441	287.623	234.6	33.7445	34.0022	70.501	41.4775	31.3372
CLK2	-1.07133	1.07133	8.48048e-19	1.08665e-16	3974.04	4963.16	4970.81	4677.23	5191	2387.43	2151.41	2514.54	2029.44	2239.19
FAM3C	1.85708	1.85708	9.55284e-19	1.2141e-16	2172.32	2068.43	2056.61	1362.31	1619.03	5947.48	8171.34	6068.96	4989.15	8426.86
SAMSN1	4.48948	4.48948	1.07488e-18	1.36057e-16	178.707	114.936	104.453	87.8469	55.8572	1438.36	4962.77	458.257	2304.96	2999.83
LIN7C	1.42893	1.42893	1.12406e-18	1.41709e-16	2570.75	2634.08	2812.79	2519.1	2384.48	6521.13	7662.86	5020.26	6917.86	8660.47
DDX39B	-1.60881	1.60881	1.26558e-18	1.5891e-16	8539.12	11326.9	11928.6	10410.3	10471	3876.4	2766.54	4541.44	2832.32	3264.77
H4C8	-2.7625	2.7625	1.34495e-18	1.67529e-16	786.604	712.19	1122.95	1409.38	1520.56	151.85	85.0055	223.253	177.761	185.174
GOLGA6L4	-3.69177	3.69177	1.34393e-18	1.67529e-16	264.399	195.801	187.272	232.069	243.703	21.0903	6.18222	38.188	23.7014	2.84884
UHRF1	1.50013	1.50013	1.501e-18	1.85489e-16	837.14	807.012	836.638	793.085	883.786	1813.77	3219.39	2050.4	2417.55	2236.34
GCKR	-6.08202	6.08202	2.25196e-18	2.77196e-16	847.394	1000.76	313.697	379.301	837.445	25.3084	0	23.5003	0	5.69768
RBM6	-1.13123	1.13123	2.64004e-18	3.23689e-16	8254.95	11137.3	9673.9	9752.64	9437.39	4180.11	4007.62	5240.58	4417.36	4187.79
ADAT3	2.10765	2.10765	4.1928e-18	5.04184e-16	191.89	136.281	197.751	92.7729	167.158	788.779	615.131	552.258	604.387	829.012
UTS2	6.44812	6.44812	4.19167e-18	5.04184e-16	1.46481	9.03065	1.35214	4.65233	0.827515	156.069	930.424	88.1263	219.238	111.105
MAN2A1	1.58585	1.58585	4.58095e-18	5.48748e-16	3864.54	3766.19	2880.74	4036.03	3046.49	11426.7	10132.7	7481.92	12792.8	10985.1
GLDC	5.57994	5.57994	4.80262e-18	5.73107e-16	34.0569	167.067	160.567	240.005	43.0308	3813.13	8936.39	622.759	9045.06	8429.71
STOM	2.33634	2.33634	5.94647e-18	7.029e-16	3069.88	3557.67	3536.19	3497.45	2662.11	9874.5	19990.2	10078.7	19109.3	23374.7
ST8SIA6	3.84413	3.84413	6.26271e-18	7.33347e-16	48.3388	70.6033	35.4937	47.6179	20.2741	257.302	1057.16	417.131	399.962	1054.07
CYBA	2.017	2.017	6.54573e-18	7.60789e-16	1677.94	1924.76	2381.46	1383.93	1717.92	5622.68	9066.22	4902.76	8224.4	8948.2
ZNF416	-1.6133	1.6133	7.97562e-18	9.23547e-16	1167.82	949.039	1071.23	1119.3	1069.15	341.663	372.479	478.819	325.895	236.454
APBB3	-1.41804	1.41804	8.01e-18	9.24106e-16	1346.16	1086.96	1299.07	1281.85	1195.76	586.311	423.482	481.757	506.618	339.012
CENPT	-1.3642	1.3642	8.59326e-18	9.87751e-16	2039.02	2506.83	2823.27	2591.07	2615.77	1240.11	1012.34	834.262	841.401	965.756
SPON1	3.69993	3.69993	9.40428e-18	1.07701e-15	114.988	172.403	141.975	132.728	189.915	759.252	3180.75	678.572	1916.85	3227.73
GGH	2.67092	2.67092	1.14021e-17	1.29162e-15	1792.56	1715.82	1206.45	1797.44	1877.63	9279.75	14851.2	4194.81	13921.6	11176
MGAT2	2.49905	2.49905	1.19667e-17	1.35068e-15	21.9722	10.2621	17.9159	14.5043	15.7228	113.888	97.3699	108.689	77.0297	59.8256
KCNIP2	-2.56292	2.56292	1.38554e-17	1.55824e-15	153.073	257.784	297.809	282.424	208.534	63.271	37.0933	44.0631	29.6268	34.1861
WSB1	-1.10619	1.10619	1.57507e-17	1.76504e-15	13151.5	13530	13442	13973.1	14064.4	5673.3	6279.59	7305.67	5155.06	7241.75
GFRA3	4.89538	4.89538	1.63906e-17	1.82367e-15	2.56342	11.4936	3.38036	5.74699	4.96509	122.324	383.297	35.2505	145.171	142.442
H1-10-AS1	-2.59301	2.59301	1.6352e-17	1.82367e-15	157.101	153.521	195.046	204.429	125.368	21.0903	26.2744	44.0631	17.7761	28.4884
GCSAML	5.28291	5.28291	2.12369e-17	2.33793e-15	6.95786	16.0089	30.4232	9.30465	2.06879	316.355	1194.71	193.878	290.343	524.186
DPYD	2.97286	2.97286	2.22899e-17	2.44524e-15	2824.16	2503.95	2279.71	3270.04	2351.38	20672.8	17965.5	6497.84	31034.1	27693.6
STING1	1.89191	1.89191	2.30841e-17	2.51472e-15	1621.91	2102.91	1860.89	1524.05	1462.22	5677.52	6055.48	4033.25	7329.67	8714.59
FNDC4	-4.67501	4.67501	2.43054e-17	2.63409e-15	8611.26	6923.23	5542.77	4598.69	8539.54	337.445	105.098	725.573	94.8057	79.7675
YJEFN3	-3.01612	3.01612	2.43484e-17	2.63409e-15	169.918	347.68	248.456	403.11	235.842	37.9626	34.0022	29.3754	56.2909	17.093
SERHL	-4.25796	4.25796	2.65112e-17	2.85818e-15	79.0999	118.219	135.89	116.034	114.611	4.21807	1.54555	8.81263	5.92536	11.3954
COL7A1	-2.44543	2.44543	3.09482e-17	3.29114e-15	11125.2	13657.6	14877.6	14942.7	12257.6	3640.19	1250.35	3263.61	2456.06	1677.97
ENOSF1	-1.25086	1.25086	3.15929e-17	3.34832e-15	5434.45	6100.62	6377.04	7626.26	7671.06	2724.87	3118.93	2981.61	2364.22	2757.67
IFI27	4.09352	4.09352	4.4727e-17	4.64581e-15	2163.89	2564.29	3178.21	865.88	1247.48	20605.3	37393.1	8789.13	64613.1	39647.3
UBE2Q2	1.11298	1.11298	4.90165e-17	5.04112e-15	1370.33	1231.04	1429.55	1572.21	1387.33	2691.13	3378.58	2535.1	3223.4	3279.01
SMTNL2	-3.77021	3.77021	4.92904e-17	5.05267e-15	179.806	123.966	180.173	122.876	117.093	0	13.91	23.5003	0	11.3954
GATA2	3.44236	3.44236	5.70794e-17	5.76412e-15	64.8179	131.355	193.018	93.3202	81.9239	1134.66	1834.57	411.256	1031.01	1720.7
TUSC1	1.22379	1.22379	5.93612e-17	5.96761e-15	435.782	378.466	493.87	385.322	401.345	949.065	1177.71	851.887	1013.24	888.837
NEFM	7.98506	7.98506	5.97851e-17	5.99097e-15	32.2259	6.15726	4.05643	21.346	30.618	2779.71	7364.57	76.3761	9785.73	3908.61
PPFIA4	-4.02215	4.02215	6.47749e-17	6.47025e-15	612.658	663.753	423.558	629.159	1398.5	25.3084	15.4555	102.814	53.3282	34.1861
ANTKMT	1.66051	1.66051	6.84014e-17	6.74628e-15	299.92	212.631	309.641	209.081	199.017	670.673	863.965	652.134	764.371	931.57
TMEM135	1.24469	1.24469	7.72183e-17	7.54447e-15	585.925	512.284	487.109	604.802	452.65	1324.47	1386.36	987.014	1321.36	1242.09
GPR153	2.29131	2.29131	7.74648e-17	7.54497e-15	519.276	552.101	405.981	340.988	428.653	2071.07	2219.42	1057.52	2787.88	2860.23
CMA1	4.96435	4.96435	9.11638e-17	8.85166e-15	0.366203	3.28387	2.36625	5.74699	4.96509	113.888	162.283	102.814	124.433	19.9419
LOXL4	4.30502	4.30502	1.05095e-16	1.00791e-14	97.7762	66.088	68.6212	58.8382	67.8562	1168.4	3108.11	179.19	1025.09	1612.44
GYS2	-5.20311	5.20311	1.05071e-16	1.00791e-14	489.613	308.274	232.568	191.293	432.79	16.8723	0	8.81263	23.7014	0
HDC	4.50705	4.50705	1.15743e-16	1.10327e-14	31.8597	67.7299	150.426	54.4596	71.1663	1408.83	4148.27	414.193	1051.75	1512.73
ANKRD65	2.06506	2.06506	1.21224e-16	1.14851e-14	915.874	640.766	1205.77	956.464	831.652	3492.56	3052.47	2629.1	4372.91	5498.26
SLC1A5	1.23559	1.23559	1.46922e-16	1.38359e-14	4202.55	5078.92	6652.54	5199.11	5785.57	12468.6	11491.2	13301.2	14052	12079.1
SRSF5	-1.48717	1.48717	1.52106e-16	1.42383e-14	74663.3	48952.3	52551	45883.4	52768.1	23250	16038.2	21018.1	17675.3	20061.5
SLC16A1	3.68409	3.68409	1.54333e-16	1.44036e-14	1078.47	942.061	780.862	1028.44	645.048	8377.08	20277.7	2141.47	12544	14173
CRELD1	-2.14008	2.14008	1.90328e-16	1.74998e-14	245.356	304.169	274.823	341.809	309.904	46.3987	47.9122	114.564	56.2909	71.2209
LOX	3.89212	3.89212	1.92476e-16	1.75958e-14	207.637	170.761	84.1708	151.611	123.3	3041.23	3355.4	449.444	2962.68	1139.54
LHFPL5	-2.02819	2.02819	1.94588e-16	1.77371e-14	369.499	451.533	309.979	327.305	347.556	84.3614	106.643	105.752	41.4775	99.7093
IGLON5	-3.54053	3.54053	1.96409e-16	1.7851e-14	1683.07	1424.79	1069.21	1159.8	2308.35	219.34	41.73	226.191	100.731	76.9186
DHPS	-2.06352	2.06352	2.08149e-16	1.88631e-14	275.018	376.824	364.402	290.907	366.589	109.67	78.8233	96.9389	82.955	37.0349
PRPF3	-1.02105	1.02105	2.10463e-16	1.90177e-14	4540.92	4663.1	5091.15	4948.71	4470.65	2189.18	2879.37	2235.47	2275.34	2085.35
ITSN1	-1.00776	1.00776	2.27404e-16	2.04304e-14	3966.35	3191.51	3637.94	3583.93	3694.03	1847.51	1508.46	2012.22	1919.82	1715
BEX4	-1.58008	1.58008	2.69262e-16	2.41217e-14	7365.81	5576.43	4519.2	4793.81	6084.71	2400.08	1499.19	2018.09	1851.67	1723.55
TJAP1	-1.17958	1.17958	2.75137e-16	2.45776e-14	1453.09	1584.88	2003.87	1761.32	1770.47	835.177	707.864	857.762	743.633	649.535
GADD45B	-2.58739	2.58739	2.79776e-16	2.49208e-14	13622	6259.88	5861.87	4775.2	8949.57	1172.62	1271.99	1985.78	1019.16	1116.74
SOCS1	3.9945	3.9945	2.91817e-16	2.59195e-14	17.5777	30.7863	31.0993	15.0516	33.5143	198.249	653.769	88.1263	468.103	623.895
TMEM9B	1.07623	1.07623	3.27161e-16	2.89764e-14	5762.57	5604.34	5494.77	4971.42	5554.69	11051.3	14313.4	9693.89	11832.9	10837
IL19	9.18501	9.18501	3.80086e-16	3.33803e-14	2.19722	1.23145	1.35214	0.820999	0.413757	42.1807	151.464	29.3754	1928.7	1350.35
PXMP2	-1.8381	1.8381	4.72205e-16	4.12388e-14	133.664	144.49	164.285	152.158	137.781	37.9626	44.8211	38.188	32.5895	48.4302
LHFPL2	2.65438	2.65438	4.79471e-16	4.17567e-14	184.933	159.678	291.387	256.973	271.011	949.065	729.502	1539.27	1836.86	2276.22
NAV1	1.67985	1.67985	6.37502e-16	5.49077e-14	1348.36	1094.76	1182.79	1232.05	1204.86	3294.31	2967.46	3163.73	4207	5794.54
CCDC85B	1.96621	1.96621	6.42831e-16	5.52146e-14	450.43	219.609	363.726	210.723	336.798	1429.92	1171.53	989.952	1273.95	1316.16
RAB4B	-2.854	2.854	6.48224e-16	5.55253e-14	131.833	191.286	159.891	201.692	172.951	54.8349	10.8189	20.5628	20.7388	22.7907
PNPLA7	-2.5259	2.5259	7.15871e-16	6.11522e-14	663.926	613.674	729.481	927.455	529.609	231.994	74.1866	102.814	82.955	122.5
BTBD19	-3.21491	3.21491	7.28123e-16	6.20293e-14	1004.86	1118.57	720.354	521.882	1315.75	198.249	52.5488	132.189	56.2909	74.0698
NUDT3	1.93652	1.93652	7.46784e-16	6.34462e-14	72.8744	48.4371	78.0862	53.3649	63.7186	282.611	153.01	264.379	231.089	290.581
GPX1	1.53986	1.53986	8.17419e-16	6.90719e-14	5987.05	5571.5	7634.87	5551.32	6065.27	13885.9	20415.2	13468.6	19876.6	21927.5
FOXI2	-3.20777	3.20777	9.00786e-16	7.55043e-14	423.331	793.876	256.569	642.568	669.459	84.3614	46.3666	20.5628	77.0297	76.9186
BOC	-2.17097	2.17097	9.54474e-16	7.97904e-14	3746.62	4033.01	3459.79	5925.97	3529.76	1126.22	661.497	1404.15	705.118	706.512
HSF4	-2.75879	2.75879	1.01524e-15	8.44192e-14	639.391	685.509	838.666	717.279	912.335	75.9252	58.7311	196.815	165.91	65.5233
CD8B2	4.31176	4.31176	1.07979e-15	8.93112e-14	29.6624	25.45	18.2539	4.65233	17.7916	257.302	587.311	108.689	702.155	239.302
POTEI	-8.00892	8.00892	1.1489e-15	9.45269e-14	105.833	105.084	112.904	82.0999	249.496	0	0	0	0	0
SLC28A3	2.56424	2.56424	1.20251e-15	9.84202e-14	644.517	431.008	793.031	707.975	620.222	2880.94	2715.54	2235.47	4162.56	6914.13
IL15RA	1.61892	1.61892	1.39569e-15	1.12755e-13	233.638	205.653	270.766	174.873	186.605	501.95	687.772	525.82	776.222	791.977
TNFSF18	6.06653	6.06653	1.5739e-15	1.26498e-13	19.0426	11.0831	7.09875	3.284	12.8265	2442.26	324.566	52.8758	231.089	521.337
FOXE1	2.878	2.878	1.71014e-15	1.36938e-13	1290.87	1559.02	552.012	1004.36	1078.67	8676.57	5916.38	3460.42	10289.4	11979.4
TEPSIN	-1.40695	1.40695	1.71254e-15	1.36938e-13	909.648	1348.03	1146.28	1149.95	1120.45	577.875	383.297	434.756	379.223	378.895
GALNT5	1.67899	1.67899	1.81126e-15	1.44462e-13	5327.89	5323.16	7135.59	4170.13	8385.21	20061.1	18172.6	16153.5	20673.6	22095.6
SPDYE2	-3.92565	3.92565	1.84364e-15	1.4667e-13	218.989	340.702	116.284	299.117	363.279	8.43614	7.72777	44.0631	11.8507	17.093
TSSK4	-2.05309	2.05309	2.04372e-15	1.61355e-13	285.272	389.96	273.471	339.073	348.797	126.542	55.6399	70.501	53.3282	99.7093
EPPK1	4.68351	4.68351	2.1317e-15	1.67037e-13	156.003	213.452	81.4666	181.714	337.212	4732.67	1766.57	702.073	10573.8	7144.89
MPG	1.36335	1.36335	2.15161e-15	1.68175e-13	698.349	607.106	823.793	611.918	719.11	1771.59	2047.86	1283.71	2044.25	1749.19
CALB2	-3.17099	3.17099	2.46757e-15	1.91436e-13	2655.7	2892.68	3066.66	1165.27	2959.61	409.153	267.381	455.319	100.731	185.174
APOL6	1.65594	1.65594	2.70052e-15	2.0899e-13	3691.69	3895.91	5123.6	4020.16	3328.26	11148.4	8761.75	11709	15598.5	16001.9
TMC5	2.83881	2.83881	2.76344e-15	2.12805e-13	38.0851	31.6073	30.0852	67.8692	34.7556	215.121	176.193	199.753	482.917	378.895
MBNL2	1.26762	1.26762	2.84128e-15	2.18262e-13	2579.53	2382.45	2967.61	3689.3	2532.61	6403.03	7307.38	6339.22	7809.62	6210.47
PLSCR4	1.81044	1.81044	3.02678e-15	2.31942e-13	657.701	757.754	561.815	553.353	540.781	1632.39	1627.47	2032.78	3309.31	2170.81
UTP20	1.19428	1.19428	3.28431e-15	2.51061e-13	2241.16	2032.72	1710.8	1938.38	1925.63	4154.8	5636.64	3801.18	4047.02	4880.06
ETNK2	-3.01682	3.01682	3.30392e-15	2.51944e-13	3452.93	5057.99	3293.48	3996.07	6054.51	809.869	216.378	919.451	429.589	333.314
PKMYT1	1.7192	1.7192	3.37146e-15	2.55538e-13	419.669	414.589	536.462	439.234	506.439	1535.38	1873.21	860.7	1676.88	1675.12
CDK15	4.24312	4.24312	3.37557e-15	2.55538e-13	7.32406	18.0613	25.6907	9.57832	9.93017	206.685	635.223	67.5635	189.611	230.756
ARHGAP25	1.83136	1.83136	3.53694e-15	2.66463e-13	302.118	240.544	221.413	327.031	202.327	717.072	860.874	672.697	1131.74	1219.3
TMTC3	2.22603	2.22603	3.86895e-15	2.90776e-13	3970.37	3716.11	3473.31	4734.15	3283.16	14514.4	15721.4	9097.57	23917.7	26468.6
SETD6	-1.14734	1.14734	3.87929e-15	2.90853e-13	1528.17	1958.83	1735.81	1577.69	1693.92	890.012	816.053	837.2	642.901	652.384
METTL15P1	2.54435	2.54435	3.91666e-15	2.92953e-13	39.5499	47.6162	18.592	25.1773	32.2731	257.302	193.194	114.564	148.134	239.302
SYNPO	3.48303	3.48303	4.58893e-15	3.42418e-13	960.917	972.847	580.745	775.844	1073.7	8604.86	5837.56	2311.85	14706.7	17335.2
NUP210	1.53308	1.53308	4.67533e-15	3.48034e-13	2029.86	2441.15	1968.38	2235.58	2269.87	6542.22	6665.97	3824.68	7424.47	7216.11
KLC1	-1.3641	1.3641	5.15365e-15	3.81822e-13	3617.35	4495.62	3798.17	3805.88	4849.24	1948.75	1486.82	1909.4	1398.38	1256.34
ANO1	4.55253	4.55253	5.22735e-15	3.85455e-13	2389.11	672.373	436.066	509.293	1765.92	28138.7	20257.6	4614.88	41542.7	40909.3
SERPINE2	2.80555	2.80555	5.45668e-15	4.01419e-13	934.55	1407.55	1055.01	1244.09	736.902	4087.31	12203.7	3339.99	8470.3	9489.48
GPR87	-1.44038	1.44038	5.73507e-15	4.17968e-13	268.427	227.819	251.498	285.434	300.388	92.7975	112.825	79.3136	106.656	94.0116
ELSPBP1	8.31768	8.31768	5.8182e-15	4.23037e-13	0	0.820968	0	0	0	16.8723	94.2788	35.2505	35.5522	45.5814
SUSD2	5.3121	5.3121	5.98812e-15	4.33376e-13	121.579	141.617	63.8887	196.766	152.263	2260.88	1868.57	364.255	11930.7	10438.1
HSPA13	1.53259	1.53259	6.15172e-15	4.44188e-13	684.067	727.378	656.127	633.811	609.051	1737.84	2581.08	1245.52	2070.91	1928.66
RTP4	3.87492	3.87492	6.61224e-15	4.74156e-13	72.8744	67.3194	201.131	65.4062	52.9609	755.034	1084.98	443.569	2527.17	1934.36
CA2	4.60543	4.60543	6.7171e-15	4.80573e-13	1575.04	724.505	675.395	503.272	736.902	24899.3	36524.5	1295.46	18051.6	21833.5
HYPK	-2.28575	2.28575	6.78305e-15	4.84183e-13	146.115	168.299	168.68	154.621	163.02	67.4891	29.3655	17.6253	41.4775	17.093
CPA6	4.34212	4.34212	6.79999e-15	4.84287e-13	13.1833	13.1355	11.8312	9.03099	14.0677	139.196	173.102	44.0631	684.379	199.419
MXRA8	-3.36545	3.36545	8.40968e-15	5.92182e-13	7507.16	5553.85	8609.09	6601.1	9404.7	1324.47	231.833	1227.89	444.402	435.872
C9orf40	1.9062	1.9062	8.85895e-15	6.2102e-13	328.118	351.374	313.697	301.58	217.223	974.374	1421.91	652.134	1164.33	1447.21
ZNF431	-2.59234	2.59234	9.31811e-15	6.51747e-13	35897.4	26571.9	19136.9	22159.9	25977.3	4369.92	2248.78	8116.43	3647.06	3136.57
CCL13	7.7482	7.7482	9.86465e-15	6.869e-13	0	0	1.69018	0	0	21.0903	157.647	23.5003	94.8057	74.0698
ELOVL5	1.71847	1.71847	1.00409e-14	6.97617e-13	2582.1	2191.57	4435.7	3236.92	2557.85	9165.86	9131.13	8339.68	10375.3	12366.8
ATG16L2	-2.09168	2.09168	1.10873e-14	7.65221e-13	5795.9	8430.11	6099.51	7360.53	7852.29	2416.95	814.507	1838.9	1777.61	1504.19
NPIPA2	-4.3777	4.3777	1.14585e-14	7.891e-13	102.537	79.2234	117.636	77.1739	134.057	4.21807	0	8.81263	11.8507	2.84884
CCNL2	-1.50207	1.50207	1.15397e-14	7.92945e-13	16034.2	18256.3	20493.7	16677.2	19039.5	7600.96	5001.41	8615.81	5015.82	5729.01
RASL11A	1.54794	1.54794	1.17637e-14	8.06561e-13	192.257	206.884	263.33	204.429	234.6	666.455	908.786	549.32	509.581	575.465
NREP	-2.35557	2.35557	1.28752e-14	8.75092e-13	222.285	169.53	172.06	236.174	247.841	33.7445	23.1833	73.4386	38.5148	39.8837
NOX5	-3.49776	3.49776	1.3144e-14	8.91423e-13	232.173	270.92	285.978	186.64	107.991	0	30.9111	29.3754	17.7761	11.3954
VOPP1	1.00781	1.00781	1.3367e-14	9.0459e-13	1115.09	1055.35	1178.39	1049.51	1084.87	1733.63	2520.8	2047.47	2399.77	2301.86
KHDC4	-1.03681	1.03681	1.3746e-14	9.28225e-13	4559.23	4755.87	4786.58	5573.49	4760.28	2142.78	2921.1	2399.97	2053.14	2373.08
ZBTB48	-1.06812	1.06812	1.4781e-14	9.89566e-13	1776.82	1901.77	2220.89	1946.59	1998.03	919.539	935.06	1160.33	779.185	900.233
LENG8	-2.02124	2.02124	1.55103e-14	1.03617e-12	16641.4	21236.4	21327	19755.4	25764.7	6774.22	2828.36	7188.17	4245.52	4774.65
NRXN1	5.90954	5.90954	1.65992e-14	1.10186e-12	24.1694	23.3976	6.08464	9.85199	15.7228	177.159	1806.75	23.5003	1537.63	1207.91
NPIPA3	-4.00491	4.00491	1.67203e-14	1.1052e-12	74.3392	76.3501	100.735	71.4269	103.853	8.43614	3.09111	0	8.88804	8.54651
SPDYE2B	-4.93407	4.93407	1.67032e-14	1.1052e-12	201.778	320.588	102.763	251.773	351.694	0	4.63666	29.3754	5.92536	0
MZT2A	1.24518	1.24518	1.69179e-14	1.1159e-12	1813.07	1634.55	2656.96	1803.46	2189.6	4800.16	5152.88	4280	4817.32	4882.91
NPIPA7	-3.26337	3.26337	1.75118e-14	1.15022e-12	86.4239	104.673	147.045	124.244	141.091	4.21807	10.8189	32.313	5.92536	8.54651
SDR39U1	-1.28943	1.28943	1.98758e-14	1.29462e-12	330.681	427.314	418.488	395.995	420.377	130.76	151.464	205.628	159.985	165.233
TNFAIP8L1	1.22975	1.22975	2.00702e-14	1.30456e-12	622.545	530.346	598.999	641.2	578.846	1332.91	1513.1	992.889	1667.99	1458.6
MPP7	1.37215	1.37215	2.016e-14	1.30768e-12	12136.3	11425	11047	11376.6	11802	35452.9	22796.9	22055.1	35264.8	34029.4
SPTBN5	-2.38826	2.38826	2.29822e-14	1.47241e-12	1940.14	2304.05	2969.98	2058.24	2430	451.333	211.741	790.199	349.596	438.721
CGAS	2.92834	2.92834	2.43937e-14	1.55965e-12	190.792	146.132	121.693	123.971	92.6816	649.582	1870.12	387.756	1232.47	991.396
LIPI	-5.60571	5.60571	2.73043e-14	1.72808e-12	100.34	81.6864	196.061	125.065	165.089	8.43614	0	8.81263	0	0
SLC23A3	-3.09577	3.09577	3.10934e-14	1.95208e-12	238.764	280.771	537.814	348.377	209.361	80.1433	43.2755	26.4379	17.7761	25.6395
LRRC8D	2.66082	2.66082	3.3714e-14	2.11236e-12	1042.21	811.938	908.977	830.577	717.041	3964.98	6761.8	1759.59	6935.63	7834.3
HOXC4	-1.49373	1.49373	3.69368e-14	2.30046e-12	1974.93	2934.55	2947.67	2510.61	3211.58	830.959	1069.52	1222.02	746.595	945.814
IL11RA	-1.77896	1.77896	3.94243e-14	2.4505e-12	457.754	656.775	716.297	803.758	584.639	202.467	126.735	208.566	165.91	242.151
FTH1	-3.4121	3.4121	4.01394e-14	2.49e-12	146714	36121.8	53874.7	57064.3	96068.6	8841.07	2387.88	12387.6	6823.05	6187.68
GCH1	1.88807	1.88807	4.1456e-14	2.56657e-12	1106.67	904.707	1163.18	1148.3	1070.39	3412.42	4010.71	2209.03	4251.44	6076.57
CALML3	-2.51565	2.51565	4.24843e-14	2.62296e-12	3382.25	4281.35	5170.59	3218.32	3798.29	776.124	341.567	1289.58	577.722	492.849
FOXQ1	1.82531	1.82531	4.6772e-14	2.85054e-12	1589.69	1579.54	1516.09	1291.16	1273.13	5302.11	6248.68	2690.79	6731.21	4714.83
MRNIP	-2.31327	2.31327	5.20362e-14	3.15293e-12	3483.69	3275.25	2601.18	1966.57	3774.71	733.944	341.567	984.077	542.17	444.419
LRRC31	11.1986	11.1986	5.23724e-14	3.16716e-12	0	0	3.38036	0	0.827515	1062.95	789.778	41.1256	5223.2	2800.41
KATNBL1	-1.27897	1.27897	5.49442e-14	3.30989e-12	10738.9	7021.74	9766.86	10483.3	9307.88	4399.44	3304.39	4600.19	3383.38	3823.14
EGLN2	-2.39607	2.39607	5.76596e-14	3.46614e-12	1070.05	912.917	957.655	790.075	883.372	210.903	119.008	331.942	100.731	119.651
QRICH2	-1.78214	1.78214	6.28201e-14	3.74823e-12	946.635	1551.63	1322.39	1396.52	1215.21	497.732	256.562	481.757	284.417	361.802
ARHGAP33	-2.10658	2.10658	6.40873e-14	3.80206e-12	789.9	1230.63	1357.21	1078.79	1119.21	371.19	145.282	179.19	322.932	287.733
NPIPB5	-1.40258	1.40258	6.66433e-14	3.94622e-12	2616.52	3754.29	3700.14	2473.94	3289.78	1455.23	928.878	1257.27	1182.11	1179.42
LTC4S	2.18557	2.18557	6.77712e-14	4.00542e-12	94.1142	93.5904	199.779	109.193	125.782	653.801	712.5	331.942	476.991	655.233
SLC27A2	2.40551	2.40551	7.2331e-14	4.25881e-12	306.146	339.06	447.559	246.847	498.578	1885.48	3117.38	919.451	2133.13	1675.12
CCL24	3.49797	3.49797	7.49215e-14	4.40305e-12	80.1985	74.7081	28.395	173.504	93.0954	868.922	503.851	587.508	1845.75	1281.98
RBM38	1.53759	1.53759	7.83869e-14	4.58945e-12	743.392	766.784	752.129	539.944	545.332	1742.06	2664.54	1474.65	1789.46	2034.07
PTGES	3.28159	3.28159	8.19862e-14	4.79121e-12	450.796	269.278	242.709	199.503	288.389	2341.03	2448.16	693.26	3016.01	5606.51
OGFOD2	-2.12909	2.12909	8.33201e-14	4.86008e-12	92.2832	100.979	94.3119	95.7832	109.646	21.0903	30.9111	20.5628	17.7761	17.093
CLDN1	1.78361	1.78361	8.67532e-14	5.05091e-12	8514.59	7712.59	8374.49	5306.12	10896.7	25616.3	35235.5	19611	25085	34926.8
SPIN2A	-7.03891	7.03891	8.87144e-14	5.15549e-12	59.6911	79.2234	63.2126	72.2479	59.9948	0	0	0	0	0
H1-2	-1.81741	1.81741	9.07521e-14	5.26413e-12	3782.15	3288.8	4887.32	5520.4	4161.57	1054.52	760.413	1180.89	1585.03	1564.01
GBP4	2.17836	2.17836	9.96366e-14	5.75811e-12	2333.45	2313.49	1609.73	1766.52	2466.82	8052.29	6166.76	5886.83	12440.3	14936.5
GPS2	-2.03337	2.03337	1.08019e-13	6.19674e-12	114.622	130.944	168.004	123.697	139.436	54.8349	35.5477	26.4379	26.6641	25.6395
RSRP1	-1.37072	1.37072	1.23974e-13	7.09901e-12	16003.4	14240.5	14369.9	14542.6	10825.5	4804.38	5681.46	7176.42	4129.98	5264.65
ADHFE1	-1.69593	1.69593	1.25986e-13	7.20102e-12	149.411	158.857	192.342	178.704	146.056	67.4891	38.6389	52.8758	53.3282	51.2791
ITGA2B	2.90952	2.90952	1.31395e-13	7.48281e-12	78.3675	99.3372	96.6782	90.0362	60.4086	784.561	996.882	164.502	491.805	752.093
TMEM183B	1.44681	1.44681	1.34101e-13	7.62305e-12	143.185	148.595	154.82	137.38	105.508	438.679	438.937	258.504	355.522	387.442
MIER1	1.09	1.09	1.36416e-13	7.74056e-12	2448.8	2091.01	2064.38	2341.49	1997.21	4180.11	5468.17	3666.05	4852.87	5113.66
CYP2D6	-2.71387	2.71387	1.43838e-13	8.14694e-12	283.075	520.083	523.279	366.713	427.825	118.106	43.2755	88.1263	59.2536	22.7907
COX18	1.0714	1.0714	1.48652e-13	8.38916e-12	891.704	894.035	894.104	878.742	766.278	1670.35	2228.69	1457.02	1979.07	1737.79
RIF1	1.25556	1.25556	1.55034e-13	8.71785e-12	3380.05	3395.53	2801.64	3581.2	2619.5	6289.14	9322.78	6124.78	8174.03	7745.99
CCDC159	-1.55825	1.55825	1.55863e-13	8.74877e-12	994.974	1171.52	1169.6	1018.59	1189.97	383.844	310.656	575.758	275.529	341.861
YIF1B	1.00974	1.00974	1.58341e-13	8.85604e-12	1593.72	1554.91	1435.3	1449.61	1691.85	3171.99	3727.88	2452.85	3110.81	3079.59
UFL1	1.07888	1.07888	1.62378e-13	9.04947e-12	5578	6090.76	5269.3	5931.44	5702.82	13299.6	10975	9115.19	12896.5	14079
CLDN5	3.58518	3.58518	1.65765e-13	9.2218e-12	78.7337	71.4242	144.003	69.5112	56.271	463.987	510.033	408.318	1499.12	2159.42
PPOX	-1.24557	1.24557	1.73179e-13	9.61715e-12	1383.15	1371.02	1664.49	1756.94	1624	868.922	525.488	672.697	654.752	586.861
DPP4	4.5043	4.5043	1.77185e-13	9.82216e-12	61.8883	58.6992	59.4942	59.3856	51.7197	1855.95	1574.92	47.0007	903.617	2227.79
CYP2S1	2.95547	2.95547	1.95892e-13	1.08017e-11	1352.02	1898.08	920.471	1115.74	1478.77	8997.14	11825	2573.29	13817.9	15258.4
IL15	1.6183	1.6183	1.99384e-13	1.09749e-11	242.793	213.452	254.203	246.3	281.769	463.987	891.785	599.259	971.759	863.198
COL8A2	2.54536	2.54536	2.0959e-13	1.14761e-11	479.726	644.05	323.5	285.708	528.782	2847.2	3077.2	966.451	3143.4	3165.06
GOLM2	1.07279	1.07279	2.10008e-13	1.14788e-11	1465.91	1475.69	1656.04	1573.85	1265.68	2842.98	2826.82	2784.79	3270.8	3920
PANK3	1.01493	1.01493	2.26789e-13	1.23314e-11	5833.98	6754.52	4724.05	6078.4	6069.41	13544.2	12724.5	10419.5	10976.7	11871.1
VAMP1	-1.21091	1.21091	2.31921e-13	1.25668e-11	736.434	1032.37	1063.46	1030.08	928.885	447.115	409.572	490.57	355.522	370.349
CFH	2.54998	2.54998	2.32648e-13	1.25744e-11	1007.79	1252.8	1963.31	494.789	836.203	3724.55	7217.74	6909.1	7394.85	7278.78
TENM3	2.67465	2.67465	2.32867e-13	1.25744e-11	101.804	169.53	69.6353	191.84	115.852	658.019	1346.18	411.256	1022.12	697.965
TRIM46	-3.0656	3.0656	2.41908e-13	1.30176e-11	366.935	519.673	471.56	737.804	760.072	75.9252	18.5466	85.1887	121.47	45.5814
RHEX	3.63596	3.63596	2.53675e-13	1.36274e-11	19.4088	25.45	43.2685	25.9983	18.6191	329.009	740.32	70.501	263.678	242.151
TRIM69	1.35066	1.35066	2.63609e-13	1.40884e-11	2109.7	2331.96	2003.2	2221.9	1778.33	4087.31	5591.81	4086.12	6189.04	6674.83
FAM25A	-7.72393	7.72393	2.68484e-13	1.43245e-11	3577.07	1027.03	328.571	979.999	1107.63	21.0903	0	2.93754	11.8507	0
GPT	-2.52804	2.52804	2.7006e-13	1.4384e-11	875.958	1378.41	1273.72	1707.68	1458.49	274.174	72.641	276.129	263.678	282.035
UCP2	1.82121	1.82121	2.95332e-13	1.56501e-11	405.753	570.163	412.741	349.745	250.323	982.81	1392.54	1257.27	1688.73	1700.76
TMEM38B	1.87544	1.87544	2.97111e-13	1.57177e-11	306.146	274.203	214.315	283.792	157.228	788.779	1282.81	602.196	888.804	962.907
SERPINB4	4.47614	4.47614	3.14204e-13	1.6538e-11	6918.31	4860.13	2367.26	5649.84	6331.73	105384	185497	4896.88	145180	140533
FAM193B	-1.42313	1.42313	3.15786e-13	1.65934e-11	4538.35	5719.28	6195.18	5315.97	6553.09	2210.27	1476	2764.23	1893.15	2227.79
ZBTB6	1.20372	1.20372	3.20152e-13	1.67945e-11	981.79	1082.45	989.43	1076.6	937.574	2075.29	2814.45	1677.34	2426.43	2666.51
CNTD1	-1.88965	1.88965	3.21982e-13	1.68623e-11	129.27	173.224	164.623	165.021	160.124	46.3987	51.0033	35.2505	59.2536	19.9419
NADSYN1	-1.03316	1.03316	3.37448e-13	1.75402e-11	14247.5	14474.1	14077.8	15558.2	17628.1	9148.99	6512.96	7326.23	6411.24	7748.84
SUGP2	-1.50771	1.50771	3.37598e-13	1.75402e-11	7423.67	10964	8616.53	8877.73	9187.89	3517.87	2319.88	4456.25	2867.87	2697.85
SPRED3	-2.31385	2.31385	3.45128e-13	1.78893e-11	85.6915	122.735	99.3824	97.4252	129.506	33.7445	15.4555	23.5003	23.7014	17.093
VIPR1	-2.48941	2.48941	3.6135e-13	1.86429e-11	1453.09	1473.64	1510.34	1735.87	1572.28	253.084	154.555	572.821	248.865	153.837
SMAD5	1.13299	1.13299	3.68671e-13	1.89893e-11	4446.44	4866.7	4436.38	5616.73	4430.1	9617.19	13182	8586.44	11207.8	9580.64
P2RY1	1.65998	1.65998	3.81136e-13	1.95669e-11	8157.54	7726.54	7621.35	8073.16	9113.83	22583.5	23234.3	15569	29603.1	37601.8
TNFRSF4	3.55736	3.55736	3.87173e-13	1.98442e-11	10.9861	23.8081	12.5073	18.3356	4.55133	101.234	272.018	58.7508	148.134	242.151
CCDC71L	1.41926	1.41926	3.95904e-13	2.01938e-11	360.71	298.832	464.123	258.067	362.038	881.576	924.241	857.762	835.476	1162.33
RPS10P5	-2.54142	2.54142	3.95919e-13	2.01938e-11	115.354	113.704	87.8892	115.487	83.579	8.43614	9.27332	20.5628	29.6268	22.7907
H2BC6	-2.95396	2.95396	3.95931e-13	2.01938e-11	78.3675	89.896	132.172	130.539	85.6478	4.21807	7.72777	14.6877	17.7761	22.7907
SCN2A	4.96371	4.96371	4.58102e-13	2.31009e-11	3.29583	0	0.676071	2.18933	2.48254	59.0529	98.9155	11.7502	65.1789	34.1861
C1QTNF1	4.57253	4.57253	4.99945e-13	2.51299e-11	81.2971	162.141	171.722	112.477	131.575	1046.08	1799.02	276.129	5318.01	7244.59
ARRDC1	-1.38942	1.38942	5.31086e-13	2.66096e-11	9663.37	7180.6	7033.84	5267.25	7527.9	3087.63	2152.96	3163.73	2909.35	2695
NACA4P	-4.97206	4.97206	5.45123e-13	2.72257e-11	112.058	84.9702	91.6076	128.076	57.0985	0	6.18222	5.87508	0	0
TMPRSS11A	1.5838	1.5838	5.73559e-13	2.86002e-11	22864.3	21985.9	17873.6	14413.2	21845.1	61735.6	46340.3	42309.4	70153.3	76172.2
CCR3	5.39525	5.39525	5.74828e-13	2.86178e-11	0.732406	4.10484	6.76071	1.642	4.96509	109.67	102.007	5.87508	263.678	282.035
FBXL15	1.26608	1.26608	5.88527e-13	2.92533e-11	480.092	367.383	525.307	330.863	498.164	1067.17	1074.16	919.451	1025.09	1207.91
NSUN5P1	-1.59371	1.59371	5.9278e-13	2.94179e-11	1605.43	2109.48	2155.99	2181.94	1854.05	814.087	681.589	863.637	485.879	441.57
NFE2L3	1.94339	1.94339	6.07983e-13	3.00769e-11	829.084	889.109	809.933	478.916	685.182	2547.71	3312.12	1539.27	2915.28	3880.12
OSMR	1.82535	1.82535	6.12019e-13	3.00861e-11	1468.47	2048.32	1656.71	1835.21	1494.49	4665.18	6780.35	3351.74	6938.6	8392.68
ZFYVE19	-1.424	1.424	6.09297e-13	3.00861e-11	4366.24	4358.11	5279.1	5158.88	5515.38	2054.2	1307.54	2538.04	1667.99	1640.93
CEBPE	6.41251	6.41251	6.11831e-13	3.00861e-11	0.732406	3.28387	0	0	3.31006	109.67	52.5488	17.6253	174.798	250.698
BMP8A	-2.53154	2.53154	6.11866e-13	3.00861e-11	338.372	403.095	439.446	376.291	318.179	88.5794	47.9122	126.314	26.6641	39.8837
D2HGDH	-1.693	1.693	6.16459e-13	3.02094e-11	3589.16	4900.36	5248.34	5323.08	4457.41	1872.82	814.507	1571.59	1667.99	1361.74
ATP6V0C	-2.25674	2.25674	6.54693e-13	3.19828e-11	83.1281	81.6864	80.1144	82.6472	99.3017	12.6542	15.4555	29.3754	14.8134	17.093
TPGS1	1.37861	1.37861	6.67786e-13	3.25715e-11	130.368	112.883	140.623	135.465	116.68	345.882	253.471	299.629	305.156	458.663
HPGDS	3.19747	3.19747	6.79989e-13	3.30635e-11	78.3675	74.7081	91.6076	78.8159	58.7535	476.642	1505.37	170.377	565.872	780.582
RGS13	4.81466	4.81466	7.1738e-13	3.47196e-11	5.12684	16.0089	22.6484	11.2203	4.13757	231.994	808.325	29.3754	207.388	384.593
PRRG4	1.00389	1.00389	7.32994e-13	3.53658e-11	9227.22	9152.16	7526.02	8046.61	8712.9	15033.2	14758.5	16855.6	17793.9	21118.4
U2AF1L4	-1.74988	1.74988	7.66584e-13	3.68727e-11	272.821	293.496	329.585	278.045	315.697	156.069	89.6421	67.5635	53.3282	85.4651
CXCL1	7.95607	7.95607	7.70606e-13	3.70092e-11	10.2537	23.3976	8.11285	6.02066	11.999	172.941	2434.25	88.1263	595.499	11537.8
PLOD2	1.96193	1.96193	7.92144e-13	3.79015e-11	2762.64	1888.23	1787.53	2394.31	2102.71	6052.93	11712.2	4770.57	8778.42	11278.5
ASF1B	1.39118	1.39118	7.94034e-13	3.79015e-11	662.095	662.521	867.399	769.55	699.664	1463.67	2608.9	1524.58	2103.5	1885.93
EFNA5	-1.23228	1.23228	7.96546e-13	3.79634e-11	2239.33	2769.95	2310.81	2063.72	2669.56	797.215	1003.06	1330.71	915.468	1076.86
EP400P1	-1.04801	1.04801	8.18714e-13	3.89013e-11	852.155	1063.56	1048.59	1067.3	987.225	611.62	421.936	443.569	506.618	461.512
RNASEK	-2.06078	2.06078	9.02826e-13	4.25744e-11	485.219	610.8	303.556	344.546	413.344	164.505	71.0955	85.1887	112.582	94.0116
SLC34A3	-2.85878	2.85878	9.08457e-13	4.27754e-11	582.263	826.715	654.775	662.82	575.95	147.632	41.73	146.877	26.6641	99.7093
TUBGCP6	-1.3851	1.3851	9.13428e-13	4.29448e-11	3598.31	5374.06	5423.44	4719.65	5203	1999.36	1315.27	2261.91	2053.14	1692.21
SRGN	3.61768	3.61768	9.27111e-13	4.33305e-11	526.966	551.691	493.532	426.372	489.889	2733.31	13438.6	992.889	6319.4	7053.72
ACOT4	-2.19524	2.19524	9.27174e-13	4.33305e-11	853.619	635.019	1099.63	1095.76	652.495	75.9252	217.923	267.316	201.462	176.628
KCNH2	3.82049	3.82049	9.58917e-13	4.47471e-11	11.7185	15.1879	28.395	62.9432	9.51642	514.604	556.399	141.002	266.641	333.314
MRPL2	-1.24223	1.24223	9.70208e-13	4.52065e-11	359.245	301.295	381.642	282.971	345.901	134.978	162.283	126.314	145.171	131.047
GABBR1	-1.38622	1.38622	1.05971e-12	4.90115e-11	1662.93	2368.49	2088.72	2132.95	2174.71	1117.79	612.039	857.762	684.379	735
KIT	3.19483	3.19483	1.07886e-12	4.98235e-11	669.785	366.562	507.391	870.532	303.698	4293.99	10699.9	1753.71	3255.98	4880.06
PABPC3	-2.1524	2.1524	1.15368e-12	5.30437e-11	748.885	453.585	452.292	420.625	756.762	185.595	89.6421	164.502	79.9923	125.349
ADAMTS15	4.69583	4.69583	1.23219e-12	5.63224e-11	12.4509	16.4194	49.6912	12.0413	18.2053	261.52	1152.98	52.8758	334.783	1014.19
NLRP1	-1.93296	1.93296	1.25412e-12	5.71576e-11	2680.61	1678.06	1168.25	1770.35	2095.27	489.296	435.846	696.198	521.432	319.07
KRT79	-3.06092	3.06092	1.29057e-12	5.86476e-11	1378.02	2172.28	1026.95	1499.69	944.194	84.3614	398.753	111.627	124.433	111.105
PARP9	1.75616	1.75616	1.42839e-12	6.48167e-11	3205.74	3269.1	4234.23	2984.06	3034.5	8178.83	11118.7	7123.54	16060.7	14019.1
RAB23	1.51955	1.51955	1.47264e-12	6.66309e-11	212.398	209.757	242.371	243.837	235.014	375.408	857.783	590.446	716.968	720.756
CACNA2D2	-1.81583	1.81583	1.50811e-12	6.8039e-11	135.129	117.809	123.045	132.454	117.921	59.0529	32.4566	47.0007	23.7014	22.7907
MYO15B	-2.34342	2.34342	1.55575e-12	6.99865e-11	3274.95	4654.07	5294.31	4793.54	4153.3	717.072	428.118	1668.52	669.566	888.837
ZNF92	-2.16466	2.16466	1.55952e-12	7.00553e-11	10458.4	4237.43	3803.58	5595.11	4116.88	1130.44	1333.81	1627.4	1247.29	951.512
KIAA0895L	-1.58363	1.58363	1.61331e-12	7.22636e-11	1717.49	2429.25	2559.94	2263.22	2294.7	877.358	506.942	1063.39	660.678	660.93
GXYLT2	3.22398	3.22398	1.63665e-12	7.32043e-11	9.88748	14.7774	6.08464	5.74699	4.96509	67.4891	136.009	41.1256	41.4775	94.0116
FAM189A2	-1.16007	1.16007	1.68757e-12	7.52666e-11	1984.82	2415.29	1660.09	2160.05	2070.44	759.252	876.329	1078.08	1075.45	811.919
OBSCN-AS1	-2.58917	2.58917	1.82853e-12	8.10907e-11	113.889	137.512	197.413	162.284	172.951	16.8723	9.27332	35.2505	29.6268	42.7326
LPIN3	-2.42657	2.42657	1.87583e-12	8.30704e-11	5958.12	9134.5	7494.59	7818.37	10383.7	1678.79	581.128	2640.85	1439.86	1253.49
IL13	6.97887	6.97887	1.89803e-12	8.39349e-11	0	0	1.35214	3.01033	0	25.3084	92.7332	17.6253	290.343	153.837
SCIN	2.36539	2.36539	1.93356e-12	8.5265e-11	9227.58	8934.19	12130.7	11024.4	11281.9	51300.1	34816.7	22619.1	83147.6	79157.8
CAPRIN2	-1.43456	1.43456	1.97323e-12	8.67462e-11	1422.7	1552.04	1791.59	2144.45	1609.93	489.296	666.134	857.762	642.901	490
CXCL6	5.84779	5.84779	2.213e-12	9.67684e-11	5.12684	21.7557	5.07053	5.47333	0.827515	59.0529	364.751	76.3761	260.716	1435.81
ZNF426	-2.59897	2.59897	2.23777e-12	9.77147e-11	28823.5	12972.9	10432.1	18640	15488.2	4428.97	1343.09	4006.81	2287.19	2196.45
BFSP1	-1.64019	1.64019	2.26022e-12	9.85574e-11	230.342	199.495	255.217	294.465	167.985	75.9252	69.5499	73.4386	77.0297	74.0698
CD44	1.31131	1.31131	2.33775e-12	1.01655e-10	28551	27456.1	25086.3	30183.7	26725	66152	73565.3	43090.8	77785.1	81878.4
HMGN2	1.38269	1.38269	2.35739e-12	1.02366e-10	10378.2	7955.59	11496.2	9087.64	8237.08	20655.9	33710.1	18911.9	25170.9	24494.3
MYB	1.48792	1.48792	2.46078e-12	1.06708e-10	483.754	517.21	441.136	600.697	370.727	1311.82	1803.66	1248.46	933.244	1464.3
MGAT3	3.29589	3.29589	2.52305e-12	1.09105e-10	134.03	206.474	192.004	133.823	117.921	1952.97	625.949	378.943	1830.94	2917.21
MAPK15	-3.34628	3.34628	2.55089e-12	1.10128e-10	466.909	1313.96	1239.58	1043.49	918.541	185.595	20.0922	143.94	74.067	74.0698
LITAF	1.97778	1.97778	2.58113e-12	1.11156e-10	3550.34	3524.01	6918.23	4446.26	2551.64	15893.7	16268.5	11200.8	20694.3	18622.9
OR14L1P	8.96582	8.96582	2.59453e-12	1.11426e-10	0	0	0	0	0	25.3084	61.8222	0	29.6268	45.5814
C12orf76	-1.16323	1.16323	2.60415e-12	1.11686e-10	949.565	644.05	768.693	941.686	850.271	409.153	397.207	384.818	311.081	353.256
DOC2B	3.89167	3.89167	2.62577e-12	1.12459e-10	305.78	352.606	194.37	278.045	472.097	2096.38	2865.46	769.636	7442.25	10614.8
USP13	-1.27978	1.27978	2.63398e-12	1.12656e-10	743.758	764.732	716.973	819.083	912.335	244.648	319.93	458.257	290.343	310.523
SGMS1	1.31977	1.31977	2.6543e-12	1.13215e-10	1851.52	1515.51	1617.16	1653.77	1511.04	3226.82	4778.85	2952.23	4138.86	5233.31
TMEM98	1.91043	1.91043	2.65344e-12	1.13215e-10	827.619	974.079	1422.12	753.403	891.647	2880.94	5053.96	2126.78	4201.08	4031.11
CYP3A4	-3.57255	3.57255	2.7255e-12	1.16094e-10	152.34	142.848	140.285	351.387	125.368	21.0903	15.4555	11.7502	29.6268	0
PI4KAP1	-2.36582	2.36582	2.76448e-12	1.17594e-10	1865.8	2468.24	1950.8	2394.31	1920.66	375.408	310.656	326.067	841.401	205.116
RARB	1.79231	1.79231	2.93634e-12	1.24565e-10	697.251	882.541	1698.29	1018.04	945.435	3053.88	3794.34	2834.73	4233.67	4236.22
MAP1LC3A	-2.17563	2.17563	2.9616e-12	1.25467e-10	3322.93	2463.32	1973.79	1634.33	2516.89	792.997	248.834	637.447	447.365	521.337
SH3PXD2B	1.22585	1.22585	3.04583e-12	1.28513e-10	1363.01	1469.53	1348.09	958.653	1259.48	2387.43	2621.26	3069.73	3661.87	3222.04
TESPA1	2.64843	2.64843	3.0453e-12	1.28513e-10	93.3818	108.368	79.4383	43.7866	67.4424	375.408	939.697	223.253	429.589	481.454
FFAR3	8.63419	8.63419	3.104e-12	1.3079e-10	0	0	0	0	0.413757	4.21807	88.0966	5.87508	41.4775	51.2791
C2orf69	1.0951	1.0951	3.10967e-12	1.30853e-10	825.055	872.689	754.157	802.663	846.547	1607.08	2183.87	1313.08	1712.43	1928.66
FAM95C	-3.19297	3.19297	3.43066e-12	1.43973e-10	227.046	191.696	269.414	348.103	210.189	8.43614	9.27332	67.5635	20.7388	31.3372
RSKR	-1.61891	1.61891	3.58877e-12	1.49604e-10	328.85	520.083	401.586	483.021	482.855	168.723	103.552	199.753	118.507	139.593
MMP12	8.82882	8.82882	3.63537e-12	1.51345e-10	1.46481	11.4936	3.38036	6.29432	0	168.723	6335.23	41.1256	2230.9	1515.58
NAGK	-1.49572	1.49572	3.80977e-12	1.58184e-10	30848.2	36469.9	18666	29079.5	38857.2	12021.5	12013.6	11585.7	10259.8	8700.35
RGS11	-4.13679	4.13679	3.90878e-12	1.61865e-10	391.471	503.664	340.402	580.993	829.583	88.5794	7.72777	44.0631	5.92536	11.3954
ZNF430	-1.55045	1.55045	3.94774e-12	1.63046e-10	5256.48	3201.78	2348.33	3135.12	4158.67	1261.2	1173.08	1342.46	1105.08	1299.07
TMEM106B	1.15794	1.15794	4.03598e-12	1.66471e-10	3670.45	3081.09	3576.08	3556.84	2772.59	7697.97	7160.55	5460.89	7756.29	9096.34
FBXO6	1.8347	1.8347	4.08742e-12	1.68371e-10	478.627	678.53	761.932	500.809	589.604	1839.08	2788.18	1122.14	2616.05	2361.69
DMPK	-1.84088	1.84088	4.26377e-12	1.74714e-10	3188.16	2892.27	3371.57	2592.17	4092.06	1240.11	489.941	1180.89	731.782	874.593
SGMS2	1.04759	1.04759	4.45479e-12	1.81826e-10	2237.13	2669.38	2006.58	2349.42	2205.74	5116.52	4720.12	3548.55	4947.67	5375.76
MZT1	1.92524	1.92524	4.58017e-12	1.867e-10	604.967	488.066	636.183	597.14	374.45	1459.45	3279.67	1289.58	2029.44	2187.91
ADAM12	2.81695	2.81695	4.61961e-12	1.88063e-10	83.4943	72.2452	40.9023	45.7023	72.4075	291.047	724.865	135.127	559.946	498.547
ALS2CL	-2.73219	2.73219	4.81116e-12	1.95352e-10	53014.5	54408.9	59095.4	38969.8	62977.6	12675.3	3125.11	14361.6	4808.43	5441.28
CYP7B1	2.6729	2.6729	4.90266e-12	1.98551e-10	3052.3	2834.8	1559.36	2655.11	2878.51	17049.4	9188.32	6080.71	26723.4	23736.5
PCGF6	1.45269	1.45269	5.17092e-12	2.08336e-10	276.85	226.177	282.26	253.141	186.605	632.71	913.422	470.007	660.678	666.628
ILK	-2.67562	2.67562	5.27338e-12	2.12191e-10	85.6915	82.5073	65.2409	78.2686	85.6478	16.8723	6.18222	26.4379	11.8507	5.69768
RTN4R	1.46991	1.46991	5.41246e-12	2.17507e-10	185.299	139.975	182.877	143.675	175.019	480.86	380.206	346.63	666.603	421.628
KIAA1143	1.28763	1.28763	5.45799e-12	2.19055e-10	1758.14	1658.77	1758.12	1953.43	1486.63	3070.75	5482.08	3398.74	4470.68	4592.33
DDX60	2.80228	2.80228	5.52589e-12	2.21496e-10	484.853	430.187	761.932	381.764	439.41	2412.73	4585.66	1048.7	6203.85	3170.76
PKIA	1.15832	1.15832	5.62862e-12	2.25325e-10	623.278	584.119	665.592	704.964	568.916	1012.34	1350.81	1442.33	1798.35	1413.02
DEF8	-1.13102	1.13102	5.73149e-12	2.28857e-10	7968.94	6386.31	5299.72	5651.48	7671.47	3463.03	2675.35	2699.6	3093.04	3136.57
LMBRD2	1.03444	1.03444	5.79429e-12	2.31069e-10	1877.89	1946.93	1679.7	2045.38	1677.37	3707.68	4106.54	2814.17	4375.88	3891.51
SLC22A14	-2.79305	2.79305	6.05431e-12	2.41131e-10	96.3114	75.1186	77.0721	102.625	147.298	21.0903	12.3644	23.5003	11.8507	5.69768
CARMIL3	-2.20377	2.20377	6.19024e-12	2.46232e-10	287.836	346.449	187.61	308.422	372.382	75.9252	69.5499	105.752	41.4775	34.1861
GIPC2	1.89899	1.89899	6.78812e-12	2.67968e-10	292.596	247.522	234.935	408.036	284.251	662.237	1237.99	763.761	1617.62	1185.12
SERINC5	1.17111	1.17111	6.88103e-12	2.71161e-10	7124.85	8338.99	6080.58	7191.13	7060.35	14556.6	13233	13818.2	18339	20662.6
GTPBP8	1.00136	1.00136	6.88634e-12	2.71161e-10	708.603	630.093	703.114	765.171	611.533	1159.97	1670.74	1201.45	1460.6	1333.26
CES4A	-1.73885	1.73885	7.02227e-12	2.75818e-10	576.77	901.423	831.905	854.66	698.422	324.791	191.649	249.691	272.567	128.198
RBM4	-1.01841	1.01841	7.10846e-12	2.78853e-10	1251.32	1200.26	1447.81	1414.03	1342.23	788.779	697.045	716.76	533.282	555.523
REN	-5.43387	5.43387	7.35517e-12	2.8817e-10	86.0577	136.281	77.4101	70.0586	92.6816	0	0	11.7502	0	0
ARHGAP18	1.57018	1.57018	7.55391e-12	2.95216e-10	755.843	691.666	658.831	798.832	663.253	1687.23	2905.64	1263.14	2506.43	2222.09
DSG1	-2.717	2.717	8.06462e-12	3.13218e-10	12312.5	11155.7	2522.76	16604.4	10929	1855.95	1349.27	1204.39	2106.47	1626.69
IL5RA	4.2136	4.2136	8.05797e-12	3.13218e-10	6.59166	1.64194	8.78892	2.18933	3.31006	122.324	103.552	11.7502	127.395	54.1279
SECTM1	4.10022	4.10022	8.10996e-12	3.14588e-10	358.147	305.811	925.541	310.885	283.837	4323.52	3364.67	1130.95	16288.8	12355.4
SGSM3	-2.66942	2.66942	8.25483e-12	3.19811e-10	144.65	226.998	205.526	177.062	233.359	54.8349	7.72777	26.4379	29.6268	45.5814
SMAD1	1.56733	1.56733	8.77298e-12	3.37792e-10	1220.55	1070.95	1044.53	1303.75	1048.87	2682.69	4356.92	1994.59	3635.21	4179.25
TIAF1	-2.15605	2.15605	8.7989e-12	3.38373e-10	978.495	1313.96	851.511	1174.58	1060.87	354.318	129.827	384.818	159.985	188.023
ECT2	2.25133	2.25133	8.91691e-12	3.4249e-10	1429.66	1555.32	1336.25	1744.08	1145.69	5175.57	11579.3	2752.48	7714.82	7102.15
ABCC3	-1.77642	1.77642	9.07825e-12	3.4826e-10	3349.66	4181.19	4197.39	5186.8	4962.19	1261.2	1370.91	1997.53	977.684	777.733
SPCS3	1.06098	1.06098	9.23486e-12	3.53833e-10	6763.77	5773.87	6085.65	5462.93	5134.31	10591.6	14763.1	9867.2	12114.4	13611.7
PHACTR2	-2.13009	2.13009	9.2907e-12	3.55102e-10	27447.7	19236.9	18323.6	16087.7	20174.4	4580.82	2666.08	8539.44	3341.9	4011.16
SIRT7	-1.49582	1.49582	9.46451e-12	3.61304e-10	11218.3	10385.2	11573.7	9238.15	13006.5	5032.15	2434.25	4970.32	3620.39	3609.48
RPS6KB2	-1.1796	1.1796	9.50299e-12	3.6233e-10	6165.03	6410.53	5372.4	5361.4	8283.83	3294.31	2989.1	2784.79	2287.19	2595.29
ISM2	-2.75099	2.75099	1.00495e-11	3.82234e-10	86.7901	95.2323	112.228	97.9725	82.3377	25.3084	9.27332	29.3754	0	11.3954
SOAT1	1.61539	1.61539	1.01171e-11	3.84337e-10	435.782	457.69	540.181	494.241	410.861	1024.99	2066.41	984.077	1783.53	1293.37
LAX1	2.99406	2.99406	1.0171e-11	3.85917e-10	47.2402	63.2146	30.0852	29.556	15.7228	261.52	503.851	102.814	284.417	321.919
ARL5B	1.27991	1.27991	1.07168e-11	4.05642e-10	2960.75	3015.01	2351.38	2484.89	2523.09	5795.63	8128.07	4479.75	6372.72	7592.15
IGFL1	-3.58225	3.58225	1.14773e-11	4.33904e-10	5398.2	5297.3	476.292	2464.91	5269.61	383.844	225.651	508.195	180.723	282.035
C6orf223	4.25261	4.25261	1.16986e-11	4.41736e-10	3.29583	5.74678	2.36625	1.09467	2.8963	92.7975	78.8233	5.87508	35.5522	76.9186
LTA4H	1.54423	1.54423	1.17636e-11	4.43654e-10	19042.6	18737.4	15355.9	18159.1	20570.8	59078.3	53670.9	30447.6	50724	74004.3
MTMR6	1.45508	1.45508	1.19205e-11	4.49028e-10	1419.4	1500.32	1317.66	1626.95	1433.67	3450.38	4530.02	2364.72	5119.51	4538.2
PTCH2	-2.42583	2.42583	1.25281e-11	4.69654e-10	99.241	100.158	106.819	101.804	90.6128	4.21807	32.4566	11.7502	8.88804	25.6395
ZNF273	-1.62586	1.62586	1.26166e-11	4.72403e-10	2419.5	1994.95	1892.32	3913.43	2595.5	868.922	1026.25	669.76	894.729	689.419
SYNGAP1	-1.46664	1.46664	1.26913e-11	4.74632e-10	1471.04	2096.34	1494.45	1998.04	1780.4	792.997	434.301	828.387	577.722	578.314
OSGIN2	1.00743	1.00743	1.28221e-11	4.78952e-10	484.853	543.071	494.208	514.493	415.412	932.193	1125.16	769.636	1093.23	999.942
SLC35G1	1.55813	1.55813	1.32276e-11	4.92919e-10	163.693	161.731	160.229	168.852	203.569	329.009	604.312	367.193	705.118	509.942
DRD2	6.29419	6.29419	1.32894e-11	4.94636e-10	0	0	1.35214	1.642	2.06879	21.0903	247.289	11.7502	82.955	34.1861
PGRMC1	1.1021	1.1021	1.36492e-11	5.06896e-10	4553.37	4261.65	4243.02	4682.43	4099.51	8659.69	12455.6	7094.16	9187.27	9469.54
ENC1	-2.10173	2.10173	1.36512e-11	5.06896e-10	2394.6	2137.39	2533.91	1765.42	2347.25	459.769	375.57	1004.64	299.231	467.209
CLEC18C	-3.72243	3.72243	1.40069e-11	5.19487e-10	104.368	128.482	74.0298	68.9639	158.883	16.8723	0	5.87508	11.8507	11.3954
SLC15A3	2.52498	2.52498	1.4223e-11	5.26873e-10	227.412	190.054	223.103	135.738	174.192	607.402	1494.55	399.506	1691.69	1270.58
PTER	1.11293	1.11293	1.44171e-11	5.32826e-10	837.873	742.976	1042.16	1044.86	826.273	1796.9	1969.04	1680.27	2438.29	1834.65
CCNYL1	-2.27603	2.27603	1.53501e-11	5.65943e-10	5745.36	4610.97	6806.01	4877.55	6672.66	1273.86	769.686	2358.85	749.558	780.582
ORAI1	1.94729	1.94729	1.53755e-11	5.66211e-10	591.784	559.079	516.856	535.291	575.536	1855.95	2012.31	922.388	2909.35	3014.07
NCF1	3.22266	3.22266	1.59494e-11	5.85279e-10	100.706	159.678	76.396	95.5095	116.266	898.448	491.486	255.566	1259.14	2216.4
SPDYE16	-2.64787	2.64787	1.64794e-11	6.03312e-10	94.1142	99.7477	91.6076	64.0379	81.0964	25.3084	6.18222	8.81263	23.7014	11.3954
C12orf75	2.88426	2.88426	1.69886e-11	6.20501e-10	387.809	273.793	405.981	321.011	223.843	1151.53	3332.21	666.822	2912.31	3837.38
PPP1R32	-2.05601	2.05601	1.78393e-11	6.50054e-10	106.931	157.626	174.764	168.305	171.296	33.7445	23.1833	64.6259	35.5522	34.1861
FAM86B1	-2.31588	2.31588	1.82833e-11	6.64684e-10	249.018	380.108	249.47	223.585	371.554	67.4891	32.4566	108.689	35.5522	56.9768
JRK	-1.37927	1.37927	1.85903e-11	6.74277e-10	5148.81	4658.17	4633.11	4642.2	5361.05	1834.86	1432.73	2869.98	1709.47	1555.47
CEP72	1.67365	1.67365	1.92008e-11	6.95612e-10	324.822	297.191	230.878	236.721	242.876	1088.26	568.764	552.258	974.722	1076.86
ALDH16A1	1.43171	1.43171	1.94918e-11	7.04522e-10	1209.2	970.795	1386.62	948.254	1124.59	3311.18	3608.87	1859.46	2915.28	3515.47
AATK	-2.53395	2.53395	2.00159e-11	7.21796e-10	4035.92	4908.98	3880.99	3124.72	5306.85	1092.48	282.836	1242.58	631.051	430.175
BPNT1	1.28289	1.28289	2.01092e-11	7.24324e-10	1692.22	1633.73	1746.63	1790.6	1385.67	4011.38	4619.66	2502.79	4595.12	4338.78
AHR	2.12061	2.12061	2.05817e-11	7.38791e-10	1281.34	1114.88	1201.72	1250.11	767.106	3273.22	8205.35	2535.1	4432.17	5962.62
CLEC18A	-4.14799	4.14799	2.17203e-11	7.76987e-10	113.157	155.574	63.2126	77.1739	143.574	0	12.3644	14.6877	0	0
IL18	-2.74728	2.74728	2.19681e-11	7.83122e-10	74733.3	40064.5	44251.9	49839.6	44369.7	9625.63	3448.13	15336.9	5866.11	3447.09
CYHR1	-1.11546	1.11546	2.19719e-11	7.83122e-10	5530.76	5520.6	6277.66	5120.84	5639.51	2868.29	1775.84	3034.48	2547.9	2754.83
MT1X	-2.11501	2.11501	2.1992e-11	7.83122e-10	9136.77	6817.32	3721.77	3530.02	8685.59	1792.68	1647.56	1345.39	1608.73	968.605
CSF2RB	2.42617	2.42617	2.23505e-11	7.94983e-10	437.246	683.867	319.444	330.863	347.556	2741.74	1695.47	881.263	3454.48	2618.08
FZD1	1.18918	1.18918	2.2476e-11	7.98536e-10	1975.67	1760.98	1891.31	1715.07	1969.48	4310.87	3764.97	3504.49	3632.24	6025.29
GALR2	3.67346	3.67346	2.26323e-11	8.03176e-10	45.4092	17.2403	13.8595	21.0723	21.9291	329.009	261.199	38.188	281.455	615.349
BST2	3.06442	3.06442	2.274e-11	8.06086e-10	724.716	718.347	573.308	374.923	394.311	1893.91	8081.7	1377.71	7086.73	4854.42
BDNF	2.10902	2.10902	2.56922e-11	9.06621e-10	45.043	45.5637	84.5089	63.2169	46.7546	274.174	120.553	214.441	284.417	344.709
CHL1	3.92347	3.92347	2.68474e-11	9.4207e-10	510.121	405.969	1327.13	957.285	473.338	5546.76	4407.92	2311.85	25052.4	18429.1
PSMB10	2.20284	2.20284	2.68416e-11	9.4207e-10	417.105	364.099	485.419	353.029	364.106	1256.98	1993.76	707.948	2657.52	2512.67
MT1A	-9.41455	9.41455	2.71389e-11	9.51232e-10	627.672	717.526	34.8177	85.3839	270.184	0	0	0	0	0
STK17B	1.82013	1.82013	2.71709e-11	9.51285e-10	1558.93	1292.61	1300.08	973.157	1125.42	4209.63	3933.44	2367.66	4565.49	6993.9
TMEM70	1.70933	1.70933	2.8653e-11	1.00205e-09	718.857	774.584	793.031	809.505	783.656	1885.48	3973.62	1442.33	2553.83	2817.5
MYL5	-1.30109	1.30109	2.90923e-11	1.01401e-09	1298.56	1617.31	1519.13	1715.89	1557.38	725.508	392.571	728.51	607.349	689.419
MAOA	1.1765	1.1765	2.92149e-11	1.01715e-09	9099.05	7540.18	9790.86	8976.53	7510.11	21225.3	16390.6	14993.2	25061.3	19343.6
IER3IP1	1.33761	1.33761	3.04058e-11	1.05509e-09	1417.94	1334.48	1290.62	1241.35	1004.19	2594.11	4244.09	2253.09	3537.44	3250.52
WBP1	-1.7395	1.7395	3.11308e-11	1.07666e-09	848.859	979.415	1071.91	1094.94	957.848	358.536	177.739	449.444	311.081	196.57
C4orf48	3.94984	3.94984	3.17576e-11	1.09713e-09	12.4509	6.15726	6.42267	1.09467	4.13757	109.67	106.643	17.6253	91.8431	139.593
NEK6	2.14666	2.14666	3.21301e-11	1.10877e-09	190.426	327.156	207.892	239.184	219.705	940.629	1168.44	578.696	681.416	1871.69
BOLA3	1.86173	1.86173	3.22605e-11	1.11204e-09	249.75	222.482	288.006	228.238	251.978	636.928	1542.46	534.633	951.02	829.012
EGFL6	1.80156	1.80156	3.28746e-11	1.12948e-09	636.095	483.55	929.26	944.696	584.639	2083.73	2565.62	1542.21	3107.85	3173.61
RDH5	-3.01238	3.01238	3.38695e-11	1.16111e-09	225.215	287.339	321.81	271.477	288.803	59.0529	9.27332	70.501	29.6268	11.3954
ASB16-AS1	-1.31354	1.31354	3.46574e-11	1.18552e-09	448.599	579.604	664.916	448.813	595.81	202.467	211.741	282.004	231.089	173.779
NUP214	-1.7224	1.7224	4.07627e-11	1.3898e-09	18740.8	10446.8	10024.1	9951.6	20346.1	4880.3	3806.7	4896.88	3949.25	3535.41
CRYBA2	-6.68747	6.68747	4.10637e-11	1.39854e-09	57.4939	77.992	21.9723	51.4493	53.3747	0	0	0	0	0
NPEPPS	-1.20439	1.20439	4.12528e-11	1.40345e-09	35302.3	33344	28292.6	30817.8	38465.4	14953.1	10417	18976.5	13127.6	14668.7
ACSL5	2.20763	2.20763	4.18651e-11	1.42273e-09	771.59	554.564	851.173	527.355	609.051	1927.66	3199.3	1357.14	4183.3	4635.06
MFHAS1	2.4132	2.4132	4.29387e-11	1.45529e-09	649.644	590.687	376.572	552.532	587.535	2231.36	3661.42	928.263	3170.07	4689.19
KANTR	-1.61213	1.61213	4.32246e-11	1.46099e-09	1459.32	1382.92	1814.24	1970.94	1532.56	430.243	417.3	834.262	604.387	384.593
PCCA	1.53705	1.53705	4.3485e-11	1.46662e-09	1472.5	1502.37	1417.72	1722.46	1071.22	4137.92	4622.75	2323.6	5125.44	4643.61
CHST7	2.12519	2.12519	4.34827e-11	1.46662e-09	65.1841	63.625	53.4096	66.2272	80.6827	210.903	397.207	111.627	349.596	358.954
BSG	1.00003	1.00003	4.37193e-11	1.47294e-09	15696.6	14708.9	12264.6	11871.1	14742.2	26493.7	34309.8	22886.4	27680.3	27183.6
MST1R	-1.13766	1.13766	4.50655e-11	1.51126e-09	2110.43	2515.86	2541.35	2295.51	2241.74	1320.26	1043.25	1113.33	1134.71	717.907
PTCHD4	9.20568	9.20568	4.54456e-11	1.52001e-09	0	0	0	0	1.65503	113.888	431.21	11.7502	151.097	210.814
GCNT2	1.84645	1.84645	4.59753e-11	1.5357e-09	641.954	640.766	1171.97	952.359	503.543	2433.83	2656.81	1903.53	3312.28	3757.62
EDAR	1.87494	1.87494	4.66983e-11	1.55819e-09	1102.27	910.043	1124.64	1023.24	1199.48	3897.49	1850.03	3510.36	4020.36	6387.09
SPPL2A	1.28967	1.28967	4.69059e-11	1.56178e-09	2931.82	2889.81	3125.48	2790.85	2571.5	5513.01	6883.9	4967.38	8408.08	9204.59
CCDC130	-1.05445	1.05445	4.74962e-11	1.57808e-09	2686.47	2625.87	3277.59	2663.32	3212.41	1611.3	1152.98	1662.65	1164.33	1387.38
CHMP4BP1	-7.08315	7.08315	4.91234e-11	1.62523e-09	157.467	71.0138	31.0993	36.1239	49.2371	0	0	0	0	0
LRRC1	1.02252	1.02252	4.91999e-11	1.62604e-09	2424.63	2319.65	1997.11	2426.6	2295.53	4707.36	4984.41	3298.86	5223.2	5070.93
DNASE1	-1.90265	1.90265	4.97055e-11	1.64102e-09	2654.61	2590.16	1648.26	2257.2	2497.44	594.748	372.479	1101.58	524.394	527.035
CSNK1E	-2.31306	2.31306	4.99873e-11	1.64858e-09	21308.6	9919.35	6088.02	8010.21	10106.4	2151.21	1445.09	3431.05	2067.95	2062.56
PKP2	2.40019	2.40019	5.13965e-11	1.69327e-09	1045.88	626.399	1777.39	783.233	744.763	4116.83	5874.65	2449.91	5741.67	8090.7
JMJD7	-2.53355	2.53355	5.25422e-11	1.72737e-09	93.3818	161.731	83.8328	97.4252	142.333	29.5265	9.27332	17.6253	20.7388	28.4884
BRCA2	1.73769	1.73769	5.30555e-11	1.74241e-09	438.345	561.132	417.474	667.746	428.653	1573.34	2500.71	951.764	1804.27	1544.07
BEAN1	-4.35115	4.35115	5.38649e-11	1.76529e-09	724.35	430.598	144.341	148.874	765.865	50.6168	12.3644	23.5003	0	25.6395
STARD9	-1.54903	1.54903	5.40751e-11	1.77032e-09	381.584	543.892	523.279	481.379	489.889	156.069	165.374	258.504	106.656	139.593
MYBL2	1.51836	1.51836	5.49565e-11	1.79542e-09	1107.4	1086.14	1083.07	1060.46	1139.9	2598.33	4914.86	1997.53	3291.54	2871.63
NEK8	-1.10398	1.10398	5.55679e-11	1.81161e-09	457.021	520.494	623.337	609.728	548.642	274.174	214.832	246.754	239.977	316.221
SRD5A1	1.27758	1.27758	5.60889e-11	1.82669e-09	5501.47	4501.78	4664.89	5838.12	5577.03	12434.9	15038.2	8078.24	15077.1	12600.4
CANX	1.00012	1.00012	5.70957e-11	1.85754e-09	33946.7	31302.3	29467.2	32954.1	27764.8	51797.9	80291.5	56121.7	65596.7	57067.9
SCARB1	-2.19175	2.19175	5.73594e-11	1.86418e-09	2320.99	2767.89	1509.67	1470.14	3698.16	337.445	511.578	831.324	533.282	358.954
SLC39A3	1.13396	1.13396	5.87226e-11	1.9065e-09	341.667	361.226	406.319	308.969	331.42	704.417	914.968	866.575	548.096	794.826
C1orf21	-1.05539	1.05539	5.91575e-11	1.91863e-09	6772.19	5361.33	5976.13	6699.08	6042.1	2885.16	3199.3	3689.55	2856.02	2210.7
C8orf82	-1.65865	1.65865	6.12023e-11	1.98084e-09	4040.32	5004.21	4587.48	4485.66	5224.51	1750.5	684.68	1780.15	1626.51	1564.01
MUC22	-6.8934	6.8934	6.17872e-11	1.9977e-09	5927.73	7609.15	10518.3	18222.3	46535.7	181.377	18.5466	484.694	23.7014	39.8837
H2AX	1.66447	1.66447	6.23435e-11	2.01153e-09	1976.03	1488.83	2101.23	1688.25	1774.6	4656.75	9236.23	3548.55	5229.13	5936.98
IFI35	2.81728	2.81728	6.51689e-11	2.09836e-09	327.752	344.807	618.267	250.131	296.664	2045.76	1879.39	752.011	4361.06	3914.3
SLCO2B1	-1.93364	1.93364	6.58454e-11	2.11796e-09	3272.76	3552.74	5330.14	6341.39	4747.86	911.103	771.231	1031.08	1934.63	1438.66
SRRM2	-1.78797	1.78797	6.61981e-11	2.12712e-09	70069.3	101597	77746.8	86453.9	97415.4	35026.8	13185.1	34272.3	22332.7	20665.5
CEBPD	1.63633	1.63633	6.83691e-11	2.19012e-09	1018.41	781.972	1507.64	716.458	904.06	2741.74	3132.84	2285.41	2962.68	4196.34
ESCO2	1.99196	1.99196	6.90862e-11	2.21083e-09	330.681	309.095	355.951	470.706	303.284	898.448	2462.07	837.2	1510.97	1319.01
AUH	1.01296	1.01296	6.95689e-11	2.224e-09	698.349	671.963	841.032	858.491	604.499	1653.48	1315.27	1283.71	1590.96	1583.95
AADAT	-1.39437	1.39437	7.25828e-11	2.31561e-09	339.104	359.174	445.193	397.09	284.665	122.324	185.466	141.002	124.433	111.105
NXF3	-7.09573	7.09573	7.4505e-11	2.3721e-09	209.468	49.6686	36.1698	160.368	325.213	0	0	0	5.92536	0
KCNT1	-3.21659	3.21659	7.51636e-11	2.39063e-09	177.242	108.778	92.6217	144.222	144.401	33.7445	6.18222	29.3754	5.92536	2.84884
MX1	1.5898	1.5898	7.53017e-11	2.39259e-09	4792.87	4143.02	5846.66	4037.67	3880.63	11106.2	17402.9	8037.12	17592.4	14184.4
CLDN24	3.7013	3.7013	7.66454e-11	2.43034e-09	7.32406	9.44114	7.09875	10.1257	7.44763	25.3084	69.5499	29.3754	168.873	245
ZNF667	-2.67452	2.67452	7.7366e-11	2.45071e-09	295.892	374.772	556.744	600.971	274.321	54.8349	18.5466	88.1263	100.731	71.2209
CTNNAL1	-2.48325	2.48325	7.96516e-11	2.51039e-09	9866.98	7228.63	7224.49	7514.05	9994.72	1510.07	1230.26	3172.55	959.908	609.651
KNL1	2.04879	2.04879	8.09253e-11	2.54284e-09	940.043	916.201	702.438	1270.63	744.349	3273.22	5965.84	1753.71	4645.48	3279.01
MTUS2	-2.79669	2.79669	8.731e-11	2.71617e-09	126.34	70.6033	118.65	159	91.8541	16.8723	15.4555	35.2505	8.88804	5.69768
LIN37	-1.99614	1.99614	9.34044e-11	2.89138e-09	171.383	194.159	186.258	148.053	165.503	46.3987	24.7289	70.501	20.7388	59.8256
SCAND1	1.24373	1.24373	9.44786e-11	2.91597e-09	1125.71	862.427	1252.76	767.36	1293.41	2767.05	2086.5	2361.78	2494.58	2851.69
LIN7B	-1.20749	1.20749	9.4418e-11	2.91597e-09	571.277	530.756	530.716	500.809	727.385	265.738	231.833	270.254	180.723	293.43
GUSBP11	-1.9259	1.9259	9.69699e-11	2.98109e-09	407.95	641.997	567.9	568.679	547.401	143.414	78.8233	249.691	151.097	102.558
GRAP2	2.50911	2.50911	9.73506e-11	2.98985e-09	237.666	194.569	102.425	115.761	98.888	645.364	1231.81	320.192	951.02	1111.05
MYRFL	3.97166	3.97166	9.76931e-11	2.99449e-09	3.66203	7.7992	1.69018	8.75732	4.13757	42.1807	52.5488	17.6253	171.835	125.349
HAS3	2.78646	2.78646	1.00898e-10	3.08366e-09	2051.47	2527.35	1505.95	1661.7	2211.53	7563	16841.9	4344.63	10810.8	29137.9
CSAD	-1.65096	1.65096	1.02568e-10	3.13162e-09	2442.21	3158.27	3021.02	2829.16	2599.64	1105.13	530.125	1304.27	625.125	920.175
SMC2	2.06381	2.06381	1.02933e-10	3.13971e-09	1976.03	1959.65	1564.43	2610.23	1785.78	6090.89	13362.9	3768.87	10505.7	7637.73
RRM2	2.12189	2.12189	1.04033e-10	3.17018e-09	2611.03	2660.35	2798.6	3132.11	2240.91	8651.26	22501.7	5537.27	10964.9	10845.5
PRLR	-3.86404	3.86404	1.0726e-10	3.25897e-09	465.078	413.358	132.848	247.394	199.017	25.3084	12.3644	52.8758	0	11.3954
SNX24	-1.34216	1.34216	1.07733e-10	3.27016e-09	7838.58	5194.27	6210.05	5567.47	6692.94	2543.49	1828.39	3519.18	2337.55	2205
BCKDHA	-3.76739	3.76739	1.09301e-10	3.31132e-09	75.804	57.8783	61.8605	60.7539	110.473	8.43614	12.3644	0	0	2.84884
TNNT3	-2.84756	2.84756	1.09949e-10	3.32773e-09	410.147	515.568	922.499	537.754	299.56	105.452	24.7289	129.252	77.0297	42.7326
EPHA10	-4.459	4.459	1.10335e-10	3.3362e-09	169.186	185.128	45.6348	182.262	151.435	8.43614	3.09111	23.5003	0	0
AIF1L	-3.59815	3.59815	1.11272e-10	3.36128e-09	111526	49694	41518.5	46681.7	84360.1	10093.8	701.682	9500.01	3395.23	3877.27
GRK3	2.8843	2.8843	1.13172e-10	3.41538e-09	476.796	498.738	426.263	567.858	471.683	2155.43	4729.4	672.697	4310.7	6153.49
HSP90AB2P	-5.31644	5.31644	1.15782e-10	3.48405e-09	58.9587	94.8218	63.8887	56.3753	127.023	0	4.63666	0	0	2.84884
CLIC4	1.83669	1.83669	1.18906e-10	3.56777e-09	2933.65	2739.57	1860.21	2438.64	2544.19	4914.05	15228.3	8886.07	7534.09	8127.73
CDC42SE2	1.32372	1.32372	1.23085e-10	3.68607e-09	1434.78	1254.03	1440.03	1236.42	1045.98	2594.11	3868.52	2223.72	4127.01	3224.88
RABGEF1	-1.62814	1.62814	1.25483e-10	3.74353e-09	612.658	477.393	318.429	423.909	622.705	194.031	156.101	167.44	174.798	105.407
FKBP1C	1.72396	1.72396	1.26566e-10	3.76867e-09	143.552	123.145	103.439	133.549	150.194	278.392	670.77	296.692	512.544	387.442
HES6	1.38206	1.38206	1.28856e-10	3.8332e-09	69.5786	84.1493	74.0298	57.7436	93.9229	177.159	207.104	146.877	201.462	250.698
TUBB2A	-1.83547	1.83547	1.29955e-10	3.85854e-09	3808.51	2708.79	2340.56	2597.91	4909.23	1181.06	1020.07	1083.95	530.32	772.035
RAB32	1.69196	1.69196	1.32566e-10	3.93233e-09	133.664	131.355	134.2	181.441	111.301	379.626	724.865	305.504	444.402	370.349
DHRS1	-1.63213	1.63213	1.3461e-10	3.98538e-09	13494.6	15766.7	11303.6	10114.7	15935	5605.81	3050.92	6089.53	3484.11	3270.47
AGXT	-4.21823	4.21823	1.36567e-10	4.03951e-09	121.213	73.8872	113.242	116.308	40.1345	0	0	14.6877	5.92536	5.69768
SFXN1	1.24232	1.24232	1.37222e-10	4.05506e-09	2609.93	2958.36	2740.12	3246.23	3664.65	6474.73	9185.23	4973.26	8073.3	7287.33
CACNA1G	-3.68151	3.68151	1.376e-10	4.0624e-09	211.665	143.259	236.625	60.2066	101.784	16.8723	6.18222	14.6877	23.7014	0
XPR1	1.68158	1.68158	1.40601e-10	4.13927e-09	1457.49	1546.7	1151.35	1752.01	1179.62	4180.11	5704.64	2267.78	5611.31	4965.52
SEMA3C	2.02548	2.02548	1.40482e-10	4.13927e-09	136.594	136.281	56.1139	93.0465	94.3367	607.402	380.206	261.441	533.282	324.768
GALNT3	1.07277	1.07277	1.4633e-10	4.29577e-09	6886.45	5451.64	6801.61	6444.02	5278.72	10389.1	14803.3	10610.4	14955.6	14147.3
ROBO1	1.33224	1.33224	1.48252e-10	4.34404e-09	3554.73	4276.01	3140.01	4256.33	3436.67	7533.47	8525.28	6903.22	11850.7	12178.8
SNX21	-2.14514	2.14514	1.5478e-10	4.51839e-09	3564.62	3146.36	1659.08	1638.71	3168.55	961.719	408.026	358.38	681.416	578.314
PIGK	1.57781	1.57781	1.60015e-10	4.65817e-09	870.831	809.885	789.989	851.102	669.046	1691.45	3305.94	1421.77	2921.2	2561.11
SLC18A2	3.19597	3.19597	1.60607e-10	4.67105e-09	27.8314	109.599	137.242	60.7539	64.5461	746.598	1494.55	249.691	405.887	763.489
DLG4	-1.22905	1.22905	1.65947e-10	4.81292e-09	432.486	708.085	505.701	520.24	500.646	248.866	250.38	196.815	189.611	250.698
NRBP2	-1.53278	1.53278	1.67169e-10	4.84388e-09	2075.64	2472.35	2795.89	2007.07	2561.16	1117.79	485.304	837.2	1019.16	672.326
NBPF8	-1.76627	1.76627	1.67862e-10	4.85495e-09	2081.86	1896.03	2187.09	2171.82	2082.03	898.448	561.036	807.824	521.432	282.035
RAB6C	-4.01714	4.01714	1.78195e-10	5.13009e-09	61.1559	71.8347	54.7618	57.7436	60.4086	0	0	17.6253	0	2.84884
PCBP1	-1.55707	1.55707	1.80836e-10	5.20133e-09	3160.7	1916.96	1764.21	1643.64	2742.38	683.327	607.403	1013.45	684.379	829.012
TRAM1	1.00614	1.00614	1.83073e-10	5.256e-09	8914.48	8224.87	8981.6	8003.1	7655.75	14771.7	19474	13277.7	15571.8	20807.9
PIGL	-1.25149	1.25149	1.8507e-10	5.3036e-09	866.07	1241.3	1284.53	1163.08	1264.86	518.822	608.948	543.445	405.887	361.802
TFPI	2.77786	2.77786	1.85514e-10	5.31144e-09	239.497	229.05	636.521	284.887	350.039	965.938	2678.45	1271.96	4669.18	2344.59
FAIM2	2.40666	2.40666	1.87365e-10	5.35952e-09	9.88748	19.2928	19.9441	16.42	12.8265	143.414	111.28	64.6259	44.4402	54.1279
FABP5P3	-6.54931	6.54931	1.89156e-10	5.40581e-09	78.3675	42.6904	19.6061	53.6386	43.8583	0	0	0	0	0
SLC8A3	4.11684	4.11684	1.90105e-10	5.42798e-09	2.19722	0	3.38036	5.19966	2.48254	37.9626	88.0966	58.7508	29.6268	17.093
KIFC2	-2.20462	2.20462	1.95848e-10	5.58685e-09	5520.14	7151.04	7127.14	5881.36	7365.71	2433.83	553.308	1953.47	1069.53	1170.87
PDZK1IP1	2.71529	2.71529	2.00726e-10	5.71037e-09	7939.28	6825.12	1984.27	2175.92	4886.06	25936.9	34456.6	14496.8	38671.9	42803.8
POTEF	-6.37862	6.37862	2.08692e-10	5.9316e-09	42.1134	50.9	54.0857	50.9019	117.921	0	0	0	2.96268	0
LMNB2	1.07018	1.07018	2.12227e-10	6.02112e-09	6922.34	6974.13	6107.96	6220.98	6938.3	11865.4	19246.8	11453.5	13622.4	13423.7
SNRPN	-1.88958	1.88958	2.14017e-10	6.0664e-09	105.1	98.5162	119.665	97.4252	103.439	12.6542	24.7289	17.6253	53.3282	31.3372
TTLL3	-1.84673	1.84673	2.20531e-10	6.23973e-09	1563.32	2155.45	1878.13	1998.31	1872.25	658.019	261.199	822.512	527.357	373.198
TNFRSF25	-1.4005	1.4005	2.22264e-10	6.27741e-09	2205.27	3205.47	3073.08	2226.28	3334.47	1320.26	715.592	998.764	1004.35	1293.37
GCLM	1.49937	1.49937	2.22854e-10	6.28273e-09	1558.19	1605.81	1119.57	1366.96	1943.42	5960.13	2831.46	3686.62	4953.6	4051.05
BBS12	1.39428	1.39428	2.24319e-10	6.31263e-09	140.622	108.778	168.004	204.976	143.988	371.19	408.026	299.629	485.879	450.116
ARL17A	-2.09318	2.09318	2.26821e-10	6.36585e-09	722.519	631.325	662.888	924.445	823.791	202.467	108.189	323.13	168.873	85.4651
ADGRE1	3.98901	3.98901	2.26682e-10	6.36585e-09	8.05647	24.6291	11.4932	21.8933	7.44763	194.031	180.83	14.6877	405.887	373.198
RAD51AP1	1.91876	1.91876	2.27209e-10	6.37103e-09	375.724	302.937	356.289	415.425	316.111	1100.92	2332.24	666.822	1457.64	1111.05
PLA2G6	-1.48245	1.48245	2.2931e-10	6.41843e-09	1408.05	1879.61	1805.45	1597.94	1640.55	839.395	349.295	719.698	554.021	535.581
GPD1	-1.86382	1.86382	2.29638e-10	6.42185e-09	101.072	112.062	99.3824	88.6679	128.265	8.43614	27.82	26.4379	44.4402	34.1861
GOLGA2P5	-1.16492	1.16492	2.38946e-10	6.67023e-09	1010.72	1418.63	1239.91	1455.9	1039.36	535.695	542.489	696.198	545.133	430.175
LMNB1	1.32256	1.32256	2.40968e-10	6.72067e-09	2742.13	2442.79	2460.22	3050.83	2253.74	5036.37	9120.31	4656	6974.15	6586.51
OAS2	1.58155	1.58155	2.4983e-10	6.95541e-09	2613.96	2836.45	3650.45	1952.06	2016.65	6613.93	8404.72	5014.38	9193.19	9885.47
CDH3	2.56233	2.56233	2.51602e-10	6.99542e-09	2832.58	2999.82	2466.65	3209.83	2406.83	11266.5	26325.4	4003.87	16676.9	23916
RPS6KA4	1.06265	1.06265	2.51714e-10	6.99542e-09	3662.03	3728.43	3965.16	2875.41	4930.33	8600.64	7318.2	6909.1	8704.35	8495.23
HILPDA	-4.24708	4.24708	2.52696e-10	7.01645e-09	43712.6	13225	4299.47	6543.09	38188.6	717.072	591.947	3157.86	524.394	589.709
SLCO3A1	1.32085	1.32085	2.57187e-10	7.12219e-09	2741.76	2657.89	3050.77	2759.38	3221.51	8107.13	4687.67	5919.15	7474.84	9874.07
RTP1	-6.31494	6.31494	2.70684e-10	7.4629e-09	65.1841	79.6339	33.8036	99.0672	156.4	0	3.09111	0	0	0
MUCL3	-5.77765	5.77765	2.76373e-10	7.59966e-09	5743.53	1932.97	2121.85	2644.98	4924.13	80.1433	26.2744	202.69	2.96268	5.69768
PAMR1	2.66149	2.66149	2.78159e-10	7.63533e-09	38.0851	58.6992	60.8464	73.8899	49.6509	181.377	562.582	105.752	379.223	544.128
ZNF814	-1.33285	1.33285	2.82389e-10	7.73786e-09	849.591	1098.46	1256.48	1259.96	903.646	421.807	282.836	522.883	459.215	452.965
DKK2	-7.54848	7.54848	2.86405e-10	7.84104e-09	243.159	26.6815	29.0711	28.735	148.539	0	0	0	0	0
FBXO10	-1.47344	1.47344	2.90295e-10	7.93364e-09	434.683	569.752	436.066	498.073	630.152	291.047	148.373	199.753	151.097	148.14
HNF4G	2.85355	2.85355	2.92396e-10	7.98407e-09	8.05647	34.8912	44.2827	59.3856	32.6868	185.595	346.204	149.815	234.052	378.895
ADAM11	-2.86192	2.86192	2.96074e-10	8.06338e-09	270.624	240.954	147.045	219.48	288.389	16.8723	43.2755	73.4386	11.8507	11.3954
UHMK1	1.34155	1.34155	3.01349e-10	8.19277e-09	6135.73	6708.95	5909.87	6526.39	6187.74	11274.9	16236	11174.4	20057.3	20998.8
LRRC25	2.17331	2.17331	3.14544e-10	8.52924e-09	31.1273	53.7734	58.4801	34.7556	53.3747	92.7975	191.649	152.752	322.932	279.186
HRH1	2.5302	2.5302	3.19995e-10	8.64705e-09	585.925	397.349	408.347	398.732	399.276	2100.6	1596.56	848.95	2924.16	5179.19
UBE2L6	1.99836	1.99836	3.2161e-10	8.6832e-09	1444.67	1625.93	1755.08	1379.28	1225.96	4175.89	7237.83	2432.29	8790.27	7048.02
ALOX12	-3.88164	3.88164	3.3982e-10	9.15393e-09	24375.2	6834.15	6329.04	4684.07	11541.3	797.215	374.024	1956.4	157.022	364.651
C20orf197	2.68764	2.68764	3.44792e-10	9.27705e-09	19.775	19.2928	16.2257	15.599	14.8953	54.8349	49.4577	91.0638	109.619	247.849
UPK1B	3.0185	3.0185	3.4792e-10	9.35315e-09	285.638	387.497	985.035	153.8	777.45	2826.11	2387.88	3295.92	6814.16	5657.79
SAA1	5.25494	5.25494	3.50886e-10	9.42478e-09	8.05647	25.8605	1.35214	2.18933	3.72382	50.6168	862.419	82.2512	118.507	447.268
RAMP1	1.55373	1.55373	3.52013e-10	9.4444e-09	64.4517	48.8476	84.5089	61.5749	76.1313	253.084	230.288	135.127	148.134	219.361
HUNK	1.7713	1.7713	3.57266e-10	9.56328e-09	88.2549	95.2323	107.833	100.436	115.438	316.355	435.846	143.94	396.999	433.023
AGTRAP	1.09135	1.09135	3.65675e-10	9.77166e-09	1193.09	1264.29	1517.1	1061.28	1242.93	3079.19	3213.21	2000.47	2675.3	2407.27
WNT2B	-2.05916	2.05916	3.73504e-10	9.94684e-09	2795.59	1491.29	2992.97	3699.97	3365.5	767.688	421.936	1083.95	755.483	418.779
PPP1R3E	-1.57868	1.57868	3.79498e-10	1.00979e-08	1394.5	1470.35	1491.41	1707.4	1445.25	552.567	381.752	840.137	349.596	395.988
IL7	1.13079	1.13079	3.81158e-10	1.01248e-08	171.749	153.932	135.89	206.618	126.196	337.445	344.659	340.755	385.148	333.314
ADCY4	-1.53913	1.53913	3.8516e-10	1.02224e-08	500.233	511.053	628.746	463.591	526.713	134.978	228.742	240.878	97.7684	193.721
ZBTB41	1.03436	1.03436	3.88974e-10	1.03149e-08	1442.11	1415.76	1286.9	1741.34	1122.94	2383.21	2938.1	2681.98	3484.11	2863.08
NDUFA5	1.38019	1.38019	3.91531e-10	1.03739e-08	2943.17	2901.3	3389.48	3217.49	2468.89	6014.96	10917.8	5311.08	9133.94	7446.86
ITGAV	1.48716	1.48716	3.93598e-10	1.04198e-08	4155.31	3835.97	3176.52	4444.61	3418.88	9646.72	15894.5	6368.59	10724.9	10705.9
CHAD	-3.04214	3.04214	4.07857e-10	1.07609e-08	109.129	88.2541	101.073	113.845	87.7165	16.8723	0	20.5628	5.92536	22.7907
SHOC1	3.2518	3.2518	4.12488e-10	1.08739e-08	8.78887	32.0178	17.9159	18.6093	6.62012	126.542	245.743	52.8758	94.8057	276.337
EPHA6	-4.17707	4.17707	4.14284e-10	1.0912e-08	121.579	107.547	288.682	105.088	97.233	0	0	23.5003	5.92536	11.3954
LIPA	1.628	1.628	4.20557e-10	1.10493e-08	3532.03	3275.66	3184.63	3805.06	2636.46	7280.38	13330.4	5784.02	13838.7	10552.1
PLEKHA4	1.12365	1.12365	4.21725e-10	1.10707e-08	523.67	522.957	397.192	465.78	561.469	919.539	1188.53	819.574	1102.12	1344.65
ABHD13	1.22977	1.22977	4.23342e-10	1.10945e-08	1102.64	1139.5	1100.31	1024.61	1162.24	2231.36	3210.12	1630.34	2856.02	3028.31
ZNF219	1.4136	1.4136	4.30845e-10	1.12516e-08	3097.71	2670.61	3154.21	2166.07	3235.58	9861.84	5101.87	5748.77	8505.85	8953.9
PGBD5	3.11311	3.11311	4.38817e-10	1.14425e-08	68.1138	177.74	54.0857	155.99	89.7853	1210.59	1571.83	199.753	592.536	1145.23
CALML6	-3.61651	3.61651	4.41806e-10	1.15109e-08	58.9587	67.3194	92.2837	67.8692	56.271	8.43614	0	17.6253	5.92536	0
SGO2	1.895	1.895	4.48643e-10	1.16793e-08	559.924	484.371	465.137	750.119	410.447	1472.11	3292.03	1089.83	2189.42	1877.38
ERI1	1.45956	1.45956	4.53597e-10	1.17984e-08	867.901	845.187	657.479	756.14	738.971	1915	2398.7	1175.02	2248.67	2888.72
PSMB9	2.84251	2.84251	4.5853e-10	1.19069e-08	799.055	677.299	537.814	528.723	391.414	2248.23	4777.31	919.451	7107.47	5991.11
GOLGA8R	-2.93734	2.93734	4.62474e-10	1.19994e-08	65.5503	209.347	97.6923	124.792	146.056	16.8723	10.8189	5.87508	17.7761	34.1861
APOBEC3B	2.04076	2.04076	4.65509e-10	1.20681e-08	169.918	143.259	260.963	231.795	209.775	940.629	1268.9	425.944	491.805	1048.37
ZNF577	-1.33853	1.33853	4.6871e-10	1.2141e-08	959.086	1052.07	1366.34	1245.18	918.541	476.642	323.021	584.571	474.029	341.861
DTX3L	1.16725	1.16725	4.81357e-10	1.2435e-08	3833.41	3614.72	4911.99	4081.73	3394.88	6985.12	7662.86	8025.37	10508.6	11366.9
TGM6	8.95675	8.95675	4.83064e-10	1.24612e-08	0	0	0	1.09467	3.31006	80.1433	230.288	32.313	370.335	1458.6
PLAAT4	2.38629	2.38629	4.84643e-10	1.24775e-08	366.935	325.514	528.688	298.844	295.836	1096.7	1902.58	693.26	3051.56	2746.28
CLEC2B	1.88117	1.88117	4.84892e-10	1.24775e-08	361.076	137.923	263.668	184.177	175.433	763.47	633.677	969.389	1149.52	621.047
SAPCD1	-2.41478	2.41478	4.90399e-10	1.25881e-08	56.0291	55.0049	76.396	62.3959	54.616	8.43614	12.3644	17.6253	5.92536	11.3954
H1-4	-2.98958	2.98958	4.92239e-10	1.2625e-08	84.9591	105.905	188.624	134.644	258.598	0	18.5466	38.188	17.7761	19.9419
YBX2	-1.30135	1.30135	4.995e-10	1.28007e-08	407.95	435.524	482.377	485.484	397.621	109.67	148.373	246.754	177.761	210.814
IDI2-AS1	-2.4081	2.4081	5.02242e-10	1.28604e-08	288.934	362.047	247.442	242.468	270.597	54.8349	52.5488	20.5628	23.7014	113.954
IL13RA2	5.21301	5.21301	5.03747e-10	1.28884e-08	1.46481	6.56775	6.76071	8.75732	0	42.1807	432.755	23.5003	237.014	139.593
PDF	2.46905	2.46905	5.04258e-10	1.2891e-08	30.0287	9.44114	33.1275	14.778	33.9281	122.324	190.103	76.3761	130.358	148.14
SUCO	-1.45704	1.45704	5.04893e-10	1.28966e-08	6619.49	7630.9	3565.26	6164.61	7974.76	1982.49	2426.52	2032.78	2293.11	2900.12
VAMP5	2.03833	2.03833	5.0854e-10	1.29792e-08	522.938	492.991	456.01	431.572	461.339	1480.54	3003.01	707.948	2485.69	2028.37
BLM	1.90967	1.90967	5.46962e-10	1.38918e-08	264.032	255.321	177.131	319.916	239.979	641.146	1664.56	566.946	989.535	846.105
DTX1	-1.66331	1.66331	5.64347e-10	1.43101e-08	667.222	644.46	515.842	447.992	506.853	177.159	131.372	267.316	207.388	99.7093
FUOM	1.89752	1.89752	5.67646e-10	1.4382e-08	371.33	451.122	432.009	313.348	339.695	911.103	2477.52	793.136	1552.44	1358.9
IGLV1-50	-6.14865	6.14865	5.78935e-10	1.46444e-08	36.9865	21.3452	30.4232	48.4389	43.0308	0	0	0	0	0
AMY2A	-6.07961	6.07961	5.90184e-10	1.49168e-08	31.8597	26.271	50.3673	33.9346	29.3768	0	0	0	0	0
NOTCH4	-1.34379	1.34379	5.99449e-10	1.51388e-08	1118.75	1713.36	1553.27	1642.27	1085.29	620.056	653.769	658.009	450.327	418.779
ANAPC1	1.1534	1.1534	6.07623e-10	1.53328e-08	1834.31	1914.91	1709.45	2072.75	1701.78	3943.89	5910.2	3760.05	3724.09	3185
EEF1A1	1.13605	1.13605	6.20391e-10	1.55921e-08	508588	406617	449283	496756	376529	813800	1.25345e+06	801708	1.1751e+06	874083
TIMP1	3.39379	3.39379	6.22815e-10	1.56404e-08	680.039	659.238	707.17	538.302	514.3	1944.53	14093.9	957.639	8114.78	7455.41
SLC30A1	1.10733	1.10733	6.37024e-10	1.59588e-08	3115.29	2647.62	2555.55	2669.61	2314.97	5719.7	7060.09	4139	5021.74	6711.86
ECHDC1	1.47398	1.47398	6.52489e-10	1.6294e-08	2867.74	2531.87	2551.49	2762.11	2290.97	5867.33	10828.2	4265.31	7628.9	7520.93
SPX	-5.9264	5.9264	6.52225e-10	1.6294e-08	108.396	71.4242	66.931	36.6713	59.1673	0	0	5.87508	0	0
PTGDR2	2.42833	2.42833	6.63011e-10	1.65435e-08	18.6764	54.5944	61.8605	28.735	47.9958	236.212	191.649	99.8764	308.119	304.826
ZSWIM6	-1.01562	1.01562	6.82029e-10	1.69909e-08	4019.44	3646.33	3171.45	3603.36	3952.62	1771.59	1392.54	2379.41	1753.91	1809.01
ZNF117	-2.38492	2.38492	6.89226e-10	1.71566e-08	9393.11	10961.6	14783	15122.3	8409.62	2349.46	859.328	4409.25	1451.71	2167.97
CACNB3	-1.15157	1.15157	6.93017e-10	1.72372e-08	3956.46	4765.72	4342.74	4938.58	5730.54	2341.03	2027.77	2767.16	2002.77	1549.77
SULT1A2	-4.23755	4.23755	6.95496e-10	1.72851e-08	42.1134	87.0226	58.8182	58.2909	105.094	16.8723	4.63666	0	0	0
GMFB	1.67164	1.67164	7.03002e-10	1.74578e-08	2955.26	3059.75	2584.62	2711.49	2561.16	6107.76	12055.3	4700.07	12152.9	9167.56
ZNF418	-1.60258	1.60258	7.25225e-10	1.79668e-08	498.036	612.442	703.79	688.818	511.404	181.377	142.191	323.13	213.313	136.744
TAF10	-1.4278	1.4278	7.34526e-10	1.81685e-08	314.202	289.391	288.344	324.021	345.901	88.5794	89.6421	129.252	186.649	88.314
KCTD12	1.53762	1.53762	7.49417e-10	1.84783e-08	1064.19	1294.67	1258.51	1414.31	990.121	2239.79	4647.48	2690.79	2989.34	4902.85
B2M	2.62486	2.62486	7.5088e-10	1.84998e-08	56290.2	60367.9	39668.1	47811.4	22690.4	167314	331954	84968.4	483717	331172
ZNF493	-1.21301	1.21301	7.73204e-10	1.90198e-08	2263.87	2041.34	1751.02	1948.23	2064.24	805.651	732.593	1233.77	942.132	632.442
MMP10	8.34188	8.34188	7.77227e-10	1.91038e-08	0	0	0	0	0	16.8723	52.5488	0	23.7014	11.3954
CYP4X1	1.65208	1.65208	7.85758e-10	1.92983e-08	773.421	742.155	700.41	623.959	813.033	1657.7	3281.21	1192.64	2710.85	2626.63
USP50	-1.4712	1.4712	8.1545e-10	1.99961e-08	116.086	123.145	112.566	105.088	105.094	33.7445	35.5477	61.6884	29.6268	42.7326
EFHD2	1.10328	1.10328	8.25837e-10	2.02349e-08	3910.32	4898.72	6418.96	4469.24	4912.54	9157.43	10599.4	9220.95	10499.7	13389.5
TCF4	1.01785	1.01785	8.35175e-10	2.04477e-08	1845.66	1739.22	2045.45	2362.01	1968.24	3290.09	4492.93	3245.98	4799.54	4330.23
GOLGA6L9	-1.49971	1.49971	8.39997e-10	2.05497e-08	3803.02	3209.99	4718.64	3212.29	4955.16	1510.07	1350.81	2097.41	989.535	1091.1
SLC2A3	2.76617	2.76617	8.55784e-10	2.09032e-08	281.61	290.212	233.245	153.527	216.809	826.741	1704.75	378.943	2204.23	2877.33
C12orf56	-2.53963	2.53963	8.64165e-10	2.1075e-08	685.898	868.174	607.45	523.524	290.871	50.6168	109.734	214.441	74.067	59.8256
NMI	2.16587	2.16587	8.73866e-10	2.12618e-08	990.945	1028.67	1478.57	1494.22	910.266	3543.18	6641.25	1982.84	7957.76	6358.61
TMPRSS4	1.0257	1.0257	8.82558e-10	2.1426e-08	30283.5	24754.7	23944.4	21268.8	25236.7	43336.4	41937.1	49189.1	58219.6	62805.5
RNF215	-1.23752	1.23752	8.82672e-10	2.1426e-08	400.992	596.434	552.012	586.193	490.716	257.302	214.832	258.504	239.977	148.14
TNFAIP2	-1.50796	1.50796	8.88459e-10	2.15331e-08	20528.6	23637.3	24260.8	14402.8	26293	8655.48	5117.33	6803.35	6834.9	10965.2
TH	-6.60578	6.60578	9.42521e-10	2.27026e-08	114.622	36.5331	43.9446	25.7246	26.8942	0	0	0	0	0
UCA1	-1.86947	1.86947	9.43763e-10	2.2715e-08	596.911	460.153	372.853	460.854	455.133	194.031	105.098	193.878	62.2163	94.0116
VSIG10	-1.72361	1.72361	9.5921e-10	2.30513e-08	9210.01	6031.24	6372.65	8147.59	7791.88	2952.65	1064.89	3031.54	2384.96	1948.61
SPRR5	-3.54276	3.54276	9.59156e-10	2.30513e-08	186.397	92.3589	74.7058	171.041	133.644	37.9626	4.63666	8.81263	11.8507	0
FAM111B	2.18786	2.18786	9.67568e-10	2.32343e-08	740.829	635.429	749.425	837.692	717.041	2834.54	6126.58	1313.08	4304.77	2182.21
RAB6B	-3.36481	3.36481	9.87471e-10	2.36577e-08	355.217	948.629	397.868	450.455	743.522	29.5265	64.9133	149.815	17.7761	17.093
POLR2M	1.18813	1.18813	1.04839e-09	2.50042e-08	1049.54	993.782	1013.77	1011.47	796.069	1687.23	2913.37	1697.9	2177.57	2592.44
LBH	3.25581	3.25581	1.04847e-09	2.50042e-08	405.021	464.258	407.333	327.031	288.389	1408.83	4315.19	537.57	3756.68	8050.82
TK1	1.66116	1.66116	1.05658e-09	2.51401e-08	2136.43	1850.87	1956.21	1788.96	1811.84	4779.07	9486.61	3034.48	6594.92	6278.84
AGPS	1.28272	1.28272	1.06189e-09	2.52279e-08	3256.28	3297.83	2941.25	3641.68	3063.46	6166.82	11398.5	5481.45	8224.4	8127.73
AURKC	-1.75799	1.75799	1.08579e-09	2.57175e-08	125.974	169.53	126.087	209.628	222.188	37.9626	44.8211	44.0631	59.2536	65.5233
RPL36A	-1.3546	1.3546	1.08878e-09	2.57688e-08	333.245	392.423	335.331	280.508	375.692	172.941	154.555	138.064	133.321	74.0698
ANKS1B	-2.21265	2.21265	1.09294e-09	2.58478e-08	62.9869	85.3807	128.792	148.053	115.438	25.3084	20.0922	29.3754	20.7388	22.7907
S1PR5	1.34292	1.34292	1.10226e-09	2.60288e-08	989.481	1062.33	662.888	1196.2	841.996	1611.3	2871.64	2261.91	2559.76	2740.58
EVPLL	-3.43783	3.43783	1.11229e-09	2.62458e-08	412.345	407.2	513.814	354.124	520.507	63.271	0	55.8133	38.5148	51.2791
AKR1B15	-3.03057	3.03057	1.13404e-09	2.66986e-08	212.032	160.91	77.7482	155.442	180.812	46.3987	21.6378	11.7502	0	19.9419
MRC1	3.00352	3.00352	1.14101e-09	2.68426e-08	78.0013	38.5855	139.947	68.4166	29.3768	194.031	471.394	364.255	808.811	1002.79
ZNF274	-1.22629	1.22629	1.15499e-09	2.71306e-08	3897.5	3869.63	3326.27	3623.62	3231.03	1940.31	972.154	1821.28	1342.09	1612.44
TMED7	1.25556	1.25556	1.15643e-09	2.7144e-08	3464.65	3540.84	3383.74	3146.34	3036.56	5774.53	10854.4	6389.15	6677.88	9854.13
MPP3	-1.41704	1.41704	1.21039e-09	2.83042e-08	498.036	589.866	514.828	567.584	512.232	278.392	196.285	267.316	118.507	150.988
KLHL5	1.78363	1.78363	1.21808e-09	2.84416e-08	734.97	783.204	561.477	648.863	570.158	1725.19	2265.78	1075.14	2891.58	3395.81
SPNS1	-2.1787	2.1787	1.30403e-09	3.03127e-08	58.5925	76.7605	69.6353	72.2479	80.2689	33.7445	9.27332	17.6253	17.7761	8.54651
CXCL16	1.73365	1.73365	1.33576e-09	3.10041e-08	2069.78	2182.95	2297.29	1915.39	2516.89	5483.49	9047.67	3721.87	6645.29	11617.6
NCF1B	2.5839	2.5839	1.34722e-09	3.12006e-08	14.2819	57.4678	23.3245	38.5869	36.4106	253.084	142.191	85.1887	308.119	233.605
CLCF1	-1.67569	1.67569	1.35506e-09	3.13036e-08	241.694	212.631	160.567	145.864	271.425	67.4891	58.7311	91.0638	53.3282	54.1279
ERP27	2.01159	2.01159	1.35567e-09	3.13036e-08	26.0004	22.9871	15.5496	20.2513	15.309	50.6168	98.9155	52.8758	130.358	65.5233
IFIT2	1.98412	1.98412	1.36054e-09	3.13929e-08	379.753	299.243	601.027	584.551	475.821	1075.61	1491.46	1292.52	3122.66	2276.22
ATP6V1FNB	-2.57373	2.57373	1.36813e-09	3.15018e-08	496.571	479.446	763.284	337.978	511.818	147.632	30.9111	111.627	118.507	34.1861
TMEM37	-2.60882	2.60882	1.36829e-09	3.15018e-08	1046.24	269.688	785.256	1210.43	748.487	80.1433	137.554	237.941	65.1789	142.442
STX1B	-3.41529	3.41529	1.37403e-09	3.15875e-08	165.524	190.054	115.946	319.369	303.698	59.0529	4.63666	14.6877	5.92536	25.6395
ODF3B	1.18709	1.18709	1.38395e-09	3.17456e-08	435.049	534.861	583.449	399.826	529.196	1143.1	1183.89	772.574	1119.89	1430.12
ARL6IP6	1.11065	1.11065	1.39489e-09	3.19495e-08	1170.75	1138.68	1328.14	1151.59	970.261	2020.45	2848.46	1818.34	2713.81	3025.47
ENPP3	3.52367	3.52367	1.40803e-09	3.2227e-08	3.66203	30.3758	23.6625	23.5353	12.8265	126.542	527.034	73.4386	186.649	162.384
C1orf159	-1.15163	1.15163	1.4418e-09	3.29275e-08	2396.8	2403.8	2805.69	2098.75	2437.86	1231.68	938.151	1445.27	767.334	1091.1
PPT2-EGFL8	-2.51544	2.51544	1.44595e-09	3.29743e-08	47.6064	70.6033	63.8887	67.8692	77.7864	21.0903	13.91	14.6877	8.88804	0
RORB	3.01847	3.01847	1.4938e-09	3.39417e-08	28.93	41.4589	16.5637	18.883	23.5842	54.8349	275.109	70.501	322.932	319.07
TMEM132C	-4.13605	4.13605	1.50005e-09	3.40588e-08	49.4374	56.6468	64.2267	56.1016	58.7535	0	0	17.6253	0	0
DESI2	1.09895	1.09895	1.569e-09	3.55727e-08	2855.65	2648.44	2445.69	2857.08	2309.18	5011.06	7631.95	4177.19	6014.24	5244.71
CES1P1	-9.17563	9.17563	1.57097e-09	3.55916e-08	432.486	41.0484	73.3537	1409.38	1453.53	0	0	5.87508	0	0
MAD2L1	2.37041	2.37041	1.57436e-09	3.56425e-08	767.562	650.617	704.804	928.276	504.784	2408.52	7975.06	1527.52	3413.01	3053.95
ADORA3	1.95176	1.95176	1.71951e-09	3.8712e-08	36.2541	61.1621	70.6494	89.7625	63.3049	244.648	234.924	117.502	299.231	347.558
FAM221A	-1.77831	1.77831	1.75063e-09	3.93767e-08	2010.45	1824.19	1864.6	1214.53	2700.18	561.003	420.391	948.826	399.962	475.756
BTG1	1.3376	1.3376	1.77866e-09	3.99496e-08	5398.2	3754.29	4255.19	3757.71	4171.5	7099.01	12543.7	10125.7	9208.01	14936.5
RCC1L	1.30482	1.30482	1.82857e-09	4.10116e-08	1947.83	2113.99	2318.92	2114.07	2366.69	4817.03	7750.95	3366.42	5048.41	5837.27
SIDT1	1.75243	1.75243	1.83373e-09	4.10979e-08	501.332	836.156	1336.59	776.665	750.142	3243.69	1710.93	3630.8	2467.91	3108.08
NOL12	-2.07845	2.07845	1.84548e-09	4.13021e-08	753.646	919.895	977.599	986.293	832.066	227.776	197.831	411.256	88.8804	133.895
SPRR2D	-3.59486	3.59486	1.92807e-09	4.29659e-08	178153	82726.9	6493.32	50174.8	63156.7	10199.3	6764.89	7243.98	3792.23	3509.77
IFNGR1	1.54297	1.54297	1.94724e-09	4.33005e-08	3422.9	3531.81	3046.04	3450.93	2859.06	6985.12	14780.1	5531.39	9628.71	10589.1
MCM6	1.69514	1.69514	1.95261e-09	4.33891e-08	2195.02	1811.47	2116.78	2023.76	1939.28	4534.42	11220.7	4077.31	7705.93	5107.97
SLC25A5	1.26097	1.26097	1.98169e-09	4.39104e-08	19883.7	19152.4	18106.2	19777.9	18907.9	40759.2	72279.4	34871.6	42105.6	39624.5
PEA15	-1.25856	1.25856	1.9959e-09	4.41626e-08	30939	25118.3	22120	19068	30985.9	10216.2	8056.97	14261.8	9747.22	11318.4
BTK	2.14409	2.14409	2.02673e-09	4.47815e-08	231.074	217.557	227.498	213.46	131.161	750.816	1641.38	349.568	773.259	988.547
ANLN	2.02106	2.02106	2.04693e-09	4.5164e-08	3270.19	2231.8	2416.95	3348.85	2156.5	9140.55	17580.7	4385.75	14194.2	9178.96
ZBED2	-2.6543	2.6543	2.05252e-09	4.52553e-08	7325.53	4092.94	3631.18	4047.25	3514.45	1396.18	259.653	1101.58	444.402	398.837
SLC5A3	1.2047	1.2047	2.05561e-09	4.52916e-08	1777.18	1893.97	1410.96	1881.46	1521.8	3387.11	4908.68	2587.97	4301.81	4361.57
ZNF101	-1.46913	1.46913	2.10129e-09	4.62004e-08	6074.94	3477.62	2752.29	3050.56	3622.45	1261.2	1040.16	1553.96	1555.41	1447.21
TBC1D3K	-4.90677	4.90677	2.21791e-09	4.85256e-08	71.7758	61.1621	33.8036	53.9123	81.9239	0	4.63666	2.93754	0	0
SNX15	-1.87047	1.87047	2.23236e-09	4.88076e-08	182.003	225.356	256.907	244.384	290.871	33.7445	41.73	79.3136	56.2909	116.802
STRADA	-1.73581	1.73581	2.30686e-09	5.03308e-08	599.474	697.002	570.266	659.809	674.011	295.265	117.462	246.754	216.276	96.8605
ARMT1	1.45467	1.45467	2.3742e-09	5.16557e-08	1209.2	1120.21	1457.61	1246.82	1009.15	2775.49	4318.28	1835.96	4135.9	3489.83
ZNF714	-2.02138	2.02138	2.40105e-09	5.21674e-08	6274.16	4679.11	2711.72	3180.28	6428.13	982.81	1213.26	1765.46	1196.92	572.616
ZNF606	-1.06573	1.06573	2.43126e-09	5.27505e-08	907.085	1039.35	1181.43	1168.01	877.165	404.935	431.21	649.197	521.432	464.361
ITGAE	1.43328	1.43328	2.49326e-09	5.40581e-08	1330.05	1100.1	1025.94	985.472	895.785	2248.23	4275	1859.46	3211.54	2806.11
NDUFAB1	1.55637	1.55637	2.53591e-09	5.49447e-08	2240.8	2106.19	2419.66	2216.7	2189.6	5162.91	11240.8	4009.75	6452.72	5979.71
SCAND2P	-1.43271	1.43271	2.56211e-09	5.54738e-08	116.819	181.844	181.525	192.114	156.4	50.6168	66.4588	55.8133	59.2536	71.2209
CD209	4.07596	4.07596	2.56434e-09	5.54838e-08	42.1134	51.3105	29.4091	36.6713	22.7567	168.723	622.858	23.5003	1125.82	1130.99
GGA1	-1.02463	1.02463	2.56828e-09	5.55306e-08	7082	8967.85	8101.7	6901.86	8606.98	5006.85	2868.55	3836.43	3925.55	3877.27
SH3D21	-2.14182	2.14182	2.59722e-09	5.604e-08	1437.35	2562.24	2276.67	1304.84	2233.05	818.305	214.832	502.32	417.738	282.035
THOC3	1.71068	1.71068	2.62178e-09	5.6531e-08	2831.85	1397.7	2674.2	2077.67	1360.43	6306.01	7834.41	4400.44	9445.02	5862.91
ZNF365	-3.95101	3.95101	2.66289e-09	5.73382e-08	20489.1	9258.88	2603.55	2341.49	10878.1	906.885	66.4588	1045.77	506.618	424.477
PHC1	-2.00925	2.00925	2.68117e-09	5.76922e-08	3241.26	5048.54	2860.12	5053.52	5191.83	1210.59	625.949	1941.72	835.476	706.512
AKAP12	3.32939	3.32939	2.74458e-09	5.90159e-08	63.7193	37.3541	94.6499	42.6919	18.2053	358.536	1288.99	141.002	281.455	504.244
WFDC5	2.22169	2.22169	2.81597e-09	6.04263e-08	170.651	216.736	151.44	231.248	199.845	1265.42	1542.46	352.505	497.73	863.198
NLRP10	-8.15244	8.15244	2.87506e-09	6.16521e-08	75.4378	198.674	608.464	740.541	39.3069	0	0	0	5.92536	0
PASK	-1.0227	1.0227	2.88098e-09	6.17366e-08	2000.57	2633.67	2136.38	2660.58	2115.54	1143.1	1443.55	1133.89	1078.42	874.593
PI4K2B	1.19621	1.19621	2.92137e-09	6.24737e-08	2273.39	2328.27	2308.44	2380.62	2045.2	4534.42	6840.62	3651.37	6600.85	4335.93
SNX8	-1.18044	1.18044	3.00075e-09	6.40836e-08	4683	4214.44	5024.9	3527.01	6556.81	2134.34	1661.47	2467.54	2041.29	2293.31
SELENOT	1.29869	1.29869	3.01311e-09	6.43036e-08	5068.62	4991.49	4687.88	4617.57	4656.01	10562	16597.7	6941.41	13032.8	11948
SPSB3	-2.39519	2.39519	3.04589e-09	6.49146e-08	74.7054	52.542	70.6494	65.9536	53.3747	16.8723	12.3644	20.5628	11.8507	0
EGFL8	-2.89874	2.89874	3.1126e-09	6.6201e-08	265.863	317.304	255.217	333.326	287.148	88.5794	12.3644	70.501	20.7388	11.3954
UBAP1L	-2.19729	2.19729	3.16596e-09	6.71988e-08	898.296	1248.69	1188.53	1101.78	1187.48	396.498	129.827	423.006	171.835	113.954
IRX3	1.00628	1.00628	3.17075e-09	6.72548e-08	1014.02	948.629	1396.76	1064.29	1115.9	2058.42	1800.57	2661.41	2076.84	2535.47
ATAT1	-1.40777	1.40777	3.18353e-09	6.748e-08	1090.92	1359.93	1338.96	1236.15	1220.17	632.71	358.569	666.822	308.119	398.837
EMB	1.75999	1.75999	3.22784e-09	6.8357e-08	978.861	921.947	470.207	638.463	672.769	2539.28	3684.6	1342.46	2776.03	2122.38
PTK2B	-1.41953	1.41953	3.22927e-09	6.8357e-08	7662.43	7364.91	4380.26	4600.88	6085.54	2341.03	1664.56	3172.55	2032.4	2045.47
ZNF169	-1.11953	1.11953	3.27244e-09	6.91771e-08	281.61	338.649	373.867	396.542	293.768	151.85	149.919	126.314	151.097	196.57
FXYD3	-1.50236	1.50236	3.28241e-09	6.93408e-08	551.136	642.818	853.878	760.792	802.275	379.626	208.65	193.878	174.798	327.616
ATP8A1	1.31519	1.31519	3.29426e-09	6.95443e-08	846.295	690.845	950.556	947.706	650.426	1931.88	2918.01	1988.72	1931.67	1387.38
PLAGL1	-1.9318	1.9318	3.29881e-09	6.95933e-08	10886.1	10343.8	8829.49	8442.33	11494.2	2281.97	1561.01	5328.7	1810.2	2125.23
SPRR2A	-2.99434	2.99434	3.31846e-09	6.99606e-08	308455	151630	24972.4	112274	134324	22343.1	13423.1	30441.8	12141.1	13469.3
TGM3	-5.81722	5.81722	3.35982e-09	7.07373e-08	2104.57	1569.28	1608.71	931.834	1904.11	33.7445	0	94.0014	14.8134	2.84884
MELK	1.93103	1.93103	3.40867e-09	7.16498e-08	857.648	890.751	813.651	1048.14	683.527	2695.35	6069.39	1486.4	3291.54	2820.35
H2BC4	-2.32603	2.32603	3.42849e-09	7.19407e-08	1954.79	885.825	1143.57	1325.91	1211.9	371.19	98.9155	423.006	278.492	136.744
MSH5	-1.83269	1.83269	3.4665e-09	7.26896e-08	234.37	391.602	309.979	330.042	303.284	134.978	37.0933	111.627	82.955	85.4651
SPINK6	-6.32799	6.32799	3.46958e-09	7.27054e-08	182.003	44.3323	26.3668	60.7539	144.401	0	0	5.87508	0	0
RAD9A	-1.11098	1.11098	3.48703e-09	7.30221e-08	1837.61	1785.61	2046.81	2358.46	2254.15	915.321	676.953	1271.96	939.169	965.756
UBE2V1	-1.2069	1.2069	3.49408e-09	7.31208e-08	488.515	528.704	409.699	409.405	489.475	236.212	156.101	282.004	174.798	168.081
ERCC6L	2.10988	2.10988	3.51412e-09	7.34418e-08	286.737	282.413	253.865	336.062	226.739	843.614	2287.42	502.32	1404.31	934.419
RAB3IP	1.32057	1.32057	3.57493e-09	7.46129e-08	700.913	979.005	573.308	588.656	520.507	1581.78	1636.74	1233.77	2032.4	1911.57
RHOF	-2.6263	2.6263	3.58301e-09	7.47317e-08	336.174	226.998	479.672	429.93	431.549	118.106	23.1833	102.814	23.7014	48.4302
ANP32E	1.37519	1.37519	3.61107e-09	7.52668e-08	2669.25	2423.91	2586.65	2991.17	2008.38	5534.1	9619.53	4171.31	7240.79	6313.02
CAVIN2	1.79514	1.79514	3.65158e-09	7.59592e-08	552.967	386.266	723.058	641.474	478.717	1252.77	2217.87	1028.14	2583.46	2569.65
ACE	-1.2801	1.2801	3.7401e-09	7.76185e-08	417.105	503.254	377.248	334.42	446.03	92.7975	183.921	176.253	204.425	188.023
ENDOU	-3.64253	3.64253	3.88677e-09	8.053e-08	26384.6	25833	15795.7	18192.8	26957.1	3239.48	1131.35	4083.18	325.895	284.884
SYT8	-3.05989	3.05989	3.90538e-09	8.0862e-08	4547.14	4354.42	8658.1	2712.31	3877.73	868.922	148.373	1239.64	382.186	262.093
ANKRD31	-4.39437	4.39437	3.91322e-09	8.09172e-08	881.085	603.822	82.1426	346.461	716.628	16.8723	9.27332	88.1263	5.92536	5.69768
CMPK2	2.8535	2.8535	3.94392e-09	8.14982e-08	112.424	133.407	418.826	106.456	131.575	700.199	1687.75	475.882	1688.73	1968.55
STX16-NPEPL1	-2.32538	2.32538	4.02954e-09	8.30478e-08	88.6211	150.237	117.636	111.382	92.2679	25.3084	13.91	47.0007	5.92536	22.7907
UBR1	1.0916	1.0916	4.0656e-09	8.36807e-08	1414.28	1509.35	1195.97	1320.44	1249.96	2610.98	2999.92	1891.78	3501.89	3247.68
CPNE4	-4.52091	4.52091	4.10326e-09	8.42895e-08	145.383	156.394	78.4242	273.666	192.811	16.8723	0	23.5003	0	0
ZSWIM5	1.36144	1.36144	4.12546e-09	8.46343e-08	517.079	525.83	589.534	593.035	567.675	1758.93	1180.8	934.138	1196.92	2113.84
CDK1	2.21369	2.21369	4.13887e-09	8.4798e-08	1863.61	1702.69	1650.29	2253.37	1276.85	5179.79	16656.4	3389.92	7519.28	7817.21
HMMR	2.12891	2.12891	4.13632e-09	8.4798e-08	612.292	542.25	504.011	789.801	432.79	1872.82	4465.11	931.201	2906.39	2418.66
BCL2L12	1.41026	1.41026	4.15623e-09	8.50979e-08	476.796	536.503	486.771	466.054	469.615	1227.46	2083.41	813.699	1105.08	1230.7
ALKBH7	1.0422	1.0422	4.17759e-09	8.54792e-08	2593.08	1562.3	2488.28	1688.25	2064.24	4353.05	3874.7	4476.81	4601.04	4108.02
TNXA	-3.82486	3.82486	4.18759e-09	8.56278e-08	68.1138	40.6379	68.2832	38.0396	53.7884	0	0	2.93754	5.92536	11.3954
ACER1	-4.28364	4.28364	4.23115e-09	8.64621e-08	3264.33	1598.43	1310.56	2563.16	2687.35	337.445	6.18222	182.128	26.6641	39.8837
CNPPD1	-1.13535	1.13535	4.25612e-09	8.69155e-08	11913	9845.87	13938.2	11303.5	12272.5	5736.57	3734.06	7211.67	5160.99	5150.7
OMP	-4.81067	4.81067	4.33394e-09	8.8447e-08	65.9166	48.4371	55.0998	41.8709	91.0266	0	0	11.7502	0	0
RNF182	-3.41751	3.41751	4.42073e-09	9.01004e-08	71.7758	57.8783	99.3824	135.465	114.197	25.3084	6.18222	0	17.7761	0
NXT2	1.2482	1.2482	4.55383e-09	9.26322e-08	1070.41	1116.11	1073.26	1207.42	897.44	2184.96	3380.13	1615.65	3027.86	2524.07
CLU	1.79812	1.79812	4.57591e-09	9.29602e-08	716.659	1322.58	1479.24	714.543	810.137	2889.38	5763.37	2658.48	2832.32	3384.42
QRFPR	7.88618	7.88618	4.60963e-09	9.35238e-08	0.732406	0.820968	3.71839	1.642	0	240.43	1069.52	0	177.761	159.535
HAS2	3.79757	3.79757	4.63606e-09	9.38772e-08	13.5495	11.4936	15.2116	1.642	3.31006	75.9252	245.743	35.2505	201.462	65.5233
EZH1	-1.39912	1.39912	4.65503e-09	9.42003e-08	6411.85	6598.12	7131.2	7325.23	6462.89	2767.05	1567.19	4021.5	2379.03	2139.48
PAPLN	-1.5479	1.5479	4.70795e-09	9.51386e-08	964.213	683.456	898.16	452.918	792.759	269.956	369.387	226.191	231.089	193.721
IL9R	3.48676	3.48676	4.71053e-09	9.51386e-08	25.6342	36.5331	2.70428	19.704	29.7905	185.595	527.034	67.5635	216.276	279.186
TNNT1	-2.82649	2.82649	4.81185e-09	9.71223e-08	388.175	167.067	190.314	348.377	326.041	37.9626	74.1866	20.5628	5.92536	56.9768
TUBG2	-1.27667	1.27667	4.84371e-09	9.76392e-08	866.07	1183.84	934.668	819.357	1115.08	535.695	321.475	464.132	444.402	276.337
SEMA4G	-1.80435	1.80435	4.84305e-09	9.76392e-08	350.456	499.149	504.011	490.957	435.273	177.159	69.5499	217.378	109.619	88.314
CAPN14	1.68998	1.68998	4.9156e-09	9.89609e-08	64412.6	72823.2	107533	73625	64493.2	247820	121399	230303	254512	381363
RAC2	1.89783	1.89783	4.95663e-09	9.97049e-08	959.452	857.091	616.239	500.536	499.819	1999.36	3621.23	1189.7	2710.85	3264.77
FAM229A	-1.42406	1.42406	4.95893e-09	9.97049e-08	199.947	219.609	242.371	258.888	195.293	101.234	46.3666	91.0638	82.955	105.407
PADI3	-2.38706	2.38706	5.04384e-09	1.01347e-07	9547.28	6882.59	9086.73	10983	7557.69	463.987	921.15	1927.03	2616.05	2492.73
H4C9	-1.27397	1.27397	5.11813e-09	1.02576e-07	843.732	418.694	713.255	654.883	631.807	231.994	231.833	290.817	290.343	304.826
C2orf92	-1.54739	1.54739	5.17827e-09	1.03648e-07	190.792	287.339	192.004	238.363	270.184	75.9252	49.4577	91.0638	118.507	74.0698
IFI27L2	1.83044	1.83044	5.24764e-09	1.04835e-07	1517.91	1375.53	1159.12	525.987	814.274	3412.42	4866.95	2329.47	4103.31	4461.28
KRTCAP2	-1.80978	1.80978	5.27443e-09	1.05303e-07	384.513	643.229	504.687	599.876	581.329	101.234	108.189	267.316	100.731	196.57
PCP2	-2.14272	2.14272	5.29937e-09	1.05734e-07	83.4943	139.975	125.073	98.5199	95.9917	16.8723	12.3644	49.9382	23.7014	22.7907
SLC39A6	1.27162	1.27162	5.37566e-09	1.07051e-07	2111.89	1905.06	2033.96	2291.68	1516.42	3948.11	6990.54	3516.24	4325.51	5008.26
SARS2	-2.64097	2.64097	5.41649e-09	1.07727e-07	120.847	156.805	120.003	126.707	146.056	25.3084	49.4577	11.7502	5.92536	8.54651
APOL3	1.86019	1.86019	5.53759e-09	1.09995e-07	986.551	776.636	876.188	765.171	827.928	2459.13	2258.05	1407.08	4995.08	4247.62
ARG1	-4.34467	4.34467	5.68144e-09	1.1271e-07	682.969	454.406	44.9587	123.697	393.897	16.8723	1.54555	41.1256	8.88804	17.093
ACSL4	2.04066	2.04066	5.75213e-09	1.13823e-07	1441.01	1225.3	1098.28	1401.17	832.066	3623.32	9591.71	2352.97	3836.67	5261.8
NPIPB11	-1.45858	1.45858	5.7673e-09	1.14051e-07	371.33	574.267	394.825	388.332	512.232	189.813	153.01	240.878	112.582	122.5
PITX2	3.69074	3.69074	5.78878e-09	1.14331e-07	6.95786	9.85162	17.5778	4.92599	35.1694	126.542	244.198	23.5003	266.641	296.279
PRIM2	1.53551	1.53551	5.79941e-09	1.14467e-07	473.867	408.432	451.277	536.386	328.523	898.448	1664.56	752.011	1673.91	1375.99
ANTXR2	1.57672	1.57672	5.89661e-09	1.1624e-07	191.524	131.765	127.439	107.277	100.543	278.392	553.308	270.254	441.439	410.233
PRPS2	1.18354	1.18354	5.97647e-09	1.17666e-07	1873.13	1646.04	1838.91	1745.17	1775.43	3349.15	6230.13	3281.23	3762.6	3524.01
S100A12	-2.3288	2.3288	5.99328e-09	1.17821e-07	2624.21	2152.17	1147.63	1762.14	1667.44	624.274	221.014	625.697	207.388	190.872
C18orf54	1.47239	1.47239	5.99941e-09	1.17821e-07	155.27	143.669	153.806	210.449	93.5091	337.445	556.399	331.942	474.029	393.14
DCST2	-2.27067	2.27067	5.98949e-09	1.17821e-07	258.173	446.607	361.022	535.291	416.654	139.196	34.0022	129.252	41.4775	82.6163
AMFR	-1.52535	1.52535	6.19912e-09	1.21591e-07	13612.1	11881.1	12864.3	12213.2	15380.2	4956.23	3645.96	7666.99	3795.19	2851.69
TEX101	-3.12433	3.12433	6.20373e-09	1.21605e-07	284.906	472.878	98.3683	144.222	244.944	54.8349	6.18222	38.188	23.7014	25.6395
NPEPL1	-1.1542	1.1542	6.25935e-09	1.22541e-07	837.14	1011.43	1188.53	877.374	1097.7	535.695	315.293	558.133	408.85	447.268
SCO2	2.2028	2.2028	6.25632e-09	1.22541e-07	19.0426	10.6726	37.86	16.1463	24.8254	80.1433	74.1866	76.3761	133.321	136.744
CARHSP1	-1.36591	1.36591	6.28637e-09	1.22993e-07	11014.7	7840.66	10114	8659.07	10542.1	3990.29	2324.51	5560.77	3570.03	3253.37
TUBA1A	-1.18005	1.18005	6.31699e-09	1.23515e-07	7580.04	4306.8	5476.51	4610.73	6509.64	2163.87	2935.01	2946.35	2201.27	2316.11
TMEM120B	-1.06769	1.06769	6.35987e-09	1.24276e-07	772.322	952.323	949.204	1038.56	873.028	582.093	383.297	502.32	328.857	404.535
FCGR3A	3.55797	3.55797	6.36989e-09	1.24394e-07	74.7054	36.9436	84.1708	22.988	131.575	434.461	1207.08	88.1263	1013.24	1378.84
STRADB	-1.72302	1.72302	6.50232e-09	1.26822e-07	9705.48	5373.65	5847.68	4421.08	6784.38	2332.59	1146.8	2914.04	1561.33	1786.22
NCF1C	2.81732	2.81732	6.5515e-09	1.27701e-07	49.4374	77.992	81.1285	42.6919	69.925	341.663	517.761	70.501	456.253	874.593
TNFRSF18	2.80056	2.80056	6.57268e-09	1.28034e-07	116.453	71.4242	59.1562	42.6919	105.094	236.212	1084.98	167.44	506.618	746.395
GAPT	2.10003	2.10003	6.63299e-09	1.29128e-07	82.3957	137.102	126.425	121.508	111.714	371.19	527.034	161.565	788.073	632.442
RASIP1	1.24738	1.24738	6.65883e-09	1.2947e-07	515.248	561.542	511.786	554.995	661.184	982.81	2016.95	1183.83	1345.06	1111.05
CATSPER1	3.42596	3.42596	6.67661e-09	1.29735e-07	2.56342	3.28387	3.71839	4.92599	9.10266	59.0529	114.371	17.6253	17.7761	39.8837
SAA2	4.76184	4.76184	6.6888e-09	1.29891e-07	0.732406	6.97823	0.676071	0.547333	5.37884	4.21807	97.3699	61.6884	148.134	68.3721
POLR2J2	-2.84672	2.84672	6.75498e-09	1.31014e-07	143.918	266.404	88.2273	207.713	285.493	21.0903	18.5466	58.7508	5.92536	34.1861
CIRBP-AS1	-1.51805	1.51805	6.84149e-09	1.32527e-07	190.426	256.963	240.343	184.177	268.115	139.196	80.3688	64.6259	56.2909	65.5233
NKX3-1	2.64496	2.64496	6.91569e-09	1.33716e-07	10.2537	20.5242	30.4232	19.9776	21.9291	88.5794	199.376	41.1256	88.8804	222.209
GPR34	2.49846	2.49846	6.93608e-09	1.34027e-07	104.734	95.6428	88.2273	137.928	122.058	413.371	788.233	135.127	1102.12	658.082
SLC45A4	1.9818	1.9818	6.97846e-09	1.34763e-07	656.602	987.625	1272.03	1260.78	662.425	2256.67	2174.59	4594.32	3795.19	6295.93
RNF207	-1.26938	1.26938	7.01012e-09	1.35291e-07	2255.08	1895.62	2289.18	2239.14	2513.16	1227.46	605.857	693.26	1048.79	1082.56
MEOX1	2.43258	2.43258	7.09983e-09	1.36938e-07	61.5221	77.171	97.3542	54.4596	81.0964	181.377	602.766	135.127	669.566	410.233
ZNF436-AS1	-1.42236	1.42236	7.11453e-09	1.37137e-07	219.356	344.396	323.5	409.405	416.24	101.234	114.371	170.377	112.582	139.593
H2BC8	-2.31004	2.31004	7.12108e-09	1.37178e-07	1454.92	1059.46	1542.12	1579.05	1295.89	329.009	58.7311	417.131	337.745	262.093
DLGAP2	-3.63295	3.63295	7.23873e-09	1.39102e-07	40.6485	41.8694	35.1557	57.1963	46.3408	0	6.18222	2.93754	5.92536	0
ATG9B	-3.7213	3.7213	7.2574e-09	1.39375e-07	62423	30380.8	29977.3	19054	46050.8	4677.84	162.283	5919.15	1570.22	1920.12
CLASRP	-1.14413	1.14413	7.26303e-09	1.39398e-07	3055.6	3699.69	3898.9	3298.5	4000.62	1851.73	1001.52	1806.59	1620.59	1857.44
TOMM5	-2.16526	2.16526	7.30642e-09	1.40058e-07	269.892	178.561	242.033	235.353	205.224	16.8723	103.552	35.2505	38.5148	45.5814
BBS1	-2.24091	2.24091	7.44173e-09	1.42565e-07	59.6911	86.6122	86.5371	93.0465	69.5112	21.0903	17.0011	17.6253	0	28.4884
CLLU1	4.69122	4.69122	7.51107e-09	1.43805e-07	0	2.87339	0	1.91566	2.48254	33.7445	18.5466	11.7502	77.0297	45.5814
JOSD2	1.02582	1.02582	7.5244e-09	1.43972e-07	1465.54	1038.11	1352.14	911.035	1376.16	2269.32	2780.45	2188.47	2426.43	2834.59
CSTB	-1.74402	1.74402	7.53348e-09	1.44058e-07	1.38173e+06	921602	707207	758314	1.0196e+06	375130	163101	429571	239746	221984
SFRP1	2.71206	2.71206	7.60568e-09	1.45349e-07	1097.14	768.426	1443.07	1311.96	801.034	3370.24	3808.25	2482.22	13601.7	12264.2
LRRC8B	1.20973	1.20973	7.64017e-09	1.4583e-07	1148.78	1181.78	850.497	903.099	1185	2239.79	2693.9	1583.34	2527.17	3136.57
PCNA	1.74949	1.74949	7.7054e-09	1.46985e-07	4792.5	3895.49	4426.57	4853.74	3786.29	11376.1	26637.6	7946.05	15740.7	11435.2
ATG4C	1.52313	1.52313	7.73924e-09	1.47541e-07	431.753	462.616	426.939	546.238	367.003	1012.34	1961.31	749.073	1543.56	1145.23
TYMP	1.61934	1.61934	7.93148e-09	1.5093e-07	2546.21	3377.46	2965.59	1805.92	3059.74	7900.44	12022.9	4441.56	7596.31	10290
TP53AIP1	-1.11769	1.11769	7.98565e-09	1.51868e-07	3195.49	3195.21	2944.97	3944.08	3127.18	1877.04	1778.93	1589.21	1297.65	1019.88
CCNA2	1.89872	1.89872	8.06646e-09	1.53219e-07	1571.01	1245.82	1379.86	1828.91	1095.22	4036.69	10055.4	2717.23	4387.73	5344.42
ZNF208	-2.93913	2.93913	8.22223e-09	1.56083e-07	88.2549	142.028	76.7341	80.7316	231.29	8.43614	10.8189	23.5003	32.5895	5.69768
CKS1B	1.90624	1.90624	8.25305e-09	1.56478e-07	970.438	867.764	939.739	1027.89	815.102	2429.61	6780.35	1715.52	3522.63	2860.23
RNF31	-2.38774	2.38774	8.25133e-09	1.56478e-07	126.706	122.324	127.777	119.866	114.611	33.7445	3.09111	38.188	17.7761	31.3372
TREML2	5.52555	5.52555	8.26468e-09	1.56603e-07	21.2398	32.4282	10.8171	10.9467	14.4815	316.355	599.675	5.87508	1185.07	2031.22
CDC6	1.73216	1.73216	8.32998e-09	1.57745e-07	614.855	573.446	605.76	582.362	538.712	1324.47	3752.61	1263.14	1673.91	1655.17
CELF5	-4.18953	4.18953	8.53561e-09	1.61346e-07	38.4513	37.3541	69.2973	53.3649	41.3757	0	1.54555	5.87508	0	5.69768
NCOA7	1.78136	1.78136	8.57556e-09	1.62003e-07	2520.58	2296.25	1554.63	2492.01	2981.95	5445.53	11741.6	4071.43	10271.6	9178.96
ANXA4	1.27258	1.27258	8.61973e-09	1.62543e-07	5171.52	4400.8	4846.75	5528.06	4577.81	11443.6	15189.7	6577.16	13290.6	12742.9
TBC1D3C	-4.02354	4.02354	8.61865e-09	1.62543e-07	80.1985	50.4896	41.5784	77.4476	112.542	0	0	2.93754	17.7761	2.84884
ID3	2.44937	2.44937	8.63089e-09	1.62655e-07	686.997	526.651	674.381	470.432	592.087	1986.71	3846.88	707.948	5057.29	4512.56
NEDD1	1.52506	1.52506	8.75701e-09	1.64734e-07	1068.95	976.131	984.359	1274.19	960.744	2315.72	4947.32	1774.28	3140.44	2959.94
ACAP3	-1.49655	1.49655	8.82368e-09	1.65789e-07	12584.6	12067.4	13053.9	10233.2	16506.4	6719.38	2794.36	5775.21	3878.15	3686.4
GHITM	1.16906	1.16906	8.92223e-09	1.67339e-07	14832	14257.8	13392.3	14501.3	14184.8	29534.9	44603.1	20912.4	36666.1	28303.2
NFIL3	1.57628	1.57628	8.94877e-09	1.67736e-07	695.786	631.325	595.957	928.823	616.085	1510.07	3254.94	1333.64	1721.32	2509.83
CCDC9B	-2.58139	2.58139	9.00741e-09	1.68633e-07	14360.7	17741.1	17135.4	12728.5	17206.9	4631.44	493.032	3936.31	1916.85	2259.13
DPY19L1	1.55913	1.55913	9.01417e-09	1.68658e-07	532.459	492.991	486.771	638.19	420.791	1096.7	2520.8	954.701	1555.41	1435.81
MSANTD2	-1.08084	1.08084	9.16736e-09	1.71217e-07	1150.98	1326.68	1562.06	1499.69	1122.94	573.657	763.504	769.636	515.506	518.488
ITGA7	-2.0401	2.0401	9.20143e-09	1.71751e-07	237.3	475.751	604.069	504.093	548.228	164.505	105.098	126.314	41.4775	142.442
OCIAD2	1.23433	1.23433	9.3225e-09	1.73907e-07	1321.63	1247.87	1547.86	1428.81	1177.97	2467.57	4253.36	2115.03	3786.3	3185
ZC2HC1A	1.23706	1.23706	9.36273e-09	1.74242e-07	690.293	629.683	722.382	710.985	501.06	1256.98	1437.37	1110.39	2204.23	1660.87
IGHV6-1	6.3627	6.3627	9.42408e-09	1.75175e-07	0	0.820968	0.676071	0	0	21.0903	41.73	0	20.7388	34.1861
THAP12	1.25383	1.25383	9.48325e-09	1.76065e-07	1170.75	933.851	1040.47	1135.44	758.831	1729.41	3126.66	1803.65	2770.11	2575.35
SPC24	1.16922	1.16922	9.52802e-09	1.76582e-07	459.219	392.012	477.306	453.465	386.863	873.14	1346.18	643.322	1031.01	971.454
DNAH1	-1.983	1.983	9.57028e-09	1.7726e-07	1314.67	1750.71	1637.78	1409.38	1994.72	552.567	151.464	672.697	358.484	324.768
NKAIN1	-2.84876	2.84876	9.75906e-09	1.80543e-07	39.9161	39.817	43.6066	40.7763	41.3757	8.43614	7.72777	5.87508	5.92536	0
LAGE3	1.13374	1.13374	9.82326e-09	1.81515e-07	479.36	327.156	397.868	495.062	373.209	877.358	1169.98	846.012	977.684	669.477
RPSA	1.28318	1.28318	9.85325e-09	1.81962e-07	60623.5	54721.6	51404	61057.7	48844.5	111374	199353	90593.8	153739	118224
C21orf91	1.27791	1.27791	9.87414e-09	1.8224e-07	1505.83	1401.8	1086.45	1632.69	1154.38	2889.38	4420.28	2103.28	3510.78	3509.77
DLGAP5	2.06403	2.06403	1.01065e-08	1.8609e-07	935.283	824.252	722.382	1210.97	753.452	2872.5	7094.09	1495.21	3996.65	3125.18
TFAM	1.26585	1.26585	1.01203e-08	1.86235e-07	1977.13	1845.95	1817.28	2076.31	1574.35	3378.67	6735.52	3313.55	4843.98	4053.9
CFAP97	1.1624	1.1624	1.01692e-08	1.86804e-07	2223.22	2148.47	1721.95	2212.32	1714.61	4336.17	6264.13	3104.98	4535.86	4176.4
STAP1	4.89751	4.89751	1.02069e-08	1.87386e-07	6.59166	17.2403	10.1411	3.284	0	126.542	590.402	17.6253	159.985	210.814
CXADR	1.11401	1.11401	1.02498e-08	1.88063e-07	5079.97	4820.32	5477.19	5162.44	4969.64	8216.8	8325.9	10548.7	14303.8	13819.7
GPR39	1.56322	1.56322	1.02973e-08	1.88713e-07	101.072	70.6033	71.3255	80.4579	91.0266	261.52	400.299	167.44	195.537	190.872
SNAPC2	1.06342	1.06342	1.03325e-08	1.89247e-07	416.739	406.79	429.981	332.778	439.41	1033.43	955.152	561.071	847.326	837.558
RPTN	4.16271	4.16271	1.03406e-08	1.89286e-07	484.12	376.824	61.8605	149.422	142.333	8225.23	381.752	1051.64	8979.88	3116.63
PLA2G7	4.15863	4.15863	1.05268e-08	1.92356e-07	5.85925	11.4936	7.43678	9.85199	8.27515	84.3614	301.383	0	186.649	190.872
BRINP1	5.9376	5.9376	1.05259e-08	1.92356e-07	2.19722	0	0	1.09467	1.65503	50.6168	21.6378	0	85.9177	145.291
SRPK3	-2.24222	2.24222	1.06467e-08	1.94206e-07	99.241	145.722	159.891	125.339	177.916	12.6542	43.2755	55.8133	20.7388	11.3954
CAPN3	-2.08955	2.08955	1.06722e-08	1.94557e-07	1226.41	1528.23	2223.26	1638.99	1806.88	577.875	134.463	619.821	325.895	330.465
TRUB1	1.41457	1.41457	1.06863e-08	1.94701e-07	968.607	1093.53	1114.84	1199.75	950.4	1872.82	4432.65	1997.53	2722.7	3159.36
CCDC17	-1.81075	1.81075	1.07558e-08	1.95692e-07	245.722	307.042	222.089	191.019	388.932	92.7975	77.2777	76.3761	32.5895	108.256
IVL	-1.79541	1.79541	1.09624e-08	1.9892e-07	79214.8	63004	38452.6	42768	75219.8	23865.8	9505.16	23523.8	13056.5	16098.8
GDPGP1	1.04679	1.04679	1.12163e-08	2.03298e-07	97.0438	107.957	114.932	106.183	128.265	210.903	171.557	255.566	234.052	279.186
PAM16	-1.72357	1.72357	1.12166e-08	2.03298e-07	290.765	481.087	343.444	365.618	475.407	160.287	61.8222	179.19	103.694	96.8605
PRR11	1.66471	1.66471	1.13377e-08	2.05373e-07	1104.47	941.24	681.818	1302.65	885.441	3180.42	4369.28	1445.27	3386.34	3199.24
SPATA5	1.19099	1.19099	1.14817e-08	2.07741e-07	406.485	356.711	296.457	389.427	379.415	717.072	1253.44	775.511	716.968	695.116
CENPW	2.36799	2.36799	1.15054e-08	2.07928e-07	426.627	414.999	432.685	504.093	367.416	1476.32	5276.52	857.762	1860.56	1595.35
GINS4	1.62767	1.62767	1.15005e-08	2.07928e-07	179.439	206.884	190.314	238.09	234.187	518.822	1142.16	396.568	660.678	509.942
HLA-DQB2	-2.02175	2.02175	1.15125e-08	2.07937e-07	2021.81	2011.78	1629.67	2055.51	1924.39	172.941	307.565	854.825	607.349	430.175
GBP5	1.83637	1.83637	1.1521e-08	2.0797e-07	320.428	434.703	162.595	221.67	385.208	645.364	930.424	1072.2	1182.11	1609.59
C2CD2L	-1.21109	1.21109	1.15404e-08	2.08201e-07	1699.91	2240.42	2096.5	1834.39	2593.84	1244.33	630.586	984.077	876.953	800.523
SLFN5	1.45039	1.45039	1.16299e-08	2.09572e-07	2100.54	3192.75	1944.72	2242.15	1897.9	3644.41	7339.84	5907.4	8582.88	5609.36
NPHP3	-1.30226	1.30226	1.16837e-08	2.1042e-07	647.081	999.118	1014.78	947.433	769.589	383.844	327.657	502.32	322.932	242.151
FAM228B	-1.69825	1.69825	1.17456e-08	2.11414e-07	225.581	217.557	403.952	272.572	304.939	88.5794	49.4577	132.189	97.7684	76.9186
DDX58	1.99712	1.99712	1.18431e-08	2.12988e-07	1944.54	1795.46	2344.61	2003.78	1596.28	6259.61	5707.73	2946.35	12629.9	11119
POC1B	1.37134	1.37134	1.18498e-08	2.12988e-07	978.128	1059.05	1069.88	1084.27	795.242	2058.42	2335.33	1595.09	3389.31	3521.16
ZNF554	-1.6806	1.6806	1.18535e-08	2.12988e-07	2258.01	1764.67	1976.49	2181.39	2302.56	1058.74	282.836	669.76	601.424	672.326
JAKMIP2	2.61627	2.61627	1.20348e-08	2.16121e-07	8.78887	17.6508	13.1834	11.494	6.62012	16.8723	122.099	52.8758	91.8431	62.6744
BRIP1	1.30903	1.30903	1.21571e-08	2.18068e-07	585.192	543.892	551.674	858.765	551.538	1522.72	1771.2	1110.39	2070.91	1182.27
IL18R1	2.30922	2.30922	1.2229e-08	2.19105e-07	145.383	153.111	155.834	93.8675	117.507	476.642	1350.81	249.691	408.85	803.372
CCER2	-5.64961	5.64961	1.27433e-08	2.27799e-07	77.2688	30.3758	51.3814	32.5663	92.2679	0	0	0	0	5.69768
IGLV7-46	6.61196	6.61196	1.28117e-08	2.2889e-07	0	0.820968	0.676071	0	0	25.3084	71.0955	0	17.7761	25.6395
IHH	-6.72474	6.72474	1.28417e-08	2.29294e-07	63.7193	4.92581	97.0162	72.5216	30.618	0	0	0	0	0
SCCPDH	2.35197	2.35197	1.30073e-08	2.31855e-07	287.469	170.761	393.473	273.119	269.77	523.04	1913.4	611.009	2109.43	1957.15
RBM10	-1.3734	1.3734	1.33555e-08	2.37521e-07	15942.7	10629.5	8277.81	8684.53	13413.2	4513.33	3452.77	6054.27	3768.53	4196.34
CYP2D7	-2.01802	2.01802	1.34e-08	2.38175e-07	296.991	384.213	584.125	366.439	666.563	139.196	46.3666	143.94	151.097	94.0116
MCM10	1.54429	1.54429	1.34832e-08	2.39518e-07	468.008	461.384	394.487	368.628	398.448	944.847	2166.87	816.637	1128.78	1025.58
ZNF875	-1.08778	1.08778	1.35242e-08	2.4011e-07	2345.53	2701.4	3188.69	3031.13	2425.86	1062.95	1157.62	1835.96	1259.14	1125.29
MERTK	-1.8152	1.8152	1.37171e-08	2.43259e-07	816.633	644.871	1397.78	913.224	757.59	113.888	247.289	311.379	382.186	227.907
SSBP3-AS1	-2.64827	2.64827	1.37733e-08	2.44023e-07	161.129	243.007	167.328	232.89	248.668	59.0529	12.3644	61.6884	35.5522	5.69768
MAN1A1	1.74067	1.74067	1.40715e-08	2.48837e-07	425.528	311.968	242.371	303.222	285.493	539.913	1510.01	687.385	1057.68	1435.81
SLC25A26	1.00577	1.00577	1.41323e-08	2.49773e-07	924.297	834.925	997.543	987.662	903.232	1623.96	2565.62	1433.52	1931.67	1760.58
MT2A	-2.80191	2.80191	1.43217e-08	2.52977e-07	21912.5	18610.9	6659.98	5782.57	35905	3247.91	4208.54	1459.96	2287.19	1538.37
GBP2	1.32079	1.32079	1.44505e-08	2.54964e-07	3802.65	2849.17	4224.43	3566.15	5210.86	8533.15	10826.6	6309.84	12437.3	10982.3
UPK2	-3.42206	3.42206	1.46615e-08	2.58541e-07	352.654	209.347	443.841	218.112	195.293	33.7445	0	55.8133	29.6268	17.093
TAP1	2.03391	2.03391	1.47807e-08	2.60496e-07	3091.12	3076.58	2187.43	2614.88	1770.88	7541.91	9345.97	3912.81	15776.3	15597.4
POLE4	1.20119	1.20119	1.50005e-08	2.6422e-07	1008.52	829.999	900.527	946.338	761.727	1720.97	2953.55	1430.58	1860.56	2244.88
ARHGAP40	-2.7786	2.7786	1.53258e-08	2.69494e-07	8591.49	14251.2	14195.5	7861.34	9307.06	2353.68	346.204	3248.92	805.849	1150.93
DHRS11	-1.27305	1.27305	1.54413e-08	2.71221e-07	2769.96	2726.44	2777.3	2150.47	2849.55	1573.34	652.224	1054.58	1099.15	1130.99
C6orf226	1.59107	1.59107	1.58435e-08	2.77661e-07	113.889	112.473	140.623	119.045	135.299	451.333	437.392	155.69	485.879	341.861
FAM166B	-2.29463	2.29463	1.61769e-08	2.82897e-07	82.3957	68.5509	52.3955	58.0172	76.5451	16.8723	12.3644	17.6253	23.7014	0
BCL2L14	2.66858	2.66858	1.63135e-08	2.85098e-07	16.4791	11.904	19.9441	13.6833	13.2402	75.9252	52.5488	23.5003	162.947	165.233
PBK	2.05709	2.05709	1.6367e-08	2.85874e-07	640.855	587.403	699.734	832.219	472.925	2147	4919.5	954.701	2933.05	2492.73
DSE	1.65671	1.65671	1.67199e-08	2.91875e-07	2738.1	2420.63	2349.35	2632.67	2015	6293.36	9030.67	3181.36	10016.8	9800
BCL11B	1.36427	1.36427	1.67641e-08	2.92482e-07	1535.86	1219.14	966.782	1164.45	1151.9	2986.39	3995.26	1703.77	3143.4	3709.19
GOLGA8A	-2.0143	2.0143	1.69264e-08	2.94905e-07	2507.03	10658.6	5298.71	7241.48	10304.2	2180.74	1234.9	1918.22	1869.45	1715
HOXA4	-1.64668	1.64668	1.69312e-08	2.94905e-07	126.34	91.9485	155.158	139.296	167.572	63.271	32.4566	38.188	56.2909	34.1861
AP5M1	1.1601	1.1601	1.71064e-08	2.97624e-07	4021.28	4113.46	4043.24	4496.61	3736.23	8372.86	12291.8	5848.65	10864.1	8224.59
ATP11C	1.42608	1.42608	1.71978e-08	2.99048e-07	633.897	723.273	624.69	690.46	525.058	1214.8	2095.77	984.077	2026.47	2261.98
NEIL1	-1.63153	1.63153	1.74278e-08	3.02712e-07	1453.83	1779.86	2350.7	2161.14	1784.54	814.087	259.653	678.572	648.827	686.57
DBR1	1.04088	1.04088	1.74988e-08	3.03775e-07	858.38	799.213	900.189	874.911	780.76	1531.16	2296.69	1251.39	2023.51	1552.62
CIAO2A	1.56891	1.56891	1.79557e-08	3.1131e-07	1373.26	1259.78	1590.12	1626.12	1027.36	3429.29	6420.23	2164.97	4429.21	3948.49
MIS18A	1.51252	1.51252	1.79627e-08	3.1131e-07	577.136	556.617	539.167	632.716	398.448	1269.64	2577.98	978.202	1543.56	1333.26
PCLAF	2.2412	2.2412	1.83086e-08	3.16953e-07	204.341	140.796	166.652	192.387	131.161	417.589	1661.47	349.568	601.424	908.779
COL6A5	2.71218	2.71218	1.8394e-08	3.18257e-07	215.327	309.505	82.1426	217.017	277.631	1273.86	3058.65	440.631	814.737	1623.84
XRCC4	1.66994	1.66994	1.8446e-08	3.18972e-07	336.174	332.082	346.148	450.181	346.729	852.05	1805.21	566.946	1484.3	1045.52
LY6G5B	-2.41381	2.41381	1.84558e-08	3.18972e-07	182.735	337.418	252.851	249.584	240.393	88.5794	18.5466	82.2512	38.5148	17.093
MRPL15	1.39748	1.39748	1.84779e-08	3.19178e-07	2288.77	2114.81	2692.45	2358.73	2124.64	5179.79	9760.17	3674.87	6301.62	5575.18
GDAP1	1.08013	1.08013	1.85064e-08	3.19493e-07	453.726	570.573	645.986	564.3	529.196	1024.99	1650.65	942.951	1134.71	1074.01
TEDC2	1.38002	1.38002	1.86067e-08	3.21048e-07	149.045	191.696	193.018	153.253	189.501	442.897	718.683	296.692	417.738	393.14
CNIH1	1.59683	1.59683	1.87506e-08	3.23174e-07	4935.68	4662.69	4449.22	5316.24	4082.13	9752.17	21141.6	7481.92	19103.4	13429.4
IFI16	1.63526	1.63526	1.94563e-08	3.34967e-07	7658.4	6350.19	6938.85	10667.2	5705.3	16884.9	31595.8	12649.1	30954.1	23841.9
LRFN3	1.14175	1.14175	1.94929e-08	3.35229e-07	429.556	440.86	416.798	342.357	479.131	894.23	605.857	984.077	945.095	1230.7
LINC00173	-1.65077	1.65077	1.9566e-08	3.36115e-07	160.397	136.281	170.708	293.37	153.918	50.6168	49.4577	58.7508	65.1789	68.3721
PRSS53	-3.63368	3.63368	1.96393e-08	3.37189e-07	40.6485	118.219	71.3255	94.9622	86.4753	0	1.54555	20.5628	11.8507	0
PROM1	4.55546	4.55546	1.9732e-08	3.38595e-07	0.732406	6.56775	11.8312	2.73666	1.24127	118.106	298.292	11.7502	44.4402	68.3721
CLSPN	1.78771	1.78771	2.01189e-08	3.44856e-07	274.652	291.033	202.483	235.9	278.872	742.38	1460.55	358.38	915.468	942.965
GATA1	3.48052	3.48052	2.0247e-08	3.46861e-07	2.19722	14.7774	15.2116	3.83133	1.65503	50.6168	131.372	47.0007	74.067	113.954
MYH3	-1.21895	1.21895	2.03123e-08	3.47789e-07	266.962	356.711	281.922	279.961	257.357	143.414	100.461	138.064	162.947	82.6163
CRYBB3	-2.6991	2.6991	2.1077e-08	3.59701e-07	45.7754	74.2976	84.1708	76.9002	51.3059	4.21807	18.5466	0	11.8507	11.3954
ASS1	1.24244	1.24244	2.12332e-08	3.61774e-07	3540.08	2653.78	2904.06	2321.24	2706.39	7141.19	8338.26	4065.56	5925.36	7945.41
ARHGEF6	2.07293	2.07293	2.14534e-08	3.65129e-07	646.715	614.495	574.322	680.882	422.032	1623.96	3948.89	810.762	3297.46	2675.06
MMAA	1.11292	1.11292	2.15863e-08	3.67191e-07	749.618	765.553	643.958	802.663	750.556	1354	2126.68	1083.95	1884.26	1566.86
F13A1	2.90304	2.90304	2.15981e-08	3.67192e-07	250.849	311.147	193.018	162.558	254.461	894.23	978.336	431.819	4601.04	1860.29
PSMA6	-1.44826	1.44826	2.16194e-08	3.67207e-07	695.42	758.985	674.381	696.207	840.341	362.754	381.752	199.753	248.865	148.14
SPRR3	-2.40896	2.40896	2.19308e-08	3.71578e-07	3.61112e+06	2.22449e+06	1.48866e+06	1.81458e+06	3.0895e+06	621414	137384	819040	432987	291675
DNHD1	-1.62025	1.62025	2.19393e-08	3.71578e-07	855.45	926.463	1009.71	851.649	1214.38	286.829	204.013	584.571	260.716	247.849
TMEM273	1.78635	1.78635	2.21348e-08	3.74685e-07	293.695	291.444	282.936	253.689	208.947	531.477	1545.55	475.882	1105.08	920.175
GAS8	-1.12329	1.12329	2.21468e-08	3.74686e-07	1042.21	1212.57	1470.79	1233.14	1415.46	531.477	449.756	813.699	645.864	490
HMGB1	1.45598	1.45598	2.2178e-08	3.75011e-07	17399.8	14937.1	16528.2	16951.7	14529.1	34731.6	74041.3	27395.5	47014.8	37225.8
CD164L2	-1.91727	1.91727	2.24391e-08	3.79017e-07	536.854	752.828	570.604	681.976	738.143	379.626	125.19	152.752	106.656	116.802
DHFR	1.36085	1.36085	2.27072e-08	3.8313e-07	1278.78	1095.58	938.725	1373.26	856.478	2206.05	4326.01	2082.72	3010.08	2598.14
AHCY	-1.30855	1.30855	2.29346e-08	3.86759e-07	38085.9	30528.9	25757.6	23965.2	24379	10595.8	13064.6	16541.3	8911.74	8500.93
SEC23A	1.0331	1.0331	2.32486e-08	3.9142e-07	2352.12	2383.68	2125.57	2487.08	2099.4	4192.76	5942.66	3128.48	5208.39	4942.73
PDCD6	-2.2769	2.2769	2.32413e-08	3.9142e-07	5590.09	4920.06	3167.05	2584.23	2857.82	750.816	411.117	1733.15	568.834	484.302
RET	1.93028	1.93028	2.35866e-08	3.96897e-07	39.5499	43.9218	26.7048	32.2926	37.2382	143.414	253.471	82.2512	82.955	113.954
MINPP1	1.14516	1.14516	2.36625e-08	3.9796e-07	280.878	241.775	283.274	247.121	249.496	366.972	703.227	746.136	485.879	564.07
HCN3	-1.52742	1.52742	2.39884e-08	4.02791e-07	890.606	1060.69	999.909	1087.55	1081.56	463.987	171.557	519.945	305.156	327.616
ANKRD13D	-1.18628	1.18628	2.41004e-08	4.04455e-07	5744.26	7003.68	6252.98	4927.36	6909.75	3437.73	1734.11	3310.61	2568.64	2515.52
BCAP29	-1.07297	1.07297	2.44987e-08	4.10699e-07	339.47	312.378	237.977	280.234	309.49	139.196	134.463	141.002	106.656	182.326
H2AC19	-4.14478	4.14478	2.44975e-08	4.10699e-07	55.6629	27.5024	48.3391	64.8589	41.3757	0	0	2.93754	2.96268	8.54651
CLVS1	-2.74453	2.74453	2.46744e-08	4.132e-07	160.763	154.342	45.9728	77.9949	173.778	16.8723	18.5466	20.5628	29.6268	5.69768
CERS2	1.00636	1.00636	2.48607e-08	4.15875e-07	1100.81	1180.14	1182.11	1231.77	1038.94	1961.4	2955.1	1639.15	2287.19	2660.81
PIGX	1.06238	1.06238	2.54394e-08	4.24194e-07	982.523	1119.39	958.669	1041.85	811.792	1830.64	2200.87	1386.52	2272.38	2566.8
NCF2	2.30913	2.30913	2.56282e-08	4.26887e-07	377.189	499.97	302.204	432.119	434.031	2788.14	1553.28	425.944	2829.36	2544.01
BORCS8	-1.05019	1.05019	2.60095e-08	4.32546e-07	1033.43	1263.06	1230.11	1091.11	1403.88	814.087	537.853	619.821	462.178	487.151
ZNF550	-1.17054	1.17054	2.60718e-08	4.33353e-07	687.363	906.76	1104.7	1012.84	665.322	396.498	330.749	499.382	340.708	381.744
EMILIN2	3.36423	3.36423	2.67795e-08	4.44407e-07	157.101	142.438	243.724	85.9312	71.58	388.062	2738.72	208.566	1374.68	2501.28
CDCA2	1.66113	1.66113	2.68748e-08	4.45752e-07	428.824	387.908	344.12	559.1	370.727	1138.88	2268.87	687.385	1262.1	1244.94
BAK1	1.4925	1.4925	2.71162e-08	4.49278e-07	1725.55	1313.55	1887.59	1481.36	1519.73	4116.83	4537.75	2103.28	5815.74	5731.86
OR2I1P	5.4255	5.4255	2.73625e-08	4.53118e-07	35.8879	173.635	25.0146	25.7246	21.1016	316.355	1627.47	182.128	3516.7	6444.07
ATAD2	1.44428	1.44428	2.75255e-08	4.55577e-07	2599.68	2371.37	2186.75	2903.6	2262.01	5669.08	10327.4	3921.62	8162.18	5444.13
GABPA	1.0038	1.0038	2.79763e-08	4.62549e-07	2202.35	2201.84	2223.94	2534.97	1955.83	3619.1	5489.81	3245.98	5116.55	4811.69
ARMCX3	1.34783	1.34783	2.80033e-08	4.62749e-07	746.688	679.762	1238.9	912.677	685.182	1923.44	1873.21	1724.34	2186.46	3145.12
ZNF345	-1.58799	1.58799	2.82648e-08	4.66085e-07	681.87	657.596	879.23	1044.31	651.668	236.212	123.644	326.067	340.708	282.035
SLC2A6	2.46992	2.46992	2.88412e-08	4.7509e-07	47.6064	57.0573	50.7053	15.599	31.8593	253.084	245.743	85.1887	139.246	398.837
TOP2A	1.76914	1.76914	2.93263e-08	4.82065e-07	6446.27	5341.22	4363.36	7811.8	4136.33	16690.9	30408.8	9038.82	22913.4	16717
MSRB1	2.02656	2.02656	2.94196e-08	4.83344e-07	1387.18	1302.47	974.556	1251.2	1534.21	5458.18	4131.27	1565.71	7329.67	7794.42
NUP133	1.05759	1.05759	3.00266e-08	4.93057e-07	3158.5	2774.87	2706.65	3364.73	2770.93	5065.9	8551.55	4623.69	6577.15	5919.88
CCBE1	-3.3389	3.3389	3.03878e-08	4.98727e-07	150.509	98.5162	125.073	65.4062	154.331	8.43614	0	14.6877	32.5895	5.69768
PDCD1LG2	3.46952	3.46952	3.05765e-08	5.0156e-07	26.7328	31.6073	24.6766	24.9036	21.5154	88.5794	281.291	17.6253	559.946	484.302
CDKN3	1.92356	1.92356	3.06016e-08	5.0171e-07	461.416	408.021	399.896	484.937	298.733	1265.42	2817.55	596.321	1576.15	1524.13
NPM1	1.62092	1.62092	3.06554e-08	5.02328e-07	26391.9	23130	21880.7	28948.1	20263.8	54953	134860	46451.4	76075.7	58620.5
FADS6	-2.67384	2.67384	3.07265e-08	5.03229e-07	303.949	423.62	227.836	631.348	322.317	134.978	20.0922	73.4386	56.2909	22.7907
DIPK1A	1.46115	1.46115	3.09141e-08	5.05771e-07	202.51	208.936	168.68	232.89	196.535	582.093	684.68	270.254	758.446	481.454
SSR1	1.1883	1.1883	3.10989e-08	5.08263e-07	9624.18	8868.51	7722.76	10099.1	8347.55	16526.4	30209.4	14279.4	20152.1	20594.2
MSLN	4.05779	4.05779	3.10858e-08	5.08263e-07	407.584	294.728	99.3824	10.9467	555.676	1877.04	2814.45	1838.9	7051.18	9201.75
TMEM191A	1.03389	1.03389	3.13294e-08	5.11496e-07	203.975	157.215	186.596	181.441	151.435	514.604	327.657	317.255	317.007	341.861
LGALS12	5.22405	5.22405	3.15168e-08	5.14286e-07	0	5.74678	2.02821	0.547333	3.31006	156.069	100.461	0	71.1043	102.558
GPLD1	-2.17433	2.17433	3.20388e-08	5.2226e-07	89.7197	116.988	124.735	189.377	76.9589	16.8723	35.5477	38.188	26.6641	11.3954
ENGASE	-1.12517	1.12517	3.25187e-08	5.28704e-07	2386.18	2453.87	2431.49	2345.32	1773.78	1337.13	748.048	1248.46	817.7	1085.41
RNF168	1.02014	1.02014	3.31056e-08	5.37687e-07	1589.32	1359.93	1294.34	1565.64	1144.87	2286.19	3571.78	2170.84	3001.19	3059.65
ALKAL1	6.91416	6.91416	3.34653e-08	5.43246e-07	0	0	1.69018	0	0	0	71.0955	14.6877	41.4775	79.7675
KIF14	1.30086	1.30086	3.35285e-08	5.43989e-07	504.994	478.625	395.502	629.159	379.829	1159.97	1689.29	801.949	1022.12	1202.21
PLGRKT	1.44991	1.44991	3.36504e-08	5.45402e-07	1074.44	955.197	781.876	921.982	984.329	2054.2	4261.09	1530.46	2453.1	2575.35
MZF1	-1.39514	1.39514	3.36467e-08	5.45402e-07	2121.41	2496.56	2449.74	2427.15	2403.52	1024.99	471.394	1336.58	764.371	937.268
EPHA4	1.6064	1.6064	3.39726e-08	5.50339e-07	1123.88	1269.63	881.259	880.658	1938.45	4711.58	3390.95	4882.2	2248.67	3324.59
CENPN	1.76957	1.76957	3.44159e-08	5.5612e-07	405.387	341.523	295.781	401.195	370.313	788.779	2160.68	593.384	1291.73	1338.95
RTN4IP1	1.40365	1.40365	3.44185e-08	5.5612e-07	312.371	349.322	339.388	350.84	299.147	649.582	1462.09	599.259	906.58	735
TMED5	1.17081	1.17081	3.47732e-08	5.60694e-07	2578.07	2688.67	2275.66	2128.03	1846.6	4066.22	7236.28	3818.8	5063.22	5729.01
DUT	1.31219	1.31219	3.48162e-08	5.60808e-07	2262.4	1807.77	2427.43	2339.57	1553.66	3846.88	7724.68	3839.37	4947.67	5429.88
GINS1	1.48639	1.48639	3.48161e-08	5.60808e-07	767.195	825.073	865.371	957.832	691.388	2049.98	3778.88	1248.46	2147.94	2270.52
IQCN	-2.10688	2.10688	3.49058e-08	5.61384e-07	784.407	1058.64	1171.29	1162.81	1333.54	316.355	103.552	511.132	186.649	168.081
TNXB	-1.62688	1.62688	3.49013e-08	5.61384e-07	647.447	622.704	760.58	424.456	563.951	236.212	177.739	320.192	127.395	119.651
ZYG11A	-2.64268	2.64268	3.51255e-08	5.63757e-07	589.587	541.429	386.037	402.016	604.086	71.7072	49.4577	217.378	41.4775	25.6395
KIF4A	1.64579	1.64579	3.521e-08	5.64823e-07	793.928	671.552	583.787	972.063	572.226	2012.02	3645.96	1148.58	2456.06	1974.24
KIFC3	-1.96948	1.96948	3.55826e-08	5.70216e-07	11247.2	9746.95	6477.44	6534.88	7946.21	3138.24	746.503	3075.61	1739.09	2022.67
SOX4	1.60192	1.60192	3.56831e-08	5.71163e-07	901.592	1323.81	894.442	909.393	867.649	1653.48	2516.16	3959.81	2186.46	4543.9
NCK1	1.0224	1.0224	3.59609e-08	5.74332e-07	4248.69	3649.61	3974.96	3562.31	3904.63	6833.27	9723.08	5325.76	7972.57	9418.26
LCN12	-2.49805	2.49805	3.59681e-08	5.74332e-07	85.6915	120.682	63.8887	77.1739	97.6467	16.8723	4.63666	5.87508	32.5895	22.7907
CISH	1.93079	1.93079	3.63523e-08	5.78988e-07	2309.28	1226.53	1223.69	1183.06	1813.91	3332.27	5999.84	3028.61	8529.55	8677.56
TTYH3	1.36681	1.36681	3.63936e-08	5.79057e-07	579.699	619.831	455.672	408.857	602.017	1159.97	1426.55	790.199	1819.09	1675.12
ABTB2	-3.18107	3.18107	3.63801e-08	5.79057e-07	7519.98	3296.6	4490.8	5169.28	3698.58	700.199	111.28	1404.15	165.91	287.733
S100A9	-1.79428	1.79428	3.6851e-08	5.85143e-07	2.27449e+06	1.6544e+06	1.24407e+06	1.29211e+06	1.56262e+06	576762	349612	803153	317327	267651
CCNO	1.84687	1.84687	3.72402e-08	5.90125e-07	43.5782	26.6815	37.5219	65.4062	63.3049	172.941	234.924	85.1887	186.649	168.081
AUNIP	2.23438	2.23438	3.7716e-08	5.9736e-07	64.0855	99.3372	75.3819	61.0276	63.7186	329.009	686.226	102.814	317.007	267.791
AP1S3	1.49591	1.49591	3.77592e-08	5.97742e-07	396.598	415.41	269.752	288.718	434.859	649.582	1601.19	757.886	1022.12	1045.52
NARS2	1.06863	1.06863	3.78811e-08	5.99369e-07	646.348	676.067	699.057	726.31	545.746	1122.01	1993.76	1207.33	1188.03	1378.84
PCSK5	-2.27109	2.27109	3.79638e-08	6.00374e-07	10678.8	6775.45	9056.99	5161.62	9377.81	2075.29	748.048	3589.68	1039.9	1056.92
TMX1	1.30264	1.30264	3.81391e-08	6.0269e-07	3029.23	2897.2	2780.68	2988.16	2395.24	4880.3	10407.8	4664.82	6938.6	7851.4
CRISP3	-5.61543	5.61543	3.82858e-08	6.04243e-07	272209	147228	125494	127549	163624	210.903	58.7311	16188.8	545.133	51.2791
CDK5	1.04101	1.04101	3.86753e-08	6.10083e-07	651.475	596.844	595.957	720.016	523.817	1197.93	1483.73	831.324	1425.05	1410.17
MAGEA11	-5.89883	5.89883	3.94083e-08	6.20705e-07	19.0426	19.7032	66.593	23.5353	22.7567	0	0	0	0	0
LRIT2	-5.56625	5.56625	3.94591e-08	6.21071e-07	25.6342	22.5766	12.8453	26.8193	32.6868	0	0	0	0	0
FAM98B	1.22282	1.22282	3.95614e-08	6.22176e-07	1925.13	1706.38	1750.01	1892.68	1481.25	3024.35	5797.37	2749.54	4322.55	4526.8
SLC5A9	-2.58136	2.58136	3.98955e-08	6.27116e-07	85.6915	142.028	143.665	157.632	115.438	21.0903	3.09111	23.5003	47.4029	17.093
GSTO1	1.69812	1.69812	4.01415e-08	6.30349e-07	2419.5	2184.6	2159.71	2322.06	2225.6	6048.71	11934.8	2972.79	8686.58	7050.87
DPY19L2	-1.9962	1.9962	4.01983e-08	6.30924e-07	91.1846	84.5597	126.425	107.551	65.7874	16.8723	18.5466	11.7502	29.6268	42.7326
PRDX3	1.31009	1.31009	4.0814e-08	6.39945e-07	5813.84	5643.34	6819.19	6901.86	4811.17	13379.7	21084.4	8924.25	17627.9	13335.4
DNM1	-1.68111	1.68111	4.27931e-08	6.69633e-07	521.107	644.871	495.898	610.002	481.2	282.611	143.737	240.878	85.9177	113.954
HS3ST1	1.97226	1.97226	4.43273e-08	6.93293e-07	3073.54	2671.02	4067.24	1517.21	2766.79	7790.77	6947.27	9764.39	8879.15	21927.5
TEAD4	1.51883	1.51883	4.48081e-08	7.00463e-07	348.259	309.095	172.736	224.133	262.736	767.688	982.972	402.443	740.67	874.593
MRPL19	1.0684	1.0684	4.59096e-08	7.14822e-07	2385.45	2408.72	2004.21	2337.38	1984.79	3889.06	6760.25	3566.18	4515.12	4572.38
DCK	1.17785	1.17785	4.60906e-08	7.17283e-07	1008.89	953.144	897.822	862.049	821.722	1484.76	2904.1	1451.15	2106.47	2316.11
TMEM222	-1.11121	1.11121	4.65763e-08	7.23761e-07	5004.16	3989.91	5816.92	3468.45	4892.27	2539.28	2063.31	2640.85	1673.91	1814.71
TAPBP	1.219	1.219	4.67928e-08	7.26043e-07	6590.92	6275.07	7406.7	6232.75	6159.19	15476.1	9349.06	12058.6	20264.7	18899.2
RASGRP4	1.761	1.761	4.74869e-08	7.36448e-07	72.142	87.8436	105.805	78.5422	110.887	329.009	465.212	120.439	260.716	361.802
RRAS2	1.26096	1.26096	4.77808e-08	7.40638e-07	738.632	810.296	911.682	1007.09	683.941	1387.74	2513.07	1360.08	2381.99	2296.16
AHRR	-2.81889	2.81889	4.80791e-08	7.44892e-07	60.4235	48.0266	59.1562	39.1343	31.4456	8.43614	7.72777	8.81263	0	8.54651
ZNF382	-1.89081	1.89081	4.83429e-08	7.48344e-07	112.058	180.613	226.484	331.41	163.02	71.7072	44.8211	64.6259	59.2536	37.0349
BUB1	1.8555	1.8555	4.84157e-08	7.48994e-07	1106.67	1009.79	834.61	1384.75	820.481	2931.56	6914.81	1662.65	3676.69	3464.19
ATP8B4	1.41204	1.41204	4.99417e-08	7.71456e-07	186.764	219.609	180.173	222.491	148.953	366.972	661.497	311.379	705.118	495.698
LPAR4	-4.17907	4.17907	5.08884e-08	7.84917e-07	21.9722	51.721	122.369	97.4252	47.9958	8.43614	3.09111	8.81263	0	0
MRPL34	1.18764	1.18764	5.16969e-08	7.96601e-07	1528.17	1521.66	1337.61	1195.1	1247.89	2619.42	4407.92	1994.59	3217.47	3304.65
LMNTD2	-1.20212	1.20212	5.17718e-08	7.9697e-07	458.12	389.96	481.701	381.491	420.791	185.595	114.371	261.441	174.798	199.419
H2AZ1	1.99455	1.99455	5.18673e-08	7.98047e-07	5385.02	4680.75	4821.4	5095.12	3920.76	14160.1	40485.8	8295.62	18060.5	14238.5
MACO1	-1.82234	1.82234	5.22403e-08	8.0339e-07	23824.1	11737.8	9161.78	8964.49	16296.7	4458.5	2429.61	6036.65	3433.75	3435.7
SHD	6.13967	6.13967	5.23254e-08	8.04303e-07	0	1.64194	1.01411	1.642	0	50.6168	0	11.7502	88.8804	156.686
NRIP2	-1.56133	1.56133	5.27036e-08	8.09718e-07	267.694	371.899	314.711	338.252	364.934	194.031	86.551	146.877	68.1416	76.9186
CPT1B	-2.12651	2.12651	5.27425e-08	8.09919e-07	67.3814	87.0226	48.001	64.8589	89.3716	16.8723	21.6378	5.87508	23.7014	11.3954
TRIL	1.11617	1.11617	5.3002e-08	8.13105e-07	312.005	365.331	301.866	242.468	254.461	442.897	646.042	793.136	554.021	754.942
BID	1.93947	1.93947	5.30938e-08	8.14114e-07	648.179	741.745	799.792	606.444	642.979	1691.45	4754.12	984.077	2725.67	3025.47
MFSD13A	1.44508	1.44508	5.3605e-08	8.2155e-07	284.54	266.404	175.44	219.207	234.187	856.268	632.132	314.317	690.304	723.605
CENPF	1.47132	1.47132	5.36934e-08	8.22501e-07	4090.12	3573.68	2850.65	4826.38	3113.52	10165.5	13928.5	5422.7	12813.6	8834.25
NABP1	-1.65329	1.65329	5.38495e-08	8.24487e-07	40940	47291.1	16518.4	21585.4	24723.7	10882.6	7902.42	10810.2	7338.56	11093.4
ANKRD37	-2.68946	2.68946	5.52576e-08	8.44393e-07	8335.51	2347.56	1708.09	1754.47	7371.91	438.679	432.755	1001.7	924.356	538.43
CROCCP3	-1.7144	1.7144	5.58196e-08	8.51317e-07	251.582	374.362	391.445	499.715	390.173	126.542	89.6421	208.566	91.8431	68.3721
PLK4	1.51944	1.51944	5.60101e-08	8.53805e-07	783.308	762.269	790.327	1041.3	715.8	1906.57	3695.42	1222.02	2740.48	2159.42
LPCAT1	1.55515	1.55515	5.62983e-08	8.57363e-07	358.147	494.223	361.36	319.916	326.868	784.561	1870.12	669.76	1051.75	1076.86
PHLDB1	-1.34033	1.34033	5.69514e-08	8.66465e-07	1243.63	1316.42	1437.67	1462.47	1452.29	784.561	344.659	746.136	447.365	421.628
APOL4	2.12821	2.12821	5.86902e-08	8.91617e-07	239.497	651.438	477.982	772.834	574.709	1138.88	1244.17	2946.35	3338.94	3207.79
CD40	1.26601	1.26601	5.89856e-08	8.95235e-07	756.942	780.33	912.02	771.465	566.847	1467.89	2219.42	1116.27	2266.45	2031.22
DHX9	1.07709	1.07709	5.99334e-08	9.0793e-07	9201.58	9417.33	8139.22	9619.37	9303.33	15720.7	28241.9	14329.3	20015.9	18050.2
GPR143	1.60907	1.60907	6.00148e-08	9.0865e-07	317.132	295.138	310.317	252.594	316.524	826.741	1118.98	349.568	1033.98	1216.45
TAF1C	-1.15441	1.15441	6.09711e-08	9.22236e-07	3178.28	4171.34	4588.16	3727.61	4136.33	1737.84	1140.62	2467.54	1786.5	1771.98
HMGB3	1.63009	1.63009	6.11393e-08	9.23866e-07	1515.71	1388.26	1374.45	1546.49	1326.09	3551.61	7443.39	1956.4	4503.27	4669.25
ZNF676	-6.68123	6.68123	6.14437e-08	9.26694e-07	8.05647	18.8823	114.256	19.704	100.129	0	0	0	0	0
IFIT3	2.20088	2.20088	6.28071e-08	9.44979e-07	436.514	434.292	740.298	443.887	449.754	1050.3	2729.45	810.762	3730.01	3190.7
PXYLP1	1.67322	1.67322	6.54526e-08	9.81946e-07	131.833	172.814	192.68	180.072	103.439	303.701	782.05	308.442	607.349	478.605
TSPOAP1	-1.82899	1.82899	6.59332e-08	9.86788e-07	869.732	1202.31	1776.04	1152.68	994.259	362.754	140.645	525.82	399.962	264.942
ECT2L	-1.9397	1.9397	6.58873e-08	9.86788e-07	56.7615	66.088	46.3109	62.6696	78.2001	25.3084	18.5466	11.7502	11.8507	14.2442
PMFBP1	-1.9738	1.9738	6.65106e-08	9.94479e-07	120.847	157.215	230.202	225.501	167.158	88.5794	29.3655	35.2505	62.2163	22.7907
MICAL1	-1.31236	1.31236	6.67595e-08	9.97722e-07	1930.26	3072.06	1416.37	1822.34	2686.53	877.358	845.418	660.947	1031.01	985.698
CENPI	1.64751	1.64751	6.77557e-08	1.01068e-06	242.06	245.059	229.526	301.58	219.705	510.386	1219.44	381.88	1004.35	752.093
KANK4	-5.97619	5.97619	6.84519e-08	1.0196e-06	30.0287	6.15726	38.198	47.0706	38.4794	0	0	0	0	0
ARHGAP17	-1.14847	1.14847	6.86029e-08	1.02137e-06	7120.82	5826.82	5170.59	4957.19	7383.91	2610.98	2024.68	3909.87	2547.9	2652.27
SERPINB3	2.18547	2.18547	6.90585e-08	1.02717e-06	44846	22498.2	17000.5	33449.4	36472.3	175999	201899	38599.3	134669	150553
LIME1	-1.38879	1.38879	6.98307e-08	1.03718e-06	110.593	186.36	211.61	160.916	194.052	84.3614	64.9133	64.6259	59.2536	59.8256
TMOD4	-1.7631	1.7631	7.01302e-08	1.04113e-06	58.5925	96.4638	76.058	81.2789	97.233	16.8723	21.6378	35.2505	14.8134	31.3372
MAT2B	1.07168	1.07168	7.08504e-08	1.05033e-06	4626.61	4124.54	5270.99	5681.59	3949.31	7385.84	12216.1	7755.11	11207.8	11139
APOBEC3G	1.36109	1.36109	7.09959e-08	1.05198e-06	422.598	836.156	461.418	402.016	506.439	1126.22	1319.9	1083.95	1833.9	1384.54
LINC00482	-2.61986	2.61986	7.11622e-08	1.05345e-06	749.618	462.205	168.68	307.327	501.888	75.9252	15.4555	91.0638	106.656	71.2209
OSM	3.31217	3.31217	7.11367e-08	1.05345e-06	13.9157	9.44114	9.46499	6.29432	28.5493	25.3084	86.551	52.8758	213.313	290.581
PRKD1	3.15051	3.15051	7.13038e-08	1.05409e-06	69.2124	48.8476	68.2832	69.2376	52.1334	172.941	349.295	76.3761	802.886	1330.41
IGKV2-24	6.31967	6.31967	7.13063e-08	1.05409e-06	0.732406	2.46291	0.676071	0	0	8.43614	171.557	0	88.8804	31.3372
SGTA	-1.06484	1.06484	7.29034e-08	1.07617e-06	13713.2	7944.92	12720.3	8340.8	13497.6	5799.84	5220.88	5549.02	4867.68	5438.43
NCAPG	1.64004	1.64004	7.308e-08	1.07827e-06	1046.24	944.935	844.075	1314.97	999.224	2661.6	5364.62	1548.08	3750.75	2714.94
KLHL17	-1.48748	1.48748	7.36205e-08	1.08573e-06	1294.16	1719.11	1498.85	1205.5	2489.99	864.704	398.753	666.822	503.656	504.244
ANGPTL8	-5.78338	5.78338	7.39075e-08	1.08945e-06	38.0851	29.5549	9.46499	19.704	43.4445	0	0	0	0	0
GPR160	2.53003	2.53003	7.44006e-08	1.09568e-06	626.94	1004.87	406.319	253.141	458.443	2526.62	1585.74	1307.21	6331.25	4130.81
PPP1R36	-2.08632	2.08632	7.48105e-08	1.10068e-06	78.7337	54.1839	87.8892	97.9725	74.8901	16.8723	15.4555	5.87508	38.5148	17.093
DENND4A	1.28994	1.28994	7.52566e-08	1.1062e-06	1700.28	1790.12	1417.38	2117.63	1380.71	3640.19	3819.06	2491.04	5060.26	5543.84
IFITM3	2.04868	2.04868	7.54758e-08	1.10891e-06	3550.7	3460.79	4054.06	2449.59	4385	9111.03	25565	5114.26	14914.1	19343.6
SFTA2	-5.57289	5.57289	7.61045e-08	1.11709e-06	6996.31	2922.65	4181.84	2910.99	2930.64	109.67	0	258.504	23.7014	28.4884
SRP9	1.05423	1.05423	7.76585e-08	1.13775e-06	10814	9275.3	10428.1	9895.77	8051.3	16636.1	27840.1	14696.5	21352	20101.4
CHPF	1.21944	1.21944	7.76938e-08	1.13775e-06	1610.93	1358.29	1576.94	951.538	1560.28	3117.15	4683.03	2878.79	2393.84	3350.23
SOX12	-1.10062	1.10062	7.82162e-08	1.14433e-06	715.561	701.107	842.046	811.968	735.66	366.972	216.378	411.256	450.327	341.861
ACTR6	1.22056	1.22056	7.82543e-08	1.14435e-06	1084.33	952.734	1260.87	1473.42	910.68	2303.06	3302.85	1750.78	3291.54	2586.74
GPR65	2.07566	2.07566	7.84765e-08	1.14706e-06	56.3953	67.7299	49.3532	61.3012	28.1355	92.7975	279.745	114.564	302.193	313.372
LDLRAD1	-3.98149	3.98149	7.88045e-08	1.15132e-06	120.481	74.2976	88.5653	139.57	88.9578	8.43614	0	26.4379	0	0
LSM6	1.2409	1.2409	7.88736e-08	1.15179e-06	624.376	569.342	616.915	617.117	509.749	953.283	2050.95	978.202	1365.8	1578.26
IPO4	-5.30725	5.30725	7.90938e-08	1.15447e-06	30.3949	26.271	24.3386	23.5353	45.9271	4.21807	0	0	0	0
RBP7	-1.82537	1.82537	7.93177e-08	1.15719e-06	2091.02	1676.83	2435.88	2159.5	2438.69	670.673	380.206	1213.2	435.514	353.256
MRPL45	1.06712	1.06712	7.94144e-08	1.15753e-06	2230.91	2033.54	2340.22	2326.71	1787.02	3846.88	6197.67	3140.23	4521.05	4737.62
SKA3	1.8412	1.8412	8.07951e-08	1.17491e-06	468.008	465.9	461.08	608.907	420.377	1387.74	3197.75	710.885	1982.03	1398.78
SLC35E2A	-1.50154	1.50154	8.14173e-08	1.18231e-06	1680.87	1515.92	2229.01	2220.53	1424.15	552.567	366.296	564.008	699.192	1025.58
CEP55	2.12783	2.12783	8.24517e-08	1.19622e-06	914.409	762.269	807.905	1056.35	790.276	2610.98	8226.98	1321.89	3330.05	3430
PLPP2	1.73993	1.73993	8.33712e-08	1.20788e-06	964.579	701.928	579.731	1081.53	873.855	1995.15	4242.55	1263.14	3451.52	3073.9
FA2H	1.37747	1.37747	8.34913e-08	1.20906e-06	1054.66	911.685	1822.01	1187.99	1296.3	3716.12	2292.06	2693.73	2944.9	4657.85
MVP	1.03992	1.03992	8.35802e-08	1.20979e-06	7894.24	6350.6	9460.94	5783.12	8995.91	15678.6	13366	13644.9	16555.5	19887.7
SFTPD	-1.41849	1.41849	8.45446e-08	1.22318e-06	152.707	154.753	100.735	113.024	172.951	59.0529	57.1855	55.8133	41.4775	45.5814
PXDC1	-1.52805	1.52805	8.58254e-08	1.23941e-06	2219.92	1111.18	1812.88	1344.8	2271.53	459.769	482.213	857.762	782.147	455.814
CTSS	1.49864	1.49864	8.63358e-08	1.24585e-06	3849.89	3799.44	4942.42	2886.36	2852.03	7803.43	9335.15	6177.65	14860.8	13617.4
GREM2	-2.76842	2.76842	8.65752e-08	1.24851e-06	84.9591	49.2581	51.0434	48.4389	44.272	0	17.0011	5.87508	5.92536	5.69768
CDCA5	1.44155	1.44155	8.73735e-08	1.2577e-06	932.719	892.393	932.64	1022.42	784.07	1716.75	4196.18	1556.9	2544.94	2367.38
HSPBP1	1.05685	1.05685	8.75343e-08	1.25828e-06	2194.65	2063.09	2203.65	1823.99	2429.58	3344.93	6500.6	4268.25	3934.44	4221.98
SULT1A1	-1.51512	1.51512	8.82941e-08	1.26613e-06	473.501	683.867	717.987	913.224	567.261	210.903	148.373	355.443	284.417	179.477
KIF20B	1.56354	1.56354	8.86082e-08	1.26822e-06	1263.03	1253.62	1031.35	1497.78	946.677	3315.4	5440.35	1700.84	4257.37	2991.28
MYO1H	-2.62407	2.62407	8.86098e-08	1.26822e-06	68.48	126.429	45.9728	77.1739	98.0605	16.8723	4.63666	29.3754	8.88804	11.3954
FLRT2	-1.40685	1.40685	9.01733e-08	1.28734e-06	928.691	698.644	792.693	1184.97	507.266	337.445	401.844	320.192	248.865	239.302
[truncated: 2,882 more rows]

## Sheet: TableS2C_ControlvsPostPPIREOE
Supplementary Table S2C: Differential expressed Genes (DEGs) between Control and PPI-Responsive EoE individuals following PPI therapy (Post-PPI).
[truncated: 981 more rows]

[truncated: 1 more sheets: TableS2D_ControlvsPostPPIUREOE]
