# Supplementary material for: Unique epithelial proliferative transcriptomic signature in proton pump inhibitor–responsive pediatric eosinophilic esophagitis
Source: JCI Insight. 2025 Oct 8;10(19):e178595. doi: 10.1172/jci.insight.178595 (PMC12513502; doi:10.1172/jci.insight.178595)
Supplement: Supplemental table 3 [file jciinsight-10-178595-s014.xlsx]

## Sheet: SupplementaryTableS3a
Supplementary Table S3A: Gene Ontology (Biological processes) associated with differentially expressed genes (DEGs) between Control vs PPI-R EoE individuals at diagnosis (Pre-PPI) (n = 2296 genes)
Gene Ontology ID	Gene Ontology Term	Count	PValue	Genes
GO:0006954	inflammatory response	91	1.55759e-12	UCN, CXCL6, CD40, ECM1, CXCL8, CSF1, TNFAIP6, IL26, IL24, LY75, CXCL1, LIPA, TNF, PIK3CG, ADGRE2, MMP25, CYP26B1, ZC3H12A, CCRL2, NFKBIZ, STAB1, C3AR1, FFAR3, OLR1, TNFRSF4, CCR3, HMGB1P1, CAMK1D, IL15, PLA2G4B, TNFRSF18, IL13, CD180, IL18, IL19, CYBA, AIM2, MEP1B, ADORA2A, LTB4R2, JMJD7-PLA2G4B, KIT, CARD18, TLR8, TNFRSF25, ADAM8, PRKD1, MS4A2, TLR4, TLR3, NAIP, MGLL, CHST2, TLR2, CCL13, SGMS1, …
GO:0006955	immune response	91	6.09665e-10	IFITM3, CXCL6, VIPR1, ADAMDEC1, CD40, CXCL8, PTGDR2, IL26, GPR65, IL24, LY75, SECTM1, CXCL1, CXCL14, TNF, CTSS, JCHAIN, IL27RA, FCGR3A, RGS1, FTH1, CTLA4, IL12A, CTSG, B2M, TNFRSF4, CTSC, TRIM22, CMKLR1, SBSPON, HLA-H, IL15, TNFRSF18, IL13, IL18, HLA-B, HLA-C, IL19, HLA-A, PDCD1LG2, HLA-F, LAX1, TAPBP, AIM2, CD8B, OAS2, OAS3, IGHE, TNFRSF25, LCP2, CEACAM8, LTB, DEFB4A, MS4A2, TLR4, TLR2, CCL13, S…
GO:0060337	type I interferon signaling pathway	23	7.21722e-07	IFITM3, HLA-H, RSAD2, STAT1, MX1, HLA-B, IFI6, HLA-C, HLA-A, IFI35, IFIT1, HLA-F, HLA-G, PSMB8, IFIT3, IFIT2, OASL, BST2, IFI27, OAS2, IRF1, OAS3, GBP2
GO:0071294	cellular response to zinc ion	11	1.01872e-05	MT2A, MT1A, MT1L, MT1M, MT1F, MT1G, MT1H, MT1X, MT1B, KCNK3, MT1E
GO:0045766	positive regulation of angiogenesis	29	4.68357e-05	ECM1, BTG1, CXCL8, PDCD6, ADM, ALOX12, GATA2, TERT, CXCR3, ZC3H12A, C3AR1, KDR, CCR3, NTRK1, CCL24, CCBE1, PTGIS, NOS3, CMA1, TNFSF12, ERAP1, F3, VEGFA, GREM1, ADM2, UTS2, PRKD1, NODAL, RAPGEF3
GO:0006508	proteolysis	85	7.17747e-05	ADAMDEC1, TPSB2, ACY1, PDCD6, PLAT, CPZ, CTSS, PRSS21, CASP14, IGHG4, MMP25, CASP7, ADAMTS1, ADAMTSL4, MMP28, ADAMTSL2, CAPN3, OLR1, FBXO6, CTSG, TPSAB1, CTSD, CTSC, CPA3, TMPRSS11A, TMPRSS11B, CELA2B, MST1, OVCH2, ADAM11, MMEL1, MMP9, PRSS53, MMP10, MMP12, SFRP1, MMP14, NPEPL1, MEP1B, ADAM12, ADAM8, MASP1, TRABD2B, CFB, CFD, TMPRSS9, C1QB, TPSD1, C1QA, TMPRSS5, MYRF, TMPRSS4, PAPLN, CFI, FGL2, A…
GO:0045926	negative regulation of growth	10	8.37069e-05	MT2A, MT1A, MT1L, MT1M, MT1F, MT1G, MT1H, MT1X, MT1B, MT1E
GO:0071222	cellular response to lipopolysaccharide	28	8.97448e-05	CD40, CXCL8, SGMS1, CEBPE, GFI1, IL24, TFPI, TNF, LITAF, CXCL16, ADAMTS13, MRC1, ZC3H12A, KLRC4-KLRK1, STAP1, IL12A, CD14, PPARGC1A, B2M, CCL20, CD180, NR1D1, LILRB2, ASS1, TNIP3, PLSCR4, CMPK2, TLR4
GO:0002480	antigen processing and presentation of exogenous peptide antigen via MHC class I, TAP-independent	7	0.000117564	HLA-H, HLA-B, HLA-C, HLA-A, HLA-F, B2M, HLA-G
GO:0006805	xenobiotic metabolic process	21	0.000260691	UGT2B11, ACY1, MGST1, FMO1, AKR7L, FMO2, AHR, CYP3A4, CYP46A1, CYP2C19, SULT1A1, CYP2C9, CYP2C8, CYP2W1, CYP26B1, NCEH1, AADAC, CYP2D7, CYP2D6, HNF4A, CYP2E1
GO:0070328	triglyceride homeostasis	11	0.000281185	SCARB1, MLXIPL, GCKR, HNF4A, SESN2, IL18, LPL, APOC3, APOA1, APOA4, GPIHBP1
GO:0008217	regulation of blood pressure	18	0.00057525	ACE, GCH1, NOS3, NPR1, NPR2, ERAP1, NPY1R, HBB, AGTRAP, ATP1A2, RENBP, POMC, EDNRA, NPPA, GNB3, TAC4, UTS2, SGK1
GO:0051607	defense response to virus	34	0.000584123	IFITM3, CD40, UNC93B1, IFIT5, IFIT1, DDX60, IFI44L, IFIT3, IFIT2, OASL, DMBT1, IFI16, ZC3H12A, FADD, GBP1, TRIM22, GBP3, IL33, CXADR, RSAD2, STAT1, BNIP3, MX1, EIF2AK2, BST2, PTPRC, OAS2, IRF1, OAS3, CD207, TLR8, SERINC5, APOBEC3A, TLR3
GO:0007267	cell-cell signaling	47	0.000589084	C1QA, CCL13, CXCL6, TNFAIP6, IL26, IHH, GUCA1B, ADM, PCSK5, CXCL14, GATA1, NUDT3, FGF9, GRAP2, STAB1, TAC4, CCL18, WNT1, FZD1, CCR1, TNFSF18, IL11, CCL24, CCL23, IL15, CCL20, BDNF, IL13, SH2D1A, PYY2, IL18, SSTR1, LILRB2, MERTK, POMC, GREM1, BST2, FGF17, AR, GJB1, ADORA2A, LTB, INHA, FGF12, FJX1, SIGLEC6, CCL26
GO:0060333	interferon-gamma-mediated signaling pathway	19	0.000602469	HLA-H, VCAM1, STAT1, HLA-B, HLA-C, HLA-A, NMI, HLA-F, HLA-G, OASL, MT2A, OAS2, IRF1, OAS3, GBP2, GBP1, B2M, CD44, TRIM22
GO:0006898	receptor-mediated endocytosis	37	0.000643537	NLGN3, SCARB1, TMPRSS5, CD163L1, TMPRSS4, CFI, LOXL4, HBB, ASGR1, CXCL16, JCHAIN, HPX, DMBT1, IGKC, MRC1, CLTCL1, STAB1, OLR1, SNX9, CD14, APOL1, IGHA2, SBSPON, CD163, AMBP, SUSD2, APOA1, HBA2, ARHGAP27, HBA1, DNM1, TMPRSS15, MARCO, CD207, SAA1, MASP1, LRP12
GO:0050729	positive regulation of inflammatory response	19	0.000859055	TNFSF18, CCL24, IL33, CCL13, CCL23, IL15, PDE2A, IL18, LPL, PLA2G7, IL17RB, IL1RL1, GPRC5B, AGTR1, CCL18, TLR4, TLR3, CCL26, TLR2
GO:0002474	antigen processing and presentation of peptide antigen via MHC class I	11	0.00104854	HLA-H, ACE, ERAP1, HLA-B, HLA-C, TAP1, HLA-A, HLA-F, B2M, HLA-G, TAPBP
GO:0043303	mast cell degranulation	7	0.00161688	KIT, S100A13, PLA2G3, CPLX2, RASGRP1, LAT, PIK3CG
GO:0006957	complement activation, alternative pathway	7	0.00161688	CFD, C8G, CFH, C9, VSIG4, CFP, CFB
GO:0097190	apoptotic signaling pathway	18	0.00167291	NDUFA13, CD40, PTGIS, DAPL1, PDCD6, TNFSF12, LY96, IFI27, CD28, BTK, FAS, TNFRSF25, CD14, BAK1, FADD, TLR4, TNFRSF4, TLR3
GO:0007169	transmembrane receptor protein tyrosine kinase signaling pathway	22	0.00175156	SHC4, ALK, NTRK1, NTRK2, ITK, CSF1, FLT4, IL31RA, BMX, RASGRP4, CNKSR1, CD8B, KIT, CD7, KDR, BTK, CLNK, STAP1, LCP2, NRTN, CSPG4, ANGPTL1
GO:0006935	chemotaxis	26	0.00180313	CCL13, CXCL6, CXCL8, PTGDR2, CXCR4, CXCL1, PLA2G6, CXCL14, CXCL16, TYMP, CXCR3, CCRL2, C3AR1, RAC2, CCL18, CCR3, CMKLR1, CCR1, CCL24, CCL23, CCL20, PLAUR, LTB4R2, DEFB4A, HRG, CCL26
GO:0016098	monoterpenoid metabolic process	5	0.00190637	CYP2C9, CYP2D6, CYP2E1, CYP2C19, CYP3A4
GO:0031623	receptor internalization	13	0.00197762	ACHE, CXCL8, FCER1G, TFRC, ADM, DNM1, GHR, DNM1P46, GRK3, RAB31, CALCR, CD9, RAMP1
GO:0042517	positive regulation of tyrosine phosphorylation of Stat3 protein	12	0.00218861	GHR, SOCS3, ARL2BP, IL15, CLCF1, IL24, KIT, OSM, IL31RA, IL18, CRLF1, VEGFA
GO:0042462	eye photoreceptor cell development	8	0.00219115	RPGRIP1, TH, RORB, FSCN2, RDH13, MYO7A, NR2E3, VEGFA
GO:0007155	cell adhesion	72	0.00252254	ACHE, SPON1, NRP2, COL16A1, ITGAM, TNFAIP6, LAMC3, ITGA2B, ICAM5, HAPLN3, MSLN, ROBO1, ADGRE1, LGALS4, ADGRE2, CDH4, CDH3, CHL1, BOC, STAB1, HMCN2, EMILIN2, OLR1, ITGAV, EMILIN1, CCR3, MYBPC3, EPHA4, POSTN, EGFL6, NME2, ATP1B2, MAG, MMRN1, COL4A3, ADGRB1, ADAM12, COL4A6, ITGA7, COL6A6, CD226, COL6A5, CD44, ITGA9, THBS3, BGLAP, CXCR3, FLRT1, SPP1, HAS3, CTNNA3, CTNNAL1, SLAMF1, CCR1, VCAM1, AMBP, …
GO:0035589	G-protein coupled purinergic nucleotide receptor signaling pathway	7	0.00256465	P2RY10, P2RY6, P2RY11, GPR34, GPR87, P2RY14, P2RY1
GO:0033089	positive regulation of T cell differentiation in thymus	6	0.00264435	TESPA1, IHH, ADAM8, IL7R, RASGRP1, GLI2
GO:1903779	regulation of cardiac conduction	15	0.00271378	DMPK, NPR1, NPR2, TRPC1, ATP2A3, ATP2A1, ATP1A2, ATP1B2, SLC8A3, PLN, FXYD3, NPPA, CASQ2, TNNI3, FXYD6
GO:0045087	innate immune response	68	0.00279122	ITK, CD84, CSF1, NCF1, NCF2, IFIT5, CLU, PIK3CG, SIRPB1, JCHAIN, IFIH1, IGHG4, DMBT1, B2M, FCER1G, DDX58, CD180, HLA-B, ANKHD1-EIF4EBP3, HLA-C, CYBA, TYROBP, AIM2, BTK, IGHE, TLR8, PRKD1, DEFB4A, TLR4, TLR3, NAIP, TLR2, C1QB, C1QA, UNC93B1, CFI, LY96, GATA3, DDX60, AGER, C2, IL1RL2, IGKC, IFI16, KLRC4-KLRK1, CD300LB, IL36RN, CD14, FADD, NLRP1, APOL1, IGHA2, SLAMF1, SH2D1A, MX1, SH2D1B, EIF2AK2, B…
GO:0001525	angiogenesis	40	0.00282518	ROBO4, ECM1, NRP2, CXCL8, EPAS1, PDCD6, NRXN1, PDE3B, TNFAIP2, HIF3A, MEOX2, PIK3CG, TYMP, DLL4, ESM1, FGF9, GJA5, CXCR3, ZC3H12A, KDR, ITGAV, EPHB1, NOS3, TNFSF12, ERAP1, IL18, PLXDC1, VEGFA, MMP14, FAP, ADM2, COL8A2, ADAM8, NOX5, CSPG4, PRKD1, HRG, RAMP1, RAPGEF3, FGFR1
GO:0002479	antigen processing and presentation of exogenous peptide antigen via MHC class I, TAP-dependent	16	0.00324341	HLA-H, NCF1, NCF2, HLA-B, HLA-C, CYBA, HLA-A, HLA-F, HLA-G, PSMB8, PSMB10, PSMB9, PSMA6, CD207, ITGAV, B2M
GO:0043547	positive regulation of GTPase activity	85	0.00337294	CD40, DOCK3, TBC1D3B, ARHGDIG, HTR2B, IL5RA, FZD10, TBC1D3G, ARHGAP44, RABGEF1, RGS2, ARHGAP40, FGF9, RASGEF1B, RGS1, NEFL, NRTN, PDGFRB, RASA4B, ARHGEF15, DENND2A, NRG2, GFRA3, AGAP9, SFRP1, TBC1D3, OBSCN, NRG4, RASA4, CDC42EP5, KIT, ARHGEF4, DENND6B, DENND6A, RAPGEF3, NGEF, RAPGEF4, ARHGEF6, RGS18, RTN4R, RGS17, CCL13, SPTBN5, RGS19, ARHGEF25, RGS13, CSF2RB, PIK3R2, RASGRP1, RASGRP4, RAP1GAP, A…
GO:0002250	adaptive immune response	29	0.00341627	ITK, CD84, UNC93B1, PIK3CG, CTSS, JCHAIN, ADGRE1, LAMP3, KLRC4-KLRK1, CTLA4, LAIR1, TNFSF18, SH2D1A, ERAP1, THEMIS, SH2D1B, TAP1, LILRB2, LAX1, LILRB4, LILRB5, CD8B, CD209, GPR183, CD7, BTK, ORAI1, LAT, SKAP1
GO:0042472	inner ear morphogenesis	14	0.00379567	PRRX1, PTPRQ, INSIG1, CHRNA9, SIX1, GATA3, GATA2, NTN1, TMIE, FGF9, USH1G, SIX4, WNT1, FGFR1
GO:0030574	collagen catabolic process	16	0.00380931	COL11A2, MMP9, CTSS, MMP10, KLK6, MMP12, MMP14, COL4A4, COL7A1, COL4A3, COL4A6, COL8A2, COL4A5, COL6A6, COL6A5, CTSD
GO:0019885	antigen processing and presentation of endogenous peptide antigen via MHC class I	5	0.00405608	ERAP1, TAP1, HLA-A, B2M, TAPBP
GO:0050776	regulation of immune response	33	0.00419307	CD40, SPPL2A, ICAM5, KIR2DL4, FCGR3A, IGKC, KLRC4-KLRK1, CD300LB, KLRC1, CD300LF, CD300LG, B2M, LAIR1, HLA-H, VCAM1, CXADR, SH2D1A, HLA-B, SH2D1B, HLA-C, HLA-A, LILRB2, HLA-F, HLA-G, CD200R1, TYROBP, CLEC2B, CD8B, IRF1, TREML2, CD226, KLRD1, CD300C
GO:0071260	cellular response to mechanical stimulus	17	0.00432786	CD40, BNIP3, IL13, PDE2A, ATP1A2, CYBA, MAG, IRF1, NPPA, FAS, TLR8, BAK1, FADD, TLR4, KCNJ2, TLR3, MAPK3
GO:0042744	hydrogen peroxide catabolic process	8	0.00437125	TPO, GPX1, GPX3, HBB, HBA2, APOA4, HBA1, EPX
GO:0009615	response to virus	23	0.00447409	IFITM3, RSAD2, DDX58, MX1, IFI44, EIF2AK2, CXCR4, GATA3, IFIT1, DDX60, CLU, TNF, IFIT3, IFIT2, OASL, IFIH1, BST2, OAS2, OAS3, TLR8, IL12A, TRIM22, XPR1
GO:0051726	regulation of cell cycle	25	0.00476534	L3MBTL1, MS4A3, LIN37, PKMYT1, MECOM, GRK5, CDK20, MYBL2, BAK1, NUP214, CDKL2, CDK11A, GADD45B, MOK, GADD45G, PTPRC, IRF1, CDK3, ID3, SPIN2A, SRSF5, INHA, PRR11, CDK14, CDK15
GO:0010043	response to zinc ion	11	0.00476782	VCAM1, PLN, AANAT, TH, BGLAP, CA2, GGH, SLC30A1, D2HGDH, SLC30A10, ASS1
GO:0007166	cell surface receptor signaling pathway	46	0.00487655	VIPR1, NPR1, LY96, AGER, SIRPB1, CRHR2, IL27RA, ADGRG3, ADGRE1, ADGRE2, UPK1B, CALCR, GALR2, CXCR3, ADGRE3, P2RY1, FADD, CD14, KLRC1, TSPAN3, TSPAN1, CCR1, EDN2, SCTR, NPY1R, LIFR, TRPV1, SSTR1, LILRB2, MERTK, LILRB5, ADGRF2, MARCO, PTPRC, IL2RA, CLCF1, COL4A3, ADGRB1, CD28, CD9, TNFRSF25, KLRD1, INHA, IL7R, CD101, GPR19
GO:0070588	calcium ion transmembrane transport	24	0.00574621	CATSPER1, CATSPER3, MCOLN3, CATSPER2, SLC24A3, TRPC4, TRPC1, PDE2A, CHRNA9, ATP2A3, CACNA2D2, TRPV3, ATP2A1, TRPV1, CACNA1F, TMC2, SLC8A3, TMEM37, CALHM1, CACNB4, ORAI1, ITGAV, TRPM6, ASIC1
GO:0007229	integrin-mediated signaling pathway	21	0.00581166	ADAMDEC1, ITGAM, COL16A1, FCER1G, ITGA2B, ADAM33, ADAM11, NME2, APOA1, ILK, TYROBP, ADAMTS13, ADAMTS1, ITGA10, ADAM12, ITGA7, ADAM8, ITGAV, PRKD1, LAT, ITGA9
GO:0042346	positive regulation of NF-kappaB import into nucleus	8	0.00593578	EDAR, GREM1, IL18, TNF, TLR4, IL18R1, TLR3, TLR2
GO:0002687	positive regulation of leukocyte migration	6	0.00686697	TNFSF18, SELP, KITLG, TNFRSF18, ITGA2B, VEGFA
GO:0050777	negative regulation of immune response	6	0.00686697	FCRLB, AMBP, IL2RA, CTLA4, LILRB2, HLA-G
GO:0006968	cellular defense response	15	0.00721279	ITK, NCF1, NCF2, SH2D1A, LY96, TCIRG1, LILRB2, HLA-G, KIR2DL4, IL1RL2, TYROBP, ADORA2A, RAB23, CD300C, CCR3
GO:0042157	lipoprotein metabolic process	11	0.00721786	APOL4, SCARB1, APOL6, NPC1L1, LPL, APOC3, APOA1, APOA4, APOL1, APOL3, APOL2
GO:0017144	drug metabolic process	9	0.00738366	CYP2C9, CYP2C8, CYP2D6, FMO1, FMO2, CYP2E1, CYP2C19, CYP3A4, CYP4F12
GO:0035082	axoneme assembly	7	0.00788249	CFAP74, LRGUK, SPEF2, TTLL3, CFAP46, RSPH9, CC2D2A
GO:0072659	protein localization to plasma membrane	15	0.0083469	FCER1G, KCNIP3, STXBP1, KCNIP4, DENND4C, ABCA12, TNF, GOLGA7B, EHD2, CALCR, EPB41L3, P2RY1, RAMP1, SKAP1, CRB3
GO:0032755	positive regulation of interleukin-6 production	12	0.00892425	IL33, UCN, IL1RL2, FCER1G, DDX58, ZBTB20, CYBA, LILRB2, TNF, TLR4, TLR3, TLR2
GO:0008015	blood circulation	12	0.00892425	DLL4, NFE2, PLN, ADORA2A, STAT1, COL4A3, NPY1R, C3AR1, OLR1, ADM, HOXB2, MEOX2
GO:0019372	lipoxygenase pathway	6	0.0101483	GPX1, HPGD, ALOX15, PLA2G3, ALOX12, LTC4S
GO:0070098	chemokine-mediated signaling pathway	16	0.010411	CCR1, CCL24, CXCL6, CCL13, GPR17, CCL23, CXCL8, CCL20, CXCR4, CXCL1, CXCR3, CCRL2, CCL18, CCR3, CCL26, CMKLR1
GO:0045071	negative regulation of viral genome replication	11	0.0105416	IFITM3, BST2, IFI16, RSAD2, OAS3, MX1, EIF2AK2, IFIT1, TNF, APOBEC3A, OASL
GO:0032729	positive regulation of interferon-gamma production	12	0.0105779	SASH3, KLRC4-KLRK1, IL18, IL12A, CD226, CD14, HLA-A, FADD, TNF, TLR4, IL18R1, IL27RA
GO:0009636	response to toxic substance	18	0.0115616	PDGFRB, SLC23A1, SLC6A14, EIF2AK2, ASNS, AHR, SLC6A4, ADAMTS13, TTPA, PENK, CDK1, FAS, NEFL, DRD2, TRPM6, SLC18A2, TLR2, MAPK3
GO:0009597	detection of virus	4	0.0115754	IFIH1, DDX58, SERINC5, TLR3
GO:0006942	regulation of striated muscle contraction	5	0.0121559	MYBPC3, TNNT3, TNNI1, ATP2A1, ATP1A2
GO:0032760	positive regulation of tumor necrosis factor production	12	0.0124564	SASH3, FCER1G, ZBTB20, LY96, CYBA, CD14, FADD, CLU, TLR4, RASGRP1, TLR3, TLR2
GO:0007204	positive regulation of cytosolic calcium ion concentration	25	0.0125404	PTGER2, CHRNA9, CXCR4, ADM, FPR3, GATA2, PLA2G6, PIK3CG, EDNRA, C1QTNF1, CALCR, GALR2, CXCR3, HRH4, P2RY1, C3AR1, TAC4, CCR3, CCR1, EDN2, AVPR1B, DLG4, SAA1, AGTR1, UTS2
GO:0003009	skeletal muscle contraction	8	0.0131255	JSRP1, TNNT1, TNNT3, TNNC2, STAC3, TNNI1, TNNI2, TNNI3
GO:0010951	negative regulation of endopeptidase activity	23	0.0138295	SERPINB3, CRB2, SERPINB10, CSTB, SERPINB4, CSTA, SERPINA1, ITIH2, AMBP, SERPINE2, PAPLN, SERPINA10, WFDC1, TFPI, WFDC5, RENBP, BST2, COL7A1, COL4A3, CARD18, FETUB, TIMP1, HRG
GO:0006937	regulation of muscle contraction	6	0.0143614	HSPB6, TNNT1, TNNT2, TNNT3, TNNC2, TNNI2
GO:0050910	detection of mechanical stimulus involved in sensory perception of sound	6	0.0143614	PTPRQ, STRC, KIT, CHRNA9, LHFPL5, TMC2
GO:0006915	apoptotic process	81	0.0149781	HRK, NCF1, GPR65, IL24, SIX1, FAIM2, AHR, HIF3A, LITAF, TP53AIP1, CASP14, CASP7, HINT2, MECOM, ADAMTSL4, RFK, PEG10, ZC3H12A, PEA15, TRIM69, CAPN3, TNS4, CTSC, IGFBP3, IL19, FBXO10, EDAR, GREM1, AIM2, MELK, ADORA2A, IRF1, TNFRSF25, PRKD1, DNASE1, SGK1, NAIP, TLR2, ARHGEF6, SHC4, SGMS1, CXCR4, EFNA5, NTN1, SAV1, GRK5, TIAF1, CXCR3, PLAGL1, EPB41L3, CD14, FADD, NLRP1, BCL2L14, BCL2L15, MAPK3, MAP2K…
GO:0055114	oxidation-reduction process	84	0.0156384	NCF1, GLDC, NCF2, COX4I2, LOXL4, PLOD2, EPX, CYP46A1, ALKBH6, FADS3, CYP26B1, CYP2D7, ACADL, HEPHL1, CYP2D6, FADS6, NNT, FTH1, SH3PXD2B, OGFOD2, STAB1, BCKDHA, PDIA2, PTGIS, GPX3, CYBA, CYP7B1, CH25H, LOX, SCO2, DPYD, RDH5, CYP2E1, IDO2, H6PD, HPGD, MAOA, NXN, ALOX15, MGST1, NDUFA4L2, NCF1B, NCF1C, CYP2C19, CYP3A4, HSD17B11, TPO, CYP4X1, CYP11A1, MICAL1, RDH10, ASPDH, BCO2, RDH13, PRODH, CBR3, EG…
GO:0019369	arachidonic acid metabolic process	8	0.0165184	CYP2D6, JMJD7-PLA2G4B, PLA2G4B, ALOX15, ALOX12, CYP4F12, MGLL, MAPK3
GO:0030198	extracellular matrix organization	33	0.0170151	VIT, COL16A1, ITGAM, OLFML2B, LAMC3, ITGA2B, ICAM5, OLFML2A, TNF, ADAMTSL4, ADAMTSL2, KDR, SPP1, ITGAV, EMILIN1, POSTN, VCAM1, EGFL6, LAMB3, BGN, LOX, ITGA10, COL4A4, COL7A1, COL4A3, COL4A6, COL8A2, COL9A1, COL4A5, VWA1, ITGA7, CD44, ITGA9
GO:0002576	platelet degranulation	20	0.0182982	CFD, SRGN, ECM1, SERPINA1, STXBP1, ITGA2B, APOA1, F13A1, IGF1, CLU, VEGFA, SELP, CLEC3B, MMRN1, CD9, PHACTR2, TIMP1, FAM3C, ALDOA, HRG
GO:0006801	superoxide metabolic process	7	0.0184562	NCF1, NCF2, SH3PXD2B, NOXA1, NCF1B, NCF1C, CYBA
GO:0002675	positive regulation of acute inflammatory response	5	0.018497	CREB3L3, OSM, ADAM8, OSMR, PIK3CG
GO:0022617	extracellular matrix disassembly	16	0.0191003	LAMB3, CMA1, MMP9, CTSS, KLK7, MMP10, MMP12, MMP14, SH3PXD2B, SPP1, ADAM8, CTSG, TLL1, TIMP1, TPSAB1, CD44
GO:0044458	motile cilium assembly	6	0.0196045	DNAAF3, MCIDAS, DNAAF1, DMD, RSPH9, CC2D2A
GO:0001657	ureteric bud development	10	0.0211056	SMAD1, SFRP1, WT1, EPCAM, RARB, SMAD9, SIX1, SMAD5, CRLF1, FGFR1
GO:0031663	lipopolysaccharide-mediated signaling pathway	9	0.0212038	SCARB1, NOS3, IL18, LY96, CD14, TNF, TLR4, TLR2, MAPK3
GO:0060294	cilium movement involved in cell motility	4	0.0212445	DNAH1, CFAP46, RSPH9, GAS8
GO:0046483	heterocycle metabolic process	4	0.0212445	CYP2D6, CYP2E1, CYP2C19, CYP3A4
GO:0097527	necroptotic signaling pathway	4	0.0212445	FAS, FADD, TNF, TLR3
GO:0007165	signal transduction	152	0.0220858	GMFB, LY75, IL5RA, ARR3, CXCL14, ARHGAP44, GPR173, EDNRA, HPGDS, ARHGAP40, FGF9, RGS1, CAPN3, CDKL2, PDGFRB, IL15RA, CSNK1E, AR, OMP, ADCY9, TYROBP, ADGRB1, CD226, CD300C, PRKD1, PLPP2, PTGES, CHRNA2, EPAS1, CHRNA9, FPR3, CSF2RB, PIK3R2, GATA3, IQGAP2, RASGRP1, RAP1GAP, KIR2DL4, SAV1, GRK3, GNG10, MICAL1, CLTCL1, PENK, FADD, ASIC1, SLAMF1, MAP2K6, TNFSF18, SMAD1, BCL11B, VDR, NEK6, TNFSF12, PDE2A…
GO:0019722	calcium-mediated signaling	12	0.0225784	EDN2, P2RY11, CXCL8, PTGDR2, CXCR3, JMJD7-PLA2G4B, PLA2G4B, BTK, AGTR1, HTR2B, CXCR4, LAT
GO:0060048	cardiac muscle contraction	11	0.0238209	KCNH2, MYBPC3, TNNT2, CASQ2, TNNI1, TNNI2, TNNI3, DMD, ATP1A2, SMAD5, MAP2K6
GO:0008277	regulation of G-protein coupled receptor protein signaling pathway	10	0.0248094	RGS18, KCTD8, RGS2, GRK5, RGS1, GNG7, RGS20, RGS11, RAMP1, RASGRP4
GO:0030890	positive regulation of B cell proliferation	10	0.0248094	SASH3, CD40, PTPRC, TFRC, GPR183, CLCF1, IL13, NFATC2, TLR4, TNFRSF4
GO:0006629	lipid metabolic process	27	0.02488	ABHD4, GDPD1, LPL, AOAH, PLA2G6, CYP3A4, LIPA, CLU, PLB1, FADS3, APOL4, FADS6, LIPI, HNF4A, TTPA, LCN12, LIPG, PTGDS, APOL2, SREBF1, SLC16A1, PNPLA7, ACSL4, TRPV1, CEL, CH25H, MGLL
GO:0035162	embryonic hemopoiesis	6	0.0259598	TPO, KITLG, KIT, KDR, GATA3, GATA1
GO:0048566	embryonic digestive tract development	6	0.0259598	CXCL8, FGF9, RARB, TNF, PCSK5, GLI2
GO:0006600	creatine metabolic process	5	0.0265489	GAMT, GHR, CKMT2, SLC6A8, CKMT1A
GO:0042511	positive regulation of tyrosine phosphorylation of Stat1 protein	5	0.0265489	TNFSF18, HPX, CD40, TNFRSF18, KIT
GO:0045745	positive regulation of G-protein coupled receptor protein signaling pathway	5	0.0265489	PTGDR2, PDE6G, KLK14, DRD2, KLK6
GO:0043406	positive regulation of MAP kinase activity	13	0.0273154	PDGFRB, CD40, HTR2B, ILK, RASGRP1, TNF, PIK3CG, ADRA2A, VEGFA, KITLG, PDGFD, KIT, FGFR1
GO:0030097	hemopoiesis	13	0.0273154	L3MBTL1, CSF1, GFI1, NOTCH4, CRIP2, GATA2, BRCA2, RUNX2, GFI1B, TWSG1, MELK, IFI16, KIT
GO:0071407	cellular response to organic cyclic compound	13	0.0273154	SLC16A1, RGS19, STAT1, IL18, SMAD9, CYBA, TNF, SMAD5, GLI2, P2RY6, P2RY1, SP5, RGS20
GO:0010595	positive regulation of endothelial cell migration	11	0.0274995	SCARB1, CCBE1, NRP2, PDCD6, FLT4, ZC3H12A, KDR, ALOX12, GATA3, PRKD1, VEGFA
GO:0007200	phospholipase C-activating G-protein coupled receptor signaling pathway	14	0.02833	P2RY11, HTR1F, HTR2B, FPR3, ANO1, HRH1, P2RY6, GALR3, LTB4R2, GALR2, P2RY1, C3AR1, AGTR1, KISS1R
GO:0030819	positive regulation of cAMP biosynthetic process	10	0.0289517	AKAP12, UCN, CALCR, ADORA2A, GPR65, MC5R, NME2, ADM, AKAP5, RAMP1
GO:0001895	retina homeostasis	10	0.0289517	BBS1, CDH3, IGKC, POTEI, POTEE, POC1B, POTEF, IGHA2, B2M, JCHAIN
GO:0046718	viral entry into host cell	16	0.0293424	SERPINB3, SCARB1, CXADR, TFRC, SLC10A1, SLC1A5, CLDN1, DPP4, CD209, LAMP3, MRC1, ITGAV, TNFRSF4, CLEC4G, XPR1, SLAMF1
GO:0048247	lymphocyte chemotaxis	8	0.0303148	CCL24, CCL13, CCL23, CCL20, SAA1, ADAM8, CCL18, CCL26
GO:0007193	adenylate cyclase-inhibiting G-protein coupled receptor signaling pathway	11	0.0315652	GABBR1, ADCY9, PTGDR2, HTR1F, RGS1, P2RY1, ADCY4, NPY1R, HTR2B, FFAR3, ADCY2
GO:0071276	cellular response to cadmium ion	6	0.033492	MT1A, MT1F, MT1G, MT1H, MT1X, MT1E
GO:0032722	positive regulation of chemokine production	6	0.033492	FFAR3, EIF2AK2, TNF, TLR4, TLR3, TLR2
GO:0006171	cAMP biosynthetic process	6	0.033492	ADCY9, ADORA2A, UCN2, ADCY4, ADM, ADCY2
GO:0010466	negative regulation of peptidase activity	6	0.033492	SERPINB3, CSTB, SERPINB4, CSTA, ECM1, PI15
GO:0002639	positive regulation of immunoglobulin production	4	0.0341359	SASH3, HPX, CLCF1, IL13
GO:0071356	cellular response to tumor necrosis factor	20	0.0342016	CCL24, CCL13, CCL23, POSTN, VCAM1, CXCL8, SGMS1, CCL20, CYBA, GATA3, TRPV1, ASS1, SFRP1, KAT2A, ADAMTS13, ZC3H12A, HAS2, CCL18, PPARGC1A, CCL26
GO:0033566	gamma-tubulin complex localization	3	0.0343936	CEP72, MZT1, ZNF365
GO:0002486	antigen processing and presentation of endogenous peptide antigen via MHC class I via ER pathway, TAP-independent	3	0.0343936	HLA-B, HLA-C, HLA-A
GO:0006082	organic acid metabolic process	3	0.0343936	CYP2C8, FMO1, FMO2
GO:1901020	negative regulation of calcium ion transmembrane transporter activity	3	0.0343936	PLN, SLN, ADRA2A
GO:0048729	tissue morphogenesis	3	0.0343936	GCNT1, GCNT3, GCNT4
GO:0002051	osteoblast fate commitment	3	0.0343936	SMAD1, SMAD5, RUNX2
GO:0017158	regulation of calcium ion-dependent exocytosis	9	0.0352247	DOC2A, SYT11, SYT10, SYT16, C2CD4C, DOC2B, SYT8, SYT7, SYT17
GO:0007194	negative regulation of adenylate cyclase activity	7	0.0360289	GABBR1, GALR3, LTB4R2, GALR2, GPR87, DRD2, ADRA2A
GO:0035924	cellular response to vascular endothelial growth factor stimulus	7	0.0360289	DLL4, VCAM1, FLT4, KDR, MT1G, PRKD1, VEGFA
GO:0009190	cyclic nucleotide biosynthetic process	5	0.0363899	ADCY9, NPR1, NPR2, ADCY4, ADCY2
GO:0042738	exogenous drug catabolic process	5	0.0363899	CYP2C9, CYP2C8, CYP2D7, CYP2C19, CYP3A4
GO:0042312	regulation of vasodilation	5	0.0363899	ACE, NPR1, P2RY1, AGTR1, UTS2
GO:0055119	relaxation of cardiac muscle	5	0.0363899	GSTM2, RGS2, PLN, ATP1A2, KCNJ2
GO:0001774	microglial cell activation	5	0.0363899	IL13, TLR8, TRPV1, CLU, TLR2
GO:0001938	positive regulation of endothelial cell proliferation	14	0.0392714	CCL24, ECM1, NRP2, PDCD6, TNFSF12, FLT4, HTR2B, CYBA, F3, VEGFA, KDR, PRKD1, CCR3, CCL26
GO:0048469	cell maturation	9	0.041027	IL15, EPAS1, BTK, GATA3, GATA2, SOX10, RUNX2, FGFR1, VEGFA
GO:0043691	reverse cholesterol transport	6	0.0422473	SCARB1, LIPG, APOC3, APOA1, APOA4, CLU
GO:0045954	positive regulation of natural killer cell mediated cytotoxicity	6	0.0422473	CADM1, SH2D1A, KLRC4-KLRK1, IL12A, CD226, RASGRP1
GO:0034142	toll-like receptor 4 signaling pathway	6	0.0422473	ITGAM, TNIP3, LY96, CD14, PIK3AP1, TLR4
GO:0045776	negative regulation of blood pressure	8	0.0428915	UCN, GCH1, NOS3, ADM2, GJA5, FFAR3, UTS2, DRD2
GO:0030217	T cell differentiation	8	0.0428915	DLL4, PTPRC, KIT, RHOH, IL7R, NHEJ1, SOX4, RUNX2
GO:0030449	regulation of complement activation	8	0.0428915	C8G, CFH, C9, CFI, C3AR1, CFP, CFB, C2
GO:0008202	steroid metabolic process	10	0.0442211	SULT1A1, SULT2B1, CYP2C9, CYP2C8, CYP2D6, UGT2B17, CYP2E1, AKR1C4, CYP2C19, CYP3A4
GO:0045785	positive regulation of cell adhesion	10	0.0442211	TNFSF18, TNFRSF18, SAA1, ADAM8, ITGAV, IL12A, ALOX12, TNF, SKAP1, VEGFA
GO:0007157	heterophilic cell-cell adhesion via plasma membrane cell adhesion molecules	11	0.0462532	SELP, LGALS7B, CDH4, TENM3, VCAM1, CXADR, CADM1, CD209, NRXN1, CD226, TIGIT
GO:0007189	adenylate cyclase-activating G-protein coupled receptor signaling pathway	11	0.0462532	ADCY9, CALCR, GPR78, ADORA2A, UCN2, GALR2, PTGER2, ADM2, ADCY4, ADCY2, GPR3
GO:0045666	positive regulation of neuron differentiation	15	0.0477642	FOXA1, IRX3, NAP1L2, GATA2, TLE6, GLI2, HEYL, RNF112, GPRC5B, BRINP1, VWC2, RARB, DMD, ECT2, FGFR1
GO:0001916	positive regulation of T cell mediated cytotoxicity	5	0.0480529	HLA-B, IL12A, HLA-A, FADD, B2M
GO:0035810	positive regulation of urine volume	5	0.0480529	TFAP2B, ADORA2A, NPR1, HAS2, DRD2
GO:0043568	positive regulation of insulin-like growth factor receptor signaling pathway	5	0.0480529	AR, CDH3, IGFBP3, IGF1, WNT1
GO:0051770	positive regulation of nitric-oxide synthase biosynthetic process	5	0.0480529	CCL20, KDR, TLR4, MAP2K6, TLR2
GO:0045730	respiratory burst	5	0.0480529	NCF1, NCF2, NCF1B, NCF1C, CYBA
GO:0002756	MyD88-independent toll-like receptor signaling pathway	5	0.0480529	TNIP3, LY96, CD14, TLR4, TLR3
GO:0050900	leukocyte migration	21	0.0491174	CD84, ITGAM, SLC16A1, CXADR, FCER1G, PIK3R2, FPR3, ATP1B2, GP6, MERTK, MMP9, SELP, THBD, MAG, SLC7A7, C3AR1, OLR1, ITGAV, SLC16A8, CEACAM8, CD44
GO:0010818	T cell chemotaxis	4	0.0501773	CXCR3, GPR183, PIK3CG, CXCL16
GO:0060993	kidney morphogenesis	4	0.0501773	GCNT1, GCNT3, GCNT4, SOX4
GO:0034128	negative regulation of MyD88-independent toll-like receptor signaling pathway	4	0.0501773	LY96, CD14, TLR4, TLR3
GO:0071305	cellular response to vitamin D	4	0.0501773	SFRP1, IL15, BGLAP, PENK
GO:0072075	metanephric mesenchyme development	4	0.0501773	PDGFRB, SIX4, WT1, SIX1
GO:0043129	surfactant homeostasis	4	0.0501773	NAPSA, EPAS1, ABCA12, VEGFA
GO:0090037	positive regulation of protein kinase C signaling	4	0.0501773	CD40, FLT4, PLA2G6, VEGFA
GO:0030206	chondroitin sulfate biosynthetic process	7	0.0522355	CHST9, CHST7, DSE, CHST15, BGN, CSPG4, CHST13
GO:0050715	positive regulation of cytokine secretion	7	0.0522355	RGCC, CADM1, IL26, SAA1, HTR2B, CD14, TNF
GO:0001816	cytokine production	7	0.0522355	ITK, NFATC2, CD226, LIPA, RASGRP1, PIK3CG, BATF
GO:0019433	triglyceride catabolic process	7	0.0522355	FABP3, LPL, APOC3, APOA1, FABP12, PNPLA1, MGLL
GO:1904659	glucose transmembrane transport	6	0.0522532	SLC5A9, SLC2A10, SLC2A3, SLC2A5, SLC2A6, SLC5A4
GO:0046579	positive regulation of Ras protein signal transduction	6	0.0522532	NTRK1, KITLG, CSF1, IGF1, RASGRP1, RASGRP4
GO:0060326	cell chemotaxis	13	0.0531235	PDGFRB, CXCL6, CCL13, VCAM1, CCL20, CXCL1, FPR3, CXCL14, KIT, C3AR1, AGTR1, SAA2, EPHB1
GO:0030049	muscle filament sliding	9	0.0544497	MYBPC3, TNNT1, TNNT2, TNNT3, TNNC2, TNNI1, TNNI2, TNNI3, DMD
GO:0019221	cytokine-mediated signaling pathway	22	0.0546843	CCR1, RTN4R, IL15RA, EDN2, CISH, IL11RA, IL31RA, BGN, RTN4RL2, LIFR, IL17RD, F3, IL17RB, IL1F10, GHR, SOCS3, SOCS1, CLCF1, KIT, CHAD, FLRT1, IL13RA2
GO:0061337	cardiac conduction	10	0.0569424	KCNH2, CACNB4, KCNIP2, KCND3, KCNIP3, KCNIP4, CACNA2D2, CACNA1F, KCNK3, KCNJ2
GO:0007259	JAK-STAT cascade	8	0.0584174	GHR, IL15RA, SOCS3, SOCS1, STAT1, CLCF1, IL31RA, NMI
GO:0007498	mesoderm development	8	0.0584174	TCF15, IRX3, BTK, SECTM1, IKZF1, BMX, IKZF3, VEGFA
GO:0030593	neutrophil chemotaxis	13	0.0586331	CCL24, CCL13, CCL23, EDN2, CXADR, CXCL8, FCER1G, CCL20, PIK3CG, SAA1, CCL18, ITGA9, CCL26
GO:0008284	positive regulation of cell proliferation	64	0.0587452	VIPR1, CSF1, FLT4, IL24, REG1A, HTR2B, ILK, ADM, TCIRG1, ESM1, FGF9, KDR, RAC2, ITGAV, TIMP1, SOX4, KRT6A, PDGFRB, SERPINB3, IL11, EDN2, IL15, DHPS, LIFR, OSMR, ADRA2A, RUNX2, GREM1, AR, SFRP1, KIT, RARB, SHC4, ALOX12, CRIP2, NTN1, DPP4, PLAC8, PDF, GRK5, EPCAM, CXCR3, PDGFD, S100A13, GCNT2, HSF4, HAS2, WNT1, SLAMF1, NTRK2, TFAP2B, TNFSF13, OSM, IL31RA, IGF1, TBX2, VEGFA, FGF17, MLXIPL, PRC1, CLC…
GO:0071625	vocalization behavior	5	0.0615295	NLGN3, BRINP1, DLG4, NRXN1, SHANK1
GO:0042554	superoxide anion generation	5	0.0615295	NCF1, NCF2, NOX5, ALOX12, CYBA
GO:0001678	cellular glucose homeostasis	5	0.0615295	HK3, GCKR, PIK3R2, PPARGC1A, GCK
GO:0017157	regulation of exocytosis	7	0.06176	RAB3C, STX1B, RAB26, LGI3, HAP1, CPLX2, RAPGEF4
GO:0035025	positive regulation of Rho protein signal transduction	7	0.06176	PDGFRB, GPR17, P2RY10, GPR65, APOA1, LPAR4, ROBO1
GO:0048791	calcium ion-regulated exocytosis of neurotransmitter	9	0.0620988	DOC2A, SYT11, SYT10, SYT16, C2CD4C, DOC2B, SYT8, SYT7, SYT17
GO:0006814	sodium ion transport	15	0.0624119	SLC34A3, CATSPER3, SLC10A1, SLC23A1, SLC6A15, ATP1A2, ATP1B2, SLC5A3, SLC5A4, SLC5A9, SCN7A, SGK1, SLC38A3, SCN2A, ASIC1
GO:0043410	positive regulation of MAPK cascade	15	0.0624119	IL11, NTRK2, FLT4, IGFBP3, OSM, IGF1, AR, C1QTNF1, FGF9, KIT, KDR, FAS, TNFRSF25, TNFRSF4, FGFR1
GO:0051092	positive regulation of NF-kappaB transcription factor activity	22	0.0624882	RNF31, TNFSF18, ALK, NTRK1, CD40, EIF2AK2, CLU, AGER, TNF, GREM1, AR, PSMA6, AIM2, BTK, CAPN3, ADAM8, UBE2V1, PRKD1, TLR4, TRIM22, TLR3, TLR2
GO:0035584	calcium-mediated signaling using intracellular calcium source	6	0.0635189	SELP, NTRK2, GPR143, VCAM1, CCL20, KDR
GO:0019229	regulation of vasoconstriction	6	0.0635189	HRH1, EDN2, ACE, AGTR1, ATP1A2, ADRA2A
GO:0042474	middle ear morphogenesis	6	0.0635189	PRRX1, SIX2, INSIG1, SIX1, NKX3-2, FGFR1
GO:0033864	positive regulation of NAD(P)H oxidase activity	3	0.0637387	RFK, AGTR1, CYBA
GO:0072107	positive regulation of ureteric bud formation	3	0.0637387	SIX4, SIX1, GATA3
GO:1900086	positive regulation of peptidyl-tyrosine autophosphorylation	3	0.0637387	GREM1, ACE, VEGFA
GO:1901164	negative regulation of trophoblast cell migration	3	0.0637387	ACVR1C, TIMP1, NODAL
GO:0038165	oncostatin-M-mediated signaling pathway	3	0.0637387	OSM, LIFR, OSMR
GO:1902714	negative regulation of interferon-gamma secretion	3	0.0637387	ZC3H12A, IL36RN, SLAMF1
GO:0042089	cytokine biosynthetic process	3	0.0637387	CEBPE, CD28, PCSK5
GO:0032286	central nervous system myelin maintenance	3	0.0637387	FA2H, MYRF, CLU
GO:2000255	negative regulation of male germ cell proliferation	3	0.0637387	HPGDS, PTGDR2, PTGDS
GO:0032497	detection of lipopolysaccharide	3	0.0637387	SCARB1, LY96, TLR4
GO:0097623	potassium ion export across plasma membrane	3	0.0637387	KCNH2, KCNIP2, KCND3
GO:0003151	outflow tract morphogenesis	10	0.0641041	FZD1, CLDN5, HEYL, SEMA3C, GJA5, NPY1R, ILK, SIX1, TBX2, VEGFA
GO:0032496	response to lipopolysaccharide	26	0.0641358	CXCL6, CD40, PTGER2, MGST1, LY96, ADM, CSF2RB, CXCL1, THBD, CNR2, PENK, IL12A, CTSG, TNFRSF4, VCAM1, GCH1, TNFRSF18, IL13, FMO1, SELP, TH, FAS, TNFRSF25, TLR4, PTGES, TLR2
GO:0001666	response to hypoxia	27	0.0651557	EPAS1, CXCR4, ADM, PLAT, PLOD2, AGER, SLC6A4, DPP4, EDNRA, MB, NPPA, UCP2, PENK, DRD2, POSTN, EGLN3, EGLN2, VCAM1, BNIP3, AGTRAP, CYBA, VEGFA, MMP14, TH, UTS2, CRYAB, TLR2
GO:0008285	negative regulation of cell proliferation	55	0.0676858	BTG1, CXCL8, SERPINE2, IL24, CHD5, ADM, CXCL1, NR2E3, RERG, IFIT3, ADAMTS1, FTH1, HNF4A, SOX4, IGFBP3, DLEC1, SSTR1, AR, SFRP1, ADORA2A, IRF1, COL4A3, ADGRB1, PKP2, RARB, TAX1BP3, NUPR2, GAS8, TLR2, PTGES, GATA3, GATA1, DLL4, SCIN, ZNF503, BAK1, DRD2, TP53I11, RBM10, NTRK1, RBM38, TFAP2B, SMAD1, CCL23, BCL11B, NOS3, VDR, OSM, EIF2AK2, FABP3, RGCC, WT1, CD9, HRG, BNIPL
GO:1901522	positive regulation of transcription from RNA polymerase II promoter involved in cellular response to chemical stimulus	4	0.069188	SMAD1, SMAD9, SMAD5, RUNX2
GO:0071223	cellular response to lipoteichoic acid	4	0.069188	CCL20, CD14, TLR4, TLR2
GO:0009410	response to xenobiotic stimulus	4	0.069188	GPX1, SLITRK5, AHRR, AHR
GO:0015886	heme transport	4	0.069188	HPX, ABCB6, HRG, ABCG2
GO:1900119	positive regulation of execution phase of apoptosis	4	0.069188	PTGIS, FAP, CXCR3, ZC3H12A
GO:0055091	phospholipid homeostasis	4	0.069188	FABP3, HNF4A, LIPG, APOA1
GO:0086009	membrane repolarization	4	0.069188	KCNIP2, KCND3, ATP1A2, ATP1B2
GO:0001973	adenosine receptor signaling pathway	4	0.069188	P2RY11, ADORA2A, ADORA3, P2RY1
GO:0007160	cell-matrix adhesion	16	0.0716086	SNED1, VCAM1, MSLNL, ITGA2B, ILK, MSLN, THBS3, ADAMTS13, TNN, STRC, ITGA10, ITGA7, ITGAV, STRCP1, MUC4, CD44
GO:0035987	endodermal cell differentiation	7	0.072242	MMP14, LAMB3, COL7A1, ITGA7, ITGAV, MMP9, NODAL
GO:0032728	positive regulation of interferon-beta production	7	0.072242	IFIH1, DDX58, IRF1, ZBTB20, TLR4, TLR3, TLR2
GO:0006869	lipid transport	14	0.0756465	OSBPL6, ANO9, APOA1, APOC3, APOA4, ABCA12, APOL4, APOL6, SPNS1, ESYT3, APOL1, APOL3, APOL2, GPIHBP1
GO:0001676	long-chain fatty acid metabolic process	6	0.076036	ACSL5, ACSBG1, ACSL4, CYP4F12, SLC27A2, ACOT4
GO:0006691	leukotriene metabolic process	5	0.0767749	GGT5, ALOX15, LTA4H, LTC4S, TLR2
GO:0034375	high-density lipoprotein particle remodeling	5	0.0767749	SCARB1, LIPG, APOC3, APOA1, APOA4
GO:2000310	regulation of N-methyl-D-aspartate selective glutamate receptor activity	5	0.0767749	NLGN3, DLG4, NRXN1, MAPK8IP2, PPARGC1A
GO:0006646	phosphatidylethanolamine biosynthetic process	5	0.0767749	CHKB, ETNK2, ALOX15, LPIN1, LPIN3
GO:0048485	sympathetic nervous system development	5	0.0767749	NTRK1, TFAP2B, GATA3, GFRA3, SOX4
GO:0030502	negative regulation of bone mineralization	5	0.0767749	SRGN, GREM1, CCR1, ECM1, GATA1
GO:0070374	positive regulation of ERK1 and ERK2 cascade	27	0.0768543	CCL13, IL26, FLT4, ALOX15, HTR2B, RASGRP1, TNF, PDGFD, P2RY1, KDR, GCNT2, DRD2, CCL18, MAPK3, SLAMF1, CCR1, PDGFRB, NTRK1, CCL24, CCL23, CCL20, VEGFA, GPR183, TLR4, CD44, NODAL, CCL26
GO:0007507	heart development	28	0.0775697	NRP2, HTR2B, ADM, GATA3, GATA2, PCSK5, HDAC9, GATA1, ROBO1, GLI2, CASP7, PDLIM3, EDNRA, MB, SH3PXD2B, TNNI3, BORCS8, CC2D2A, SOX4, CXADR, HEG1, MTERF4, TH, LOX, WT1, PKP2, ID3, FGF12
GO:0000902	cell morphogenesis	12	0.0788233	GREM1, TENM3, VDR, STRADB, ADAM8, ECT2, IL7R, LIPA, CLU, PSMB10, SHROOM4, CAP2
GO:0051965	positive regulation of synapse assembly	12	0.0788233	NTRK1, NLGN3, NTRK2, CLSTN2, BDNF, NRXN1, SLITRK4, FLRT1, ADGRB1, SLITRK5, EFNA5, EPHB1
GO:0019882	antigen processing and presentation	11	0.0797896	RAB3C, HLA-H, CD209, HLA-B, HLA-C, HLA-A, HLA-G, CTSS, PSMB8, RAB33A, RAB8B
GO:0035176	social behavior	10	0.0800665	NLGN3, UCN, BRINP1, TH, DLG4, NRXN1, MAPK8IP2, MSS51, SHANK1, SLC6A4
GO:0018108	peptidyl-tyrosine phosphorylation	24	0.0828828	PDGFRB, ALK, NTRK1, NTRK2, EPHA4, EPHA6, EPHA10, FLT4, EIF2AK2, IL5RA, CSF2RB, NRG2, MERTK, FGF17, MELK, FGF9, NRG4, KIT, KDR, BTK, EPHB1, FGF22, MAP2K6, FGFR1
GO:0009653	anatomical structure morphogenesis	16	0.0833422	CPM, FOXE1, KRT35, GATA3, TBX19, SOX10, MLXIPL, TH, SIX4, SIX2, CLTCL1, ERVW-1, FSCN3, FSCN2, MNX1, HOXA4
GO:0007268	chemical synaptic transmission	35	0.0835395	VIPR1, DOC2A, PTGDR2, NRXN1, HTR2B, SLC1A2, AKAP5, TPGS1, GABARAP, SLC6A4, GALR3, GALR2, KIF5A, PENK, SLITRK5, SNCG, DLGAP1, BSN, SLC18A2, HTR1F, KCNIP2, GAD1, SSTR1, LRFN3, CACNB4, OMP, DLG4, SYT10, UTS2, PCDHB5, PCDHB4, MYCBPAP, HAP1, FGF12, KCNK3
GO:0086010	membrane depolarization during action potential	7	0.0836767	CATSPER1, KCNH2, CATSPER3, CATSPER2, SCN7A, SCN2A, CACNA1F
GO:0007586	digestion	12	0.0863636	SLC15A1, VIPR1, MEP1B, UCN2, GALR2, ADM2, PYY2, SCTR, SSTR1, CTSE, PPARGC1A, PGA5
GO:0086091	regulation of heart rate by cardiac conduction	8	0.0874426	KCNH2, KCNJ5, KCNE3, KCND3, GJA5, PKP2, CTNNA3, KCNJ2
GO:0072593	reactive oxygen species metabolic process	8	0.0874426	NDUFA13, NNT, RFK, BNIP3, SESN2, PDK4, IL19, ALOX12
GO:0015992	proton transport	10	0.0888729	SLC15A1, ASIC5, SLC2A10, NNT, UCP2, NOX5, TCIRG1, SLC15A3, SLC2A6, ATP6V0C
GO:0043117	positive regulation of vascular permeability	4	0.0909128	UCN, PDE2A, FGFBP3, VEGFA
GO:0035455	response to interferon-alpha	4	0.0909128	IFITM3, BST2, LAMP3, EIF2AK2
GO:0032780	negative regulation of ATPase activity	4	0.0909128	PLN, TNNT2, PAM16, TNNI3
GO:0086013	membrane repolarization during cardiac muscle cell action potential	4	0.0909128	KCNH2, KCNIP2, KCND3, KCNJ2
GO:0007168	receptor guanylyl cyclase signaling pathway	4	0.0909128	NPR1, NPR2, NPPA, GUCA1B
GO:0061351	neural precursor cell proliferation	4	0.0909128	RPGRIP1, MELK, ZNF503, EPHB1
GO:0019371	cyclooxygenase pathway	4	0.0909128	HPGDS, PTGIS, PTGDS, PTGES
GO:0001822	kidney development	15	0.0929722	CDKN1C, TFAP2B, ACE, SIX1, GATA3, PCSK5, ASS1, GLI2, VEGFA, WT1, ADAMTS1, CA2, SIX2, AGTR1, HAS2
GO:2000311	regulation of alpha-amino-3-hydroxy-5-methyl-4-isoxazole propionate selective glutamate receptor activity	5	0.0937133	NRXN1, SHISA9, MAPK8IP2, CNIH3, SHANK1
GO:0035458	cellular response to interferon-beta	5	0.0937133	NDUFA13, AIM2, STAT1, IRF1, TLR3
GO:0043524	negative regulation of neuron apoptotic process	21	0.0944742	NTRK1, TFAP2B, NTRK2, BDNF, STXBP1, VSTM2L, ILK, SIX1, FAIM2, NRBP2, ADORA2A, TERT, SIX4, MDK, CHL1, CLCF1, NEFL, ADAM8, PPARGC1A, CRLF1, NAIP
GO:0045909	positive regulation of vasodilation	7	0.0960502	UCN, NOS3, GJA5, UTS2, ADM, ALOX12, PLA2G6
GO:0050766	positive regulation of phagocytosis	7	0.0960502	TUB, CAMK1D, FCER1G, CYBA, GATA2, MERTK, TNF
GO:0048662	negative regulation of smooth muscle cell proliferation	7	0.0960502	IL15, NPR1, IGFBP3, CTNNBIP1, ILK, IL12A, PPARGC1A
GO:0002376	immune system process	7	0.0960502	GPR17, CADM1, VSTM1, CD300C, CD300LF, IDO2, CD300LG
GO:0046854	phosphatidylinositol phosphorylation	16	0.0962423	PDGFRB, PIK3R2, NRG2, EFR3B, PIK3CG, FGF17, KITLG, FGF9, NRG4, PI4KAP1, PIP5KL1, KIT, CD28, BPNT1, FGF22, FGFR1
GO:0038033	positive regulation of endothelial cell chemotaxis by VEGF-activated vascular endothelial growth factor receptor signaling pathway	3	0.0985143	KDR, PRKD1, VEGFA
GO:0061551	trigeminal ganglion development	3	0.0985143	NRP2, SIX4, SIX1
GO:2001300	lipoxin metabolic process	3	0.0985143	HPGD, ALOX12, LTC4S
GO:0042270	protection from natural killer cell mediated cytotoxicity	3	0.0985143	SERPINB4, HLA-B, HLA-A
GO:0034123	positive regulation of toll-like receptor signaling pathway	3	0.0985143	PIK3AP1, TLR3, TLR2
GO:0014904	myotube cell development	3	0.0985143	NFATC2, DMD, IGF1
GO:0033600	negative regulation of mammary gland epithelial cell proliferation	3	0.0985143	GATA3, BRCA2, ROBO1
GO:0002322	B cell proliferation involved in immune response	3	0.0985143	CD180, TLR4, GAPT
GO:2001199	negative regulation of dendritic cell differentiation	3	0.0985143	TMEM176B, TMEM176A, HLA-G
GO:0046929	negative regulation of neurotransmitter secretion	3	0.0985143	SYT11, SLC30A1, ASIC1
GO:0030177	positive regulation of Wnt signaling pathway	8	0.0986464	SFRP1, TERT, LGR6, ATP6V0C, RSPO4, SOX4, ATP6V1C2, TLR2
GO:0016485	protein processing	13	0.0995756	SRGN, CPM, CMA1, GZMB, CPZ, PCSK5, F3, CTSS, KLK6, MMP14, CASP7, ADAMTS13, CTSG

## Sheet: SupplementaryTableS3b
Supplementary Table S3B: Gene Ontology (Biological processes) associated with differentially expressed genes (DEGs) between Control vs PPI-UR EoE individuals at diagnosis (Pre-PPI)(n = 4084 genes)
Gene Ontology ID	Gene Ontology Term	Count	PValue	Genes
GO:0006954	inflammatory response	135	6.61119e-13	GPR68, TRIL, LY75, PARK7, LIPA, TNF, RPS6KA4, C4B, C4A, IL36A, ZC3H12A, CCRL2, ADORA1, C3AR1, TNFRSF8, TNFRSF4, HMGB1P1, GBP5, CD180, CYBB, CYBA, TICAM1, ADAM8, PRKD1, S100A9, NAIP, S100A8, PLGRKT, ALOX15, FPR1, LY96, FPR3, FPR2, AGER, HRH1, HRH4, NLRP2, TAC4, S100A12, NLRP1, CD14, GGT5, CCR1, SMAD1, XCR1, TNFRSF9, TNFRSF10A, NMI, LYZ, SELP, CXCL11, IL5, BMPR1B, LAT, CXCL6, ECM1, CD40, CXCL8, TNF…
GO:0006955	immune response	137	6.0254e-10	IFITM3, CD86, VIPR1, ADAMDEC1, IL1RN, GPR65, LY75, CXCL14, TNF, IL27RA, ENDOU, IL36A, RGS1, FTH1, TNFSF11, TNFRSF8, IL12A, ENPP3, IGHV3-7, B2M, TNFRSF4, TRIM22, CMKLR1, HLA-H, HLA-B, HLA-C, HLA-A, HLA-F, LAX1, GEM, CD274, IGSF6, CFP, CD1A, HRH2, IGKV3-15, ICOS, IGHA1, IGHA2, CCR1, TNFRSF9, TNFSF12, TNFSF13, LIF, PRG2, TNFRSF10A, IGLV7-43, IGKV1D-12, CXCL11, IGLV1-51, CNIH1, IL5, IL7, GPR183, HLA-…
GO:0002479	antigen processing and presentation of exogenous peptide antigen via MHC class I, TAP-dependent	30	2.23327e-06	PSMD12, NCF1, NCF2, PSMB10, PSMA7, PSMB4, PSMB2, PSMB3, PSMB1, ITGAV, CD36, B2M, HLA-H, HLA-B, CYBB, HLA-C, CYBA, HLA-A, HLA-F, HLA-G, PSMB8, PSMB9, PSMA5, PSMA6, PSMA3, PSMA4, PSMC1, CD207, PSME1, PSME2
GO:0045926	negative regulation of growth	13	4.46131e-05	MT1L, MT1M, MT1X, PTK6, HIF1A, MT2A, MT1A, MT1F, GPC3, MT1G, MT1H, MT1B, MT1E
GO:0007166	cell surface receptor signaling pathway	82	6.55901e-05	CDA, VIPR1, IFITM1, VIPR2, MPL, CD3G, PTH1R, TSPAN12, CD3D, TSPAN10, IL27RA, ADGRE1, ADGRE2, UPK1B, UPK1A, EDNRB, ADGRE3, BSG, CD36, CD53, EDN2, EDN3, LIFR, PTH2R, GP1BA, SSTR1, PRLR, GEM, ADGRF2, ADGRF3, DOK2, COL4A3, ADGRB1, TNFRSF25, CD101, CD274, ADCYAP1R1, IGSF6, KLRB1, NPR1, DTX1, LY96, AGER, TSPAN32, ADGRG3, ADGRG2, GALR2, P2RY1, TSPAN7, PTK2B, CD14, FADD, KLRC1, TSPAN3, TSPAN1, IL12RB2, K…
GO:0043547	positive regulation of GTPase activity	150	7.45164e-05	KLB, TBC1D3B, RGSL1, ITSN1, TBC1D3E, ARHGDIG, IL5RA, TBC1D3F, ARHGAP39, FGF1, TBC1D3I, TBC1D3G, RGS4, DOCK11, RABGEF1, RGS2, FGF7, SYNGAP1, ARHGAP40, FGF9, RGS1, NRTN, AGFG2, PDGFRB, PDGFRA, CDKL5, TSC2, ADCYAP1, ACAP3, SFRP1, DEPDC1B, OBSCN, DENND6B, DENND6A, NGEF, RTN4R, SPTBN4, SPTBN5, ARHGEF26, ARHGAP18, ARHGAP17, CSF2RB, PIK3R2, RASAL1, THY1, ARHGAP15, HACD3, RASGRP1, RASGRP4, RAP1GAP, RACGA…
GO:0003009	skeletal muscle contraction	14	0.000194059	CHRNA1, HSP90AA1, CHUK, CCDC78, TNNC1, TNNC2, JSRP1, MYH3, TNNT1, TNNT3, TNNI1, TNNI2, TCAP, TNNI3
GO:0007267	cell-cell signaling	75	0.000217545	CD86, SEMA5A, CXCL6, VIPR2, TNFAIP6, IL26, GUCA1B, IHH, ADM, PCSK5, CXCL14, NUDT3, PANX1, GJA1, SHH, FGF9, GRAP2, STAB1, ADORA1, INSL3, FADS1, IL10, IL11, EDN3, IL15, IL13, IL18, WNT9B, BHLHA15, WNT9A, SSTR1, ADRA2C, AR, ADCYAP1, ADORA2A, LTB, S100A9, FJX1, C1QA, CCL13, TXN, GATA1, TSPAN32, EFNB1, TAC4, CCL18, CCL17, FZD1, TNFSF18, CCR1, CCL24, NMB, CCL23, GDF15, BDNF, PYY2, SH2D1A, GPR50, INHBA,…
GO:0006508	proteolysis	132	0.000267688	ADAMDEC1, TPSB2, PDCD6, PLAT, PARK7, C4B, NPEPPS, IGHG4, ENDOU, C4A, CAPN5, CAPN3, FBXO6, IGHV3-7, CPA3, ADGB, UNC5CL, ADAM11, ASRGL1, PRSS53, SFRP1, FOLH1, PAPPA, ADAM12, DPEP2, ADAM8, MASP2, MASP1, LAP3, TRABD2B, CFB, CFD, KLK1, HTRA3, CFI, KLK7, ZMPSTE24, C2, DPP4, ADAMTS16, ADAMTS15, ADAMTS13, ADAMTS18, ADAMTS17, IGKV3-15, LONRF3, LTA4H, CPA6, LONRF2, CPA4, GGT5, NAPSA, GGH, IGLV7-43, TMPRSS1…
GO:0097190	apoptotic signaling pathway	28	0.000286933	NDUFA13, CD40, DAPL1, PDCD6, LY96, UACA, SHH, ADORA1, ANXA6, TNFRSF8, CD38, BAK1, FADD, CD14, TNFRSF4, PTGIS, CAV1, TNFSF12, TNFRSF1B, TICAM1, P2RX7, IFI27, CD28, BTK, FAS, TNFRSF25, TLR4, TLR3
GO:0045087	innate immune response	115	0.0003924	PGLYRP4, CD84, NCF1, NCF2, TRIL, IFIT5, CLU, C4B, HERC5, IGHG4, C4A, IL36A, CLEC5A, B2M, TRIM21, CD180, HLA-B, MATK, ANKHD1-EIF4EBP3, CYBB, HLA-C, CYBA, TICAM1, TYROBP, BTK, PRKD1, S100A9, NAIP, S100A8, S100A7, CFI, LY96, GATA3, MST1R, CD1D, DDX60, AGER, C2, NLRP2, CD300LB, S100A12, FADD, NLRP1, CD14, IGHA1, IGHA2, SLAMF1, APOBEC3D, SIGLEC14, APOBEC3G, SH2D1A, EIF2AK2, PTK6, BMX, BST2, MARCO, CD2…
GO:0032722	positive regulation of chemokine production	11	0.000452122	ADORA2B, RIPK2, FFAR3, EIF2AK2, FFAR2, HIF1A, TNF, TLR4, TLR3, HAVCR2, TLR2
GO:0032755	positive regulation of interleukin-6 production	20	0.000488686	IL33, FCER1G, DDX58, RIPK2, ZBTB20, CYBA, LILRB2, TICAM1, TNF, HSPD1, P2RX7, IL1A, ADCYAP1, IL1RL2, IL36A, ADORA2B, CD36, TLR4, TLR3, TLR2
GO:0007062	sister chromatid cohesion	36	0.000505065	ERCC6L, NUP107, ZWILCH, CDCA5, BUB1B, CENPA, SKA1, CDC20, NUF2, SPDL1, BUB1, CENPT, NUP133, KNL1, NDC80, ZWINT, SGO1, SGO2, CENPE, KIF18A, CENPF, CENPH, CENPI, CENPL, BIRC5, CENPM, CENPN, KIF2C, MAPRE1, CENPQ, SPC24, ITGB3BP, CENPS, NUP37, MAD2L1, SPC25
GO:0050776	regulation of immune response	55	0.000509644	CD40, IFITM1, SPPL2A, CD3G, TREM2, CD3D, FCGR3A, IGLC3, IGLC2, IGHV3-7, B2M, HLA-H, CXADR, ITGA4, CD300A, SFTPD, HLA-B, HLA-C, HLA-A, HLA-F, HLA-G, CD200R1, NCR3, TYROBP, IRF1, CD226, CD300C, HCST, IGHV2-5, KLRB1, CD1D, CD1B, CD1A, IGKC, CD300LB, IGKV3-15, LAIR2, KLRC1, CD300LF, CD300LG, LAIR1, MICB, VCAM1, IGKV5-2, SH2D1A, LILRB1, LILRB2, IGLV7-43, IGKV1D-12, IGLV1-51, CLEC2B, SELL, TREML2, SIGL…
GO:0006805	xenobiotic metabolic process	29	0.000667222	ACY3, RORC, UGT2B28, AHR, CYP2C19, CYP3A4, CYP46A1, SULT1A1, CYP26B1, AKR7A3, CYP2D7, CYP2D6, CYP1B1, S100A12, UGT1A9, SULT1A2, AOC3, NQO1, UGT2B11, FMO1, FMO2, AKR7L, SULT1B1, CYP2C9, ALDH3A1, CYP2W1, NAT1, AADAC, CES1
GO:0060337	type I interferon signaling pathway	25	0.000773366	IFITM3, IFITM1, IFI6, IFI35, IFIT1, IFIT3, IFIT2, OASL, GBP2, HLA-H, RSAD2, STAT1, MX1, HLA-B, HLA-C, HLA-A, HLA-F, HLA-G, PSMB8, BST2, IFI27, OAS2, IRF1, OAS3, IRF5
GO:0002474	antigen processing and presentation of peptide antigen via MHC class I	15	0.00080841	HLA-H, SEC23A, ACE, ERAP2, ERAP1, HLA-B, HLA-C, TAP1, HLA-A, HLA-F, HLA-G, TAPBP, CANX, SEC24C, B2M
GO:0007067	mitotic nuclear division	71	0.000838043	ERCC6L, ZWILCH, NCAPG2, BUB1B, KIF11, KIF15, CDC20, PTTG1, RUVBL1, NUF2, PBK, NEK2, FBXO5, CEP55, DIS3L2, TIPIN, BORA, HAUS6, VRK1, KNL1, CDC25C, CDC25A, GEM, HAUS1, SGO1, CCNA2, ASPM, BIRC5, KIF2C, MAPRE1, KIF20B, ANAPC1, ITGB3BP, BRSK2, CDCA2, CDCA5, PKMYT1, SKA3, SKA1, AURKA, CCNB2, RECQL5, HAUS8, HAUS7, CLTCL1, SNX9, MISP, BUB1, CENPT, CDK11A, CENPV, CENPW, NEK6, CDC6, NDC80, MAD2L2, ANLN, TP…
GO:0006898	receptor-mediated endocytosis	56	0.000897376	SCARB1, LOXL4, JCHAIN, CXCL16, ENDOU, MRC1, STAB1, IGLC3, OLR1, ENPP3, CD36, IGLC2, IGHV3-7, SCARF1, SBSPON, HSP90AA1, SFTPD, APOA1, HBA1, DNM1, HHIPL1, MASP1, PLA2R1, NLGN3, IGHV2-5, CD163L1, TMPRSS5, CD5L, TMPRSS4, CFI, PGBD1, HPX, HSPH1, IGKC, CLTCL1, IGKV3-15, SNX9, CD14, APOE, IGHA1, APOL1, IGHA2, CD163, SUSD2, IGKV5-2, ARHGAP27, IGLV7-43, IGKV1D-12, MARCO, IGLV1-51, CD207, SAA1, SCGB3A2, FO…
GO:0050900	leukocyte migration	40	0.000977424	GRB7, CD84, ITGAM, FPR1, PIK3R2, FPR3, FPR2, THBD, GRB14, BSG, C3AR1, OLR1, ITGAV, SLC16A8, SLC16A3, ANGPT4, FCER1G, SLC16A1, CXADR, ITGA4, MMP1, CAV1, MSN, ATP1B2, GP6, MERTK, MMP9, SELP, SLC7A5, PROCR, MAG, DOK2, SLC7A7, SELL, PECAM1, F2RL1, ESAM, CEACAM8, PPIA, CD44
GO:0007204	positive regulation of cytosolic calcium ion concentration	43	0.00099589	PTGER2, CHRNA9, FPR1, CXCR4, ADM, FPR3, CACNA1C, HMGB1, PTH1R, FPR2, GATA2, PLA2G6, PIK3CG, GJA1, GNG3, EDNRA, C1QTNF1, EDNRB, P2RY4, GALR2, HRH4, P2RY1, C3AR1, PTK2B, CCR8, TAC4, CD38, CD36, CCR3, CCR1, CD52, PDGFRA, NMB, XCR1, EDN2, TRPC6, ADCYAP1, DLG4, SAA1, AGTR1, UTS2, F2RL1, GHRL
GO:0007229	integrin-mediated signaling pathway	34	0.00105035	ADAMDEC1, COL16A1, ITGAM, TXK, ITGA2B, PLEK, ILK, ITGAE, TSPAN32, FUT8, ADAMTS13, ADAMTS1, ADAMTS18, PTK2B, ITGAV, FCER1G, ITGA4, ADAM33, ADAM11, APOA1, VAV1, HCK, TYROBP, TEC, ITGA10, ADAM12, PLP1, ITGA7, ADAM8, PRKD1, LAT, ITGB3BP, ITGA9, FERMT3
GO:0007169	transmembrane receptor protein tyrosine kinase signaling pathway	33	0.00124089	SHC4, RET, ALK, PTPRT, ITK, LTK, FLT4, TXK, RASGRP4, STAP1, CSK, NRTN, NTRK1, NTRK2, TRAT1, IL31RA, MATK, PILRB, PTK6, GAB2, BMX, GFRA2, CNKSR1, HCK, DOK2, TEC, KIT, BTK, CLNK, LCP2, ROR1, CSPG4, ANGPTL1
GO:0030855	epithelial cell differentiation	26	0.00137682	ACADVL, PCNA, UPK2, MUC1, UPK1B, UPK1A, PTER, FZD1, KRT4, KRT3, ANXA4, SPINK5, RPSA, GDF7, VEGFA, SULT1B1, ELF3, DHRS9, WT1, GSTA2, KRT14, CDHR2, CDK1, ID3, RHCG, CES1
GO:0071294	cellular response to zinc ion	11	0.00145448	MT2A, MT1A, MT1L, MT1M, MT1F, MT1G, MT1H, MT1X, MT1B, KCNK3, MT1E
GO:0071222	cellular response to lipopolysaccharide	37	0.00160298	CD86, CD40, CXCL8, SGMS1, CEBPE, GFI1, HMGB2, TFPI, TNF, LITAF, CXCL16, ZFP36, ADAMTS13, EDNRB, MRC1, ZC3H12A, STAP1, IL12A, CD14, CD36, B2M, HAVCR2, IL10, ARG1, PDE4D, CD180, LILRB1, NR1D1, LILRB2, TNFRSF1B, TICAM1, ASS1, TNIP3, PLSCR4, LCN2, CMPK2, TLR4
GO:0060333	interferon-gamma-mediated signaling pathway	26	0.00173111	OASL, MT2A, GBP2, GBP1, TRIM21, CAMK2G, B2M, TRIM22, HLA-H, VCAM1, IFNGR1, STAT1, HLA-B, HLA-C, NMI, HLA-A, HLA-F, HLA-G, HCK, OAS2, IRF1, OAS3, HLA-DRA, IRF5, CD44, HLA-DQB2
GO:0030890	positive regulation of B cell proliferation	17	0.00192539	SASH3, CD40, TFRC, IL13, NFATC2, TICAM1, IL5, PTPRC, IL7, CLCF1, GPR183, PELI1, CD38, NCKAP1L, TLR4, TNFRSF4, ADA
GO:0007059	chromosome segregation	25	0.00204462	TOP2A, CDCA2, HJURP, BRCA1, KIF11, SKA3, SKA1, NUF2, NEK2, CENPT, TOP3B, CENPW, SPAG5, RIOK3, NEK6, ESCO2, KNSTRN, NDC80, SGO1, CENPE, CENPF, MIS18A, CENPN, SLC25A5, SPC25
GO:0006260	DNA replication	47	0.00208084	ACHE, BLM, RTEL1, FEN1, INO80E, SET, PCNA, DSCC1, MCM10, BRCA1, POLD3, RECQL4, BRIP1, CHTF8, RECQL5, CDC45, ORC1, EXO1, CHEK1, CLSPN, RFC5, GINS2, RTEL1-TNFRSF6B, CDT1, RFC3, RRM1, TIPIN, RMI2, DUT, RRM2, GINS4, CDC7, IGF1, CDC6, CDC25C, CDC25A, POLA1, DBF4, RPA3, POLE2, RBM14-RBM4, CDK1, MCM4, MCM6, DNA2, DTL, RAD9A
GO:0007165	signal transduction	269	0.00248307	GMFB, VIPR2, GPR173, GJA1, RPS6KA6, EDNRA, SYNGAP1, LGALS1, STMN1, UNC13B, IL15RA, UNC5A, UNC5C, CSNK1E, AR, ADCY9, OMP, PLPP4, ADGRB1, VOPP1, ULK1, CD226, PRKD1, PLPP2, OPTN, PTGES, GRB7, PDE1C, PDE1A, FPR1, PIK3R2, FPR3, GATA3, TXN, MST1R, IQGAP2, HIF1A, RACGAP1, MICAL1, MIER1, TP53BP2, HIVEP3, FADD, RALGDS, SLAMF1, TNFSF18, STARD13, NMB, BCL11B, LRRN2, TNFSF12, PDE2A, TNFSF13, THAP12, RASSF9, …
GO:0001895	retina homeostasis	17	0.00262632	BBS1, WDR36, WHRN, TULP1, LYZ, JCHAIN, AZGP1, CDH3, IGKC, POTEI, POTEE, POC1B, POTEF, IGHA1, IGHA2, B2M, LTF
GO:0050729	positive regulation of inflammatory response	26	0.00267764	CCL13, LPL, PLA2G7, HSPD1, IL1RL1, S100A12, CCL18, TGM2, TNFSF18, CCL24, IL33, CCL23, IL15, PLA2G2A, PDE2A, IL18, IL17RB, GPRC5B, TNIP1, AGTR1, S100A9, TLR4, S100A8, TLR3, CCL26, TLR2
GO:0002480	antigen processing and presentation of exogenous peptide antigen via MHC class I, TAP-independent	7	0.00290693	HLA-H, HLA-B, HLA-C, HLA-A, HLA-F, B2M, HLA-G
GO:0007271	synaptic transmission, cholinergic	16	0.00303377	CHRNA1, NQO1, CHRNA3, CHRNB4, CHRNA2, CHRNA7, CHRNA9, HTR3C, LYPD1, HTR3A, HTR3B, ADORA2A, HRH4, ZACN, APOE, RAPSN
GO:0043406	positive regulation of MAP kinase activity	22	0.0033751	PDGFRB, TENM1, CD40, EDN3, LRRK2, DIRAS1, HTR2B, ILK, MST1R, FGF1, RASGRP1, TNF, PIK3CG, ADRA2A, VEGFA, KITLG, EPGN, PDGFD, KIT, S100A12, TNFSF11, CSK
GO:0050919	negative chemotaxis	15	0.00349104	SEMA6B, SEMA5A, SEMA6C, NRP2, SEMA4D, SEMA3C, SEMA3A, APOA1, SEMA4G, EFNA5, FLRT2, ITGAV, SLIT3, SLIT2, PLXNA3
GO:0055114	oxidation-reduction process	145	0.00363991	ERO1A, ALDH1L1, OXNAD1, NCF1, NCF2, GLDC, LOXL4, TXNDC12, SDR9C7, PLOD2, ALKBH7, CYP46A1, ALKBH6, IL4I1, AKR7A3, CYP2D7, CYP2D6, FADS6, FTH1, OGFOD2, CYP1B1, DHRS4L1, FADS1, PDIA2, DIO1, CYBB, CYBA, SDHA, CH25H, ALDH3A1, LOX, SCO2, MTHFD2, TMX1, HHIPL1, IDO2, STEAP1, CFAP61, MAOA, ALOX15, NCF1B, SDR39U1, GMPR, NCF1C, TXN, CYP2C19, CYP19A1, LDHB, CYB5R4, CYP4X1, RDH11, MICAL1, RDH10, ALDH3B1, RDH1…
GO:0009615	response to virus	35	0.00368328	IFITM3, IFITM1, ODC1, DDX21, CXCR4, GATA3, MST1R, IFIT1, DDX60, TNF, CLU, IFIT3, IFIT2, OASL, IFIH1, STMN1, IL12A, CCL19, TRIM22, BATF3, RSAD2, CHUK, IFNGR1, DDX58, MX1, IFI44, EIF2AK2, LILRB1, BST2, OAS2, OAS3, LCN2, TLR8, CCDC130, XPR1
GO:0051170	nuclear import	10	0.00395872	SNRPD1, GEMIN2, SNRPG, SMN2, SNRPE, GEMIN7, SNRPF, SMN1, HNRNPA1, HTATIP2
GO:0006271	DNA strand elongation involved in DNA replication	9	0.00397107	POLD3, GINS1, PRIM2, GINS2, POLA1, RFC3, PCNA, PRIM1, GINS4
GO:0006956	complement activation	29	0.0042716	C1QB, CFD, C1QA, IGHV2-5, CFH, C1S, C1R, CFP, CLU, C2, C4B, C4A, IGHG4, IGKC, IGLC3, IGKV3-15, IGLC2, IGHV3-7, IGKV5-2, IGLV7-43, IGKV1D-12, IGLV1-51, RGCC, CFHR1, MASP2, MASP1, IGKV3-20, CFB, C1QC
GO:0045766	positive regulation of angiogenesis	36	0.00428702	SEMA5A, ECM1, BTG1, CXCL8, PDCD6, CHRNA7, ADM, ALOX12, BRCA1, GATA2, FGF1, THBS1, HIF1A, ZC3H12A, C3AR1, CYP1B1, PTK2B, HMOX1, CCR3, SASH1, NTRK1, CCL24, CCBE1, ANGPT4, PTGIS, CMA1, TNFSF12, ERAP1, CYBB, F3, VEGFA, IL1A, DDAH1, UTS2, PRKD1, RAPGEF3
GO:0008285	negative regulation of cell proliferation	101	0.00442702	IFITM1, SERPINE2, INPPL1, IFIT3, FTH1, ADORA1, CYP1B1, TNFRSF8, SOX4, TNS2, IGFBP3, TSC2, DLEC1, AR, SFRP1, AZGP1, COL4A3, ADGRB1, C18ORF54, PKP2, NUPR2, GPLD1, PTGES, GATA3, GATA1, BRIP1, SCIN, IGFBP7, UTP20, IGFBP6, DRD2, RBM10, TFAP2B, SMAD1, BCL11B, VDR, TNFRSF9, ZBTB16, RARRES1, LIF, THAP12, EIF2AK2, INHBA, CDC6, RGCC, HRG, TENM1, BTG3, BTG1, CXCL8, CHD5, CXCL1, ADM, PTH1R, NR2E3, ADAMTS1, T…
GO:0019885	antigen processing and presentation of endogenous peptide antigen via MHC class I	6	0.0044655	ERAP2, ERAP1, TAP1, HLA-A, B2M, TAPBP
GO:0007155	cell adhesion	115	0.00458299	SEMA5A, SPON1, COL16A1, ITGA2B, INPPL1, LGALS4, CDH6, CDH4, CDH3, CYP1B1, EPHA4, POSTN, CD300A, APLP1, RPSA, ATP1B2, MAG, AZGP1, COL4A3, ADGRB1, ADAM12, CD226, IGFALS, GNE, FPR2, THY1, EFNB1, FLRT1, LPXN, IGFBP7, SLAMF1, COL28A1, CCR1, SIGLEC14, VCAM1, MUC16, CNTN5, SIGLEC12, LRRN2, SIGLEC10, SELP, LRFN3, IGSF11, AFDN, SELL, COL5A1, PCDHB2, ITGA10, CASS4, CNTN1, CNTN4, CD22, PTPRT, ACHE, NRP2, BM…
GO:0019369	arachidonic acid metabolic process	12	0.00512197	DAGLA, CYP2D6, JMJD7-PLA2G4B, PLA2G4B, ALOX15, CYP1B1, ALOX12, ALOXE3, SSTR4, FADS1, MGLL, MAPK3
GO:0032735	positive regulation of interleukin-12 production	12	0.00512197	CD40, RIPK2, IRF5, CD36, HMGB1, CCL19, AGER, TLR4, HLA-G, TLR3, HSPD1, TLR2
GO:0032729	positive regulation of interferon-gamma production	18	0.00515858	SASH3, RIPK2, PDE4D, TXK, IL18, HLA-A, TNF, HSPD1, IL27RA, IL12A, CD226, CD14, FADD, IL12RB1, TLR4, IL18R1, HAVCR2, IL12RB2
GO:0006270	DNA replication initiation	14	0.00552831	PRIM2, SLF1, PRIM1, GINS4, MCM10, CDC7, CDC6, POLA1, CDC45, ORC1, CCNE2, POLE2, MCM4, MCM6
GO:0007157	heterophilic cell-cell adhesion via plasma membrane cell adhesion molecules	19	0.0055886	TENM1, LGALS7B, TENM3, VCAM1, CXADR, CADM1, TENM4, SMAGP, NRXN1, SELP, CDH4, NCR3, CD209, IL1RAPL1, DCHS1, CD226, TIGIT, NECTIN3, CBLN1
GO:0055085	transmembrane transport	66	0.00562077	SLC23A3, ABCD2, SLC46A2, TUSC3, SLC6A1, ABCA12, ABCA13, SLC6A4, SLC22A13, SLC25A48, SLC22A14, SLC22A15, GJA5, SLC16A6, FLVCR2, SLC25A45, SLC18A2, ABCC3, ABCC4, ABCG8, ABCC1, SLC13A4, SPNS2, APOA1, TAP1, SLC6A11, TAPBP, SLC22A25, AZGP1, SLC5A8, SLC5A9, SPNS1, SLC25A5, STEAP1, ABCG1, CFTR, SLC47A2, OCA2, SLC45A3, ABCB6, BCL2A1, SLC45A1, SLC5A11, SLC5A3, SLC5A4, SV2C, ANKH, SLC13A5, SLC15A3, GPR155,…
GO:0009636	response to toxic substance	28	0.00603946	GUCY2C, KCNC1, AQP10, SLC23A1, AHR, SLC6A1, SLC6A4, PDZD3, ADAMTS13, TTPA, CYP1B1, NEFL, DRD2, TRPM6, SLC18A2, MAPK3, PDGFRB, NQO1, CHUK, SLC6A14, EIF2AK2, ASNS, RAD51, CPS1, CDK1, FAS, CES1, TLR2
GO:0033089	positive regulation of T cell differentiation in thymus	7	0.00605106	SHH, TESPA1, IHH, ADAM8, IL7R, RASGRP1, ADA
GO:0043523	regulation of neuron apoptotic process	10	0.00621254	NPM1, EGLN3, GPX1, EGLN2, TRIM2, KIF14, PCSK9, FAIM2, GATA3, PARK7
GO:0002376	immune system process	13	0.00637625	RUBCN, GPR17, IL31, CADM1, CD300A, CD5L, INPPL1, NUDCD1, VSTM1, CD300C, CD300LF, IDO2, CD300LG
GO:0045578	negative regulation of B cell differentiation	5	0.00647551	SFRP1, ID2, HMGB3, INHBA, INHA
GO:0010656	negative regulation of muscle cell apoptotic process	5	0.00647551	ADCYAP1, ZC3H12A, PTK2B, HMOX1, ALOX12
GO:0007051	spindle organization	9	0.00657439	ASPM, RANBP1, SPAG5, CEP72, TTK, AUNIP, KIF11, KNSTRN, AURKA
GO:0043303	mast cell degranulation	8	0.00661374	MILR1, CHGA, MRGPRX2, KIT, PLA2G3, RASGRP1, LAT, PIK3CG
GO:0033209	tumor necrosis factor-mediated signaling pathway	36	0.00670086	PSMD12, CD40, TNF, PSMB10, PSMA7, PSMB4, PSMB2, PSMB3, PSMB1, PTK2B, TNFSF11, TNFRSF17, TNFRSF8, TNFRSF4, TNFSF18, STAT1, TNFRSF18, TNFRSF9, TNFSF12, TNFSF13, TNFRSF10A, TNFRSF1B, PSMB8, PSMB9, EDAR, PSMA5, PSMA6, PSMA3, AIM2, PSMA4, PSMC1, PSME1, PSME2, FAS, TNFRSF25, LTB
GO:0032496	response to lipopolysaccharide	47	0.00673794	CXCL6, CD40, PTGER2, HMGB2, LY96, ADM, CSF2RB, CXCL1, CXCL3, CXCL2, ADH5, HSPD1, PRDX3, THBD, DUSP10, CNR2, CASP1, TNFRSF8, IL12A, CTSG, TNFRSF4, PF4V1, IL12RB2, VCAM1, UGT1A1, GCH1, CHUK, TNFRSF18, TNFRSF9, IL13, FMO1, TNFRSF10A, SELP, P2RX7, CXCL11, TH, CPS1, SCGB1A1, PELI1, FAS, TNFRSF25, REN, TLR4, S100A8, PTGES, S100A7, TLR2
GO:0006521	regulation of cellular amino acid metabolic process	19	0.00706708	NQO1, PSMD12, ODC1, PSMB8, PSMB10, PSMA7, PSMB9, OAZ3, PSMA5, PSMA6, PSMA3, PSMB4, PSMA4, PSMB2, PSMB3, PSMC1, PSMB1, PSME1, PSME2
GO:0045071	negative regulation of viral genome replication	16	0.00717761	IFITM3, IFITM1, APOBEC3G, RSAD2, MX1, EIF2AK2, PROX1, IFIT1, TNF, OASL, BST2, IFI16, TNIP1, OAS3, APOBEC3A, LTF
GO:0019221	cytokine-mediated signaling pathway	39	0.00727086	RTN4R, LRRC15, IL20RA, IL22RA2, GHR, SOCS3, SOCS1, IL36A, FLRT2, CHAD, FLRT1, TNFSF11, IL12RB1, IL13RA2, IL12RB2, TGM2, LRRC4B, CCR1, IL15RA, EDN2, CISH, IL10RB, IL11RA, IL31RA, LIFR, GP1BA, IL17RD, F3, ASPN, IL17RB, IL22RA1, GREM2, IL1A, HCK, IL17REL, IL5, CLCF1, KIT, IRF5
GO:0019432	triglyceride biosynthetic process	12	0.0073109	AGPAT5, DGAT2, GK, MOGAT2, MOGAT1, GPD1, LPCAT1, PNPLA3, LPL, GPAT3, LPIN1, LPIN3
GO:0006811	ion transport	38	0.00742638	GABRB2, CHRNA3, CHRNA2, CHRNA7, SLC1A1, SLC1A2, WNK4, MLC1, SLC5A5, SLC25A26, PDZD3, CNNM1, SLC22A15, SLCO2B1, SLC15A3, GABRA2, SLC15A1, CHRNB4, TRPA1, LHFPL5, CYBB, HTR3A, HTR3B, TMC5, SLC8A3, SLC9A2, SLC9A3, CLDN10, SLC5A8, SLC9A5, SLCO4A1, WNK1, P2RX1, LCN2, CLDN16, SLC26A4, STEAP1, LTF
GO:0050852	T cell receptor signaling pathway	43	0.00751482	RNF31, ITK, PSMD12, STOML2, TXK, CD3G, PIK3R2, GATA3, THY1, CD3D, PSMB10, PSMA7, PSMB4, PSMB2, PSMB3, GRAP2, PSMB1, CSK, NCK1, CHUK, TRAT1, RIPK2, PDE4D, LIME1, PSMB8, PSMB9, PSMA5, NFKBIA, PSMA6, CACNB3, PSMA3, PTPRC, PSMA4, PSMC1, PSME1, CD28, PSME2, HLA-DRA, LCP2, UBE2V1, LAT, HLA-DQB2, SKAP1
GO:0002250	adaptive immune response	43	0.00751482	LILRA6, CD86, IGHM, ITK, CD84, TXK, CD1B, CD1A, PIK3CG, CTSS, JCHAIN, ADGRE1, SIT1, CTSL, IGKV2-28, LAMP3, PTK2B, CTLA4, TNFRSF17, CSK, LAIR1, HAVCR2, TNFSF18, ERAP2, TRAT1, RIPK2, SH2D1A, ERAP1, TAP1, LILRB1, LILRB2, LIME1, LAX1, LILRB4, LILRB5, TEC, NLRP10, CD209, GPR183, BTK, ORAI1, LAT, SKAP1
GO:0051607	defense response to virus	47	0.00758735	IFITM3, CD86, IFITM1, CD40, IFIT5, IFIT1, DDX60, IFIT3, IFIT2, OASL, HERC5, IFI16, ZC3H12A, FADD, GBP1, TRIM22, GBP3, APOBEC3D, IL33, CXADR, APOBEC3G, RSAD2, IL10RB, STAT1, BNIP3, MX1, EIF2AK2, LILRB1, TICAM1, UNC13D, BST2, SLFN11, PTPRC, OAS2, IRF1, OAS3, CD207, F2RL1, TLR8, POLR3G, IRF5, POLR3K, SERINC5, APOBEC3A, TLR3, APOBEC3B, TRIM56
GO:0051301	cell division	89	0.00815004	ERCC6L, ZWILCH, NCAPG2, KIF14, BUB1B, KIF11, SPOUT1, CKS1B, SMC2, CDC20, TUBA1B, TUBA1A, PTTG1, RUVBL1, NUF2, CDK20, NEK2, FBXO5, SPDL1, DIS3L2, TIPIN, BORA, ANXA11, HAUS6, VRK1, KNL1, CDC25C, KNSTRN, CDC25A, HAUS1, SGO1, CCNA2, SGO2, CCNE2, ZFYVE19, CKS2, BIRC5, KIF2C, MAPRE1, KIF20B, ANAPC1, CCNO, ITGB3BP, BRSK2, CDCA2, CDCA5, NCAPG, SKA3, NCAPH, SKA1, AURKA, SYCE3, CCNB2, SYCE2, CCNB1, PARD6A,…
GO:0000083	regulation of transcription involved in G1/S transition of mitotic cell cycle	11	0.00831249	DHFR, CDT1, POLA1, RRM2, PCNA, CDC45, ORC1, GFI1, CDK1, CDC6, FBXO5
GO:0051436	negative regulation of ubiquitin-protein ligase activity involved in mitotic cell cycle	24	0.00832055	PSMD12, UBE2C, BUB1B, PSMB8, PSMB10, PSMA7, PSMB9, PSMA5, CDC20, PSMA6, PSMA3, CCNB1, PSMB4, PSMA4, PSMB2, PSMB3, PSMC1, PSMB1, CDK1, PSME1, PSME2, FBXO5, ANAPC1, MAD2L1
GO:0051603	proteolysis involved in cellular protein catabolic process	18	0.0083899	GZMA, CTSW, ADAMTS12, PSMB8, PSMB10, CTSS, PSMA7, PSMB9, PSMA6, PSMA3, PSMB4, PSMA4, FAP, PSMB2, CTSL, PSMB3, PSMB1, CTSC
GO:0031145	anaphase-promoting complex-dependent catabolic process	26	0.00847013	PSMD12, BUB1B, PSMB10, PSMA7, AURKA, CDC20, CCNB1, PSMB4, PTTG1, PSMB2, PSMB3, PSMB1, UBE2C, PSMB8, PSMB9, PSMA5, PSMA6, PSMA3, PSMA4, UBE2S, PSMC1, CDK1, PSME1, PSME2, ANAPC1, MAD2L1
GO:0051726	regulation of cell cycle	37	0.00868595	L3MBTL1, MS4A3, LIN37, LIN9, PKMYT1, CCNB2, CCNB1, GRK5, FIGNL1, CDK20, E2F2, MYBL2, BAK1, NUP214, CDKL2, HSPA8, CDK11A, CDKL5, GADD45B, TSC2, CDC25C, CDC25A, CENPF, PTPRC, RBL1, CCNE2, IRF1, MAK, CDK3, ID3, SPIN2A, SRSF5, INHA, PRR11, CDK14, DTL, CDK15
GO:0045576	mast cell activation	6	0.00996665	CHGA, FCER1G, MRGPRX2, S100A12, RHOH, LCP2
GO:0034128	negative regulation of MyD88-independent toll-like receptor signaling pathway	6	0.00996665	SARM1, LY96, CD14, TICAM1, TLR4, TLR3
GO:0016264	gap junction assembly	6	0.00996665	GJB2, GJA1, GJB1, GJD3, GJA5, PKP2
GO:0000076	DNA replication checkpoint	6	0.00996665	CDT1, TIPIN, CDC45, DNA2, CDC6, RAD9A
GO:0001755	neural crest cell migration	17	0.00996743	SEMA6B, SEMA5A, RET, SEMA6C, SEMA4D, SEMA3C, EDN3, SEMA3A, HTR2B, SEMA4G, SOX10, HIF1A, EFNB1, SHH, KITLG, EDNRB, NRTN
GO:0007585	respiratory gaseous exchange	14	0.00997179	SFTPA2, ELN, SFTPD, CSF2RB, BPGM, HNMT, MAPK8IP3, GRIN1, FUT8, EDNRA, DACH1, CHST11, MAN2A1, CFTR
GO:0010951	negative regulation of endopeptidase activity	36	0.0101576	SERPINB10, CRB2, CSTB, ITIH4, CSTA, SERPINA1, SERPINB13, ITIH2, SERPINE2, PAPLN, SERPINA10, PZP, WFIKKN2, TFPI, WFDC5, WFDC2, WFDC3, C4B, C4A, PTTG1, TIMP2, TIMP1, SERPINB3, COL28A1, SERPINB4, SERPIND1, A2ML1, SERPINB7, RENBP, BST2, SPINT1, COL7A1, COL4A3, CARD17, FETUB, HRG
GO:0032728	positive regulation of interferon-beta production	12	0.0101644	IFIH1, DDX58, RIPK2, IRF1, HMGB2, ZBTB20, POLR3G, IRF5, HMGB1, TLR4, TLR3, TLR2
GO:0070509	calcium ion import	9	0.0102869	CASR, CDK5, TRPC4, ORAI1, SLC30A1, ATP2A1, CACNA1D, GCK, CACNA1G
GO:0035589	G-protein coupled purinergic nucleotide receptor signaling pathway	8	0.0109873	P2RY8, P2RY10, P2RY6, P2RY4, GPR34, GPR87, P2RY14, P2RY1
GO:0006937	regulation of muscle contraction	8	0.0109873	MYL5, TNNT1, TNNT2, TNNC1, TNNT3, TNNC2, ANXA6, TNNI2
GO:0006935	chemotaxis	36	0.0115931	CCL13, CXCL6, CXCL8, PLGRKT, PTGDR2, FPR1, CXCR4, CXCL1, PIK3C2G, FPR2, PLA2G6, CXCL14, CXCL2, CXCL16, TYMP, CCRL2, C3AR1, RAC2, CCR8, NCKAP1L, CCL18, CCL17, CCR3, CMKLR1, CCR1, CCL24, CCL23, XCR1, SERPIND1, CMTM5, PLAUR, RNASE2, CXCL11, DEFB4A, HRG, CCL26
GO:0019915	lipid storage	11	0.0117608	DGAT2, ACVR1C, HEXB, CAV1, CIDEA, FITM1, APOA1, FFAR2, B4GALNT1, CD36, PNPLA2
GO:0010595	positive regulation of endothelial cell migration	17	0.0125321	CCBE1, ANGPT4, SCARB1, NRP2, PDCD6, FLT4, ALOX12, GATA3, PROX1, FGF1, THBS1, VEGFA, ZC3H12A, PTK2B, PRKD1, SASH1, GPLD1
GO:0000082	G1/S transition of mitotic cell cycle	31	0.0129472	PRIM2, PCNA, CDCA5, PRIM1, MCM10, PKMYT1, CDC45, ORC1, FBXO5, CAMK2G, CDKN2D, RANBP1, CDT1, PLK3, RRM2, CDC7, CDC6, INHBA, CDC25A, DHFR, POLA1, DBF4, CCNE2, RPA3, POLE2, CDK3, SPDYA, CDK1, MCM4, MCM6, CDKN3
GO:0086091	regulation of heart rate by cardiac conduction	14	0.013044	KCNH2, KCNJ5, KCNE3, KCND3, KCNE5, CAV1, CACNA1D, CACNA1C, CACNA1G, GJA5, PKP2, CTNNA3, KCNJ2, SCN2B
GO:0000165	MAPK cascade	68	0.0130905	RET, KLB, LRRK2, IL5RA, FGF1, TNF, FGF7, ZFP36, SYNGAP1, FGF9, PEA15, NEFL, NRTN, PDGFRB, PDGFRA, DUSP5, KSR1, IL18, NRG2, IL17RD, GFRA3, MAPK8IP2, SPTB, GFRA2, PSMA5, PSMA6, PSMA3, PSMA4, NRG4, RASA4, KIT, PSME1, PSME2, SHANK3, SPTBN4, SPTBN5, PSMD12, CSF2RB, RASAL1, RASGRP1, RASGRP4, PSMA7, PSMB10, PSMB4, PSMB2, PSMB3, PSMB1, PTK2B, CAMK2G, SPTBN1, FGF22, MAPK3, SMAD1, CAV1, IL31RA, MAPK15, PSM…
GO:0032689	negative regulation of interferon-gamma production	12	0.0138	IL10, IL33, IL1RL1, PRNP, CD274, SCGB1A1, LILRB1, GATA3, HMGB1, PDCD1LG2, TLR4, HAVCR2
GO:0014047	glutamate secretion	12	0.0138	UNC13B, NTRK2, SYT1, STXBP1, SLC1A1, SLC1A2, APBA1, TRPV1, PPFIA4, TSPOAP1, CPLX1, VAMP2
GO:0002576	platelet degranulation	31	0.01489	CFD, ITIH4, ECM1, SERPINA1, STXBP1, ITGA2B, PLEK, F13A1, CTSW, THBS1, CLU, POTEKP, TMSB4X, PHACTR2, TIMP3, QSOX1, FAM3C, TIMP1, CD36, SRGN, ABCC4, APOA1, IGF1, VEGFA, SELP, MMRN1, PECAM1, CD9, HRG, ALDOA, CALM2
GO:0034080	CENP-A containing nucleosome assembly	16	0.0149391	CENPT, NPM1, CENPW, HJURP, KNL1, CENPA, MIS18A, CENPH, CENPI, RUVBL1, CENPL, CENPM, CENPN, CENPQ, ITGB3BP, CENPS
GO:0042462	eye photoreceptor cell development	9	0.0153494	TH, RORB, FSCN2, RDH13, MYO7A, TULP1, NR2E3, CEP290, VEGFA
GO:0034142	toll-like receptor 4 signaling pathway	9	0.0153494	NFKBIA, ITGAM, RIPK2, TRIL, TNIP3, LY96, CD14, PIK3AP1, TLR4
GO:0000722	telomere maintenance via recombination	13	0.0154657	RFC5, PRIM2, FEN1, RFC3, PCNA, PRIM1, BRCA2, POLD3, POLA1, RAD51, RPA3, POLE2, DNA2
GO:0032760	positive regulation of tumor necrosis factor production	17	0.0155854	SASH3, FCER1G, RIPK2, ZBTB20, LY96, CYBA, HMGB1, TICAM1, CLU, RASGRP1, CD14, FADD, CD36, CCL19, TLR4, TLR3, TLR2
GO:0007269	neurotransmitter secretion	18	0.0160666	UNC13B, HSPA8, PTPRN2, SYT1, NRXN1, GAD1, STXBP1, LIN7C, LIN7B, CPLX1, SYN1, BAIAP3, SNPH, APBA1, TSPOAP1, PPFIA4, SLC18A2, VAMP2
GO:0001816	cytokine production	11	0.0161867	ITK, TXK, NFATC2, CD226, PLA2R1, LIPA, S100A9, RASGRP1, S100A8, PIK3CG, BATF
GO:0002686	negative regulation of leukocyte migration	5	0.0163743	IL33, RABGEF1, ADORA1, HMOX1, ADA
GO:0051045	negative regulation of membrane protein ectodomain proteolysis	5	0.0163743	IL10, TIMP2, TIMP3, TIMP1, PTPN3
GO:0019882	antigen processing and presentation	19	0.0164065	RAB3C, HLA-H, HLA-B, HLA-C, HLA-A, HLA-G, PSMB8, CTSS, RAB33A, RELB, RAB32, AZGP1, CTSL, CD209, RAB34, HLA-DRA, ULBP2, RAB8B, MICB
GO:0070098	chemokine-mediated signaling pathway	23	0.0167337	CCR1, CCL24, CXCL6, CCL13, GPR17, CCL23, XCR1, CXCL8, CXCR4, CXCL1, CXCL3, CXCL2, CXCL11, CCRL2, PTK2B, CCR8, CCL19, CCL18, CCL17, PF4V1, CCR3, CCL26, CMKLR1
GO:0010043	response to zinc ion	14	0.0167945	VCAM1, SLC30A2, ARG1, GGH, SLC30A1, ASS1, P2RX7, TH, CPS1, CA2, KRT14, D2HGDH, ZACN, S100A8
GO:0048469	cell maturation	14	0.0167945	IL15, GATA3, BHLHA15, PTH1R, GATA2, SOX10, RUNX2, VEGFA, ID2, ANGPTL8, PLP1, BTK, REN, CCL19
GO:0051044	positive regulation of membrane protein ectodomain proteolysis	8	0.0171264	ADAM8, SNX9, APOE, TNFRSF1B, TNF, ADRA2A, GPLD1, SH3D19
GO:0000281	mitotic cytokinesis	12	0.0183368	ANLN, RACGAP1, KIF4A, STMN1, CKAP2, KIF23, SNX9, KIF20A, CENPA, SPTBN1, CEP55, ZNF365
GO:0051382	kinetochore assembly	7	0.018512	CENPT, CENPE, CENPF, CENPW, CENPH, CENPA, CENPS
GO:0032727	positive regulation of interferon-alpha production	7	0.018512	IFIH1, DDX58, RIPK2, IRF5, HMGB1, TLR4, HSPD1
GO:0043032	positive regulation of macrophage activation	7	0.018512	IL10, IL33, IL1RL1, IL13, THBS1, HSPD1, HAVCR2
GO:0036066	protein O-linked fucosylation	7	0.018512	ADAMTSL1, SPON1, POFUT2, ADAMTS13, ADAMTSL4, CFP, THBS1
GO:0070493	thrombin receptor signaling pathway	6	0.0187913	PLEK, F2RL1, GP1BA, IQGAP2, F2RL2, F2RL3
GO:0071223	cellular response to lipoteichoic acid	6	0.0187913	RIPK2, TREM2, CD14, CD36, TLR4, TLR2
GO:0009410	response to xenobiotic stimulus	6	0.0187913	TIGAR, GPX1, SCGB1A1, SLITRK5, AHRR, AHR
GO:0006090	pyruvate metabolic process	10	0.0189206	LDHC, LDHB, SLC16A1, GLO1, BSG, ME1, SLC16A8, ME2, SLC16A3, DLD
GO:0038095	Fc-epsilon receptor signaling pathway	48	0.0193352	ITK, PSMD12, IGHV2-5, PIK3R2, PSMB10, PSMA7, PSMB4, IGKC, PSMB2, PSMB3, GRAP2, PSMB1, IGLC3, IGKV3-15, FCER1A, IGLC2, IGHV3-7, MAPK3, FCER1G, CHUK, IGKV5-2, NFATC2, IGLV7-43, GAB2, PSMB8, VAV1, PSMB9, IGKV1D-12, MAPK10, PSMA5, NFKBIA, PSMA6, PSMA3, IGLV1-51, TEC, PSMA4, PSMC1, PSME1, BTK, PSME2, IGHE, TAB3, LCP2, UBE2V1, MS4A2, CALM2, LAT, IGKV3-20
GO:0022617	extracellular matrix disassembly	24	0.0194922	MMP1, CMA1, ELN, MMP3, MMP9, CTSS, KLK7, MMP10, MMP12, MMP11, MMP14, CTSL, BSG, SH3PXD2B, TIMP2, SPP1, MMP19, ADAM8, CTSG, TLL1, LCP1, TIMP1, TPSAB1, CD44
GO:0051437	positive regulation of ubiquitin-protein ligase activity involved in regulation of mitotic cell cycle transition	24	0.0194922	PSMD12, UBE2C, BUB1B, PSMB8, PSMB10, PSMA7, PSMB9, PSMA5, CDC20, PSMA6, PSMA3, CCNB1, PSMB4, PSMA4, PSMB2, PSMB3, PSMC1, PSMB1, CDK1, PSME1, PSME2, FBXO5, ANAPC1, MAD2L1
GO:0030574	collagen catabolic process	21	0.0199348	PHYKPL, MMP1, COL11A2, MMP3, MMP9, CTSS, MMP10, KLK6, MMP12, MRC2, MMP11, MMP14, COL5A1, CTSL, COL4A4, COL7A1, COL4A3, COL8A2, MMP19, COL6A6, COL6A5
GO:0042130	negative regulation of T cell proliferation	14	0.0213077	IL10, PLA2G2F, SFTPD, LILRB1, LILRB2, HLA-G, SHH, IL2RA, SCGB1A1, PELI1, CTLA4, VSIG4, CLEC4G, HAVCR2
GO:0034220	ion transmembrane transport	55	0.0215306	GABRB2, ATP8A1, AQP10, GRIK3, ATP2A3, ATP2A1, TCIRG1, AQP2, AQP3, GABRR1, GJA1, ANXA6, GRID1, HTR3C, ANO9, ATP11C, HTR3A, HTR3B, ATP1B2, ANO4, SLC9B2, ANO1, SCNN1G, GJD3, SCNN1D, SCNN1B, CASQ2, SGK1, ATP6V0C, ATP6V0D2, SGK2, AQP7P3, TTYH3, CHRNA7, ATP1A2, CLCN1, ASIC5, ATP6V0A4, ASIC3, ATP6V1C2, GABRA2, ATP8B1, GABRA4, TPCN1, ATP4A, OSTM1, DLG4, FXYD3, ATP13A5, SFXN1, ZACN, FXYD5, CALM2, KCNK3, U…
GO:0035025	positive regulation of Rho protein signal transduction	11	0.0217341	P2RY8, PDGFRB, GPR17, P2RY10, GPR65, F2RL1, APOA1, LPAR4, F2RL2, F2RL3, ROBO1
GO:0006814	sodium ion transport	25	0.0223325	SLC23A1, SLC5A11, ATP1A2, SLC5A3, SLC5A4, SCN7A, SLC13A5, SLC38A3, SLC38A4, SLC34A3, NDUFA9, SLC10A4, SLC13A4, SLC6A15, ATP1B2, SLC9B2, SCNN1G, SLC4A8, SLC5A8, SLC5A9, SCNN1D, SCNN1B, SCN8A, SGK1, SCN2A
GO:0045956	positive regulation of calcium ion-dependent exocytosis	8	0.0253336	SYT1, CDK5, KCNB1, SYT10, STXBP1, DOC2B, SYT7, CACNA1G
GO:0032497	detection of lipopolysaccharide	4	0.026472	SCARB1, LY96, TREM2, TLR4
GO:0006469	negative regulation of protein kinase activity	29	0.0266387	RTN4R, LRRC15, GMFB, GMFG, ILK, THY1, PARK7, SOCS3, SOCS1, DEPTOR, FLRT2, UBASH3B, CAMK2N1, CHAD, FLRT1, SH3BP5, LRRC4B, NCK1, WWTR1, CISH, GADD45B, TESC, TSC2, GP1BA, ASPN, PTPRC, ADORA2A, RGN, TRIB3
GO:0030049	muscle filament sliding	14	0.026666	TMOD1, TNNC1, TNNC2, MYL4, MYH3, TNNT1, TNNT2, TNNT3, MYL3, TNNI1, TNNI2, TCAP, TNNI3, DMD
GO:0033138	positive regulation of peptidyl-serine phosphorylation	22	0.0273126	BCAR3, PPP1R15A, TENM1, IL11, NTRK2, RIPK2, CAV1, DOCK7, LIF, OSM, PARK7, TXN, TNF, VEGFA, MAD2L2, PINK1, CAPRIN2, PRKD1, CAMK1, CD44, RAPGEF3, PFN2
GO:0030593	neutrophil chemotaxis	21	0.0277039	CCL24, CCL13, CCL23, EDN2, CXADR, CXCL8, FCER1G, EDN3, PDE4D, CXCL3, PIK3CG, VAV1, SAA1, S100A12, NCKAP1L, CCL18, S100A9, CCL17, S100A8, ITGA9, CCL26
GO:0000902	cell morphogenesis	20	0.0280144	TENM1, TENM3, TENM4, VDR, STRADB, SHROOM3, GP1BA, SHROOM1, CLU, LIPA, PSMB10, SHROOM4, P2RX7, PDPN, ADAM8, ECT2, IL7R, WNT3, SLC39A3, CAP2
GO:0006968	cellular defense response	20	0.0280144	ITK, NCF1, TRAT1, NCF2, SH2D1A, CD5L, LY96, TCIRG1, LILRB2, HLA-G, IL1RL2, TYROBP, ADORA2A, ADORA2B, RAB23, CLEC5A, PTK2B, CD300C, CCR3, KLRG1
GO:0019372	lipoxygenase pathway	7	0.0287105	GPX1, ALOX5AP, ALOX15, PLA2G3, ALOX12, LTC4S, ALOXE3
GO:0001916	positive regulation of T cell mediated cytotoxicity	7	0.0287105	P2RX7, HLA-B, IL12A, HLA-A, FADD, IL12RB1, B2M
GO:0045730	respiratory burst	7	0.0287105	CD52, NCF1, NCF2, NCF1B, CYBB, NCF1C, CYBA
GO:0042493	response to drug	75	0.0292012	CD86, RET, BCAR3, HTR2B, HMGB2, PTPRM, SLC6A4, CDH3, LGALS1, MDK, TIMP2, CD38, B2M, IL10, ABCC4, ABCG8, ABCC1, RAB6C, HSP90AA1, UGT1A1, CHUK, ARG1, SLC34A1, CYBB, APOA1, SLC6A11, CYBA, ALDH3A1, SFRP1, ADORA2A, LOX, RPP21, UTS2, CCNO, ABCG2, ADCYAP1R1, NNMT, SEMA3C, SLC1A2, LPL, GATA3, PPOX, THBS1, HSPD1, CCNB1, NPC1L1, PTK2B, NCKAP1L, BAK1, DRD2, FZD1, NTRK1, TFAP2B, FZD3, TRPA1, KCNJ11, HTR1F, S…
GO:0046697	decidualization	9	0.0304336	GJB2, PTGIS, CITED2, VDR, STC2, BSG, LIF, SPP1, GHRL
GO:0006801	superoxide metabolic process	9	0.0304336	CYB5R4, NCF1, NCF2, SH3PXD2B, NOXA1, NCF1B, CYBB, NCF1C, CYBA
GO:0002052	positive regulation of neuroblast proliferation	9	0.0304336	ASPM, DMRTA2, SHH, FZD3, SMARCD3, DRD2, HIF1A, SOX10, VEGFA
GO:0015718	monocarboxylic acid transport	6	0.0315315	SLC5A8, SLC16A1, BSG, SLC16A6, SLC16A3, SLC16A14
GO:0007168	receptor guanylyl cyclase signaling pathway	6	0.0315315	GUCY2C, PDZD3, NPR1, NPR2, NPPA, GUCA1B
GO:0071260	cellular response to mechanical stimulus	22	0.0317558	CD40, BNIP3, IL13, PDE2A, ATP1A2, TNFRSF10A, CYBA, MAG, GJA1, IRF1, NPPA, CHEK1, CASP1, FAS, TNFRSF8, TLR8, BAK1, FADD, TLR4, KCNJ2, TLR3, MAPK3
GO:0000731	DNA synthesis involved in DNA repair	13	0.0320026	CDKN2D, BLM, RMI2, RFC3, BRCA1, BRCA2, RAD51AP1, POLD3, POLA1, BRIP1, RAD51, EXO1, DNA2
GO:0072593	reactive oxygen species metabolic process	13	0.0320026	NDUFA13, BNIP3, LRRK2, SFTPD, IL19, ALOX12, VAV1, P2RX7, NNT, RFK, SESN2, NDUFS3, PLA2R1
GO:0071918	urea transmembrane transport	5	0.0322527	SLC14A1, SLC14A2, AQP10, AQP3, AQP7P3
GO:0043305	negative regulation of mast cell degranulation	5	0.0322527	RABGEF1, CD84, CD300A, HMOX1, IL13RA2
GO:0051988	regulation of attachment of spindle microtubules to kinetochore	5	0.0322527	SPAG5, RACGAP1, NEK2, ECT2, KNSTRN
GO:0006629	lipid metabolic process	42	0.0324494	IL1RN, NAA40, GDPD1, LPL, GDPD3, AOAH, PLA2G6, CYP3A4, PLCXD1, LIPA, CLU, PLB1, APOL4, PLCZ1, FADS6, LIPI, ALDH3B1, TTPA, LCN12, LIPG, NPHP3, CD36, ENPP6, PTGDS, FADS1, JAZF1, APOL2, SLC16A1, PTPRN2, PNPLA7, PLCL1, CIDEA, ACSL4, TRPV1, TM6SF2, CH25H, FABP6, APOC1, THRSP, PLIN1, PLCD3, MGLL
GO:0000079	regulation of cyclin-dependent protein serine/threonine kinase activity	14	0.0329482	CDKN2D, BLM, CDC6, PKMYT1, CDC25C, CDC25A, HERC5, CCNA2, CCNE2, CCNYL1, CCNL2, CNPPD1, CDK5RAP3, CDKN3
GO:0006915	apoptotic process	131	0.0358241	NCF1, ARL6IP1, GPR65, CSE1L, BUB1B, FAIM2, GHITM, AHR, TP53AIP1, GJA1, LGALS1, PEG10, ZC3H12A, PIM1, CAPN3, BCAP29, MAP3K9, UNC13B, UNC5A, MAP1S, IGFBP3, APLP1, UNC5C, FBXO10, EDAR, SLC5A8, MELK, PRKD1, S100A9, NAIP, S100A8, SHC4, DIABLO, EFNA5, SAV1, BCL2L12, PRDX3, GRK5, EPB41L3, NLRP2, FADD, NLRP1, CD14, BCL2L14, BCL2L15, TFAP2B, PLK3, GADD45B, CADM1, SIAH3, DDIAS, TNFRSF9, ZBTB16, NEK6, TNFSF…
GO:0010466	negative regulation of peptidase activity	8	0.0358663	SERPINB3, CSTB, SERPINB4, CSTA, ECM1, PI15, GPC3, UMODL1
GO:0010460	positive regulation of heart rate	8	0.0358663	EDN2, EDN3, SLC1A1, NPPA, HRC, UTS2, ADM, ADA
GO:0071276	cellular response to cadmium ion	8	0.0358663	MT1A, MT1F, CYBB, HMOX1, MT1G, MT1H, MT1X, MT1E
GO:0042310	vasoconstriction	8	0.0358663	EDNRA, EDN2, EDNRB, EDN3, CAV1, P2RX1, HTR2B, SLC6A4
GO:0051482	positive regulation of cytosolic calcium ion concentration involved in phospholipase C-activating G-protein coupled signaling pathway	11	0.0367285	P2RY8, GPR17, P2RY10, GPR65, AGTR1, F2RL1, LPAR4, DRD2, F2RL2, F2RL3, TGM2
GO:0006910	phagocytosis, recognition	11	0.0367285	TUB, IGHM, IGHG4, IGKC, IGLC3, IGHE, IGLC2, CD36, TULP1, IGHA1, IGHA2
GO:0046777	protein autophosphorylation	45	0.0380129	ALK, FLT4, LRRK2, TXK, TTK, THY1, AURKA, STK33, GRK5, PIM1, PTK2B, NEK2, CSK, MAP3K9, CAMK2G, EPHB1, PDGFRB, NTRK1, PDGFRA, NTRK2, EPHA4, CDKL5, NEK6, EIF2AK2, VRK1, PTK6, VRK2, PASK, BMX, MAPK15, CLK3, CLK2, UHMK1, HCK, MELK, CDK5, WNK1, MAK, STK17B, STK26, MYO3A, KIT, ULK3, ULK1, PRKD1
GO:0031663	lipopolysaccharide-mediated signaling pathway	12	0.0384897	NFKBIA, SCARB1, HCK, RIPK2, IL18, LY96, CD14, TICAM1, TNF, TLR4, TLR2, MAPK3
GO:0019835	cytolysis	9	0.0408479	P2RX7, C8G, MMD, GZMA, GZMB, BAK1, LYZ, APOL1, MICB
GO:0008584	male gonad development	27	0.0411344	WNT2B, AMHR2, CITED2, HMGB2, NUDT1, GATA3, GATA1, FGF9, SIX4, PITX2, NKX3-1, WNT4, NCOA1, RRM1, SRD5A1, TESC, INHBA, ASPM, SFRP1, KITLG, MMP14, WT1, FSHR, KIT, REN, INHA, TLR3
GO:0032461	positive regulation of protein oligomerization	7	0.0420029	AIM2, MMP1, MMP3, SNX9, BID, TRABD2B, JCHAIN
GO:0050892	intestinal absorption	7	0.0420029	SCARB1, MOGAT2, VDR, GCNT3, CD36, ADRA2A, TJP2
GO:0019433	triglyceride catabolic process	10	0.0442195	CPS1, FABP6, PNPLA3, LPL, APOA1, APOE, FABP12, PNPLA1, MGLL, PNPLA2
GO:0050715	positive regulation of cytokine secretion	10	0.0442195	IL10, IL1A, RGCC, CADM1, IL26, CLEC5A, SAA1, HTR2B, CD14, TNF
GO:0008217	regulation of blood pressure	20	0.044449	CHGA, ACE, ERAP2, GCH1, NPR1, NPR2, ERAP1, AGTRAP, ATP1A2, RENBP, POMC, EDNRA, EDNRB, P2RX1, NPPA, TAC4, HMOX1, UTS2, REN, SGK1
GO:0006958	complement activation, classical pathway	28	0.0446834	C1QB, C1QA, IGHM, IGHV2-5, C1S, C1R, CFI, CLU, C2, C4B, C4A, IGHG4, C8G, IGKC, IGLC3, IGKV3-15, IGLC2, IGHV3-7, IGHA1, IGHA2, IGKV5-2, IGLV7-43, IGKV1D-12, IGLV1-51, IGHE, MASP2, IGKV3-20, C1QC
GO:0030182	neuron differentiation	27	0.0463066	NAPA, BRSK2, WNT2B, PCSK9, HDAC9, NGRN, NRBP2, WNT6, WNT3, WNT4, FZD1, NTRK2, FZD3, TRPC6, EDN3, WNT9B, PROX2, WNT9A, PROX1, RUNX2, CDK5, SNPH, ALDH1A2, IL1RAPL1, XRN2, ID3, ITM2C
GO:0048662	negative regulation of smooth muscle cell proliferation	11	0.0464084	NDRG4, VIPR2, IL15, NPR1, IGFBP3, CTNNBIP1, OGN, HMOX1, ILK, IL12A, ANG
GO:0045909	positive regulation of vasodilation	11	0.0464084	ADCYAP1, GJA1, CPS1, GJA5, PTPRM, F2RL1, HMOX1, UTS2, ADM, ALOX12, PLA2G6
GO:0061337	cardiac conduction	15	0.0483825	KCNH2, SPTBN4, KCND1, KCNIP2, KCND3, KCNIP3, CACNA2D2, KCNK15, CACNA1D, CACNA1C, CACNA1F, CACNB3, CACNB4, KCNK3, KCNJ2
GO:0032147	activation of protein kinase activity	15	0.0483825	STRADA, STRADB, KIF14, HMGB1, ADRA2A, VEGFA, TPX2, GPRC5B, RGCC, WNK1, NCKAP1L, CLSPN, ECT2, DRD2, NKX3-1
GO:0060048	cardiac muscle contraction	15	0.0483825	KCNH2, KCNE5, TNNC1, ATP1A2, SMAD5, MYL4, TNNT2, MYL3, CASQ2, TNNI1, TNNI2, TCAP, TNNI3, DMD, SCN2B
GO:0042511	positive regulation of tyrosine phosphorylation of Stat1 protein	6	0.0485621	TNFSF18, HPX, CD40, TNFRSF18, KIT, LIF
GO:0001775	cell activation	6	0.0485621	PDGFRA, LYPD1, LYPD2, TIMP1, IGF1, SLURP1
GO:0043306	positive regulation of mast cell degranulation	6	0.0485621	FCER1G, ADORA2B, IL13, FCER1A, GAB2, GATA2
GO:0014075	response to amine	6	0.0485621	ADAMTS13, KCNC1, CPS1, ARG1, CDK1, HNMT
GO:0035879	plasma membrane lactate transport	6	0.0485621	SLC16A1, SLC16A6, SLC16A12, SLC16A8, EMB, SLC16A3
GO:0061436	establishment of skin barrier	8	0.0489225	FLG, CYP26B1, TMEM79, ALOX12, ABCA12, ALOXE3, CLDN1, HRNR
GO:0001556	oocyte maturation	8	0.0489225	DAZL, CCNB1, PTK2B, ANG, PABPC1L, TRIP13, FBXO5, BRCA2
GO:0001935	endothelial cell proliferation	8	0.0489225	ANGPT4, SCARB1, MMP14, HMOX1, APOA1, NOX5, HMGB1, THAP1
GO:0018108	peptidyl-tyrosine phosphorylation	40	0.050809	RET, ALK, LTK, EPHA10, FLT4, IL5RA, CSF2RB, TTK, MST1R, FGF1, FGF7, FGF9, PTK2B, IL12RB1, EPHB1, FGF22, IL12RB2, PDGFRB, NTRK1, PDGFRA, NTRK2, EPHA4, HSP90AA1, EPHA6, RIPK2, EIF2AK2, NRG2, MERTK, CLK3, CLK2, FGF17, HCK, WEE2, TEC, MELK, IL5, NRG4, KIT, BTK, ROR1
GO:0051000	positive regulation of nitric-oxide synthase activity	9	0.0533777	DHFR, FCER2, SCARB1, GCH1, HTR2B, PTK2B, APOE, HIF1A, CALM2
GO:0010842	retina layer formation	9	0.0533777	SDK1, TFAP2B, MEGF11, PTPRM, RDH13, TSPAN12, PROM1, FJX1, SDK2
GO:0016079	synaptic vesicle exocytosis	9	0.0533777	UNC13B, P2RX7, CADPS2, UNC13C, CDK5, SYT10, CADPS, CPLX1, VAMP2
GO:0050848	regulation of calcium-mediated signaling	5	0.0545387	GPR143, RGN, PTK2B, GBP1, CMKLR1
GO:0060100	positive regulation of phagocytosis, engulfment	5	0.0545387	STAP1, F2RL1, NCKAP1L, CD36, GATA2
GO:0050702	interleukin-1 beta secretion	5	0.0545387	GBP5, AIM2, F2RL1, CD36, TLR4
GO:0060993	kidney morphogenesis	5	0.0545387	WWTR1, GCNT1, NPHP3, GCNT3, SOX4
GO:0019934	cGMP-mediated signaling	5	0.0545387	PDZD3, EDNRB, PDE2A, CD36, APOE
GO:0043129	surfactant homeostasis	5	0.0545387	NAPSA, SFTPD, LPCAT1, ABCA12, VEGFA
GO:0090037	positive regulation of protein kinase C signaling	5	0.0545387	CD40, MC1R, FLT4, PLA2G6, VEGFA
GO:0060042	retina morphogenesis in camera-type eye	5	0.0545387	CRB2, MAN2A1, PROX1, PROM1, NECTIN3
GO:0050853	B cell receptor signaling pathway	17	0.055223	IGHM, NFATC2, LIME1, IGHG4, PTPRC, TEC, IGKC, KLHL6, IGLC3, BTK, IGHE, CTLA4, CD38, NCKAP1L, IGLC2, IGHA1, IGHA2
GO:0000732	strand displacement	10	0.0561236	RAD51AP1, BLM, RTEL1, BRIP1, RMI2, RAD51, EXO1, BRCA1, DNA2, BRCA2
GO:0000727	double-strand break repair via break-induced replication	4	0.0564667	GINS2, CDC45, GINS4, CDC7
GO:2001199	negative regulation of dendritic cell differentiation	4	0.0564667	TMEM176B, TMEM176A, LILRB1, HLA-G
GO:0010543	regulation of platelet activation	4	0.0564667	TEC, FCER1G, TXK, HRG
GO:0009597	detection of virus	4	0.0564667	IFIH1, DDX58, SERINC5, TLR3
GO:1900227	positive regulation of NLRP3 inflammasome complex assembly	4	0.0564667	ATAT1, GBP5, CD36, TLR4
GO:0033600	negative regulation of mammary gland epithelial cell proliferation	4	0.0564667	GATA3, BRCA2, ETV4, ROBO1
GO:0007187	G-protein coupled receptor signaling pathway, coupled to cyclic nucleotide second messenger	15	0.0573131	CCR1, VIPR1, XCR1, PTGDR2, HTR1F, GPR1, PTH1R, SSTR1, HTR4, SSTR4, SSTR5, MC1R, CNR2, HRH2, MC5R
GO:0042572	retinol metabolic process	11	0.0576669	ADH4, DGAT2, DHRS9, RDH11, RDH10, ALDH1A2, ALDH1A1, RDH5, CYP1B1, RDH13, PLB1
GO:0007052	mitotic spindle organization	11	0.0576669	CCNB1, STIL, STMN1, TTK, KIF11, SYNE4, EML1, NDC80, RAN, AURKA, SPC25
GO:0051897	positive regulation of protein kinase B signaling	24	0.0580079	SEMA5A, GPX1, IL26, ITSN1, IL18, ILK, GATA3, MST1R, PARK7, TXN, F3, THBS1, TNF, PIK3CG, PINK1, C1QTNF1, MC1R, CD28, GCNT2, TNFSF11, ADAM8, TNFAIP8L3, CCL19, TSPYL5
GO:0042157	lipoprotein metabolic process	13	0.0584166	SCARB1, APOA1, LPL, PCSK9, APOL4, APOL6, NPC1L1, APOC1, APOE, APOL1, APOL3, ABCG1, APOL2
GO:0042517	positive regulation of tyrosine phosphorylation of Stat3 protein	13	0.0584166	IL20, IL15, LIF, OSM, IL31RA, IL18, PTK6, VEGFA, GHR, SOCS3, ARL2BP, CLCF1, KIT
GO:0019933	cAMP-mediated signaling	13	0.0584166	ADCYAP1R1, KSR1, PDE4D, PDE2A, ADCY4, ADM, ADCY2, RIMS2, ADCYAP1, ADCY9, RAPGEF3, TGM2, RAPGEF4
GO:0008585	female gonad development	7	0.0585872	SFRP1, AMHR2, IDH1, FSHR, BRCA2, PITX2, WNT4
GO:0006691	leukotriene metabolic process	7	0.0585872	GGT5, ABCC1, ALOX5AP, ALOX15, LTA4H, LTC4S, TLR2
GO:0043277	apoptotic cell clearance	7	0.0585872	MARCO, ALOX15, ITGAV, CD36, HMGB1, MERTK, TGM2
GO:0010881	regulation of cardiac muscle contraction by regulation of the release of sequestered calcium ion	8	0.0646306	GSTM2, GSTO1, HRC, CASQ2, DMD, ATP1A2, CACNA1C, CALM2
GO:0008544	epidermis development	24	0.0651582	SPRR2F, SPRR3, KRTAP5-9, SPRR2G, KRT2, EMP1, KRT32, EVPLL, KRT76, KRT31, CST6, POU2F3, KLK7, EDAR, SCEL, ACER1, FGF7, ELF3, COL7A1, KRT14, SPRR2A, SPRR2B, S100A7, SPRR2D
GO:0019722	calcium-mediated signaling	16	0.0657542	EDN2, CXCL8, MCTP1, PTGDR2, PLA2G4B, LRRK2, HTR2B, CXCR4, BHLHA15, JMJD7-PLA2G4B, BTK, AGTR1, TNFSF11, NMUR1, CALM2, LAT
GO:0000187	activation of MAPK activity	29	0.0661013	ALK, CHRNA7, LRRK2, FPR1, CXCR4, FGF1, THBS1, TNF, GHR, GNG3, PEA15, S1PR2, MAPK3, DUSP5, PDE6G, RIPK2, IGF1, MAPK10, P2RX7, EPGN, ADORA2B, KIT, SAA1, CDK1, TAB3, GHRL, CSPG4, TLR4, MUC20
GO:0046854	phosphatidylinositol phosphorylation	26	0.0672897	CD86, KLB, PI4K2B, PIK3C2G, PIK3R2, FGF1, PIK3CG, FGF7, FGF9, PI4KAP1, PI4KAP2, PIPSL, BPNT1, FGF22, PDGFRB, PDGFRA, TRAT1, NRG2, EFR3B, VAV1, FGF17, KITLG, NRG4, KIT, CD28, PI4K2A
GO:0030316	osteoclast differentiation	9	0.0681178	OSTM1, TFRC, GLO1, GPR183, GPC3, TNFSF11, SNX10, GAB2, TNF
GO:0008202	steroid metabolic process	14	0.068654	UGT1A1, UGT2B17, AKR1C4, CYP3A4, CYP2C19, SULT1A1, SULT2B1, SULT1B1, CYP2C9, CYP2A6, CYP21A2, CYP2D6, CYP1B1, SULT1A2
GO:0008277	regulation of G-protein coupled receptor protein signaling pathway	13	0.0697358	RGS18, HOMER2, RGS16, RASGRP4, RGS4, ADCYAP1, RGS2, GRK5, RGS1, GNG7, RGS20, RGS11, RAMP1
GO:0036151	phosphatidylcholine acyl-chain remodeling	10	0.0699155	PLA2G2F, PLA2G4F, PLA2G4E, JMJD7-PLA2G4B, PLA2G4B, PLA2G2A, LPCAT1, PLA2G3, PLA2G6, PLB1
GO:0043029	T cell homeostasis	10	0.0699155	P2RX7, GPR174, CCNB2, SLC46A2, SIT1, SPNS2, NCKAP1L, FADD, CACNA1F, SLC39A3
GO:0050777	negative regulation of immune response	6	0.0700264	FCRLB, IL2RA, SPINK5, CTLA4, LILRB2, HLA-G
GO:0051310	metaphase plate congression	6	0.0700264	CENPE, CENPF, KIF2C, CENPQ, NDC80, GEM
GO:0002687	positive regulation of leukocyte migration	6	0.0700264	TNFSF18, SELP, KITLG, TNFRSF18, ITGA2B, VEGFA
GO:0043097	pyrimidine nucleoside salvage	6	0.0700264	CDA, PUDP, UPP1, TK1, DCK, TYMP
GO:0045717	negative regulation of fatty acid biosynthetic process	6	0.0700264	ACADVL, ACADL, INSIG1, APOC1, TRIB3, BRCA1
GO:0045744	negative regulation of G-protein coupled receptor protein signaling pathway	6	0.0700264	RGS4, RGS2, CXCL8, RGS13, PLEK, KLK14
GO:0046676	negative regulation of insulin secretion	11	0.0705677	SFRP1, ACVR1C, KCNJ11, VSNL1, KCNB1, BMP8A, UTS2, GHRL, FAM3D, DRD2, ADRA2A
GO:0071805	potassium ion transmembrane transport	32	0.0707626	HCN3, KCNE3, KCNC1, KCNE5, KCNC3, KCNA2, PKD2L1, MTMR6, KCNT1, KCNT2, TMEM38B, KCNJ2, KCNH2, KCND1, KCNJ11, KCNB1, KCNIP2, KCNK12, KCNIP3, KCNK15, KCNK17, KCNAB3, SLC9A2, SLC9A3, SLC9A5, KCNS1, KCNS3, KCNQ3, KCNQ4, CNGB3, KCNK3, HCN2
GO:0001822	kidney development	24	0.0728976	TFAP2B, ACE, SLC34A1, ODC1, PCSK9, GATA3, PROX1, SULF1, PCSK5, ASS1, VEGFA, CENPF, WT1, ADAMTS1, CA2, SIX2, ALDH1A2, RGN, AGTR1, NPHP3, HAS2, REN, TNS2, WNT4
GO:0035725	sodium ion transmembrane transport	21	0.0730273	SLC34A3, SLC34A2, HCN3, SLC13A4, SLC34A1, SLC23A1, PKD2L1, SLC5A5, SLC8A3, SCNN1G, SLC4A9, SLC6A8, ASIC5, SCNN1D, SCNN1B, SCN8A, SCN7A, SCN2A, ASIC3, HCN2, SCN2B
GO:0007268	chemical synaptic transmission	58	0.0744192	GABRB2, VIPR1, DOC2A, PTGDR2, HTR2B, SLC6A1, HTR4, TPGS1, SLC6A4, GABRR1, GRM6, KIF5A, DLGAP1, BSN, SLC18A2, UNC13B, UNC13C, SLC6A11, SSTR1, SYN1, SSTR4, SSTR5, CACNB3, CACNB4, OMP, KCNQ3, UTS2, RAPSN, NRXN1, SLC1A1, SLC1A2, AKAP5, CPLX1, CACNA1G, GALR2, SLITRK5, SNCG, GABRD, SYT1, HTR1F, KCNIP2, GAD1, GPR1, PCDHB10, GRIN1, LRFN3, PCDHB2, CDK5, DLG4, SYT10, PMP22, PLP1, APBA1, MYCBPAP, FGF12, KCN…
GO:0006909	phagocytosis	15	0.0783718	RUBCN, CEBPE, ANXA11, CDC7, TULP1, GATA2, MERTK, SYT7, UNC13D, ADORA2A, ADORA1, PECAM1, CD14, SLAMF1, CDC42SE2
GO:0098655	cation transmembrane transport	15	0.0783718	CHRNA1, CHRNA3, CHRNB4, CHRNA2, ATP8A1, TMEM63C, CHRNA7, HTR3C, HTR3A, HTR3B, ANO1, P2RX1, ATP13A5, PIEZO1, ZACN
GO:0086002	cardiac muscle cell action potential involved in contraction	7	0.0785394	PKP2, CACNA1D, CACNA1C, FGF12, KCNJ2, CACNA1G, SCN2B
GO:0048566	embryonic digestive tract development	7	0.0785394	CXCL8, FGF9, ALDH1A2, RARB, TNF, PCSK5, ADA
GO:0006940	regulation of smooth muscle contraction	7	0.0785394	CHRNA3, CHRNB4, CAV1, TNNI3, ATP1A2, ADRA2C, ADRA2A
GO:0060326	cell chemotaxis	19	0.0786677	PDGFRB, SEMA5A, PDGFRA, CXCL6, CCL13, VCAM1, HMGB2, FPR1, CXCL1, FPR3, FPR2, CXCL2, CXCL14, KIT, C3AR1, AGTR1, SAA2, CCL19, EPHB1
GO:0007077	mitotic nuclear envelope disassembly	14	0.0804748	NUP214, NDC1, NUP107, NUP133, NUP210, NUP155, NEK6, VRK1, CCNB2, CCNB1, NUP50, CDK1, LPIN1, NUP37
GO:0008152	metabolic process	42	0.0826805	AGPAT5, ACY3, ACSS3, INSIG1, LPCAT1, UGT2B28, AUH, ENOSF1, UGT1A4, ARSG, ENPP6, UGT1A9, ACSS1, ARSB, GSTM3, PRNP, GSTM2, CENPV, PLA2G4F, UGT2B11, UGT1A1, GSTO1, PDE2A, STARD9, ACSL6, ACSL4, LYZ, SULF1, GALC, GALNS, NAT1, AADAC, GSTA2, PITPNM2, ECHDC1, ECHDC2, ACSBG1, ACSBG2, ASPA, GSTM5, FTCDNL1, CES1
GO:0019229	regulation of vasoconstriction	8	0.0830443	HRH1, EDN2, ACE, EDN3, AGTR1, ATP1A2, ADRA2C, ADRA2A
GO:0048545	response to steroid hormone	8	0.0830443	ACR, PAQR8, PAQR6, LOX, CA2, IDH1, SPP1, HMGB2
GO:2000463	positive regulation of excitatory postsynaptic potential	8	0.0830443	RIMS2, NLGN3, STX1B, DLG4, NRXN1, PTK2B, SHANK3, GRIN1
GO:0010873	positive regulation of cholesterol esterification	5	0.0831366	STARD4, APOC1, AGTR1, APOA1, APOE
GO:0015886	heme transport	5	0.0831366	HPX, ABCB6, FLVCR2, HRG, ABCG2
GO:0002544	chronic inflammatory response	5	0.0831366	GJA1, VCAM1, THBS1, S100A8, PTGES
GO:0090331	negative regulation of platelet aggregation	5	0.0831366	C1QTNF1, SERPINE2, UBASH3B, ADAMTS18, ALOX12
GO:0051967	negative regulation of synaptic transmission, glutamatergic	5	0.0831366	ATAD1, GRIK3, ADORA1, DRD2, PLA2G6
GO:0006942	regulation of striated muscle contraction	5	0.0831366	TNNT3, MYL3, TNNI1, ATP2A1, ATP1A2
GO:0001973	adenosine receptor signaling pathway	5	0.0831366	ADORA2A, ADORA2B, ADORA3, P2RY1, ADORA1
GO:0030177	positive regulation of Wnt signaling pathway	12	0.0839902	KANK1, SHH, SFRP1, DEPDC1B, LGR6, SULF1, ATP6V0C, RSPO4, WNT3, SOX4, ATP6V1C2, TLR2
GO:1901998	toxin transport	12	0.0839902	RAB43, CCT2, CD274, GGA1, MEP1B, HRH2, BNIP3, CASP1, CCT8, ANTXR2, ABCG1, DNM1
GO:0007422	peripheral nervous system development	9	0.0851128	EDNRB, CITED2, SCN8A, ADGRB1, OSM, PMP22, GFRA3, SOX10, SLC5A3
GO:0045880	positive regulation of smoothened signaling pathway	9	0.0851128	SHH, SFRP1, EVC, PRRX1, FGF9, ULK3, IHH, GPC3, WNT9A
GO:0000387	spliceosomal snRNP assembly	10	0.0856356	SNRPD1, GEMIN2, CLNS1A, SNRPG, SMN2, SNRPE, GEMIN7, SNRPF, SMN1, LSM4
GO:0038061	NIK/NF-kappaB signaling	19	0.0889613	ALK, PSMD12, CHUK, PSMB8, PSMB10, PSMA7, PSMB9, RELB, PSMA5, PSMA6, PSMA3, PSMB4, PSMA4, PSMB2, PSMB3, PSMC1, PSMB1, PSME1, PSME2
GO:0051092	positive regulation of NF-kappaB transcription factor activity	34	0.092062	RNF31, ALK, CD40, TNF, CLU, AGER, RPS6KA4, PRDX3, S100A12, TNFSF11, CAPN3, TRIM22, TNFSF18, NTRK1, NPM1, CHUK, RIPK2, EIF2AK2, TICAM1, NFKBIA, AR, PSMA6, AIM2, BTK, TAB3, ADAM8, PRKD1, UBE2V1, S100A9, TLR4, S100A8, TLR3, LTF, TLR2
GO:0030838	positive regulation of actin filament polymerization	14	0.0935123	CCL24, TENM1, ALOX15, C15ORF62, LMOD1, HCK, BAIAP2L2, BAIAP2L1, CDC42EP5, PTK2B, NCKAP1L, PFN2, CCL26, NCK1
GO:0086064	cell communication by electrical coupling involved in cardiac conduction	6	0.0958488	GJA1, GJA5, PKP2, ATP1A2, ATP1B2, CACNA1C
GO:0051693	actin filament capping	6	0.0958488	SPTBN4, SPTBN5, SCIN, AVIL, SPTB, SPTBN1
GO:0086012	membrane depolarization during cardiac muscle cell action potential	6	0.0958488	CACNA1D, ATP1A2, CACNA1C, HCN2, KCNJ2, SCN2B
GO:0006957	complement activation, alternative pathway	6	0.0958488	CFD, C8G, CFH, VSIG4, CFP, CFB
GO:0035810	positive regulation of urine volume	6	0.0958488	TFAP2B, EDNRB, ADORA2A, NPR1, HAS2, DRD2
GO:0002756	MyD88-independent toll-like receptor signaling pathway	6	0.0958488	TNIP3, LY96, CD14, TICAM1, TLR4, TLR3
GO:0045019	negative regulation of nitric oxide biosynthetic process	6	0.0958488	IL10, PTGIS, CAV1, ZC3H12A, RGN, GLA
GO:0051592	response to calcium ion	17	0.0962089	RANBP1, GDI1, DUSP1, PDCD6, TRPC1, CAV1, ANXA11, SLC6A1, AQP3, THBS1, P2RX7, TNNT2, PTK2B, CAPN3, D2HGDH, CALM2, PTGES
GO:0090263	positive regulation of canonical Wnt signaling pathway	31	0.0965055	AMER1, PSMD12, WNT2B, LRRK2, ILK, PSMB10, PSMA7, PSMB4, FGF9, PSMB2, PSMB3, PSMB1, SOX4, WNT4, CAV1, CSNK1E, PSMB8, DKK2, PSMB9, PSMA5, ASPM, PSMA6, SFRP1, PSMA3, GPRC5B, PSMA4, PSMC1, CAPRIN2, PSME1, PSME2, LGR6
GO:0097527	necroptotic signaling pathway	4	0.0965592	FAS, FADD, TNF, TLR3
GO:0046483	heterocycle metabolic process	4	0.0965592	UGT1A1, CYP2D6, CYP2C19, CYP3A4
GO:0032229	negative regulation of synaptic transmission, GABAergic	4	0.0965592	CNR2, STXBP1, ADORA1, SLC6A1
GO:0032414	positive regulation of ion transmembrane transporter activity	4	0.0965592	TRPC6, WNK1, WNK4, HTR3A
GO:0002740	negative regulation of cytokine secretion involved in immune response	4	0.0965592	IL10, APOA1, LILRB1, TNF
GO:1900122	positive regulation of receptor binding	4	0.0965592	BDNF, PLCL1, B2M, MMP9
GO:0090166	Golgi disassembly	4	0.0965592	GOLGA2, PLK3, CDK1, VRK1
GO:0070508	cholesterol import	4	0.0965592	SCARB1, STARD4, APOA1, CD36
GO:0016098	monoterpenoid metabolic process	4	0.0965592	CYP2C9, CYP2D6, CYP2C19, CYP3A4
GO:0007588	excretion	12	0.0990518	UNC13B, ABCG8, SCNN1G, ADORA2B, SCNN1B, SCTR, HMOX1, ATP6V0A4, CLDN16, AQP2, AQP3, KCNJ1
