# Supplementary material for: Unique epithelial proliferative transcriptomic signature in proton pump inhibitor–responsive pediatric eosinophilic esophagitis
Source: JCI Insight. 2025 Oct 8;10(19):e178595. doi: 10.1172/jci.insight.178595 (PMC12513502; doi:10.1172/jci.insight.178595)
Supplement: Supplemental table 4 [file jciinsight-10-178595-s015.xlsx]

## Sheet: Supplementary Table S4A
Supplementary Table S4A: Normalized counts of DEGs within the Top common pathways (Immune response and inflammatory response) between Control and PPI-R EoE (n = 2296 genes) and PrePPI-UR EoE (n = 4084 genes) at diagnosis (Pre-PPI).
normalized counts of DEGs within the Immune response and Inflammatory response common pathways between control PPI-R and PPI-UR EoE at diagnosis. Data depicted in heatmap described Figure 1F.
Gene_Name	Control	PrePPI-REOE	PrePPI-UREOE
CTSG	20.3059	856.367	1770.68
IL1RL1	21.5956	571.359	1057.44
SUSD2	135.223	3795.66	5372.51
CMA1	3.34568	26.8269	104.672
CTSC	2962.66	36045.7	67667
JCHAIN	178.94	2556.8	3745.25
SECTM1	436.844	6057.32	7492.67
ADAMDEC1	16.2826	78.0361	264.057
IGHA2	228.29	2937.92	3681.93
FCGR3A	70.0765	549.324	824.348
PDCD1LG2	25.8871	183.607	286.349
OSM	13.5331	69.9635	133.726
IGKC	834.177	6737.25	7123.24
LAX1	37.1637	114.122	294.904
CTLA4	32.2771	103.912	223.138
IFI6	220.433	1236.17	1525.1
B2M	45365.6	146195	279825
PTGDR2	42.3724	164.134	228.136
GPR183	155.4	423.488	827.07
ICOS	35.2579	95.6621	183.104
IGHE	15.5386	75.1443	78.1429
HLA-B	17971.5	63307.5	78800.8
HLA-F	648.818	2185.09	2874.07
CLNK	71.4967	229.654	309.237
TNFAIP6	3.75407	5106.9	13314.9
ALOX15	54.8563	58514.7	82393.9
IL19	1.20311	51.2462	700.415
FFAR3	0.0827515	31.6139	38.1893
CXCL1	11.9568	435.324	2965.72
CCL26	69.9814	5681.39	16878.5
CCL13	0.338036	64.0274	74.2225
CCL18	1.69422	146.748	222.939
IL13	0.872494	114.259	115.969
CXCL6	7.65078	231.815	439.342
CXCL8	16.8423	239.716	880.481
CCR3	3.64101	108.325	152.653
BMPR1B	12.309	229.184	464.605
MS4A2	116.797	1148.15	2392.49
HRH4	5.34312	51.1168	84.7676
TNIP3	12.7146	51.6289	189.992
TNFRSF4	14.0377	106.318	164.457
CCL24	89.9803	869.873	1017.6
KIT	543.594	2287.85	4976.72
PRKD1	61.5428	249.757	546.381
CCL23	2.73762	16.2222	22.5985
SELP	56.0499	269.623	423.594
TNFRSF18	78.9639	222.825	548.329
TLR8	49.0906	122.075	337.696
IL2RA	15.7659	90.5791	107.76
IL26	3.02515	12.7227	17.298
HRH1	437.926	3220.89	2529.89
SPP1	39.9101	157.485	218.371
CD180	27.7405	80.2308	143.268
CCRL2	16.8246	49.1319	84.1665
CNR2	7.40414	28.5826	25.5982
PTGER2	19.081	65.5609	90.0652
CHST2	56.8356	176.649	269

## Sheet: Supplementary TableS4B
Supplementary Table S4B: Normalized counts of genes within the most significant enriched pathways in PPI-R EoE at diagnosis (Pre-PPI).
normalized counts of DEGs within the Immune response and Inflammatory response common pathways between control (HC), PPI-R (n = 2296 genes) and PPI-UR (n = 4084) EoE at diagnosis (pre-PPI). Data depicted in heatmap described Figure 1G.
Gene_Name	Control	PrePPI-REOE	PrePPI-UREOE
CEBPE	1.32153	109.538	121.068
CXCL8	15.1799	239.716	880.481
STAP1	6.71823	81.1226	221.074
CMPK2	162.862	1286.34	1304.22
IL24	1.52067	10.6585	3.30331
MRC1	63.8469	431.569	568.257
NR1D1	9186.44	1894.48	1472.21
TNIP3	11.4272	51.6289	189.992
KLRC4-KLRK1	3.94355	17.6421	6.43953
TFPI	313.743	1379.32	2386.02
MT1A	312.427	6.79755	0
MT1B	13.296	0	0
KCNK3	11.2951	0	0.618222
MT1H	4904.05	296.968	25.2454
MT1M	1085.86	89.1124	11.2049
MT1G	13857.4	1690.55	171.957
MT2A	16010.1	3000.83	2548.4
MT1E	7938.72	1895.43	1631.39
MT1F	676.383	162.174	168.069
MT1X	5742.83	1417.25	1472.59
APOBEC3A	142.923	4710.23	9371.4
DMBT1	12.9268	0	14.7933
RSAD2	209.683	1918.28	1580.74
DDX60	450.238	2785.04	3484.34
IFIT3	451.419	2319.84	2302.24
OASL	110.303	491.43	526.562
BST2	501.761	2202.76	4658.89
IFIT2	421.619	1590.41	1851.69
TRIM22	1815.72	6039.82	7640.07
OAS2	2355.35	7787.57	7822.34
HLA-G	162.786	1.38483	10.5884
VCAM1	48.2221	277.057	322.175
MT2A	16010.1	3000.83	2548.4
OASL	110.303	491.43	526.562
HLA-B	16175.5	63307.5	78800.8
HLA-F	584.243	2185.09	2874.07
B2M	40841.2	146195	279825
HLA-H	563.012	163.027	301.61
TRIM22	1815.72	6039.82	7640.07
OAS2	2355.35	7787.57	7822.34
APOC3	43.5402	1.98896	12.8931
APOA4	93.7673	6.95997	8.91372
HNF4A	6.88851	0	1.13954
APOA1	95.7793	10.6135	8.15889
GCKR	608.528	66.4223	10.9013
GPIHBP1	54.6687	6.91108	7.09087
LPL	39.7951	7.58788	7.52812
SCARB1	2120.13	487.268	514.517
MLXIPL	47.7594	12.5158	21.2509
IL18	45586.7	14263.8	7544.77
HLA-G	162.786	1.38483	10.5884
IFI27	1806.35	16584.7	34209.6
RSAD2	209.683	1918.28	1580.74
IFI6	198.819	1236.17	1525.1
IFI35	331.286	1941.62	2590.51
IFIT3	451.419	2319.84	2302.24
OASL	110.303	491.43	526.562
BST2	501.761	2202.76	4658.89
HLA-B	16175.5	63307.5	78800.8
IFIT2	421.619	1590.41	1851.69
UGT2B11	0.270537	20.8288	13.7143
HNF4A	6.88851	0	1.13954
AKR7L	98.6049	19.175	13.0374
CYP2C9	1874.63	346.695	259.419
CYP3A4	164.17	32.8095	15.5846
CYP2D6	382.336	105.438	66.3104
CYP26B1	422.518	117.606	69.9617
FMO1	216.595	774.672	538.628
CYP2D7	414.344	117.958	114.922
CYP2C8	23.8233	6.99822	12.1264

## Sheet: Supplementary TableS4C
Supplementary Table S4C: Normalized counts of genes within the most significant enriched pathways in PPI-UR EoE at diagnosis (Pre-PPI).
normalized counts of DEGs within the Immune response and Inflammatory response common pathways between control (HC), PPI-R (n = 2296 genes) and PPI-UR (n = 4084) EoE at diagnosis (pre-PPI). Data depicted in heatmap described Figure 1H.
Gene_Name	Control	PrePPI-REOE	PrePPI-UREOE
IFI27	2003.95	16584.7	34209.6
TNFRSF4	14.0377	106.318	164.457
SHH	6.99823	6.82153	59.679
LY96	23.2793	58.3364	115.99
PDCD6	3823.85	1323.05	789.644
BTK	204.15	425.111	900.714
FADD	166.161	463.506	688.126
TNFRSF8	10.877	23.3181	41.198
CD14	508.719	1172.85	1666.67
CD28	39.4809	92.9682	125.836
ADGRG3	7.87055	241.375	350.061
GPR50	11.5375	2.07724	0
ADGRE1	14.7039	154.176	233.727
PRLR	291.539	132.893	20.3888
GALR2	23.9021	278.879	305.04
CDA	6627.62	1848.87	525.758
UPK1A	3429.93	972.701	276.498
EDN3	788.272	148.324	74.2868
TSPAN1	101.376	509.174	942.529
ADGRL3	18.4806	25.1714	1.79324
FFAR3	0.0827515	31.6139	38.1893
TNF	439.753	103.271	67.7185
FFAR2	65.5923	125.356	249.086
TLR4	171.224	308.265	461.111
TLR2	480.525	936.918	1255.51
TLR3	1782.39	4142.65	4161.72
HAVCR2	209.147	322.709	476.574
ADORA2B	437.176	546.598	961.616
RIPK2	608.305	997.885	1328.25
HIF1A	18909	8656.7	9251.82
NEFL	21.2536	1391.19	6588.34
CCL26	69.9814	5681.39	16878.5
CCL13	0.338036	64.0274	74.2225
NTRK1	9.64253	890.223	1697.21
CCL18	1.69422	146.748	222.939
ARHGDIG	18.0381	0	0
TBC1D3B	16.5867	0	0
TBC1D3F	35.2353	23.0932	1.17502
TBC1D3K	60.5155	3.39266	1.51484
GFRA3	5.62988	62.4031	165.697
TNF	439.753	103.271	67.7185
IL36A	51485.3	25576.3	9786.63
LILRB2	66.6444	144.901	323.18
ADCYAP1	11.7503	6.94799	49.7717
CYBA	1817.2	4929.26	7352.85
DDX58	1936.93	5374.05	7732.52
FCER1G	288.517	519.094	1019.08
IL1A	8985.6	4575.13	2866.04
CD36	151.879	147.012	462.633
IL33	151.35	345.492	427.191
TREML2	17.9827	245.786	827.64
IGKV1D-12	0.437033	0	8.34687
CD200R1	314.644	5062.32	5773.13
IGHV3-7	6.74445	40.6594	114.493
HLA-G	180.723	1.38483	10.5884
IGKV3-15	9.64836	43.7265	132.385
IGLV1-51	6.92958	0	0
FCGR3A	70.0765	549.324	824.348
CD300LG	51.2206	4.15449	4.16922
IGKV5-2	5.12475	8.36858	53.2336
MAD2L1	711.209	1476.1	3675.61
ERCC6L	277.163	622.478	1194.42
KNL1	914.733	2113.77	3783.45
NDC80	655.197	1157.68	2502.26
SGO2	534	1012.56	1984.15
BUB1	1031.26	1780.66	3729.98
CENPN	362.84	674.971	1234.71
SKA1	335.118	644.191	1111.5
SPC25	279.363	408.912	912.536
CENPI	247.586	436.901	773.63
CHRNA1	0	1.20814	3.60659
TNNI2	1228.04	76.8787	43.4492
TNNI3	9.65983	0.692415	0
TCAP	21.3327	7.98051	1.17502
JSRP1	1.37617	6.20241	11.0133
TNNT3	537.106	142.675	75.8389
TNNT1	283.995	48.7802	39.1228
TNNC2	47.4957	10.9171	12.3711
TNNI1	313.298	140.848	118.901
HSP90AA1	45844.2	56579.9	113928
