# Supplementary material for: Unique epithelial proliferative transcriptomic signature in proton pump inhibitor–responsive pediatric eosinophilic esophagitis
Source: JCI Insight. 2025 Oct 8;10(19):e178595. doi: 10.1172/jci.insight.178595 (PMC12513502; doi:10.1172/jci.insight.178595)
Supplement: Supplemental table 5 [file jciinsight-10-178595-s016.xlsx]

## Sheet: Supplementary TableS5A
Supplementary Table S5A: Normalizaed Gene expression data for hemapioetic cell types in the esophagus of PPI-R and PPI-UR EoE individuals at diagsnosis (Pre-PPI) and following PPI-therapy (Post-PPI).
average normalized gene expression in Control, PPI-R EoE at diagnosis (pre-PPI) and following PPI therapy (Post-PPI) and PPI-UR EoE at diagnosis (pre-PPI) and following PPI therapy (Post-PPI)) of cell specific markers identified by PangloDB and literature survey
Cell Type	Markers	Control	Pre PPI_R EoE	Post PPI_R EoE	Pre PPI_UR EoE	Post PPI_UR EoE
B cells	IGHM	159.656	1567.74	270.94	1024.77	320.79
B cells	EBF1	54.9988	55.6214	59.9179	49.7747	33.0399
B cells	VPREB3	8.46035	12.5853	29.8183	12.6413	1.5574
B cells	BCL11A	2781.85	3182.1	2930.13	3241.27	2859.28
B cells	CD74	29610	35340.9	35194.2	38758.7	31776.2
B cells	CD5	127.355	212.436	195.053	244.129	181.286
B cells	FCMR	91.7542	146.873	152.061	182.191	88.5996
B cells	TNFRSF13C	170.795	98.4587	72.5756	123.595	76.2962
B cells	CD40	682.32	1423.44	748.841	1820.25	1550.01
B cells	CD27	55.7	42.0777	48.2693	63.2577	52.0613
B cells	BANK1	55.9366	41.9125	81.4775	72.5264	31.3753
B cells	IGHD	36.996	68.2167	53.7107	137.075	24.9031
B cells	IGLC3	110.608	595.952	78.5284	1200.45	553.31
B cells	CD52	224.405	344.087	298.961	786.689	496.385
B cells	CD79B	32.4451	20.3613	59.3639	47.5556	22.3318
B cells	IGLC2	204.327	883.477	192.42	2192.03	748.76
B cells	CD79A	43.1107	42.131	63.3884	120.008	54.687
B cells	CD19	29.7691	11.73	21.7473	43.1969	18.9615
Basophils	IL4	2.78311	2.50463	1.08479	2.47289	3.1148
Basophils	NFIL3	624.406	1753.37	796.491	2065.96	1548.31
Basophils	IL3RA	264.088	177.229	122.707	256.711	187.856
Eosinophils	PRG2	10.7775	3.87639	6.13126	1.51484	1.01401
Eosinophils	IL5RA	4.05824	56.3543	6.2962	83.8299	65.7757
Eosinophils	CCL11	26.56	15.9343	9.36491	40.3599	26.0367
Eosinophils	EPX	21.3751	5.10474	14.32	13.7705	16.3678
Mast cells	TPSB2	320.549	6046.99	1249.45	3663.01	5372.82
Mast cells	HS3ST3A1	297.708	750.441	469.209	659.508	718.852
Mast cells	FCER1A	1999.98	1099.22	2461.96	1043.74	1221.02
Mast cells	MFGE8	1649.24	1048.76	1173.36	1027.84	822.014
Mast cells	HS3ST1	2540.59	11016.7	4829.69	11061.8	8368.5
Mast cells	ST6GALNAC3	13.4687	17.6099	6.73775	18.3741	8.67588
Mast cells	OAF	667.323	981.631	737.278	1340	1025.99
Mast cells	HS6ST2	1410.29	1411.75	1426.96	1968.68	1794.67
Mast cells	CCR3	3.2863	108.325	8.20193	152.653	177.162
Mast cells	NDST2	60.2646	15.7594	19.6451	23.6088	18.3234
Mast cells	MAOB	869.427	851.82	764.678	1312.04	1080.55
Mast cells	LTC4S	112.208	284.016	207.532	566.093	443.566
Mast cells	MILR1	39.6925	48.7604	40.995	98.1189	52.8221
Mast cells	CTSG	18.296	856.367	123.192	1770.68	1119.32
Mast cells	HDC	67.7717	785.027	107.204	1707.16	1549.67
Mast cells	KIT	489.081	2287.85	708.676	4976.72	3639.22
Mast cells	HPGDS	68.8572	254.89	110.921	699.768	615.679
Mast cells	RGS13	10.6674	109.572	9.76704	332.335	213.225
Mast cells	CPA3	325.079	7592.62	1306.1	23835.4	18536.5
Mast cells	CMA1	3.01421	26.8269	9.99602	104.672	50.9842
Neutrophils	LCN2	69173.1	48533.4	55743.3	17643.8	21861.4
Neutrophils	CD177	349.041	216.09	124.437	85.6517	59.6422
Neutrophils	LRG1	4479.19	5417.78	6909.85	3280.8	3658.71
Neutrophils	S100A8	609093	276801	589336	176606	209260
Neutrophils	ITGAM	107.881	371.443	171.579	486.345	478.28
Neutrophils	TLR2	432.906	936.918	619.056	1255.51	869.174
Neutrophils	C5AR1	87.1171	111.781	45.2072	151.812	122.176
Neutrophils	HP	4.42137	2.24086	13.9063	3.99268	8.5204
Neutrophils	IL1R2	2106.31	2466.29	1917.46	5046.34	3195.77
Neutrophils	NCF1	98.8256	458.107	176.579	1024.21	815.689
Neutrophils	TREM1	8.14357	1.20814	4.13354	8.43534	5.10122
T cells	CD7	180.58	544.503	294.585	473.341	430.731
T cells	CD4	849.276	1565.29	1352.43	1464.57	1224.1
T cells	JUNB	20623	19141.1	22409.2	18023.8	15769.1
T cells	ITK	121.893	339.823	203.538	333.99	289.535
T cells	LCK	242.755	446.325	362.641	449.367	345.468
T cells	S100A4	2201.24	2203.81	2594.36	2538.32	2241.07
T cells	CD3E	376.172	498.712	546.908	594.918	448.69
T cells	IL32	377.897	602.378	421.035	748.927	602.072
T cells	LTB	113.182	256.423	232.656	330.928	189.813
T cells	TRAC	500.998	820.207	870.546	1074.33	703.339
T cells	CD2	378.056	533.54	501.726	737.568	492.972
T cells	CXCR4	182.097	493.723	238.435	692.223	508.061
T cells	CD3G	104.953	177.005	200.491	289.872	140.015
T cells	TRBC2	452.717	623.529	544.913	1021.48	696.925
T cells	IL7R	230.491	594.566	468.712	1004.24	317.853
T cells	CD3D	150.357	250.832	230.688	484.672	292.863
T2 cells	IL4	2.78311	2.50463	1.08479	2.47289	3.1148
T2 cells	IL5	2.93061	18.0243	3.28105	43.2869	19.3218
T2 cells	CD40LG	20.7294	24.5818	27.813	43.8909	22.8478
T2 cells	IL13	0.784951	114.259	7.73288	115.969	80.6281
T2 cells	GATA3	52.2662	136.81	85.2966	163.862	118.239
T2 cells	HPGDS	68.8572	254.89	110.921	699.768	615.679
T2 cells	IL17RB	201.235	529.681	229.318	733.863	682.151
T2 cells	PPARG	529.561	797.176	674.655	1055.69	986.409
T2 cells	AHR	1011.17	3254.39	2089.24	4881.69	3492.08
T2 cells	NR3C1	4116.67	5086.16	4593.87	5205.49	4714.21
Treg	IL10	5.53975	11.3759	1.64053	38.1025	4.12881
Treg	CTLA4	29.052	103.912	31.5436	223.138	109.137
Treg	FOXP3	78.3907	133.554	79.3928	154.391	99.9983
Treg	IL1R2	2106.31	2466.29	1917.46	5046.34	3195.77
Treg	IL1R1	3899.7	4337.35	4249.2	3306.85	3063.64

## Sheet: Supplementary TableS5B
Supplementary TableS5B: Cell specific markers differentially expressed between control and PPI-R EoE individuals at diagnosis (Pre-PPI).
N = 36 differentially expressed cell type markers identified by PangloDB and literature survey
Gene	PangloDBCellType	log2FoldChange	pvalue	padj
CD40	B cells	1.06177	0.000462287	0.00285973
TNFRSF13C	B cells	-0.811978	0.00341492	0.0150747
NFIL3	Basophils	1.48971	3.6e-06	4.51e-05
EPX	Eosinophils	-2.14833	0.00407321	0.0173723
IL5RA	Eosinophils	3.8037	1.05e-08	2.66e-07
CCR3	Mast cells	5.05187	2.86e-09	8.24e-08
CMA1	Mast cells	3.18305	0.000311573	0.00205515
CPA3	Mast cells	4.5457	7.53e-11	3.07e-09
CTSG	Mast cells	5.54721	1.34e-09	4.18e-08
HDC	Mast cells	3.53418	2.34e-07	4.13e-06
HS3ST1	Mast cells	2.11657	6.88e-09	1.81e-07
HS3ST3A1	Mast cells	1.33696	6.17e-05	0.000526267
KIT	Mast cells	2.22578	2.76e-05	0.000266265
LTC4S	Mast cells	1.3433	0.000219788	0.00154326
MFGE8	Mast cells	-0.654607	0.0108787	0.0383977
NDST2	Mast cells	-2.01249	2.12e-05	0.000212485
RGS13	Mast cells	3.36167	3.69e-06	4.61e-05
TPSB2	Mast cells	4.23761	7.37e-06	8.4e-05
ITGAM	Neutrophils	1.78843	6.7e-08	1.38e-06
NCF1	Neutrophils	2.21786	3.88e-14	3.18e-12
TLR2	Neutrophils	1.11667	1.47e-06	2.08e-05
CD4	T cells	0.883221	0.00420596	0.0178129
CD3G	T cells	0.757738	0.00916142	0.0334768
CD7	T cells	1.59495	1.4e-05	0.000148231
CXCR4	T cells	1.4415	8.85e-06	9.86e-05
IL7R	T cells	1.36802	0.00482598	0.0199256
ITK	T cells	1.47794	6.89e-05	0.000578616
LCK	T cells	0.878542	0.0041087	0.0174842
LTB	T cells	1.18473	0.00820644	0.0307371
AHR	T2 cells	1.687	3.94e-11	1.73e-09
GATA3	T2 cells	1.39404	0.000159917	0.00117613
HPGDS	T2 cells	1.88684	1.41e-05	0.000148609
IL13	T2 cells	7.15746	3.56e-05	0.000329998
IL17RB	T2 cells	1.40021	0.00111467	0.00597451
PPARG	T2 cells	0.594291	0.000521412	0.00315833
CTLA4	Treg	1.8466	0.00963613	0.0348578

## Sheet: Supplementary TableS5C
Supplementary Table S5C: Cell specific markers differentially expressed between control and PPI-UR EoE individuals at diagnosis (Pre-PPI).
n = 44 differentially expressed cell type markers identified by PangloDB and literature survey
Gene	PangloDBCellType	log2FoldChange	pvalue	padj
CD40	B cells	1.26601	5.89856e-08	8.95235e-07
CD52	B cells	1.6598	4.03938e-05	0.000262124
IGHM	B cells	2.53533	0.0116187	0.0320079
IGLC2	B cells	3.27646	0.0127788	0.0345644
IGLC3	B cells	3.29327	0.0129348	0.0349259
NFIL3	Basophils	1.57628	8.94877e-09	1.67736e-07
IL5RA	Eosinophils	4.2136	8.05797e-12	3.13218e-10
PRG2	Eosinophils	-2.63335	0.00731962	0.0217338
CCR3	Mast cells	5.39525	5.74828e-13	2.86178e-11
CMA1	Mast cells	4.96435	9.11638e-17	8.85166e-15
CPA3	Mast cells	6.04698	1.43015e-24	3.92224e-22
CTSG	Mast cells	6.44273	9.45377e-31	5.47356e-28
FCER1A	Mast cells	-1.08903	0.0191627	0.0483164
HDC	Mast cells	4.50705	1.15743e-16	1.10327e-14
HS3ST1	Mast cells	1.97226	4.43273e-08	6.93293e-07
HS3ST3A1	Mast cells	0.999142	0.0171335	0.0440417
KIT	Mast cells	3.19483	1.07886e-12	4.98235e-11
LTC4S	Mast cells	2.18557	6.77712e-14	4.00542e-12
MFGE8	Mast cells	-0.835541	0.00804683	0.0235279
MILR1	Mast cells	1.16899	0.00131127	0.00510799
NDST2	Mast cells	-1.56142	1.56415e-05	0.000115501
OAF	Mast cells	0.857235	0.000276792	0.00135556
RGS13	Mast cells	4.81466	7.1738e-13	3.47196e-11
TPSB2	Mast cells	3.36681	0.000577057	0.00253965
ITGAM	Neutrophils	2.02585	3.44088e-07	4.15845e-06
LCN2	Neutrophils	-2.12192	8.09829e-07	8.8529e-06
NCF1	Neutrophils	3.22266	1.59494e-11	5.85279e-10
S100A8	Neutrophils	-1.93802	2.61229e-07	3.28136e-06
TLR2	Neutrophils	1.38798	8.04334e-05	0.000472431
CD3D	T cells	1.53643	0.00622781	0.0190391
CD3G	T cells	1.31527	0.004512	0.0145116
CXCR4	T cells	1.77823	0.000286811	0.00139915
IL7R	T cells	1.9734	0.00441789	0.0142633
ITK	T cells	1.3066	0.00433181	0.0140143
LTB	T cells	1.40037	0.00194363	0.00713152
AHR	T2 cells	2.12061	2.05817e-11	7.38791e-10
GATA3	T2 cells	1.50313	1.44128e-05	0.000107978
HPGDS	T2 cells	3.19747	6.79989e-13	3.30635e-11
IL13	T2 cells	6.97887	1.89803e-12	8.39349e-11
IL17RB	T2 cells	1.71895	8.36343e-07	9.10454e-06
IL5	T2 cells	3.73928	0.000745595	0.00315852
PPARG	T2 cells	0.843707	0.000915563	0.00376547
CTLA4	Treg	2.79522	6.15866e-06	5.19424e-05
IL10	Treg	2.63125	0.0115617	0.0318804
