# Supplementary material for: Unique epithelial proliferative transcriptomic signature in proton pump inhibitor–responsive pediatric eosinophilic esophagitis
Source: JCI Insight. 2025 Oct 8;10(19):e178595. doi: 10.1172/jci.insight.178595 (PMC12513502; doi:10.1172/jci.insight.178595)
Supplement: Supplemental table 6 [file jciinsight-10-178595-s017.xlsx]

## Sheet: Supplementary Table6
Supplementary Table S6: The normalized counts of the top 10 representative genes of esophageal epithelial subpopulations in control and PPI-R EoE (n = 2296 genes) and PPI-UR EoE(n = 4084 genes) at diagnosis (Pre-PPI) and following PPI therapy (Post-PPI).
normalized counts of DEGs of top 10 representative genes of esophageal epithelial subpopulations (identified by Rochmann et al., 2022 GSE201153) in control, PPI-R and PPI-UR EoE at diagnosis and following PPI therapy (Post-PPI). Data depicted in heatmap described Figure 2B.
Epithelial subpopulations	Gene_Name	Control	PrePPIREOE	PostPPIREOE	PrePPIUREOE	PostPPIUREOE
Quiscent	DST	19467.2	22277	16884.7	22453.5	21823.9
	DLK2	788.09	600.269	766.6	548.923	577.358
	KRT15	185646	128671	132904	128636	131884
	IL1R2	2339.34	128671	1917.46	5046.34	3195.77
	TXNIP	30843.2	29954.3	28975.6	28869.3	27266.7
	GPNMB	11515.5	7636.64	8471.38	11123.7	9900.73
	WNT10A	1124.87	1101.25	1303.28	960.287	881.944
	TSLP	334.612	632.888	348.173	447.153	467.21
	ZFP36L2	5924.91	9446.07	8055.92	7735.43	7329.67
	GLTSCR2 (NOP53)	13457.2	15153.5	16087.6	17195.9	16892.4
Proliferating	HMGB2	6335.23	8066.93	5517.1	16417	12218.8
	H2AFZ (H2AZ1)	4780.61	7475.19	6442.88	19048.1	11739.4
	TUBA1B	6557.57	9829.03	9015.68	15906.5	12410.9
	HIST1H4C (H4C3)	5.73624	5.91653	1.03338	1.85466	0
	STMN1	5051.58	6474.33	5451.63	12252.9	9914.68
	UBE2C	1078.69	1588.72	1064.66	3209.91	2584.34
	TOP2A	5619.8	10453	6059.3	19153.8	14954.1
	TUBB	22898.6	26910.3	26736.7	43658.9	36913.9
	RRM2	2688.6	6038.82	3466.75	11700.1	9025.46
	CCNB1	2515.38	3542.84	2582.76	10048	6101.88
Trans1	DSC2	96984.8	57744.2	103642	49489.6	50027.4
	DSP	377452	350057	445531	290452	296905
	DSG3	185397	202963	231915	231241	190110
	CDH1	39245.7	38181.2	43311.5	36388.6	34179.7
	PKP1	145796	107595	144434	90835.4	91856.4
	TRIM29	173428	155133	202135	132812	125396
	MAST4	17616.1	16014.3	18508.5	12266.3	11622
	ELL2	21829	12483.3	20539.6	11335.6	10257.4
	DHCR24	66971.7	45903.5	80651.5	47164.7	42784.3
	GJA1	12069	7010.62	13445.2	5648.08	5458.71
Trans2	SERPINB3	30853.3	65864.4	57848.1	140344	79301.8
	ACTB	310895	203212	311667	276760	250281
	CSTA	404916	170933	321876	178553	171934
	HSPB1	190162	227050	276253	239493	224685
	MSMO1	8703.37	8832.21	12627.1	13676.5	9287.77
	PRDX5	37018.2	22336.5	35339.9	21537.1	23283.7
	SH3BGRL3	14330.8	11150.1	13902.3	11228.7	10986.1
	CST3	22560.2	28482.8	27276.8	24386.9	24132.1
	SERPINB4	5225.45	27679.2	4168.18	116298	54325.4
	CRABP2	60559.9	52904.4	85147	45265.8	45802.7
Differentiated Low	PIM1	36609.7	20217.8	25742.5	12523.6	14378.8
	AIM1 (CRYBG1)	82937	58715.4	69743.6	43384.3	47708.7
	FAM3D	18892.5	8608.83	11930.4	5230.31	6409.97
	CLCA4	134833	154941	181830	135069	123183
	DIO2	25183.3	25762	24648.4	17883.4	17140.4
	WDR26	40873.1	24343	32169.5	16684.7	17671.3
	WNK1	61317.3	29660.7	51932.7	18284.5	18549.2
	MLLT4 (AFDN)	79032.2	45245.5	51165.4	31691.7	30102.5
	CTSV	4787.32	7356.44	3127.57	4731.39	4961.62
	PADI1	133006	22739.3	51186.4	11211.3	12286.8
	TGM3	1623.7	160.119	215.886	29.0816	34.9669
Differentiated High	MT1G	15385.7	1690.55	8947.32	171.957	874.313
	MT1E	8815.01	1895.43	5573.65	1631.39	1573.88
	MT1H	5442.66	296.968	1927.66	25.2454	182.786
	RNASE7	46766.2	20925.8	40514.1	4739.2	8415.55
	MT2A	17774.2	3000.83	10389.4	2548.4	3145.05
	KRT16	42426.9	31045.9	30764.9	111978	53486.7
	HILPDA	21193.7	3945.84	14292.3	1116.2	1722.61
	SPRR2D	76141	36457.1	70117.5	6302.03	7815.46
	DKK1	2521.49	1648.68	6788.47	1465.58	1595.17
	KRTAP3-2	2905.66	320.638	554.023	0.587508	13.8516
