# Supplementary material for: Unique epithelial proliferative transcriptomic signature in proton pump inhibitor–responsive pediatric eosinophilic esophagitis
Source: JCI Insight. 2025 Oct 8;10(19):e178595. doi: 10.1172/jci.insight.178595 (PMC12513502; doi:10.1172/jci.insight.178595)
Supplement: Supplemental table 8 [file jciinsight-10-178595-s019.xlsx]

## Sheet: Supplementary Table S8A
Supplementary TableS8A: Distal Esophageal histologic parameters (EoE-HSS) for Control, PPI-R and PPI-UR EoE individuals at diagnosis (Pre-PPI) and following PPI-therapy (Post-PPI).
Category	Site of Biopsy	Peak Count	Grade Eosinophil Inflammation	Grade Basal zone hyperplasia	Grade Eosinophil abscess	Grade Eosinophil surface layering	Grade Dilated intercellular spaces	Grade Surface epithelial alteration	Grade Dyskeratotic epithelial cells	Grade Lamina propria fibrosis	Total Grade Score	Denominator	Calculated Grade Score
Control 11	Distal	0	0	0	0	0	0	0	0	xx	0	21	0
Control 12	Distal	0	0	0	0	0	0	0	0	2	2	24	0.0833333
Control 13	Distal	0	0	0	0	0	0	0	0	3	3	24	0.125
Control 14	Distal	0	0	0	0	0	0	0	0	xx	0	21	0
Control 15	Distal	0	0	0	0	0	0	0	0	xx	0	21	0
PrePPI
PrePPI-REOE 1	Distal	105	3	3	0	1	2	0	0	3	12	24	0.5
PrePPI-REOE 2	Distal	72	3	2	1	1	3	2	0	3	15	24	0.625
PrePPI-REOE 3	Distal	58	2	2	0	0	2	0	0	2	8	24	0.333333
PrePPI-REOE 4	Distal	161	3	2	3	3	3	0	0	3	17	24	0.708333
PrePPI-REOE 5	Distal	43	2	3	1	1	2	2	0	3	14	24	0.583333
PrePPI-UREOE 6	Distal	152	3	3	3	3	2	3	0	3	20	24	0.833333
PrePPI-UREOE 7	Distal	66	3	2	1	2	2	2	0	xx	12	21	0.571429
PrePPI-UREOE 8	Distal	105	3	2	3	3	2	3	0	3	19	24	0.791667
PrePPI-UREOE 9	Distal	144	3	3	3	3	3	3	0	3	21	24	0.875
PrePPI-UREOE 10	Distal	194	3	3	3	2	2	3	0	3	19	24	0.791667
PostPPI
PostPPI-REOE 1	Distal	0	0	0	0	0	0	0	0	xx	0	21	0
PostPPI-REOE 2	Distal	3	1	0	0	0	1	0	0	1	3	24	0.125
PostPPI-REOE 3	Distal	3	1	0	0	0	0	0	0	xx	1	21	0.047619
PostPPI-REOE 4	Distal	5	1	1	0	0	1	0	0	3	6	21	0.285714
PostPPI-REOE 5	Distal	4	1	0	0	0	1	1	0	0	3	24	0.125
PostPPI-UREOE 6	Distal	136	3	3	3	3	3	3	0	3	21	24	0.875
PostPPI-UREOE 7	Distal	36	2	2	0	1	3	0	0	2	10	24	0.416667
PostPPI-UREOE 8	Distal	37	2	2	0	0	1	0	0	3	8	24	0.333333
PostPPI-UREOE 9	Distal	92	3	2	2	1	2	2	0	3	15	24	0.625
PostPPI-UREOE 10	Distal	32	2	2	0	0	2	0	0	3	9	24	0.375

## Sheet: SupplementaryTable S8B
Supplementary TableS8B: Correlation analysis between gene expression at Diagnosis and Histological outcomes
Correlation analysis was performed between normalized expression of genes from PrePPI treatment group including healthy controls and different Histological parameters
HistologicalParameter	Genes	correlation	p-value
PeakCount	KCNK6	-6.5798e-05	0.999814
PeakCount	DYNC1I2	0.000122642	0.999654
PeakCount	SURF6	-0.000147146	0.999585
PeakCount	LINC01184	-0.000205889	0.999419
PeakCount	NAPSB	0.000355159	0.998998
PeakCount	KIAA0586	-0.000547415	0.998455
PeakCount	SMIM26	-0.000548371	0.998452
PeakCount	PPP1R14C	-0.000691932	0.998047
PeakCount	PLEKHJ1	0.000767743	0.997833
PeakCount	HERC6	-0.000786138	0.997781
PeakCount	EIF5	0.0008171	0.997694
PeakCount	ZSWIM7	0.000883064	0.997508
PeakCount	GGA2	0.000987706	0.997213
PeakCount	CXXC5	0.000995747	0.99719
PeakCount	PTPN12	0.00100972	0.997151
PeakCount	CCAR2	0.00110093	0.996893
PeakCount	SGPP1	0.00136286	0.996154
PeakCount	MBTD1	-0.00140229	0.996043
PeakCount	UBE2E1	0.00148389	0.995812
PeakCount	FADS2	-0.00170015	0.995202
PeakCount	ZNF443	0.00174339	0.99508
PeakCount	SBDS	-0.00175009	0.995061
PeakCount	ENSG00000277639	-0.00175245	0.995054
PeakCount	TCF19	0.00195183	0.994492
PeakCount	PAX1	0.0020372	0.994251
PeakCount	USP2	0.00208296	0.994122
PeakCount	STEAP4	0.00215724	0.993912
PeakCount	RPL7A	0.00259422	0.992679
PeakCount	ZNF879	0.00262692	0.992587
PeakCount	CPNE3	0.0026282	0.992583
PeakCount	SNHG1	-0.00263338	0.992569
PeakCount	PTPN1	0.00280091	0.992096
PeakCount	NFYA	0.00289012	0.991844
PeakCount	TMEM171	-0.00303494	0.991435
PeakCount	MARCHF8	0.00309437	0.991268
PeakCount	P4HA2	0.00309829	0.991257
PeakCount	ENSG00000261268	0.00339619	0.990416
PeakCount	FIS1	-0.00342622	0.990331
PeakCount	MEN1	-0.00342827	0.990325
PeakCount	LINC00857	-0.00347464	0.990195
PeakCount	PKD1P3	-0.0035069	0.990104
PeakCount	COL6A1	-0.0040026	0.988705
PeakCount	DLG1	-0.00400438	0.9887
PeakCount	NLK	-0.00403455	0.988615
PeakCount	TRIT1	-0.00406346	0.988533
PeakCount	ABCA1	0.00412343	0.988364
PeakCount	PANX2	0.00413474	0.988332
PeakCount	RPS15A	-0.00418992	0.988176
PeakCount	MYO1C	0.00444746	0.987449
PeakCount	VIPAS39	-0.0046405	0.986905
PeakCount	HLA-DQA1	0.00464126	0.986903
PeakCount	MEPCE	-0.00472992	0.986652
PeakCount	GPS1	-0.00474405	0.986613
PeakCount	RNF103	-0.00476383	0.986557
PeakCount	ZNF280C	0.00484066	0.98634
PeakCount	ITPRIPL2	0.0048822	0.986223
PeakCount	HIVEP2	0.00489982	0.986173
PeakCount	PRXL2A	0.00490134	0.986169
PeakCount	ARHGAP5	-0.00493406	0.986076
PeakCount	GPD1L	0.00496863	0.985979
PeakCount	SLC6A6	-0.00499325	0.985909
PeakCount	ZNF230	-0.00509371	0.985626
PeakCount	MYPOP	-0.00515626	0.985449
PeakCount	TUBGCP2	0.00565515	0.984042
PeakCount	FN3K	-0.00576745	0.983725
PeakCount	SIPA1	0.00581728	0.983584
PeakCount	ENSG00000285867	0.00582807	0.983554
PeakCount	ZFPM1	0.00585671	0.983473
PeakCount	PPP1R10	0.00590532	0.983336
PeakCount	QPCTL	0.00627624	0.982289
PeakCount	CAMKK2	-0.0064247	0.98187
PeakCount	SCAF11	0.00644744	0.981806
PeakCount	FBRSL1	0.00659577	0.981388
PeakCount	FARP1	0.00676117	0.980921
PeakCount	CCDC3	0.00676716	0.980904
PeakCount	TTC38	-0.00681861	0.980759
PeakCount	RPS7P1	0.00695415	0.980377
PeakCount	DPYSL3	-0.00695588	0.980372
PeakCount	EPB41L2	-0.00697038	0.980331
PeakCount	HEXIM1	0.00705015	0.980106
PeakCount	LDOC1	0.0075181	0.978786
PeakCount	RALA	0.00753249	0.978745
PeakCount	UBE4A	0.00754088	0.978721
PeakCount	RALY	-0.0076692	0.978359
PeakCount	SNRNP27	-0.00785286	0.977841
PeakCount	BICD2	0.00805546	0.97727
PeakCount	TTC32	0.00808524	0.977186
PeakCount	ATXN1L	-0.00810085	0.977142
PeakCount	HERC1	-0.0081023	0.977137
PeakCount	ENSG00000278133	-0.00823881	0.976752
PeakCount	RTN4	-0.00831018	0.976551
PeakCount	PTDSS2	-0.00837733	0.976362
PeakCount	EIF3B	-0.0084485	0.976161
PeakCount	RFX1	0.0084586	0.976132
PeakCount	ZDHHC9	-0.00854687	0.975883
PeakCount	FZD4	0.0086102	0.975705
PeakCount	HUS1	0.0087451	0.975324
PeakCount	DENND1C	0.0087776	0.975232
PeakCount	IP6K1	-0.00880108	0.975166
PeakCount	GTPBP6	-0.00883706	0.975065
PeakCount	CDH1	-0.00893186	0.974797
PeakCount	C2orf49	0.00896185	0.974713
PeakCount	LYSMD1	0.00901752	0.974556
PeakCount	TUBG1	0.00903574	0.974504
PeakCount	ARHGEF18	-0.0090659	0.974419
PeakCount	ERCC5	-0.00907765	0.974386
PeakCount	RAET1L	-0.00922044	0.973983
PeakCount	TTC21B	0.00943029	0.973391
PeakCount	IQGAP3	-0.00956859	0.973001
PeakCount	B3GALT5	0.00966897	0.972718
PeakCount	MDM1	0.00970305	0.972622
PeakCount	SPG21	-0.00970705	0.972611
PeakCount	DGKH	0.0098077	0.972327
PeakCount	TXNIP	0.00991165	0.972034
PeakCount	SPRY2	0.0102703	0.971022
PeakCount	SPTLC2	-0.0103052	0.970924
PeakCount	FAM168B	0.0103244	0.97087
PeakCount	KIF27	-0.0104253	0.970585
PeakCount	ASAP1	-0.0106433	0.96997
PeakCount	SMCO2	-0.0106525	0.969944
PeakCount	FKBP4	-0.0106587	0.969927
PeakCount	A2M	-0.0107306	0.969724
PeakCount	IL1R1	-0.010939	0.969136
PeakCount	DNAJC21	0.0110376	0.968858
PeakCount	CCDC97	-0.0110924	0.968704
PeakCount	MYL12B	0.0111783	0.968461
PeakCount	CEACAM7	-0.0112116	0.968367
PeakCount	BDH2	0.0112473	0.968267
PeakCount	IRAG2	0.0114378	0.967729
PeakCount	YJU2	-0.0116348	0.967174
PeakCount	TIFA	-0.0118559	0.96655
PeakCount	CDCA4	-0.0118583	0.966544
PeakCount	CKB	0.0122432	0.965458
PeakCount	H1-10	0.0123407	0.965183
PeakCount	NCOR1	-0.0125923	0.964474
PeakCount	UNG	0.0126257	0.96438
PeakCount	C9orf16	-0.0127672	0.963981
PeakCount	XDH	-0.0127817	0.96394
PeakCount	ULK2	-0.0128219	0.963827
PeakCount	PKD1P4	0.0128454	0.96376
PeakCount	ACACA	-0.0129811	0.963378
PeakCount	WDR41	-0.0134554	0.96204
PeakCount	COL1A1	0.0135843	0.961677
PeakCount	PARP10	-0.013745	0.961224
PeakCount	UVRAG	-0.0138904	0.960814
PeakCount	TIAM1	-0.0140075	0.960484
PeakCount	DNMBP	0.0141298	0.960139
PeakCount	KLF10	0.014174	0.960015
PeakCount	ZNF652	-0.0143342	0.959563
PeakCount	CHST12	-0.0144216	0.959317
PeakCount	PALLD	0.0144247	0.959308
PeakCount	PPM1G	-0.0144698	0.959181
PeakCount	NOD2	-0.014494	0.959113
PeakCount	BCAT2	0.0146074	0.958793
PeakCount	RALB	0.0146365	0.958711
PeakCount	CREG1	0.0148093	0.958224
PeakCount	EVC2	-0.0149147	0.957927
PeakCount	SNRNP35	0.0151002	0.957404
PeakCount	MXD4	-0.015113	0.957368
PeakCount	MXRA7	0.0151192	0.957351
PeakCount	TMEM18	0.0152942	0.956857
PeakCount	WHAMM	-0.0152948	0.956856
PeakCount	PHC2	0.0155709	0.956077
PeakCount	NAA20	0.0157216	0.955653
PeakCount	TMEM256	-0.0157218	0.955652
PeakCount	ALDH18A1	0.01591	0.955122
PeakCount	MON1B	0.016057	0.954707
PeakCount	ZBTB3	-0.0160901	0.954614
PeakCount	ZNF343	-0.0160948	0.954601
PeakCount	USP9X	-0.0163496	0.953883
PeakCount	PACRGL	0.0163987	0.953744
PeakCount	TXLNG	-0.0164117	0.953708
PeakCount	CHMP2B	-0.0164265	0.953666
PeakCount	AGAP3	-0.0164697	0.953544
PeakCount	KIF3A	0.0166504	0.953035
PeakCount	HLA-DPB1	-0.0167128	0.952859
PeakCount	UBE2J2	0.0168692	0.952419
PeakCount	B4GALT4	-0.016893	0.952352
PeakCount	RAB24	-0.0168986	0.952336
PeakCount	CSTF2	0.0169431	0.95221
PeakCount	MPHOSPH10	-0.0170171	0.952002
PeakCount	SLC25A43	-0.0171478	0.951634
PeakCount	HERC2	0.0172166	0.95144
PeakCount	ATF3	0.017253	0.951337
PeakCount	UBR4	-0.0172641	0.951306
PeakCount	FASN	-0.0174619	0.950749
PeakCount	USP31	-0.0174925	0.950663
PeakCount	TMEM214	-0.0175238	0.950574
PeakCount	SLC44A2	-0.0175677	0.950451
PeakCount	NELFE	0.0176479	0.950225
PeakCount	SGCB	-0.017738	0.949971
PeakCount	ENSG00000278730	0.017788	0.94983
PeakCount	HIBCH	-0.0178188	0.949743
PeakCount	COX6B1	0.017822	0.949734
PeakCount	PKM	0.0178354	0.949697
PeakCount	BLZF1	-0.0179306	0.949428
PeakCount	CCDC106	-0.017941	0.949399
PeakCount	EFNB2	-0.0179943	0.949249
PeakCount	TLE5	-0.0180135	0.949195
PeakCount	SLC22A3	-0.0181577	0.948789
PeakCount	MICU1	0.0184061	0.948089
PeakCount	MCRIP1	-0.0184648	0.947924
PeakCount	SLC38A2	-0.0184857	0.947865
PeakCount	SLC38A7	0.0186125	0.947508
PeakCount	NOTCH2	0.018688	0.947295
PeakCount	PSMD2	0.018709	0.947236
PeakCount	GOLGB1	0.0191711	0.945934
PeakCount	DMRTA1	0.0196046	0.944714
PeakCount	ZNF777	-0.0197039	0.944434
PeakCount	GAL3ST4	-0.0198545	0.94401
PeakCount	RBBP7	0.0200267	0.943525
PeakCount	RGMA	0.0201129	0.943282
PeakCount	FBXO25	0.0202048	0.943023
PeakCount	DLG3	-0.0202185	0.942985
PeakCount	BRD7	-0.0202441	0.942913
PeakCount	BRCC3	-0.0203039	0.942744
PeakCount	RNF19B	-0.02038	0.94253
PeakCount	EPHX3	-0.0207314	0.94154
PeakCount	TTN	-0.0209267	0.940991
PeakCount	STEAP3	-0.0214344	0.939561
PeakCount	SHTN1	0.0224013	0.93684
PeakCount	GCOM1	-0.0224296	0.93676
PeakCount	ENSG00000229119	-0.0227845	0.935762
PeakCount	CLIP4	0.0228122	0.935684
PeakCount	SRGAP3	0.0228265	0.935643
PeakCount	ANKRD46	0.0230343	0.935059
PeakCount	ZNF283	0.0231133	0.934836
PeakCount	MRPS21	-0.0236175	0.933418
PeakCount	MLYCD	0.0237479	0.933051
PeakCount	VANGL2	-0.0238274	0.932827
PeakCount	RAD51D	-0.0241751	0.931849
PeakCount	TRRAP	0.0243751	0.931287
PeakCount	JPT1	-0.0244246	0.931147
PeakCount	TM7SF2	0.0244357	0.931116
PeakCount	IL2RB	0.0245095	0.930909
PeakCount	MYG1	-0.0246239	0.930587
PeakCount	CCNT2	0.0247768	0.930157
PeakCount	ATP6V1F	0.0248061	0.930074
PeakCount	FTL	0.0249526	0.929662
PeakCount	AKAP13	0.0250555	0.929373
PeakCount	RHBDF2	-0.0251408	0.929133
PeakCount	ZCCHC2	0.0251764	0.929033
PeakCount	EIF1AXP1	0.0252684	0.928774
PeakCount	PTPRF	-0.025532	0.928033
PeakCount	DPH2	0.0255358	0.928022
PeakCount	ZFAS1	-0.0255533	0.927973
PeakCount	FABP5	-0.0256737	0.927635
PeakCount	PRKACB	0.0257203	0.927504
PeakCount	METTL9	0.0257928	0.927299
PeakCount	SETBP1	0.025809	0.927254
PeakCount	ATF4	-0.0259322	0.926908
PeakCount	R3HCC1L	0.0260109	0.926686
PeakCount	CLTB	0.0261631	0.926258
PeakCount	SMIM10L1	-0.0262321	0.926065
PeakCount	COPG1	0.0263135	0.925836
PeakCount	CARD6	-0.0265388	0.925202
PeakCount	PSME3IP1	-0.0265698	0.925115
PeakCount	C1QTNF6	-0.0265982	0.925035
PeakCount	SOCS2	0.0266207	0.924972
PeakCount	EEFSEC	0.0266832	0.924796
PeakCount	PPP1R12B	-0.026721	0.92469
PeakCount	AP5S1	-0.0267325	0.924658
PeakCount	RTKN	-0.0267557	0.924592
PeakCount	TSTD1	-0.0270413	0.92379
PeakCount	AKIRIN2	-0.0270414	0.923789
PeakCount	ITGAL	-0.0271604	0.923455
PeakCount	CDK7	-0.0272341	0.923248
PeakCount	GRID2IP	0.0276378	0.922113
PeakCount	LRP10	-0.0278998	0.921377
PeakCount	UBA5	0.0280357	0.920995
PeakCount	PPM1A	-0.0281465	0.920684
PeakCount	FBXO3	-0.0282636	0.920355
PeakCount	SPATS2	0.0283246	0.920183
PeakCount	OCRL	-0.0284453	0.919844
PeakCount	TRIP6	0.02845	0.919831
PeakCount	SDHAF4	0.0284757	0.919759
PeakCount	SCAP	-0.0285746	0.919481
PeakCount	YAF2	0.0286247	0.91934
PeakCount	FECH	0.0287072	0.919108
PeakCount	CLMN	-0.0289304	0.918481
PeakCount	ZNF449	0.0290489	0.918149
PeakCount	FAM53B	-0.0291865	0.917762
PeakCount	TSLP	0.0291886	0.917756
PeakCount	SH3BP1	0.0292502	0.917583
PeakCount	PIN1	-0.0292982	0.917448
PeakCount	FAM136A	-0.0293795	0.91722
PeakCount	KRT1	0.0294899	0.91691
PeakCount	AP3S2	-0.0295767	0.916666
PeakCount	ZNF888	0.0296052	0.916586
PeakCount	ZNF436	0.0296138	0.916562
PeakCount	FOSL1	0.0298157	0.915995
PeakCount	ZNF271P	-0.0298327	0.915947
PeakCount	ZNF510	0.0299015	0.915754
PeakCount	ABHD8	0.0299239	0.915691
PeakCount	RAB22A	-0.0301504	0.915055
PeakCount	NMNAT1	-0.0301994	0.914917
PeakCount	HIF1AN	-0.0302282	0.914837
PeakCount	DKK3	-0.0304694	0.914159
PeakCount	CZIB	-0.0305778	0.913855
PeakCount	HMGN3	0.0306046	0.91378
PeakCount	FKBP3	0.030624	0.913725
PeakCount	DPY19L3	0.0306652	0.91361
PeakCount	GSDMA	0.0306671	0.913604
PeakCount	ZNRF3	0.0307014	0.913508
PeakCount	ZNF16	0.0307256	0.91344
PeakCount	ZNF844	-0.0310139	0.912631
PeakCount	CMTM4	0.0311322	0.912299
PeakCount	ANKRD44	-0.031245	0.911982
PeakCount	HPS1	0.0313082	0.911805
PeakCount	CEL	0.0313419	0.91171
PeakCount	MEF2A	-0.0313577	0.911666
PeakCount	KIF13A	-0.0313981	0.911552
PeakCount	ESPL1	-0.0314312	0.911459
PeakCount	FBXO27	0.0316045	0.910973
PeakCount	TPM3P9	-0.0316861	0.910744
PeakCount	MOV10	-0.0319333	0.91005
PeakCount	PIH1D1	0.0319497	0.910004
PeakCount	CBLB	0.0320549	0.909709
PeakCount	TOB2	-0.0320612	0.909691
PeakCount	LTF	0.0322046	0.909289
PeakCount	PARS2	-0.0322407	0.909188
PeakCount	CDRT1	-0.0323383	0.908914
PeakCount	ADGRA3	-0.0328194	0.907564
PeakCount	WRAP73	-0.0328709	0.907419
PeakCount	IGHM	-0.0329087	0.907313
PeakCount	CMTM3	0.0329155	0.907294
PeakCount	CCDC14	-0.0329443	0.907214
PeakCount	NIPAL1	0.0329815	0.907109
PeakCount	PYCR3	0.0331056	0.906761
PeakCount	HAUS3	0.033108	0.906754
PeakCount	TMEM120A	0.0331634	0.906599
PeakCount	NOTCH1	0.0332611	0.906325
PeakCount	SOX9	-0.0334498	0.905796
PeakCount	ANXA7	0.0335216	0.905594
PeakCount	WWOX	0.0335744	0.905446
PeakCount	NR2F6	-0.0336303	0.905289
PeakCount	PNPLA4	0.0337275	0.905017
PeakCount	USO1	0.0338629	0.904637
PeakCount	NUTM2B-AS1	0.0338979	0.904539
PeakCount	NMT2	-0.0339807	0.904307
PeakCount	SPTSSB	-0.0341377	0.903866
PeakCount	LSM12P1	-0.0342336	0.903597
PeakCount	SLC4A1AP	-0.0343223	0.903349
PeakCount	TET2	-0.0344832	0.902898
PeakCount	RPS15P4	0.0348404	0.901896
PeakCount	PDPK1	0.034872	0.901808
PeakCount	ZADH2	0.0351834	0.900935
PeakCount	SMARCB1	0.0352812	0.900661
PeakCount	SCFD1	-0.0353966	0.900337
PeakCount	YAE1	0.0353997	0.900329
PeakCount	OGDH	0.0355904	0.899794
PeakCount	RASAL3	-0.0355989	0.89977
PeakCount	HCFC1R1	0.0357687	0.899295
PeakCount	ELL	-0.0358425	0.899088
PeakCount	EREG	0.0359831	0.898694
PeakCount	PTS	0.0359947	0.898661
PeakCount	MBD5	0.0360667	0.89846
PeakCount	YPEL2	-0.0361988	0.898089
PeakCount	CEP89	-0.0362422	0.897968
PeakCount	ADCY3	-0.0363222	0.897744
PeakCount	TMPRSS2	0.0363596	0.897639
PeakCount	MYO5A	0.036363	0.897629
PeakCount	MPHOSPH9	0.036511	0.897215
PeakCount	BTN2A2	-0.0366267	0.896891
PeakCount	ERO1B	0.0366371	0.896861
PeakCount	SLC41A1	-0.0366375	0.89686
PeakCount	MED8	0.0368151	0.896363
PeakCount	SERTAD3	-0.0370925	0.895586
PeakCount	ITPR1	-0.0371445	0.89544
PeakCount	ENSG00000269982	0.0373109	0.894974
PeakCount	POLR1A	-0.037482	0.894495
PeakCount	CMTR1	-0.0376124	0.89413
PeakCount	ENSG00000273760	0.0376747	0.893955
PeakCount	DISP1	-0.0377765	0.89367
PeakCount	RAB10	-0.0381705	0.892567
PeakCount	TMEM11	0.0381935	0.892503
PeakCount	COX7B	-0.0382296	0.892402
PeakCount	CENPU	0.0383742	0.891997
PeakCount	NCAPH2	0.0383748	0.891995
PeakCount	CCDC90B	-0.0386126	0.89133
PeakCount	ZFP3	-0.0387279	0.891007
PeakCount	SNUPN	-0.038784	0.89085
PeakCount	FBXL17	-0.0388106	0.890776
PeakCount	ELAC2	0.0388621	0.890631
PeakCount	ZNF507	0.0390563	0.890088
PeakCount	CHFR	0.0392403	0.889573
PeakCount	SLU7	-0.0393091	0.889381
PeakCount	TBC1D10B	0.0394231	0.889061
PeakCount	PLPP3	0.0394935	0.888865
PeakCount	MYADM	-0.0395924	0.888588
PeakCount	FAM83D	-0.0396352	0.888468
PeakCount	WASL	-0.039686	0.888326
PeakCount	MRTFA	-0.0396947	0.888302
PeakCount	SPATA5L1	-0.0398488	0.887871
PeakCount	ZMYND8	0.0400535	0.887298
PeakCount	PGLS	0.0400975	0.887175
PeakCount	SIGIRR	-0.0401191	0.887114
PeakCount	DGCR2	-0.0401361	0.887067
PeakCount	CLDN7	-0.0401788	0.886947
PeakCount	CRYBG3	-0.0402485	0.886752
PeakCount	HOMEZ	0.0403072	0.886588
PeakCount	ICOSLG	-0.0403743	0.8864
PeakCount	CRMP1	0.0405326	0.885958
PeakCount	TCERG1	-0.0405789	0.885828
PeakCount	BAZ1B	0.0408317	0.885121
PeakCount	WNT7A	-0.0409584	0.884767
PeakCount	PIGS	-0.0409947	0.884666
PeakCount	HARS1	-0.0410288	0.88457
PeakCount	PBRM1	-0.0410365	0.884549
PeakCount	ATRIP	-0.0410582	0.884488
PeakCount	ERLIN2	0.0410917	0.884394
PeakCount	ZNF649	0.0411706	0.884174
PeakCount	C12orf57	0.0412741	0.883884
PeakCount	ELOB	0.0414118	0.883499
PeakCount	GMPPB	-0.0415954	0.882986
PeakCount	GGT6	-0.0416033	0.882964
PeakCount	RPL23A	0.04163	0.882889
PeakCount	ATM	0.0416751	0.882763
PeakCount	USP11	0.0418509	0.882272
PeakCount	MED12	-0.041873	0.88221
PeakCount	C3	0.0422567	0.881138
PeakCount	MOXD1	0.0423073	0.880996
PeakCount	SNX2	0.0424918	0.880481
PeakCount	BLMH	-0.0425153	0.880415
PeakCount	ANKRD9	-0.042594	0.880195
PeakCount	NME6	0.0426286	0.880099
PeakCount	JUND	-0.0426838	0.879945
PeakCount	MTHFD2L	-0.0428083	0.879597
PeakCount	PANK4	0.0429229	0.879277
PeakCount	STRBP	0.0429304	0.879256
PeakCount	TMEM143	-0.0430072	0.879041
PeakCount	RAB2A	0.0431485	0.878646
PeakCount	LRRC47	0.043334	0.878128
PeakCount	SLC22A18	0.0434304	0.877859
PeakCount	LRP8	-0.0435719	0.877464
PeakCount	ZBTB8OS	-0.0439659	0.876364
PeakCount	ZC3H4	0.0440733	0.876064
PeakCount	PTK7	0.044125	0.875919
PeakCount	CHAF1A	0.0442755	0.875499
PeakCount	GPRC5A	0.0442905	0.875457
PeakCount	U2AF1	-0.0444389	0.875043
PeakCount	GABARAPL1	-0.044563	0.874697
PeakCount	GRAMD2B	-0.0445883	0.874626
PeakCount	DSG1-AS1	0.0446238	0.874527
PeakCount	ERGIC3	0.0446366	0.874491
PeakCount	PHLPP1	-0.0448641	0.873856
PeakCount	PCSK6	-0.044921	0.873697
PeakCount	PPP2R5B	0.0450837	0.873243
PeakCount	LSS	0.0451991	0.872921
PeakCount	CASP9	0.0452444	0.872795
PeakCount	PAIP2	-0.0452513	0.872776
PeakCount	SETMAR	-0.0453295	0.872557
PeakCount	PLOD3	0.0454081	0.872338
PeakCount	CPEB4	0.0455663	0.871897
PeakCount	SIK3	-0.0456596	0.871637
PeakCount	MRPL46	0.0456773	0.871587
PeakCount	PPP6R1	-0.045722	0.871462
PeakCount	CRELD2	0.0458885	0.870998
PeakCount	PGAP1	0.0459822	0.870736
PeakCount	PHF21A	0.0461739	0.870202
PeakCount	LIMK2	-0.0462348	0.870032
PeakCount	NFYC	-0.0462444	0.870005
PeakCount	ABI1	0.0462631	0.869953
PeakCount	ARMCX2	0.0463052	0.869836
PeakCount	RAB11FIP3	0.0464687	0.86938
PeakCount	RGS10	-0.0464746	0.869363
PeakCount	SLC44A3	-0.0465614	0.869121
PeakCount	NPIPA1	0.0465763	0.86908
PeakCount	MAP4	-0.0466262	0.86894
PeakCount	ENTPD4	0.0466458	0.868886
PeakCount	IKZF5	0.0469323	0.868087
PeakCount	FRMD4B	0.0470466	0.867768
PeakCount	ATP8B2	-0.0471387	0.867512
PeakCount	PHACTR4	-0.0474727	0.866581
PeakCount	MEIS1	0.0475731	0.866301
PeakCount	ACP5	-0.0476738	0.86602
PeakCount	PPM1D	-0.0477677	0.865758
PeakCount	CSRNP2	-0.0479705	0.865193
PeakCount	KANK2	0.0480658	0.864928
PeakCount	NSMAF	0.0481084	0.864809
PeakCount	HDAC7	0.0481155	0.864789
PeakCount	NUDT16L1	-0.048169	0.86464
PeakCount	MFSD9	0.0483136	0.864237
PeakCount	NLRC5	0.048325	0.864205
PeakCount	USP46	0.0483319	0.864186
PeakCount	MKRN2	0.0484914	0.863742
PeakCount	STK38	-0.0486165	0.863393
PeakCount	DPP7	0.0487171	0.863113
PeakCount	ENSG00000251152	0.0487436	0.863039
PeakCount	HIRA	0.0487464	0.863032
PeakCount	SERTAD1	-0.0490761	0.862113
PeakCount	ZFYVE26	0.0492337	0.861674
PeakCount	PAM	-0.0497088	0.860351
PeakCount	TMSB10	-0.049745	0.860251
PeakCount	TYMS	0.0498362	0.859997
PeakCount	CCDC93	-0.0498923	0.859841
PeakCount	PCGF2	0.049936	0.859719
PeakCount	ESPN	-0.0499944	0.859557
PeakCount	PSMC5	-0.0500308	0.859455
PeakCount	INPP1	-0.0500416	0.859425
PeakCount	TEX2	-0.050134	0.859168
PeakCount	COA5	0.0502982	0.858711
PeakCount	TARBP2	-0.050483	0.858197
PeakCount	NR4A2	-0.050781	0.857368
PeakCount	RAB3D	0.0510299	0.856675
PeakCount	SLC30A4	0.0513201	0.855868
PeakCount	ZNF750	0.051325	0.855854
PeakCount	ZBTB39	0.0514614	0.855475
PeakCount	NBPF14	0.051511	0.855337
PeakCount	SEMA7A	-0.0515831	0.855136
PeakCount	IGSF8	-0.0517977	0.85454
PeakCount	UBR5	0.0518068	0.854514
PeakCount	GOSR2	-0.0518332	0.854441
PeakCount	MICAL2	0.0519725	0.854053
PeakCount	SELENON	-0.052146	0.853571
PeakCount	LAYN	0.0522775	0.853205
PeakCount	WDR31	0.0523205	0.853086
PeakCount	CCDC186	0.0528109	0.851723
PeakCount	VPS36	0.0528478	0.85162
PeakCount	RTL6	0.0528856	0.851515
PeakCount	SPOCK2	0.0529175	0.851427
PeakCount	DYNLL2	-0.0529658	0.851293
PeakCount	AGTPBP1	0.0530221	0.851136
PeakCount	RNF126	0.0530786	0.850979
PeakCount	SERPING1	0.0531991	0.850644
PeakCount	RPS27	0.0533094	0.850338
PeakCount	FGD3	-0.0533474	0.850232
PeakCount	DCXR	0.0534708	0.84989
PeakCount	SNTA1	-0.0537757	0.849043
PeakCount	POLR3A	0.0539441	0.848575
PeakCount	FAM117B	0.0540386	0.848312
PeakCount	PRKAG1	0.0542326	0.847774
PeakCount	RELCH	-0.054246	0.847736
PeakCount	ENSG00000287271	0.0543463	0.847458
PeakCount	RNF181	0.0543477	0.847454
PeakCount	IRAK2	0.0543728	0.847384
PeakCount	ISG20L2	0.0544761	0.847098
PeakCount	ARFRP1	-0.0544888	0.847062
PeakCount	SMS	0.0544948	0.847046
PeakCount	ANXA9	-0.0546062	0.846736
PeakCount	ZNF623	-0.0546119	0.846721
PeakCount	TYW5	0.0549098	0.845894
PeakCount	HOOK3	0.0549768	0.845708
PeakCount	TMEM138	-0.0549831	0.84569
PeakCount	ANKRD33B	-0.0551422	0.845249
PeakCount	COL4A1	0.0556019	0.843973
PeakCount	PYCR1	-0.0556111	0.843948
PeakCount	CD4	0.0556413	0.843864
PeakCount	PHF2	-0.055786	0.843462
PeakCount	TRMT12	0.0558645	0.843245
PeakCount	IQCG	-0.0560148	0.842828
PeakCount	POLRMT	0.0560314	0.842782
PeakCount	TENM2	-0.0560793	0.842649
PeakCount	LZTFL1	0.0560837	0.842636
PeakCount	EIF3D	-0.0560867	0.842628
PeakCount	PRR14L	0.0561368	0.842489
PeakCount	ZNF641	-0.0566132	0.841168
PeakCount	BTBD7	-0.0566657	0.841023
PeakCount	SREBF2	0.0568092	0.840625
PeakCount	CENPB	-0.056936	0.840273
PeakCount	TFAP4	0.0569532	0.840226
PeakCount	GRAMD1C	0.0570022	0.84009
PeakCount	ENSG00000187951	-0.0570745	0.839889
PeakCount	SIRT1	-0.0570836	0.839864
PeakCount	RPL12	0.0570843	0.839862
PeakCount	TRMT61B	0.057134	0.839724
PeakCount	VILL	0.057149	0.839683
PeakCount	ACOT8	0.0572605	0.839374
PeakCount	AP2S1	0.057296	0.839275
PeakCount	UAP1L1	0.057401	0.838984
PeakCount	THUMPD2	0.0575705	0.838515
PeakCount	SCYL3	-0.0575738	0.838506
PeakCount	AOC1	-0.0575982	0.838438
PeakCount	C22orf46	0.0577934	0.837897
PeakCount	SATB1	0.057881	0.837654
PeakCount	ZC3H7A	-0.0578958	0.837613
PeakCount	MEMO1P1	0.0580474	0.837193
PeakCount	GNLY	0.0581237	0.836982
PeakCount	DNASE2	-0.0581363	0.836947
PeakCount	MOSPD2	0.0581431	0.836928
PeakCount	ASB3	-0.0582701	0.836577
PeakCount	SNX3	-0.058604	0.835652
PeakCount	NUBP2	0.0586472	0.835532
PeakCount	CREB3L2	-0.0586817	0.835437
PeakCount	ZNF747	0.0589395	0.834723
PeakCount	PDPR	-0.0589903	0.834582
PeakCount	TRAPPC12	0.0590271	0.83448
PeakCount	PTRHD1	0.0591818	0.834052
PeakCount	CCDC88A	0.0592534	0.833854
PeakCount	TSHZ1	-0.0593307	0.83364
PeakCount	CDK2AP2	-0.0594548	0.833296
PeakCount	FAM111A	0.0595587	0.833009
PeakCount	ZNF140	0.0595955	0.832907
PeakCount	POLR2F	-0.0596129	0.832859
PeakCount	ARPC2	0.0597592	0.832454
PeakCount	PSD3	-0.0597871	0.832377
PeakCount	RETREG3	-0.0597969	0.83235
PeakCount	IQCH-AS1	-0.0598424	0.832224
PeakCount	PTPRJ	0.0598904	0.832091
PeakCount	RNF225	0.0599483	0.831931
PeakCount	EIF5A	-0.0603873	0.830716
PeakCount	C11orf54	-0.0604497	0.830544
PeakCount	FOXO1	-0.0608005	0.829574
PeakCount	HRAS	-0.0608049	0.829562
PeakCount	PBX2	-0.0608205	0.829518
PeakCount	PYGO2	-0.0608913	0.829323
PeakCount	TAB1	-0.0608914	0.829322
PeakCount	SYNE1	0.0609255	0.829228
PeakCount	FYTTD1	-0.0609725	0.829098
PeakCount	PSMD4	0.061398	0.827922
PeakCount	ODF2	-0.0615112	0.827609
PeakCount	ADGRF1	-0.0615495	0.827503
PeakCount	TCEA2	-0.0617173	0.827039
PeakCount	ZNF880	-0.0618802	0.826589
PeakCount	MGAT1	0.0620952	0.825995
PeakCount	TUBBP5	0.0621053	0.825967
PeakCount	ZNF608	0.0623493	0.825293
PeakCount	L3MBTL4	0.0624731	0.824951
PeakCount	ID1	0.0626028	0.824593
PeakCount	ACYP1	-0.0628737	0.823845
PeakCount	EMC8	0.0631633	0.823045
PeakCount	CDCA7L	-0.0632213	0.822885
PeakCount	PPHLN1	0.0633173	0.82262
PeakCount	CTSV	0.0633555	0.822515
PeakCount	CUTALP	-0.063479	0.822174
PeakCount	ZBTB37	-0.0636512	0.821699
PeakCount	FHL2	0.0637202	0.821508
PeakCount	ZNF518A	-0.0637733	0.821362
PeakCount	CACNB1	0.0639863	0.820774
PeakCount	AATBC	0.0645516	0.819215
PeakCount	EXOSC7	-0.0646547	0.81893
PeakCount	NPRL3	-0.0647185	0.818754
PeakCount	COMMD5	-0.0648387	0.818423
PeakCount	AFF3	0.0649905	0.818004
PeakCount	C1orf109	-0.0650391	0.81787
PeakCount	BECN1	0.0651564	0.817547
PeakCount	TMEM63B	-0.0652589	0.817264
PeakCount	EPHB3	-0.065433	0.816784
PeakCount	GEMIN4	0.0654479	0.816744
PeakCount	GUSBP1	-0.0654871	0.816635
PeakCount	STX19	-0.0655939	0.816341
PeakCount	KIAA0100	0.0656256	0.816254
PeakCount	LAMA3	-0.065649	0.816189
PeakCount	CCDC88C	-0.0657413	0.815935
PeakCount	SDCCAG8	0.0658146	0.815733
PeakCount	KAT7	0.0659686	0.815309
PeakCount	PRCC	0.0660316	0.815135
PeakCount	TRIM5	-0.0662564	0.814516
PeakCount	WWC2	-0.0665636	0.813669
PeakCount	PHF8	-0.0666641	0.813393
PeakCount	STX7	0.0668477	0.812887
PeakCount	COL5A2	-0.0670576	0.812309
PeakCount	C11orf1	0.0671814	0.811968
PeakCount	YWHAZ	-0.0671892	0.811947
PeakCount	ENSG00000275234	-0.0672142	0.811878
PeakCount	PGK1	-0.0675897	0.810845
PeakCount	GPANK1	-0.0676338	0.810723
PeakCount	ARHGAP1	0.0677566	0.810385
PeakCount	PIP4K2C	0.0680132	0.809679
PeakCount	IRAK1	0.0681199	0.809386
PeakCount	RETSAT	0.0681763	0.809231
PeakCount	PPP1R26	-0.0682788	0.808949
PeakCount	POLR1C	0.0683657	0.80871
PeakCount	JOSD1	0.0684268	0.808542
PeakCount	FUZ	-0.0684308	0.808531
PeakCount	JUP	-0.0689315	0.807154
PeakCount	LINC00278	0.0689716	0.807044
PeakCount	DCN	0.06902	0.806911
PeakCount	C4orf19	0.0690221	0.806905
PeakCount	WDR81	-0.0691712	0.806495
PeakCount	PREX1	0.0692952	0.806154
PeakCount	TBL3	0.0694384	0.805761
PeakCount	LIN52	0.0696164	0.805272
PeakCount	CDIN1	0.0696686	0.805128
PeakCount	CRACDL	-0.069719	0.80499
PeakCount	FKRP	-0.0697941	0.804783
PeakCount	CYP4V2	-0.0698413	0.804654
PeakCount	FLYWCH1	-0.0699657	0.804312
PeakCount	PIK3C2A	0.0700399	0.804108
PeakCount	RABGAP1	-0.0702082	0.803646
PeakCount	TPRG1	-0.0704918	0.802867
PeakCount	APPBP2	-0.0705498	0.802708
PeakCount	MAGI3	-0.07058	0.802625
PeakCount	KDM6B	-0.0707005	0.802294
PeakCount	ZNF440	-0.0707336	0.802203
PeakCount	DAB2IP	-0.0709086	0.801723
PeakCount	TRAPPC10	-0.0710081	0.80145
PeakCount	EIF4EBP1	-0.0710239	0.801407
PeakCount	FAM168A	-0.0711964	0.800933
PeakCount	USF1	0.0712468	0.800795
PeakCount	SLC19A2	-0.0714447	0.800252
PeakCount	WDR53	0.0718432	0.799159
PeakCount	PPFIA1	-0.0718732	0.799076
PeakCount	RAMAC	0.0720132	0.798692
PeakCount	LYPD3	0.0720956	0.798466
PeakCount	TRIM33	0.0723742	0.797702
PeakCount	ACTR1B	-0.0724466	0.797504
PeakCount	MPZL1	-0.0725017	0.797353
PeakCount	TTLL5	-0.0725686	0.797169
PeakCount	ATP2C2	0.0726011	0.79708
PeakCount	NRP1	0.0726079	0.797062
PeakCount	SRPRB	-0.0727167	0.796764
PeakCount	SLITRK6	0.0728214	0.796477
PeakCount	GPRC5C	-0.0728606	0.796369
PeakCount	HSPBAP1	-0.0728677	0.79635
PeakCount	PTPRZ1	0.0728791	0.796318
PeakCount	EIF3C	0.0729157	0.796218
PeakCount	SH2B3	-0.0729462	0.796134
PeakCount	BTBD2	0.0730775	0.795775
PeakCount	KLF6	-0.0730836	0.795758
PeakCount	SRF	0.0732045	0.795427
PeakCount	RPS28P7	0.0733804	0.794945
PeakCount	HECW2	0.0740129	0.793212
PeakCount	ZNF532	0.0740959	0.792985
PeakCount	ZNF175	-0.0741456	0.792849
PeakCount	KLF16	0.074212	0.792667
PeakCount	TNIK	0.0744719	0.791956
PeakCount	RDH12	-0.0745054	0.791864
PeakCount	COMMD3	0.0745177	0.79183
PeakCount	BCL2L13	-0.0745554	0.791727
PeakCount	LRRC3	-0.0747922	0.791079
PeakCount	PRELID1P6	-0.074853	0.790913
PeakCount	C12orf29	0.0749396	0.790676
PeakCount	PRDM10	0.0749409	0.790672
PeakCount	CCNE1	0.0749489	0.790651
PeakCount	UQCC2	0.0749554	0.790633
PeakCount	CDC14B	-0.0750093	0.790485
PeakCount	PRSS22	-0.0750232	0.790447
PeakCount	HIPK3	0.0750627	0.790339
PeakCount	STYXL1	-0.075148	0.790106
PeakCount	SEMA4B	-0.0751677	0.790052
PeakCount	IRAG1	-0.075248	0.789832
PeakCount	NEDD8	0.0753078	0.789669
PeakCount	ARG2	-0.075401	0.789414
PeakCount	ENSG00000284691	0.075475	0.789212
PeakCount	ZNF746	0.0755392	0.789036
PeakCount	IL4R	-0.0756488	0.788736
PeakCount	DAB2	0.0756543	0.788721
PeakCount	FAM200B	0.0756574	0.788713
PeakCount	XPO5	-0.0759407	0.787938
PeakCount	ITGA3	0.0759758	0.787842
PeakCount	ENSG00000224307	-0.076182	0.787279
PeakCount	ZNF768	-0.0762704	0.787037
PeakCount	LIMK1	0.0763848	0.786724
PeakCount	ARMCX5	0.0764506	0.786545
PeakCount	AKT1	-0.0764838	0.786454
PeakCount	SLC39A7	0.076505	0.786396
PeakCount	MANBA	0.0765143	0.786371
PeakCount	UGDH	-0.076522	0.78635
PeakCount	ATP9B	-0.0765419	0.786295
PeakCount	MTERF3	0.0765541	0.786262
PeakCount	HNRNPD	-0.0765813	0.786187
PeakCount	ADAM19	-0.0767761	0.785655
PeakCount	BMT2	0.0768128	0.785555
PeakCount	FBP1	-0.0768315	0.785504
PeakCount	DEDD2	-0.0768636	0.785416
PeakCount	MVD	-0.0770065	0.785026
PeakCount	TIMM8B	-0.0771073	0.784751
PeakCount	PCYOX1	-0.0773705	0.784032
PeakCount	ZFYVE28	-0.0774301	0.783869
PeakCount	AP3M1	-0.0775367	0.783578
PeakCount	CYB5A	-0.0777017	0.783128
PeakCount	CCDC80	0.0780165	0.782269
PeakCount	BORCS6	0.0780493	0.782179
PeakCount	APBB2	0.0781975	0.781775
PeakCount	AKR1C3	-0.0782224	0.781707
PeakCount	OSER1-DT	-0.0786325	0.780588
PeakCount	UBA6-AS1	-0.0786793	0.78046
PeakCount	FARP2	0.0787251	0.780335
PeakCount	MED13L	0.078761	0.780238
PeakCount	KLHDC10	-0.0790286	0.779508
PeakCount	RERE	-0.0790908	0.779338
PeakCount	NRARP	0.079106	0.779297
PeakCount	ATG10	0.079152	0.779171
PeakCount	SLC20A2	0.0792965	0.778777
PeakCount	TGFBR2	0.0793734	0.778568
PeakCount	NECTIN1	-0.0794127	0.778461
PeakCount	XKR8	0.0794716	0.7783
PeakCount	EIF4A2	0.0795775	0.778012
PeakCount	YBX1P10	0.0795847	0.777992
PeakCount	CLEC10A	0.0798374	0.777304
PeakCount	COL14A1	-0.0799344	0.777039
PeakCount	SUMF1	0.0799587	0.776973
PeakCount	SP2	-0.0801595	0.776426
PeakCount	MTCL1	-0.0801976	0.776322
PeakCount	NOTCH3	-0.0802259	0.776245
PeakCount	TGFBRAP1	-0.080283	0.77609
PeakCount	PCGF1	-0.0804782	0.775558
PeakCount	ANTXR1	0.0805048	0.775486
PeakCount	ADARB2	-0.0805255	0.775429
PeakCount	RUFY2	0.0805295	0.775418
PeakCount	SLC44A5	0.0809053	0.774395
PeakCount	PLEKHO1	-0.0809593	0.774248
PeakCount	EDEM1	0.0810061	0.774121
PeakCount	COX19	0.08108	0.77392
PeakCount	DEPDC5	-0.0810835	0.77391
PeakCount	TMEM141	-0.0812589	0.773433
PeakCount	NUP62	-0.0813168	0.773275
PeakCount	LARGE1	0.0813626	0.773151
PeakCount	CBL	0.0815416	0.772664
PeakCount	CENPJ	0.0819598	0.771526
PeakCount	LAMTOR1	-0.0821697	0.770956
PeakCount	EMSY	0.0821871	0.770908
PeakCount	POLDIP3	-0.0821888	0.770904
PeakCount	UFC1	0.0823197	0.770548
PeakCount	RNF152	-0.0823325	0.770513
PeakCount	DENND3	0.0824018	0.770325
PeakCount	DYNLL1	-0.0826227	0.769724
PeakCount	MVB12A	-0.082695	0.769528
PeakCount	ADNP	0.0828645	0.769067
PeakCount	TRPC4AP	-0.0828783	0.76903
PeakCount	CD2BP2	-0.0828918	0.768993
PeakCount	THAP6	-0.083004	0.768688
PeakCount	FAM98C	-0.0830563	0.768546
PeakCount	SLC25A44	-0.0830595	0.768537
PeakCount	CEACAM6	0.0832347	0.768061
PeakCount	RAB30	-0.0833266	0.767812
PeakCount	RNASEH1	0.0834042	0.767601
PeakCount	CSNK1G1	-0.0834481	0.767482
PeakCount	B3GALT4	-0.0836867	0.766834
PeakCount	SELENOP	0.0837663	0.766618
PeakCount	ANXA8	0.0837883	0.766558
PeakCount	LAMB3	0.0838709	0.766334
PeakCount	SFXN2	0.0840561	0.765831
PeakCount	TMF1	-0.0841073	0.765692
PeakCount	UHRF2	0.0842535	0.765296
PeakCount	TTI1	0.0846017	0.764351
PeakCount	ANGEL1	0.0846894	0.764113
PeakCount	PPP2R3A	0.0847153	0.764042
PeakCount	CD47	-0.0851337	0.762908
PeakCount	BRWD3	0.0852739	0.762528
PeakCount	PIM3	-0.085506	0.761898
PeakCount	EXOC1	0.0857617	0.761206
PeakCount	UBE2B	-0.0857674	0.76119
PeakCount	LINC00958	0.0857756	0.761168
PeakCount	DYNC2LI1	0.0858544	0.760954
PeakCount	WSB2	-0.0859376	0.760729
PeakCount	PDCD6IP	0.0861326	0.760201
PeakCount	CUX1	0.0861411	0.760178
PeakCount	ELOVL6	0.0861574	0.760134
PeakCount	TMPRSS11F	0.0861621	0.760121
PeakCount	ANOS1	0.0862446	0.759897
PeakCount	ADH7	0.0862864	0.759784
PeakCount	ATG9A	-0.0862917	0.75977
PeakCount	TNFRSF1A	0.086422	0.759417
PeakCount	C15orf39	0.0864806	0.759258
PeakCount	PODXL2	-0.0865804	0.758988
PeakCount	PRPF31	-0.0868007	0.758392
PeakCount	ZFX	-0.086833	0.758304
PeakCount	RNH1	-0.0870709	0.75766
PeakCount	SRA1	0.0872475	0.757182
PeakCount	TMEM164	-0.0873285	0.756963
PeakCount	ADAD2	-0.0873523	0.756899
PeakCount	PRKRA	0.087371	0.756848
PeakCount	NSRP1	-0.0873852	0.75681
PeakCount	BRK1	0.0877203	0.755903
PeakCount	FOXK2	0.0877232	0.755895
PeakCount	PDXK	0.0880971	0.754884
PeakCount	RGS3	0.0881119	0.754844
PeakCount	PTGES2	-0.088153	0.754733
PeakCount	FCHO2	0.0882343	0.754513
PeakCount	WDR5	0.0882895	0.754364
PeakCount	ZNF816	0.0883383	0.754232
PeakCount	AGO1	0.0883575	0.75418
PeakCount	TBC1D7	-0.088448	0.753936
PeakCount	PITX1	-0.088531	0.753711
PeakCount	ATXN7	-0.0885334	0.753705
PeakCount	FLG2	0.0886065	0.753507
PeakCount	RAD50	0.0887485	0.753124
PeakCount	PCNX3	0.0887788	0.753042
PeakCount	PCID2	0.0888146	0.752945
PeakCount	HMGA1	-0.0888507	0.752848
PeakCount	LMTK2	-0.0888958	0.752726
PeakCount	ATG2A	0.089115	0.752134
PeakCount	RPS6KA5	-0.0892101	0.751877
PeakCount	GCLC	0.0893535	0.75149
PeakCount	TRMT61A	-0.0893951	0.751377
PeakCount	CAVIN1	0.0898623	0.750116
PeakCount	USP22	0.0898924	0.750035
PeakCount	ZBTB34	0.0899592	0.749854
PeakCount	C11orf95	0.0900137	0.749707
PeakCount	AEN	0.0900764	0.749538
PeakCount	ENSG00000288398	0.0900851	0.749515
PeakCount	VTI1B	0.0900902	0.749501
PeakCount	PPP2CA	0.0901212	0.749417
PeakCount	COL1A2	0.0905981	0.748131
PeakCount	ZNF8	-0.0906061	0.748109
PeakCount	AP3D1	-0.0906369	0.748026
PeakCount	DCAF10	0.090803	0.747578
PeakCount	FGFR3	-0.0908368	0.747487
PeakCount	ELMO3	-0.0910229	0.746985
PeakCount	CDK19	0.0911797	0.746563
PeakCount	ACP7	-0.0912294	0.746429
PeakCount	BABAM2	-0.0913003	0.746238
PeakCount	MX2	-0.0913202	0.746184
PeakCount	LTBR	-0.0913327	0.74615
PeakCount	CD74	-0.0913339	0.746147
PeakCount	PPM1L	-0.0916072	0.745411
PeakCount	GALM	0.091609	0.745406
PeakCount	TUBA1C	0.091668	0.745247
PeakCount	ABTB1	-0.0917537	0.745016
PeakCount	ZNF821	-0.0917706	0.74497
PeakCount	GABPB2	0.0918288	0.744814
PeakCount	ABHD17B	0.0919849	0.744393
PeakCount	EXTL3	0.0919898	0.74438
PeakCount	TOP3A	-0.0920525	0.744211
PeakCount	MYORG	-0.0920628	0.744183
PeakCount	MGA	-0.0920652	0.744177
PeakCount	DMKN	0.0922724	0.743619
PeakCount	TBC1D8B	0.092343	0.743429
PeakCount	LPIN2	-0.0923789	0.743332
PeakCount	BIVM	-0.0924261	0.743205
PeakCount	PHF20	-0.0924812	0.743057
PeakCount	ARMC5	-0.0924977	0.743012
PeakCount	TFB1M	0.0926783	0.742526
PeakCount	RAD23B	-0.0930102	0.741633
PeakCount	NOMO3	0.0931451	0.74127
PeakCount	DENND2D	-0.0931768	0.741185
PeakCount	EHD4	0.0935194	0.740264
PeakCount	MYL6	-0.0937069	0.73976
PeakCount	LRIG3	0.0937386	0.739674
PeakCount	GANC	0.0937459	0.739655
PeakCount	JADE2	0.0938225	0.739449
PeakCount	FAM83A	0.0939014	0.739237
PeakCount	STAG3L4	0.0941471	0.738576
PeakCount	ABL1	0.094152	0.738563
PeakCount	ARHGEF28	-0.0941909	0.738459
PeakCount	AP1B1	-0.0942038	0.738424
PeakCount	UBQLN2	0.0942306	0.738352
PeakCount	TNFAIP1	-0.0943698	0.737978
PeakCount	ARMC7	-0.0944422	0.737783
PeakCount	MAOB	0.094443	0.737781
PeakCount	LAMP1	0.09459	0.737386
PeakCount	CORO2A	0.0949869	0.736321
PeakCount	TGFB1	0.0950992	0.736019
PeakCount	MAP7	0.0954719	0.735019
PeakCount	TMEM47	-0.0954952	0.734956
PeakCount	SEMA4C	0.0955416	0.734832
PeakCount	CALCOCO2	0.0956398	0.734568
PeakCount	TBC1D14	0.0957801	0.734192
PeakCount	CTSB	-0.095796	0.734149
PeakCount	TRIM32	-0.0959079	0.733849
PeakCount	HBEGF	0.0959353	0.733776
PeakCount	PPM1M	-0.096031	0.733519
PeakCount	RASA4CP	-0.0960415	0.733491
PeakCount	CORO1B	-0.09608	0.733387
PeakCount	AP1M2	0.0960883	0.733365
PeakCount	CHKA	-0.0961312	0.73325
PeakCount	ICA1	-0.0961991	0.733068
PeakCount	POLR1H	0.0962527	0.732924
PeakCount	WAC-AS1	0.0964246	0.732463
PeakCount	RAB11FIP1	-0.096431	0.732446
PeakCount	ARRDC3	-0.0965183	0.732212
PeakCount	B3GNT7	-0.0965628	0.732093
PeakCount	GSTM4	-0.0966065	0.731976
PeakCount	SFXN4	-0.0967297	0.731646
PeakCount	NLRX1	0.0967947	0.731472
PeakCount	NOSIP	-0.0968883	0.731221
PeakCount	MAPKAPK5-AS1	-0.0969441	0.731071
PeakCount	EGR1	-0.0970052	0.730908
PeakCount	SYNJ2	-0.0971174	0.730607
PeakCount	ADGRE4P	0.0972257	0.730317
PeakCount	MRPS11	0.0972488	0.730255
PeakCount	COL6A3	0.0972637	0.730215
PeakCount	CTSH	0.097384	0.729893
PeakCount	SLC25A14	-0.0974199	0.729797
PeakCount	MARF1	-0.0974266	0.729779
PeakCount	GULP1	0.0974685	0.729667
PeakCount	JPT2	0.0975089	0.729558
PeakCount	PBX1	-0.0975293	0.729504
PeakCount	SESN3	-0.0976165	0.72927
PeakCount	CENPBD1	0.0976604	0.729153
PeakCount	SLC4A11	0.0979047	0.728499
PeakCount	BTBD11	-0.098016	0.728201
PeakCount	ABHD14B	0.0981639	0.727805
PeakCount	SOX6	-0.0982483	0.727579
PeakCount	AP5Z1	-0.0983823	0.727221
PeakCount	SOCS3	0.0984722	0.72698
PeakCount	ASPHD2	0.0984732	0.726978
PeakCount	SFN	-0.0984905	0.726931
PeakCount	ALDH6A1	-0.0987089	0.726347
PeakCount	CHERP	0.098732	0.726286
PeakCount	KLHL22	0.0988071	0.726085
PeakCount	GADD45A	-0.0988237	0.72604
PeakCount	PLEKHA2	0.0989081	0.725815
PeakCount	TMEM60	0.0989327	0.725749
PeakCount	CPEB3	-0.0989405	0.725728
PeakCount	PKN2	-0.0990134	0.725533
PeakCount	KIF22	0.0990516	0.725431
PeakCount	CSPP1	0.0991938	0.725051
PeakCount	LRRK1	-0.0991965	0.725044
PeakCount	BRD3OS	-0.0992427	0.724921
PeakCount	LPCAT4	0.0993753	0.724566
PeakCount	ZNF197	0.0994586	0.724344
PeakCount	CERCAM	-0.0995637	0.724063
PeakCount	ARL8A	0.0996207	0.72391
PeakCount	NBR1	-0.0998501	0.723298
PeakCount	FAM120AOS	-0.0999976	0.722904
PeakCount	RBM15B	-0.10002	0.722845
PeakCount	FRAT1	0.100206	0.722347
PeakCount	KRT5	-0.100333	0.722009
PeakCount	PLXNA1	0.100596	0.721306
PeakCount	SOD1	0.100846	0.72064
PeakCount	CUTA	-0.101133	0.719874
PeakCount	MIATNB	-0.1012	0.719696
PeakCount	ACTR3C	0.101252	0.719557
PeakCount	HECTD2	-0.101407	0.719142
PeakCount	OAZ1	-0.101433	0.719073
PeakCount	TNFAIP3	-0.101613	0.718595
PeakCount	POU2F1	0.101619	0.718579
PeakCount	SDR42E1	0.101619	0.718577
PeakCount	SSU72	-0.101736	0.718265
PeakCount	ERC1	0.101762	0.718196
PeakCount	EIF2B2	0.101788	0.718126
PeakCount	NOP56	0.102086	0.717334
PeakCount	BRD3	-0.102128	0.717222
PeakCount	PTPN14	-0.102144	0.717178
PeakCount	AKNA	0.102199	0.717033
PeakCount	SNHG15	-0.102359	0.716607
PeakCount	GNAQ	-0.102375	0.716564
PeakCount	ABCB1	0.102451	0.71636
PeakCount	SEPTIN6	-0.102543	0.716117
PeakCount	OCEL1	0.102595	0.715977
PeakCount	PPWD1	0.102686	0.715735
PeakCount	C9orf85	-0.102687	0.715733
PeakCount	KLF5	0.102697	0.715707
PeakCount	PDE5A	-0.10273	0.715618
PeakCount	ATF7IP	0.102807	0.715414
PeakCount	MOAP1	-0.102819	0.715381
PeakCount	RRAD	0.102937	0.715067
PeakCount	ENSG00000230882	0.102974	0.714968
PeakCount	ADGRE5	0.102993	0.714919
PeakCount	MACROD1	-0.103275	0.714168
PeakCount	POFUT1	0.103402	0.71383
PeakCount	SPAG17	-0.103491	0.713593
PeakCount	IL1RAP	0.103534	0.713478
PeakCount	PART1	-0.103671	0.713116
PeakCount	MYL9	-0.103691	0.713062
PeakCount	KREMEN1	-0.103738	0.712936
PeakCount	ZNF420	-0.104015	0.7122
PeakCount	SIDT2	-0.104024	0.712177
PeakCount	TPCN2	-0.104534	0.710822
PeakCount	MRTFB	0.104633	0.710557
PeakCount	MBOAT1	-0.10466	0.710487
PeakCount	CHMP2A	-0.104689	0.71041
PeakCount	SGF29	-0.104731	0.710297
PeakCount	PPP2R2A	-0.10476	0.710221
PeakCount	PRKCA	0.105188	0.709084
PeakCount	GLUL	0.105294	0.708803
PeakCount	RNF123	-0.105332	0.708702
PeakCount	KATNB1	0.105342	0.708675
PeakCount	MAP7D3	-0.105352	0.70865
PeakCount	ZNF738	-0.105423	0.70846
PeakCount	CFAP36	0.10546	0.708363
PeakCount	SYNRG	-0.105521	0.7082
PeakCount	DGKZ	0.10565	0.707858
PeakCount	RITA1	-0.105708	0.707704
PeakCount	MARCKS	-0.105747	0.707602
PeakCount	TXNL1	0.105929	0.707117
PeakCount	PPP1R11	-0.105949	0.707064
PeakCount	CSRNP3	-0.106014	0.706893
PeakCount	TPSD1	0.106079	0.70672
PeakCount	IER2	0.106161	0.706502
PeakCount	TMEM129	-0.106187	0.706435
PeakCount	TSR1	0.106345	0.706014
PeakCount	ADRB2	-0.106541	0.705497
PeakCount	SPRYD4	0.106657	0.705187
PeakCount	C16orf72	0.106673	0.705145
PeakCount	RPL30	0.1067	0.705074
PeakCount	DNAJA3	0.106743	0.70496
PeakCount	IRX4	0.10691	0.704519
PeakCount	SYK	0.106927	0.704474
PeakCount	SPINDOC	-0.106929	0.704467
PeakCount	RPRD2	-0.106933	0.704457
PeakCount	ZBTB9	0.106973	0.704351
PeakCount	AHSA1	0.107071	0.704091
PeakCount	TMEM38A	-0.107151	0.703879
PeakCount	MAEA	0.107274	0.703555
PeakCount	FKTN	0.10742	0.703166
PeakCount	VPS25	0.107462	0.703055
PeakCount	ABCA7	0.107482	0.703003
PeakCount	FAM32A	-0.107677	0.702486
PeakCount	RABGAP1L	-0.107776	0.702226
PeakCount	COQ10B	0.107796	0.702172
PeakCount	CCSER2	0.107939	0.701793
PeakCount	PBXIP1	-0.108016	0.701591
PeakCount	MN1	0.108089	0.701398
PeakCount	ENSG00000284606	-0.108192	0.701124
PeakCount	STK16	-0.108197	0.701111
PeakCount	NAV2	0.108378	0.700632
PeakCount	STUB1	0.108412	0.700542
PeakCount	ANO10	-0.108805	0.699503
PeakCount	EAPP	0.108864	0.699346
PeakCount	SMARCA1	0.109027	0.698917
PeakCount	SLC31A1	-0.109255	0.698314
PeakCount	NASP	0.109318	0.698147
PeakCount	RPL37A	0.109372	0.698005
PeakCount	FAN1	0.109457	0.69778
PeakCount	NIPAL4	0.109741	0.697032
PeakCount	NLE1	-0.109879	0.696667
PeakCount	EIF3G	0.109931	0.696529
PeakCount	TMEM59	0.110048	0.69622
PeakCount	ERMARD	0.110094	0.6961
PeakCount	SPAG9	0.110115	0.696044
PeakCount	TMTC2	0.110292	0.695577
PeakCount	MAF1	-0.110312	0.695524
PeakCount	PHKA1	0.110488	0.69506
PeakCount	SCAPER	-0.110558	0.694876
PeakCount	NCOA3	0.110702	0.694495
PeakCount	THOC1	-0.11077	0.694317
PeakCount	EXOSC1	0.110888	0.694003
PeakCount	ATG4D	-0.110943	0.693858
PeakCount	GCFC2	0.111045	0.693592
PeakCount	FOXO3	-0.111082	0.693495
PeakCount	FGD6	-0.11122	0.693129
PeakCount	THRAP3	-0.111369	0.692737
PeakCount	CDC25B	0.111527	0.692322
PeakCount	FNBP1	-0.1116	0.692128
PeakCount	RPL36AL	-0.111759	0.691708
PeakCount	PRKD3	0.111765	0.691694
PeakCount	CACHD1	0.111977	0.691137
PeakCount	FBXO9	-0.112008	0.691054
PeakCount	GLCE	-0.112035	0.690984
PeakCount	KDF1	-0.112122	0.690755
PeakCount	ACTR5	-0.112168	0.690632
PeakCount	CYTOR	0.112208	0.690526
PeakCount	SWI5	0.112213	0.690514
PeakCount	MED16	-0.112318	0.690238
PeakCount	ENSG00000283674	0.112429	0.689946
PeakCount	KIF13B	0.112666	0.689323
PeakCount	TRMT44	-0.112692	0.689255
PeakCount	UST	0.112825	0.688905
PeakCount	KDSR	-0.112893	0.688724
PeakCount	ADGRL1	-0.112962	0.688543
PeakCount	EPHA2	-0.113158	0.688028
PeakCount	FUT2	0.113458	0.68724
PeakCount	ATP1B3	-0.113633	0.68678
PeakCount	LPCAT3	0.113644	0.686751
PeakCount	SLC38A10	-0.113685	0.686643
PeakCount	CACFD1	0.113802	0.686335
PeakCount	NAB2	-0.113803	0.686334
PeakCount	PCBD1	-0.113851	0.686208
PeakCount	BCL2	0.113991	0.68584
PeakCount	MED28	-0.11407	0.685631
PeakCount	KCNAB2	0.114095	0.685566
PeakCount	INO80D	0.114105	0.68554
PeakCount	USP40	0.1142	0.68529
PeakCount	NSD1	0.114219	0.685241
PeakCount	CMIP	0.114232	0.685207
PeakCount	STRN	0.114311	0.685
PeakCount	ERMP1	0.114453	0.684627
PeakCount	CLEC7A	0.114456	0.684619
PeakCount	PON2	0.114485	0.684542
PeakCount	TBC1D22A	0.114588	0.684273
PeakCount	ITGB1P1	0.114721	0.683924
PeakCount	DAPK1	0.11477	0.683794
PeakCount	ZNF629	0.114828	0.683643
PeakCount	TLK1	-0.114889	0.683482
PeakCount	CCNDBP1	-0.114977	0.683251
PeakCount	SYNM	0.115025	0.683127
PeakCount	MEST	0.115172	0.682741
PeakCount	COL6A2	0.115177	0.682727
PeakCount	MTF1	-0.115306	0.682389
PeakCount	ENSG00000271254	-0.115529	0.681804
PeakCount	ZNF574	0.11553	0.681803
PeakCount	CYBRD1	-0.115629	0.681543
PeakCount	SORL1	-0.115696	0.681367
PeakCount	NCK2	-0.115844	0.68098
PeakCount	NF2	0.11601	0.680545
PeakCount	DHX32	-0.11621	0.680021
PeakCount	BAZ2B	0.116336	0.67969
PeakCount	SCARB2	0.116338	0.679686
PeakCount	SMPD1	-0.116377	0.679584
PeakCount	FMNL3	-0.116414	0.679487
PeakCount	NSMF	-0.116471	0.679337
PeakCount	ZFAT	-0.116514	0.679224
PeakCount	CUL3	-0.116547	0.679139
PeakCount	SCAMP4	-0.116616	0.678957
PeakCount	AKAP9	0.116704	0.678726
PeakCount	LHPP	-0.116754	0.678597
PeakCount	PPARA	-0.116758	0.678585
PeakCount	RBMS2	0.116885	0.678254
PeakCount	ACBD6	-0.11708	0.677745
PeakCount	NAT10	0.117178	0.677487
PeakCount	AMOT	0.117206	0.677415
PeakCount	TRAPPC9	0.117231	0.677349
PeakCount	WASH3P	-0.11728	0.67722
PeakCount	SLC25A28	-0.117319	0.677119
PeakCount	DSTN	-0.11735	0.677038
PeakCount	MBP	-0.117484	0.676686
PeakCount	SLC9A7	0.117501	0.676643
PeakCount	MAGI1	-0.117566	0.676471
PeakCount	TMEM131	-0.117654	0.676241
PeakCount	SWAP70	-0.117841	0.675753
PeakCount	DPM2	-0.11785	0.67573
PeakCount	SLC36A1	-0.117909	0.675577
PeakCount	NUDT18	0.118032	0.675254
PeakCount	SLC5A1	-0.118171	0.674891
PeakCount	RAB33B-AS1	0.118268	0.674638
PeakCount	TADA1	-0.118321	0.6745
PeakCount	CCN2	0.118586	0.673808
PeakCount	EARS2	0.118631	0.67369
PeakCount	C19orf47	0.118697	0.673519
PeakCount	PRUNE1	0.118939	0.672887
PeakCount	ZNF71	-0.119115	0.672427
PeakCount	ADAP1	0.119216	0.672165
PeakCount	CNOT4	0.119294	0.67196
PeakCount	FOXC1	0.119355	0.671802
PeakCount	EFL1	0.11952	0.671371
PeakCount	ZNF503-AS1	-0.119549	0.671296
PeakCount	ARRB1	-0.119549	0.671295
PeakCount	SP1	-0.119642	0.671052
PeakCount	TEFM	0.119665	0.670994
PeakCount	MAT2A	0.119897	0.670388
PeakCount	PRPF19	0.119961	0.670221
PeakCount	POLD2	-0.120006	0.670105
PeakCount	AKAP11	0.120155	0.669716
PeakCount	KMT5B	-0.12033	0.669261
PeakCount	ALCAM	-0.120331	0.669258
PeakCount	RAE1	0.120681	0.668347
PeakCount	RCBTB1	-0.120734	0.668208
PeakCount	SIX5	0.121061	0.667357
PeakCount	SLC40A1	-0.121102	0.667251
PeakCount	FDPS	-0.121132	0.667172
PeakCount	CDK12	0.121148	0.667131
PeakCount	FZD10-AS1	-0.121253	0.666857
PeakCount	CLUH	0.121326	0.666669
PeakCount	DPF2	-0.12134	0.66663
PeakCount	MARK1	0.121502	0.66621
PeakCount	ENO2	-0.121519	0.666167
PeakCount	FAM126B	0.121521	0.666161
PeakCount	PRKY	-0.121653	0.665818
PeakCount	SHANK2	-0.121972	0.664989
PeakCount	SKI	-0.122179	0.664451
PeakCount	PRICKLE3	0.122364	0.66397
PeakCount	TMEM99	0.122384	0.663918
PeakCount	PHF19	-0.122395	0.66389
PeakCount	PLBD2	-0.122524	0.663554
PeakCount	MFSD8	-0.122552	0.663483
PeakCount	POLR3B	0.122666	0.663186
PeakCount	CTPS1	0.122888	0.66261
PeakCount	C14orf28	-0.123135	0.661968
PeakCount	TMEM144	-0.123306	0.661525
PeakCount	IGHG4	0.123537	0.660926
PeakCount	ORC2	-0.12374	0.660399
PeakCount	RHOV	0.124023	0.659665
PeakCount	KIDINS220	0.124034	0.659637
PeakCount	ECI2	-0.124414	0.658652
PeakCount	MAP4K5	-0.124743	0.6578
PeakCount	NOM1	-0.124786	0.65769
PeakCount	ARIH1	0.1248	0.657654
PeakCount	RNF25	-0.125037	0.657039
PeakCount	TXLNGY	0.125306	0.656344
PeakCount	PSMD3	0.125375	0.656166
PeakCount	CLDN8	0.125504	0.655831
PeakCount	GRHL2	-0.125505	0.655829
PeakCount	PNKP	-0.125515	0.655803
PeakCount	TBCEL	-0.125555	0.6557
PeakCount	PLXNB2	-0.125577	0.655644
PeakCount	DHX37	-0.125612	0.655554
PeakCount	ZNF417	-0.125655	0.655442
PeakCount	PVR	-0.125743	0.655213
PeakCount	ZBED5	-0.12622	0.65398
PeakCount	TXLNA	-0.126304	0.653765
PeakCount	WAC	-0.126333	0.653689
PeakCount	GRK6	0.126358	0.653624
PeakCount	FLOT2	-0.126381	0.653564
PeakCount	C12orf66	0.126418	0.65347
PeakCount	DDHD2	-0.1265	0.653259
PeakCount	EIF6	0.126772	0.652557
PeakCount	SLC25A1	0.126829	0.652407
PeakCount	DDHD1	0.126984	0.65201
PeakCount	BTBD9	0.127132	0.651628
PeakCount	CPSF1	-0.127168	0.651535
PeakCount	NAALADL2	-0.12719	0.651477
PeakCount	TXNL4A	0.127214	0.651416
PeakCount	FAT1	0.127236	0.651359
PeakCount	FZD5	0.127245	0.651335
PeakCount	VDAC2	0.127419	0.650887
PeakCount	EXOSC2	-0.127511	0.65065
PeakCount	PCBP4	0.127798	0.649909
PeakCount	ATF5	0.127886	0.649682
PeakCount	TMCC1	-0.127886	0.649681
PeakCount	CDR2	-0.127937	0.64955
PeakCount	BCL11A	0.127967	0.649473
PeakCount	TYW1	0.128189	0.648902
PeakCount	PEX14	-0.12829	0.64864
PeakCount	SNHG29	-0.12873	0.647509
PeakCount	DGKE	0.128785	0.647368
PeakCount	ENSG00000170846	-0.128826	0.647262
PeakCount	CAPN1	-0.128826	0.647261
PeakCount	PPID	0.128834	0.64724
PeakCount	HTR7P1	-0.128883	0.647115
PeakCount	CSRP1	-0.128903	0.647063
PeakCount	METTL1	-0.128949	0.646944
PeakCount	PDZRN3	-0.128988	0.646845
PeakCount	SUOX	-0.128991	0.646837
PeakCount	THNSL2	-0.129319	0.645992
PeakCount	GNG4	0.129334	0.645955
PeakCount	JAK1	0.129376	0.645846
PeakCount	TUT7	-0.129432	0.645703
PeakCount	OXR1	-0.129773	0.644826
PeakCount	ZNF317	-0.129774	0.644822
PeakCount	CRYZL1	0.129953	0.644362
PeakCount	ATG2B	-0.130422	0.643159
PeakCount	GRTP1	0.130541	0.642852
PeakCount	ZNF764	0.130639	0.6426
PeakCount	DCUN1D4	0.130706	0.642428
PeakCount	NSUN4	0.130845	0.642073
PeakCount	VEZF1	-0.13091	0.641905
PeakCount	LAS1L	0.130946	0.641811
PeakCount	OPA3	-0.13096	0.641776
PeakCount	MFN1	0.131054	0.641536
PeakCount	ROMO1	0.131077	0.641477
PeakCount	NUMBL	0.131146	0.641301
PeakCount	ZNF174	-0.131161	0.641261
PeakCount	DMXL2	-0.131204	0.641151
PeakCount	B3GNT3	-0.131221	0.641108
PeakCount	ZNF25	0.131341	0.640799
PeakCount	CHMP1A	0.131407	0.640629
PeakCount	TMEM132B	-0.131817	0.639578
PeakCount	SLC12A8	-0.131818	0.639578
PeakCount	KDM1B	0.131833	0.639539
PeakCount	SLK	0.131973	0.639179
PeakCount	ZNF37A	-0.132046	0.638993
PeakCount	METTL7A	-0.132349	0.638217
PeakCount	MSL3	-0.132437	0.63799
PeakCount	LRP5	-0.132483	0.637873
PeakCount	WDR11	-0.1326	0.637574
PeakCount	CHCHD10	-0.132746	0.637199
PeakCount	PPCDC	0.132899	0.636809
PeakCount	EPN1	-0.13307	0.636371
PeakCount	GPCPD1	-0.133189	0.636067
PeakCount	TTC3	0.133257	0.635893
PeakCount	KAT6A	0.133529	0.635198
PeakCount	ZBTB42	0.13356	0.635118
PeakCount	PLAGL2	0.133606	0.635002
PeakCount	POLR2H	-0.133887	0.634282
PeakCount	B3GNT8	-0.133906	0.634234
PeakCount	FGFBP1	0.133908	0.63423
PeakCount	NFE2L2	-0.133913	0.634216
PeakCount	TRIM27	0.134113	0.633705
PeakCount	CIAO3	0.134233	0.633399
PeakCount	RELL1	0.134426	0.632906
PeakCount	OSBPL5	0.134581	0.63251
PeakCount	RNF7	-0.134635	0.632373
PeakCount	CEMIP	0.134647	0.632343
PeakCount	ITGA6	-0.1348	0.631953
PeakCount	NMT1	0.134824	0.631891
PeakCount	HAL	0.13503	0.631365
PeakCount	CAPN2	-0.135382	0.630468
PeakCount	AGAP1	-0.135758	0.629508
PeakCount	TTLL12	0.135801	0.629399
PeakCount	CTSZ	0.135863	0.629242
PeakCount	PDCD4	-0.135864	0.629239
PeakCount	DKK1	-0.135893	0.629164
PeakCount	ABCD3	0.13595	0.629019
PeakCount	CDC42BPA	0.136035	0.628804
PeakCount	ARHGAP12	0.136095	0.62865
PeakCount	ZHX2	0.136144	0.628526
PeakCount	ZBED4	-0.136241	0.62828
PeakCount	INKA2	-0.136308	0.62811
PeakCount	RPL26P19	0.136313	0.628095
PeakCount	ANAPC5	-0.136736	0.62702
PeakCount	NIPSNAP1	0.136783	0.626899
PeakCount	GLG1	-0.1371	0.626093
PeakCount	THAP8	-0.137211	0.625812
PeakCount	CCDC115	-0.137477	0.625135
PeakCount	LINC01137	0.137557	0.624933
PeakCount	DCTN4	0.137592	0.624842
PeakCount	SENP2	0.13762	0.624772
PeakCount	GLMP	-0.137919	0.624014
PeakCount	CELSR2	-0.138076	0.623613
PeakCount	INTS12	-0.138106	0.623539
PeakCount	SAFB2	-0.138158	0.623406
PeakCount	AFF1	-0.138396	0.622803
PeakCount	MOB3B	-0.138474	0.622603
PeakCount	HDAC4	0.138581	0.622332
PeakCount	STXBP5	0.138886	0.621558
PeakCount	TRPM4	0.139113	0.620985
PeakCount	PDK3	0.139125	0.620953
PeakCount	ETHE1	-0.139256	0.620621
PeakCount	PSMG3	0.139284	0.62055
PeakCount	TPI1	-0.139345	0.620395
PeakCount	CEP104	0.139534	0.619918
PeakCount	ARHGAP35	-0.1397	0.619497
PeakCount	ENTPD1	0.139831	0.619165
PeakCount	UAP1	-0.139939	0.618891
PeakCount	PODNL1	-0.140225	0.618167
PeakCount	ALDH9A1	-0.140345	0.617864
PeakCount	TGIF2	0.140437	0.617631
PeakCount	SH3YL1	0.14053	0.617397
PeakCount	C18orf32	-0.140811	0.616685
PeakCount	S100PBP	0.140862	0.616556
PeakCount	IFT74	0.14104	0.616108
PeakCount	ASB13	0.141155	0.615817
PeakCount	KATNIP	-0.141246	0.615587
PeakCount	NSD2	0.141248	0.615583
PeakCount	ZBTB38	0.141483	0.614989
PeakCount	KCNG1	-0.141696	0.61445
PeakCount	GAB1	-0.141715	0.614402
PeakCount	SUPT20H	-0.141782	0.614234
PeakCount	TNRC6C	-0.14194	0.613834
PeakCount	ENSG00000233834	0.141957	0.613791
PeakCount	EGLN1	0.142802	0.611662
PeakCount	NCKAP1	-0.142845	0.611554
PeakCount	KLF11	-0.142863	0.611508
PeakCount	ENSG00000239556	0.142921	0.611362
PeakCount	GBA	0.142944	0.611302
PeakCount	GID8	-0.142975	0.611226
PeakCount	VDAC1P1	0.143004	0.611151
PeakCount	ABI2	-0.143035	0.611075
PeakCount	SBDSP1	0.143204	0.610647
PeakCount	MCU	0.143226	0.610593
PeakCount	ITGB1BP1	0.143342	0.6103
PeakCount	KDM5D	0.143458	0.610009
PeakCount	LATS1	0.143551	0.609776
PeakCount	ZSCAN25	-0.143578	0.609706
PeakCount	RPAP1	0.143781	0.609196
PeakCount	SUMF2	0.143872	0.608968
PeakCount	C18orf21	0.143911	0.60887
PeakCount	CUL4B	-0.143918	0.608852
PeakCount	EXOSC10	0.143923	0.60884
PeakCount	EIF3J	-0.144074	0.608459
PeakCount	E2F4	0.144137	0.608302
PeakCount	SAR1A	0.144157	0.608251
PeakCount	TBP	0.144367	0.607724
PeakCount	UCHL5	0.144384	0.607681
PeakCount	RPL36	0.144593	0.607155
PeakCount	LY6G6C	-0.144678	0.606941
PeakCount	THEM5	-0.144744	0.606776
PeakCount	KLC3	-0.144917	0.60634
PeakCount	BOP1	0.144925	0.60632
PeakCount	RNF11	-0.145181	0.605679
PeakCount	TIAM2	-0.145313	0.605347
PeakCount	UFSP2	0.145386	0.605164
PeakCount	ZNF408	-0.145524	0.604817
PeakCount	GRAMD4	-0.145777	0.604182
PeakCount	THEM6	0.145782	0.604172
PeakCount	FAM98A	0.145796	0.604135
PeakCount	HCAR2	0.145809	0.604103
PeakCount	LSG1	-0.14584	0.604024
PeakCount	BTG2	-0.146485	0.602409
PeakCount	MLH3	-0.146631	0.602042
PeakCount	CPNE1	-0.146652	0.601991
PeakCount	CD37	0.14671	0.601846
PeakCount	RAB11A	0.146752	0.60174
PeakCount	RASSF10	0.146923	0.601311
PeakCount	TTLL4	-0.146978	0.601175
PeakCount	CEACAM1	0.147088	0.6009
PeakCount	CEP43	-0.147102	0.600864
PeakCount	PCMTD2	0.147152	0.600738
PeakCount	GUSB	0.147234	0.600533
PeakCount	TCOF1	0.147274	0.600432
PeakCount	HACE1	0.147338	0.600274
PeakCount	ITGA5	-0.147379	0.600172
PeakCount	THOC2	-0.147614	0.599584
PeakCount	GCN1	-0.14763	0.599542
PeakCount	SMYD2	-0.147676	0.599428
PeakCount	IDS	-0.147701	0.599367
PeakCount	SFXN3	0.147845	0.599005
PeakCount	S100A4	-0.147856	0.598978
PeakCount	MKRN2OS	0.148048	0.5985
PeakCount	HLA-DMA	0.148049	0.598496
PeakCount	BAG3	0.148107	0.598351
PeakCount	RAB4A	0.148324	0.597811
PeakCount	EIF2D	-0.148361	0.597718
PeakCount	TCTN3	0.148419	0.597572
PeakCount	IVNS1ABP	0.148834	0.596536
PeakCount	C8orf33	0.148866	0.596457
PeakCount	DPH6	0.149064	0.595962
PeakCount	TMEM51	0.149174	0.595689
PeakCount	AP1G1	0.149222	0.595569
PeakCount	FANCA	0.149262	0.595469
PeakCount	MMAB	0.149324	0.595314
PeakCount	ZNF486	0.149501	0.594874
PeakCount	TBC1D3L	0.149543	0.594769
PeakCount	UIMC1	0.14957	0.594702
PeakCount	RYK	-0.149693	0.594395
PeakCount	AGRN	0.150132	0.593302
PeakCount	PREB	0.1502	0.593133
PeakCount	LARP1B	0.150317	0.592842
PeakCount	TNKS2	0.150355	0.592747
PeakCount	FANCC	0.15038	0.592684
PeakCount	SH3PXD2A-AS1	-0.150415	0.592596
PeakCount	BTC	0.150467	0.592468
PeakCount	RIPK3	-0.150532	0.592307
PeakCount	GMIP	-0.150577	0.592194
PeakCount	ENSG00000280347	-0.150902	0.591387
PeakCount	IGHG2	0.150911	0.591364
PeakCount	CLEC16A	-0.150943	0.591284
PeakCount	STARD3	0.151065	0.590981
PeakCount	HDGFL2	0.151234	0.590561
PeakCount	QSOX2	-0.151291	0.590418
PeakCount	ENSG00000268628	-0.151321	0.590344
PeakCount	MIER2	0.151411	0.59012
PeakCount	TSTD2	-0.151977	0.588714
PeakCount	ZNF460	-0.152033	0.588576
PeakCount	SNAP47	0.152172	0.588233
PeakCount	EPB41L1	0.152233	0.588081
PeakCount	MCF2L	0.152379	0.587718
PeakCount	OTUB1	-0.152423	0.587608
PeakCount	CSNK1G2	0.152436	0.587578
PeakCount	ENSG00000269001	-0.152537	0.587326
PeakCount	ID4	-0.152593	0.587188
PeakCount	SLC27A4	0.15269	0.586947
PeakCount	C12orf45	-0.152709	0.5869
PeakCount	ST7L	-0.15274	0.586824
PeakCount	C19orf54	-0.152941	0.586324
PeakCount	IKZF4	-0.153539	0.584845
PeakCount	PTCD3	0.153657	0.584552
PeakCount	HNRNPH3	0.153678	0.5845
PeakCount	SRPK1	-0.153684	0.584485
PeakCount	ERP29	0.153946	0.583838
PeakCount	CHD8	-0.154133	0.583375
PeakCount	MCM8	0.154332	0.582884
PeakCount	ZNF718	0.154484	0.582507
PeakCount	GTF3A	0.154583	0.582263
PeakCount	ATP11A	-0.154636	0.582133
PeakCount	SAP18	0.154699	0.581975
PeakCount	ERF	-0.154757	0.581833
PeakCount	ZPR1	0.154938	0.581386
PeakCount	ZNF770	-0.154975	0.581294
PeakCount	ENSG00000272335	-0.155	0.581234
PeakCount	C2CD2	-0.155121	0.580934
PeakCount	STX18	0.155204	0.580729
PeakCount	ANKRD27	-0.1553	0.580492
PeakCount	AKR1B1	0.155587	0.579785
PeakCount	ZMAT2	0.155666	0.579589
PeakCount	MARS1	0.155751	0.579381
PeakCount	THUMPD3	0.155795	0.579271
PeakCount	CGN	-0.155869	0.579089
PeakCount	SRSF9	-0.155923	0.578957
PeakCount	C20orf27	0.155946	0.578898
PeakCount	TYSND1	0.155964	0.578855
PeakCount	RRP12	-0.156133	0.578438
PeakCount	TJP3	0.156136	0.578432
PeakCount	ATP2B4	0.156176	0.578333
PeakCount	WLS	-0.156202	0.578268
PeakCount	NSUN2	-0.156537	0.577443
PeakCount	DCTN5	0.156693	0.57706
PeakCount	LINC00957	-0.157286	0.575602
PeakCount	NFE2L1	0.157435	0.575234
PeakCount	SEMA6A	-0.157603	0.574822
PeakCount	HDAC8	-0.157676	0.574642
PeakCount	CRACR2B	0.157799	0.57434
PeakCount	CAMTA1	0.157815	0.5743
PeakCount	ZNF616	-0.157965	0.573931
PeakCount	SLC35E1	0.158171	0.573425
PeakCount	RALGAPA1	-0.158261	0.573205
PeakCount	SMC4	-0.158582	0.572418
PeakCount	ENSG00000288047	-0.158633	0.572293
PeakCount	CNOT1	-0.158943	0.571533
PeakCount	RBAK	-0.158954	0.571504
PeakCount	NBPF9	-0.159058	0.571251
PeakCount	ZBTB14	0.159169	0.570978
PeakCount	ZNF181	-0.159318	0.570614
PeakCount	IFNAR1	0.15937	0.570485
PeakCount	SLC22A5	-0.159411	0.570386
PeakCount	BAP1	-0.159431	0.570337
PeakCount	CADM4	0.159525	0.570105
PeakCount	MBOAT7	0.159651	0.569798
PeakCount	ADK	-0.159684	0.569718
PeakCount	FLVCR1	-0.159747	0.569563
PeakCount	NFIA	0.159918	0.569143
PeakCount	CDKN2C	0.160106	0.568685
PeakCount	LRRC37BP1	-0.160151	0.568575
PeakCount	ACKR3	0.160165	0.56854
PeakCount	PCDHGC3	0.16066	0.567329
PeakCount	CBX7	-0.160727	0.567164
PeakCount	RPS2P5	0.160753	0.567101
PeakCount	ZNF236	-0.161016	0.56646
PeakCount	ANKRD22	-0.161048	0.56638
PeakCount	CD93	0.161058	0.566357
PeakCount	TOP1MT	-0.161111	0.566228
PeakCount	TRIM35	0.161126	0.566192
PeakCount	TGM5	-0.161149	0.566134
PeakCount	RCHY1	0.161158	0.566114
PeakCount	ZNF260	0.161211	0.565985
PeakCount	EZH2	0.161273	0.565831
PeakCount	AKAP1	-0.161334	0.565684
PeakCount	SART3	-0.161445	0.565412
PeakCount	NCALD	-0.161493	0.565295
PeakCount	CLN6	0.16153	0.565204
PeakCount	KPTN	-0.161624	0.564976
PeakCount	NRF1	-0.161626	0.564971
PeakCount	CARS1	0.161644	0.564927
PeakCount	RLF	0.161655	0.564899
PeakCount	EHD3	0.161914	0.564268
PeakCount	INTS9	0.161936	0.564214
PeakCount	ARPC4	0.161988	0.564088
PeakCount	ADRM1	0.162016	0.564018
PeakCount	KANSL2	0.162138	0.563723
PeakCount	ENSG00000260401	-0.162161	0.563667
PeakCount	AKTIP	0.162184	0.563609
PeakCount	SLC25A23	0.16243	0.563009
PeakCount	DTD2	0.162518	0.562796
PeakCount	CTU2	0.162533	0.562759
PeakCount	ZDHHC17	0.162581	0.562643
PeakCount	KCTD10	0.162635	0.562511
PeakCount	ITPRID2	0.162772	0.562177
PeakCount	KPNB1	-0.162822	0.562055
PeakCount	MTHFR	0.162887	0.561899
PeakCount	GATAD2A	-0.1629	0.561866
PeakCount	RPS4Y1	0.162977	0.561677
PeakCount	TUBGCP4	-0.163345	0.560783
PeakCount	TPT1	0.163494	0.560421
PeakCount	TTC8	-0.163498	0.560412
PeakCount	NDUFB1	0.163536	0.56032
PeakCount	NGLY1	-0.163547	0.560291
PeakCount	CIR1	0.163571	0.560234
PeakCount	LRATD1	-0.163622	0.560109
PeakCount	PAG1	0.16386	0.559532
PeakCount	CTBP1-DT	0.163946	0.559324
PeakCount	TRIM6	0.164006	0.559176
PeakCount	FAM120B	-0.164092	0.558967
PeakCount	SP6	-0.164178	0.55876
PeakCount	ABCF1	0.1642	0.558706
PeakCount	TMPRSS13	-0.164231	0.558631
PeakCount	GORASP2	-0.164232	0.558627
PeakCount	SULF2	-0.164267	0.558542
PeakCount	SNHG18	-0.16438	0.558269
PeakCount	CASP4	0.164462	0.558069
PeakCount	SPIRE2	0.164538	0.557885
PeakCount	SEC31A	0.164717	0.55745
PeakCount	NYNRIN	0.164988	0.556792
PeakCount	ZNF41	0.165117	0.556482
PeakCount	BTN3A1	0.165123	0.556466
PeakCount	MMUT	0.165253	0.556151
PeakCount	MAP4K3-DT	0.165322	0.555983
PeakCount	ENSG00000228801	-0.165643	0.555206
PeakCount	KLHDC8A	-0.165764	0.554914
PeakCount	LTBP4	-0.165849	0.554708
PeakCount	TRIM68	-0.165897	0.55459
PeakCount	MDN1	-0.165907	0.554566
PeakCount	ENSG00000272923	-0.165943	0.554481
PeakCount	ERAP2	0.165992	0.554362
PeakCount	MCL1	0.166082	0.554143
PeakCount	ETF1	-0.166221	0.553807
PeakCount	ENTPD3	-0.166284	0.553656
PeakCount	TAPBPL	-0.166354	0.553486
PeakCount	MIA2	0.166388	0.553402
PeakCount	CBX4	-0.166416	0.553337
PeakCount	LXN	0.166508	0.553113
PeakCount	PKD2	-0.166527	0.553067
PeakCount	FBXW5	0.16657	0.552963
PeakCount	TMEM186	-0.166673	0.552713
PeakCount	GAPDH	0.166792	0.552426
PeakCount	TACC1	-0.166858	0.552267
PeakCount	GALNT11	-0.166871	0.552235
PeakCount	URI1	0.166981	0.551971
PeakCount	ALKBH2	0.16744	0.550861
PeakCount	IFT57	-0.167487	0.550749
PeakCount	FOXRED1	0.167639	0.550382
PeakCount	KLK5	0.167681	0.55028
PeakCount	OARD1	0.167698	0.55024
PeakCount	MCOLN1	-0.167911	0.549727
PeakCount	LRRC45	0.167958	0.549612
PeakCount	PCNX4	-0.168042	0.54941
PeakCount	P3H1	-0.168088	0.549299
PeakCount	PGS1	-0.168101	0.549267
PeakCount	TRAK2	-0.168348	0.548673
PeakCount	HNRNPUL1	0.168483	0.548346
PeakCount	SIPA1L3	0.168515	0.548271
PeakCount	TCF7L2	0.168515	0.548269
PeakCount	GRHPR	-0.168548	0.548192
PeakCount	RPL11	0.168554	0.548176
PeakCount	H2BC5	-0.168555	0.548173
PeakCount	SF3B4	0.168595	0.548077
PeakCount	SEC13	-0.168599	0.548068
PeakCount	CEMIP2	0.16865	0.547944
PeakCount	TTC39C	0.168705	0.547813
PeakCount	LINC00294	0.16885	0.547465
PeakCount	PTPRB	0.169131	0.546787
PeakCount	ACTB	-0.169272	0.546447
PeakCount	SPATA2	0.169278	0.546435
PeakCount	NBPF1	-0.169338	0.54629
PeakCount	TRIO	-0.169343	0.546278
PeakCount	ARHGDIB	-0.169376	0.546197
PeakCount	GSTK1	-0.16942	0.546091
PeakCount	ZCCHC14	0.1698	0.545178
PeakCount	MGAT4B	0.169861	0.545032
PeakCount	PDPN	0.170018	0.544656
PeakCount	RNF216	0.170121	0.544407
PeakCount	PPP4R1L	-0.170211	0.544191
PeakCount	WTAP	-0.17029	0.544002
PeakCount	FGR	0.170367	0.543818
PeakCount	NFXL1	0.170604	0.543248
PeakCount	PPP2R2D	-0.170672	0.543086
PeakCount	CIAPIN1	0.170715	0.542982
PeakCount	RHOC	0.170926	0.542475
PeakCount	KLHL26	0.170937	0.542451
PeakCount	SON	-0.171011	0.542272
PeakCount	SLC10A6	0.171103	0.542051
PeakCount	TRMT2B	-0.171373	0.541405
PeakCount	ACADSB	0.171472	0.541169
PeakCount	TJP1	-0.171507	0.541084
PeakCount	TELO2	-0.171581	0.540908
PeakCount	SNHG5	0.171701	0.540619
PeakCount	LPAR6	0.171783	0.540424
PeakCount	FSBP	-0.171988	0.539934
PeakCount	TMEM192	0.172041	0.539807
PeakCount	POLR2J3	0.172121	0.539614
PeakCount	PCDH1	-0.172249	0.539308
PeakCount	ZNF300	0.172327	0.539123
PeakCount	MRGBP	0.172357	0.539052
PeakCount	INKA1	0.172365	0.539031
PeakCount	GSTA1	0.17245	0.538828
PeakCount	RPL9	0.172624	0.538412
PeakCount	ENSG00000277559	0.172636	0.538383
PeakCount	ALDH2	0.172845	0.537885
PeakCount	CLN5	0.172914	0.537719
PeakCount	ARHGEF2	-0.173081	0.537322
PeakCount	TNFSF15	0.173203	0.537029
PeakCount	PDCD11	-0.173334	0.536716
PeakCount	PCDHGB5	0.173381	0.536605
PeakCount	RIMKLB	0.173508	0.536303
PeakCount	BCL7B	-0.173511	0.536294
PeakCount	WBP1L	-0.173601	0.536079
PeakCount	ENSG00000279207	-0.173658	0.535944
PeakCount	RASSF1	0.173775	0.535666
PeakCount	PCMTD1	0.173863	0.535456
PeakCount	VPS11	0.17389	0.53539
PeakCount	NDRG1	-0.17402	0.535082
PeakCount	ZSCAN31	0.174195	0.534665
PeakCount	AASS	-0.174307	0.534398
PeakCount	ENSG00000234072	-0.174332	0.534338
PeakCount	GJB6	-0.17435	0.534296
PeakCount	ZNF70	-0.17449	0.533961
PeakCount	SERPINB12	0.174555	0.533808
PeakCount	RPS4X	0.174564	0.533784
PeakCount	NR2C1	-0.174668	0.533538
PeakCount	EIF4E2	-0.17489	0.533009
PeakCount	TNFRSF21	-0.17505	0.53263
PeakCount	PARP2	-0.175088	0.532539
PeakCount	ZNF672	0.175134	0.532429
PeakCount	ZNF473	0.175176	0.532329
PeakCount	CCDC86	0.175225	0.532214
PeakCount	GSN	0.175258	0.532134
PeakCount	BUD13	-0.175263	0.532124
PeakCount	EPM2AIP1	-0.175304	0.532025
PeakCount	STYK1	0.175366	0.531879
PeakCount	ALDH3B1	-0.175395	0.531809
PeakCount	PAIP2B	-0.175466	0.531641
PeakCount	ARHGAP4	0.175544	0.531456
PeakCount	CHURC1	0.175727	0.531021
PeakCount	LMAN2L	0.175856	0.530713
PeakCount	PGPEP1	0.175873	0.530673
PeakCount	RBP1	-0.175965	0.530454
PeakCount	RNF121	-0.17601	0.530348
PeakCount	B4GALT1	0.176012	0.530345
PeakCount	SLC35A3	-0.176157	0.529999
PeakCount	CLEC18B	-0.176461	0.529279
PeakCount	GNB2	-0.176474	0.529247
PeakCount	AKR1C1	-0.176493	0.529202
PeakCount	LPAR3	0.176522	0.529134
PeakCount	ARPC3P3	0.176668	0.528787
PeakCount	KCTD3	0.176731	0.528637
PeakCount	ZNF341	-0.176755	0.528582
PeakCount	UGGT2	0.176859	0.528336
PeakCount	ZNF480	0.17704	0.527905
PeakCount	SIRT3	-0.177173	0.527591
PeakCount	ADGRG6	-0.17725	0.527409
PeakCount	WDR4	0.177475	0.526876
PeakCount	TNK1	0.17757	0.526651
PeakCount	SRP19	0.17759	0.526603
PeakCount	GGCX	0.177637	0.526492
PeakCount	ZNF195	0.17764	0.526486
PeakCount	CDKN1B	0.177808	0.526089
PeakCount	PRKX	-0.178149	0.525281
PeakCount	BCORL1	-0.178156	0.525267
PeakCount	NPNT	0.178436	0.524604
PeakCount	ZBED6CL	-0.178543	0.524352
PeakCount	WDR44	0.178571	0.524285
PeakCount	RNF146	0.17866	0.524076
PeakCount	CRLF3	0.178662	0.52407
PeakCount	WDFY3	-0.17869	0.524005
PeakCount	FRG1BP	-0.178792	0.523764
PeakCount	RPL23	0.178931	0.523436
PeakCount	ERBB3	-0.179055	0.523144
PeakCount	TRIM17	0.179112	0.523007
PeakCount	SEC24D	-0.179171	0.52287
PeakCount	PRSS16	0.179299	0.522567
PeakCount	TTBK2	-0.179475	0.522152
PeakCount	MAGED1	0.179476	0.52215
PeakCount	EEF2	0.179558	0.521956
PeakCount	SNN	0.179574	0.52192
PeakCount	NANS	0.179637	0.521771
PeakCount	LIPH	-0.179785	0.521423
PeakCount	PDRG1	-0.179922	0.521099
PeakCount	TBC1D9	-0.179975	0.520974
PeakCount	SNHG8	0.180218	0.520403
PeakCount	LONRF1	0.180243	0.520343
PeakCount	SELPLG	0.180255	0.520315
PeakCount	TRMT13	0.180418	0.519931
PeakCount	IFIT1	0.180537	0.519651
PeakCount	PATL1	-0.180564	0.519588
PeakCount	PRRC2C	0.180681	0.519314
PeakCount	TFAP2A	-0.180752	0.519147
PeakCount	PPP1R18	0.180777	0.519088
PeakCount	SPTLC1	0.180849	0.518919
PeakCount	ADI1	0.181043	0.518462
PeakCount	HGH1	0.181076	0.518386
PeakCount	PARD3B	-0.18108	0.518376
PeakCount	ERRFI1	0.181137	0.518241
PeakCount	ZNF552	-0.18115	0.51821
PeakCount	HPS5	0.181246	0.517985
PeakCount	APP	0.181343	0.517758
PeakCount	GPX2	0.181406	0.51761
PeakCount	ZSCAN32	-0.181635	0.517074
PeakCount	STK10	-0.181635	0.517073
PeakCount	EIF2AK3	0.181797	0.516692
PeakCount	ALKBH3	0.181842	0.516586
PeakCount	ENSG00000286451	-0.181941	0.516356
PeakCount	ESS2	-0.181997	0.516223
PeakCount	RACK1	0.182075	0.516041
PeakCount	FAM210B	-0.182626	0.514749
PeakCount	GSTM1	-0.182643	0.51471
PeakCount	PCK2	0.18265	0.514695
PeakCount	ICAM1	0.183068	0.513715
PeakCount	PIGW	0.183149	0.513527
PeakCount	RAB11FIP4	-0.183235	0.513325
PeakCount	UROD	0.183256	0.513276
PeakCount	NECTIN2	0.183759	0.512099
PeakCount	WDR19	-0.183769	0.512077
PeakCount	DDX31	-0.183846	0.511896
PeakCount	RUSC1	0.183878	0.511823
PeakCount	PRKAB2	-0.18409	0.511327
PeakCount	AMBRA1	0.184106	0.511289
PeakCount	PSMD7	0.184171	0.511137
PeakCount	KIZ	-0.184675	0.509961
PeakCount	MT-RNR2	0.184788	0.509699
PeakCount	DDX27	-0.184804	0.509662
PeakCount	SURF2	0.184824	0.509615
PeakCount	STAMBPL1	0.184882	0.50948
PeakCount	DYNC1H1	0.185077	0.509025
PeakCount	SLC35A4	-0.185175	0.508796
PeakCount	MUC15	0.185343	0.508405
PeakCount	KAT6B	-0.185387	0.508302
PeakCount	MAP2	0.185478	0.50809
PeakCount	DNAJC7	0.185511	0.508014
PeakCount	CLHC1	-0.185523	0.507985
PeakCount	RAD23A	-0.185636	0.507722
PeakCount	PHKB	-0.185642	0.507709
PeakCount	GLMN	0.185678	0.507625
PeakCount	AHNAK	-0.185747	0.507466
PeakCount	NME1	0.185792	0.507359
PeakCount	ATP2B1	0.185803	0.507334
PeakCount	PARP11	-0.185943	0.507008
PeakCount	ENSG00000247287	-0.186054	0.50675
PeakCount	LINC00963	0.186116	0.506607
PeakCount	ST3GAL1	0.186118	0.506602
PeakCount	XRCC1	0.186221	0.506364
PeakCount	ZNF100	0.186402	0.505943
PeakCount	TPM4	-0.186432	0.505872
PeakCount	URB1	0.186452	0.505826
PeakCount	RAB8A	0.186457	0.505815
PeakCount	CPLANE1	0.186516	0.505677
PeakCount	ELAPOR2	0.186925	0.504728
PeakCount	SPATS2L	0.187061	0.504412
PeakCount	CAMK2D	0.187092	0.504341
PeakCount	TSPAN4	0.187097	0.504329
PeakCount	ZNF292	0.187286	0.50389
PeakCount	LRRC41	-0.187357	0.503725
PeakCount	UBA1	-0.18738	0.503671
PeakCount	GOLM1	0.187687	0.50296
PeakCount	RPTOR	0.187733	0.502854
PeakCount	EFCAB7	0.187808	0.50268
PeakCount	TBC1D15	-0.187882	0.502509
PeakCount	ELP5	-0.187998	0.50224
PeakCount	SRGAP2C	-0.18816	0.501866
PeakCount	TOE1	-0.188189	0.501799
PeakCount	TTC12	0.18819	0.501796
PeakCount	SDF2	0.188208	0.501755
PeakCount	FTSJ1	-0.188283	0.501581
PeakCount	NR3C1	0.188284	0.501578
PeakCount	TBC1D2B	0.18853	0.501009
PeakCount	ZNF627	0.1886	0.500847
PeakCount	EPHB4	-0.188603	0.50084
PeakCount	SVIL	-0.188617	0.500808
PeakCount	ARID1B	-0.18864	0.500754
PeakCount	TGM6	0.188698	0.50062
PeakCount	CEBPA	0.188724	0.500562
PeakCount	FAM162A	-0.188928	0.500089
PeakCount	MYO5C	-0.189075	0.499749
PeakCount	CLCA4	0.189165	0.499541
PeakCount	USP53	0.189426	0.498939
PeakCount	TRAF7	-0.18943	0.498929
PeakCount	ISYNA1	0.18956	0.49863
PeakCount	CCNC	0.189591	0.498558
PeakCount	LINC00960	-0.189673	0.49837
PeakCount	CHADL	0.189684	0.498345
PeakCount	NCSTN	0.189738	0.498218
PeakCount	CPT1A	0.189878	0.497896
PeakCount	SMPD4	0.189937	0.49776
PeakCount	KRCC1	0.190221	0.497105
PeakCount	STIP1	0.190534	0.496386
PeakCount	CREBBP	-0.190597	0.49624
PeakCount	SOWAHC	0.190754	0.495878
PeakCount	WWP2	-0.190976	0.495367
PeakCount	SKIL	0.191037	0.495228
PeakCount	GOLGA2P10	-0.191123	0.495029
PeakCount	C1orf174	-0.191192	0.494872
PeakCount	TUBE1	-0.191328	0.494559
PeakCount	SOCS6	-0.191479	0.49421
PeakCount	EBP	0.191658	0.4938
PeakCount	ARF6	-0.191718	0.493661
PeakCount	PNP	0.19209	0.492809
PeakCount	HEATR5B	0.192108	0.492767
PeakCount	GALNT10	-0.192203	0.492549
PeakCount	PMAIP1	-0.192206	0.492541
PeakCount	COQ7	0.192234	0.492477
PeakCount	KEAP1	0.192367	0.492172
PeakCount	VCP	0.192413	0.492067
PeakCount	ERCC3	-0.192577	0.491692
PeakCount	ZNF780B	-0.192771	0.491246
PeakCount	SFPQ	0.192872	0.491015
PeakCount	MYO1G	0.192908	0.490932
PeakCount	OSTF1	-0.193126	0.490433
PeakCount	PATJ	0.193164	0.490347
PeakCount	TRAPPC4	0.193186	0.490296
PeakCount	OTUD6B-AS1	0.193512	0.48955
PeakCount	SERPINF1	-0.193593	0.489363
PeakCount	FBXW11	-0.193632	0.489274
PeakCount	DCAF16	0.193674	0.489179
PeakCount	TPPP3	0.193795	0.488901
PeakCount	EYA2	-0.193798	0.488894
PeakCount	ATOX1	-0.193822	0.488842
PeakCount	GAREM1	0.194079	0.488252
PeakCount	EXOC4	-0.194326	0.48769
PeakCount	TEF	-0.194429	0.487453
PeakCount	TM9SF4	0.194504	0.487283
PeakCount	ITPR3	0.194641	0.48697
PeakCount	ZNF609	-0.194853	0.486485
PeakCount	RPL24P4	-0.194999	0.486154
PeakCount	MS4A6A	0.195194	0.485709
PeakCount	PXMP4	0.195296	0.485477
PeakCount	MYL6B	-0.195335	0.485386
PeakCount	FAM102B	0.195359	0.485334
PeakCount	SMC1A	0.195392	0.485259
PeakCount	RIOX2	-0.195499	0.485014
PeakCount	IPO9	0.195644	0.484684
PeakCount	CCDC28A	0.195801	0.484326
PeakCount	PEPD	-0.195867	0.484177
PeakCount	AAAS	-0.195889	0.484127
PeakCount	F11R	0.19598	0.483919
PeakCount	TIPARP	-0.196067	0.483721
PeakCount	PCDHGB7	0.196073	0.483707
PeakCount	TTL	0.196129	0.48358
PeakCount	KIN	0.196134	0.48357
PeakCount	SRSF8	0.196191	0.483438
PeakCount	HELZ	0.196247	0.483313
PeakCount	SOX13	-0.196342	0.483096
PeakCount	DCAF17	0.196395	0.482975
PeakCount	PABPC1P4	-0.196398	0.482968
PeakCount	ITGB2	0.196451	0.482848
PeakCount	ZNF282	-0.196454	0.48284
PeakCount	IGKC	0.196493	0.482752
PeakCount	CIT	0.196656	0.482382
PeakCount	PADI2	0.196674	0.482341
PeakCount	DHX33	0.197132	0.481301
PeakCount	VPS4B	0.197177	0.4812
PeakCount	DEF6	0.1974	0.480693
PeakCount	ZNF621	-0.197413	0.480664
PeakCount	MED29	0.197555	0.480343
PeakCount	XG	-0.197712	0.479986
PeakCount	POLR2C	0.197777	0.479838
PeakCount	EIF1	-0.197872	0.479622
PeakCount	RPS18	0.198027	0.479272
PeakCount	SCAF8	-0.198034	0.479257
PeakCount	UBL5	0.198292	0.478671
PeakCount	LONP1	-0.198454	0.478306
PeakCount	GAS2L1	-0.198534	0.478124
PeakCount	SKP1	0.198545	0.478101
PeakCount	NPTN	-0.198664	0.477831
PeakCount	JMJD6	0.198717	0.477711
PeakCount	CBFA2T3	0.198962	0.477157
PeakCount	AP2B1	0.19913	0.476778
PeakCount	KLHL21	-0.199243	0.476521
PeakCount	UTP3	0.199286	0.476426
PeakCount	INPP5K	-0.199588	0.475744
PeakCount	VAPB	-0.199675	0.475546
PeakCount	SMPD3	0.199796	0.475273
PeakCount	GPNMB	-0.199816	0.47523
PeakCount	TAF6L	0.199897	0.475045
PeakCount	UBQLN4	0.200065	0.474668
PeakCount	SLC25A16	-0.200087	0.474619
PeakCount	TMEM140	0.200561	0.473549
PeakCount	NT5C	0.200703	0.473229
PeakCount	CERT1	-0.200744	0.473139
PeakCount	ZNF570	0.200924	0.472734
PeakCount	ELOVL1	0.201094	0.472351
PeakCount	NSD3	0.201285	0.471921
PeakCount	HYOU1	0.201286	0.471919
PeakCount	CNGA1	0.20134	0.471797
PeakCount	RNPEP	-0.201418	0.471623
PeakCount	IL32	0.201426	0.471604
[truncated: 70,185 more rows]

## Sheet: SupplementaryTableS8C
Supplementary TableS8C: Correlation analysis between gene expression following PPI therapy and Histological outcomes.
Correlation analysis was performed between normalized expression of genes from PostPPI treatment group including controlsand different Histological parameters
HistologicalParameter	Genes	correlation	p-value
PeakCount	SNORD111	-0.183172	0.513472
PeakCount	SNORA70G	-0.2167	0.437896
PeakCount	EXD1	-0.245386	0.378038
PeakCount	ENSG00000259532	-0.333613	0.224298
PeakCount	ENSG00000232936	-0.302873	0.272515
PeakCount	NPM1P29	-0.258826	0.351608
PeakCount	ENSG00000259364	-0.43072	0.108987
PeakCount	MESTIT1	-0.393985	0.146205
PeakCount	ENSG00000225751	-0.322994	0.240301
PeakCount	ENSG00000273870	-0.420299	0.118791
PeakCount	RAB5CP1	-0.11953	0.671346
PeakCount	COX6B1P5	-0.12294	0.662474
PeakCount	ENSG00000278967	-0.0746316	0.791519
PeakCount	ENSG00000272030	-0.427989	0.1115
PeakCount	PBX1-AS1	-0.0462006	0.870127
PeakCount	SLC36A3	0.248671	0.371482
PeakCount	ENSG00000250315	0.654389	0.00812314
PeakCount	ENSG00000266955	-0.291246	0.292257
PeakCount	TPM3P8	-0.371418	0.172863
PeakCount	ENSG00000253968	0.122572	0.663429
PeakCount	RPS27AP12	0.379116	0.163436
PeakCount	POU1F1	0.158024	0.573788
PeakCount	CYB5D1	-0.245885	0.377039
PeakCount	TUBBP2	-0.0285491	0.919553
PeakCount	ENSG00000280169	0.509835	0.0521978
PeakCount	SNORA37	-0.0195177	0.944958
PeakCount	ENSG00000254777	0.0481344	0.864737
PeakCount	PPIAP28	-0.0668525	0.812874
PeakCount	ENSG00000267776	-0.21228	0.447522
PeakCount	NDST1-AS1	-0.382769	0.159084
PeakCount	ENSG00000232377	-0.288308	0.297374
PeakCount	RASGRP3-AS1	-0.348436	0.203104
PeakCount	ENSG00000254873	-0.313893	0.254566
PeakCount	ENSG00000227253	-0.355492	0.193482
PeakCount	RNU6-1091P	0.375365	0.167986
PeakCount	ENSG00000178715	-0.18549	0.508064
PeakCount	ENSG00000249741	-0.374946	0.1685
PeakCount	SYCP2L	0.42796	0.111527
PeakCount	MYO16	-0.125437	0.656005
PeakCount	ENSG00000248015	-0.455353	0.0880773
PeakCount	ENSG00000240441	-0.346093	0.206365
PeakCount	LINC00520	0.903011	4.02388e-06
PeakCount	ENSG00000235538	-0.455039	0.0883243
PeakCount	GALR3	-0.219187	0.432526
PeakCount	ENSG00000248954	-0.529155	0.0425261
PeakCount	ENSG00000267879	0.186019	0.506832
PeakCount	C17orf99	0.0958707	0.733949
PeakCount	FZD4-DT	0.109192	0.69848
PeakCount	ENSG00000275496	-0.351202	0.199297
PeakCount	RPL9P3	-0.126212	0.654001
PeakCount	SEC62-AS1	0.104277	0.711504
PeakCount	SENP3-EIF4A1	-0.430651	0.10905
PeakCount	HOXA10	0.679775	0.00530344
PeakCount	ATP1B1P1	-0.43289	0.107018
PeakCount	ENSG00000286216	-0.434407	0.105656
PeakCount	ENSG00000278638	-0.419403	0.11966
PeakCount	ENSG00000249856	-0.0100304	0.971699
PeakCount	SNORD117	-0.310518	0.259985
PeakCount	LINC02137	-0.265864	0.33819
PeakCount	ENSG00000271181	-0.385938	0.15537
PeakCount	ENSG00000257376	-0.182963	0.51396
PeakCount	ENSG00000285530	-0.357558	0.190723
PeakCount	LYG2	-0.454784	0.0885255
PeakCount	ENSG00000260366	-0.284876	0.303419
PeakCount	LINC01090	-0.0601662	0.831328
PeakCount	THOC7-AS1	-0.517707	0.0480803
PeakCount	ENSG00000258181	-0.202172	0.469929
PeakCount	ENSG00000280758	-0.232674	0.403993
PeakCount	ENSG00000285545	-0.355596	0.193344
PeakCount	ENSG00000284633	-0.354832	0.194369
PeakCount	LINC02202	-0.419176	0.119882
PeakCount	ENSG00000287988	-0.146112	0.603342
PeakCount	HEBP2P1	-0.266519	0.336957
PeakCount	ENSG00000279200	-0.413851	0.125152
PeakCount	IPO7P2	-0.383219	0.158553
PeakCount	ENSG00000238043	-0.311523	0.258364
PeakCount	LINC02714	-0.193966	0.48851
PeakCount	ENSG00000287180	-0.0937423	0.739664
PeakCount	DBF4P1	0.42232	0.116843
PeakCount	PEAK3	0.758865	0.00103693
PeakCount	ENSG00000267801	0.106459	0.705713
PeakCount	ENSG00000250950	-0.092875	0.741997
PeakCount	PRELID2P1	-0.316527	0.250386
PeakCount	ENSG00000279196	-0.448629	0.0934766
PeakCount	ENSG00000239920	-0.000533999	0.998493
PeakCount	ENSG00000231201	-0.113491	0.687152
PeakCount	EYA1	-0.168091	0.549291
PeakCount	CCDC188	0.00848028	0.976071
PeakCount	BCAN-AS1	-0.130882	0.641977
PeakCount	SPINK2	0.0871005	0.75758
PeakCount	ENSG00000287903	0.0567138	0.840889
PeakCount	PNOC	-0.0522491	0.853285
PeakCount	ENSG00000283886	-0.258597	0.352049
PeakCount	PCDHGA3	-0.413617	0.125387
PeakCount	DNAH6	-0.123132	0.661976
PeakCount	ENSG00000228417	-0.224193	0.421818
PeakCount	ENSG00000241169	-0.403174	0.136191
PeakCount	MIR6499	-0.331118	0.227996
PeakCount	ENSG00000267501	0.113356	0.687508
PeakCount	ENSG00000262358	-0.0258614	0.927107
PeakCount	ENSG00000272115	0.287497	0.298797
PeakCount	ENSG00000276292	0.275064	0.321093
PeakCount	EGILA	-0.423894	0.115342
PeakCount	MIR8075	-0.387272	0.153825
PeakCount	ENSG00000286835	-0.382298	0.15964
PeakCount	ENSG00000225726	-0.3428	0.211005
PeakCount	ZNF775-AS1	-0.161872	0.56437
PeakCount	GNG3	-0.437056	0.103309
PeakCount	ENSG00000212371	-0.0601066	0.831493
PeakCount	TNFRSF10C	0.568549	0.0269995
PeakCount	KLRK1	-0.135635	0.629823
PeakCount	RNU6-828P	-0.355808	0.193058
PeakCount	ENSG00000260022	0.382776	0.159075
PeakCount	MIR1281	-0.26361	0.342455
PeakCount	HMGB3P24	-0.369137	0.175723
PeakCount	DEFB131B	0.198996	0.47708
PeakCount	ENSG00000287496	-0.525816	0.0440941
PeakCount	KRT19P1	-0.309723	0.261271
PeakCount	SNORA70F	0.205816	0.461789
PeakCount	ENSG00000226644	-0.630007	0.0118264
PeakCount	ENSG00000270808	-0.481751	0.0690077
PeakCount	RPL7P6	-0.474556	0.0738785
PeakCount	MBOAT4	-0.432331	0.107523
PeakCount	ENSG00000267260	-0.192965	0.490802
PeakCount	ENSG00000274944	0.0107666	0.969622
PeakCount	ENSG00000232454	-0.0267257	0.924677
PeakCount	ENSG00000272137	-0.134093	0.633757
PeakCount	ENSG00000236434	-0.521324	0.0462707
PeakCount	ENSG00000280384	-0.454557	0.0887046
PeakCount	ENSG00000257878	-0.529165	0.0425217
PeakCount	ENSG00000263745	0.197152	0.481257
PeakCount	PIGHP1	0.422604	0.116572
PeakCount	EMP2P1	-0.336511	0.220049
PeakCount	ENSG00000236986	-0.0289156	0.918523
PeakCount	C2orf50	0.0425041	0.880447
PeakCount	ENSG00000265136	-0.458689	0.0854825
PeakCount	RPL35P5	-0.392963	0.147348
PeakCount	C16orf90	-0.279617	0.312821
PeakCount	ENSG00000281883	0.219916	0.430957
PeakCount	KRT18P52	-0.617273	0.0142215
PeakCount	ENSG00000272434	-0.103784	0.712815
PeakCount	DMGDH	-0.293574	0.288238
PeakCount	ENSG00000254548	-0.36452	0.181608
PeakCount	ENSG00000269487	-0.423242	0.115963
PeakCount	ENSG00000235052	0.494231	0.0611158
PeakCount	ENSG00000264635	-0.222439	0.425555
PeakCount	LINC01964	-0.509816	0.0522078
PeakCount	ATP5F1EP2	-0.418981	0.120072
PeakCount	ENSG00000261592	-0.421906	0.11724
PeakCount	RN7SL619P	-0.46095	0.0837548
PeakCount	KLHL41	-0.197961	0.479421
PeakCount	ENSG00000287934	-0.492221	0.0623404
PeakCount	A1BG-AS1	-0.0652846	0.817194
PeakCount	ENSG00000257579	-0.482872	0.0682705
PeakCount	ALDH1L1-AS2	-0.483214	0.0680466
PeakCount	ENSG00000269947	-0.499906	0.0577534
PeakCount	PDLIM1P4	-0.363479	0.182952
PeakCount	ENSG00000230137	-0.308314	0.263561
PeakCount	ENSG00000287534	-0.462588	0.0825184
PeakCount	CPEB1	-0.598639	0.0183824
PeakCount	ENSG00000226308	-0.256732	0.355657
PeakCount	ENSG00000242531	-0.395852	0.144131
PeakCount	ENSG00000261367	-0.43823	0.10228
PeakCount	ENSG00000259570	-0.382541	0.159352
PeakCount	ENSG00000256282	-0.0569152	0.840331
PeakCount	NUSAP1	0.287822	0.298227
PeakCount	SLC25A5P1	-0.499303	0.0581039
PeakCount	SPATA32	0.0407352	0.885391
PeakCount	LGR4-AS1	-0.608758	0.0160209
PeakCount	ARL13A	-0.589563	0.0207196
PeakCount	ENSG00000285897	-0.429844	0.109789
PeakCount	IL9R	0.776616	0.000660862
PeakCount	ENSG00000288253	-0.236943	0.395176
PeakCount	ENSG00000255122	-0.416282	0.122726
PeakCount	EEF1DP1	-0.226561	0.416801
PeakCount	RN7SL333P	-0.194427	0.487458
PeakCount	ENSG00000273064	0.0257204	0.927503
PeakCount	CARD18	-0.42584	0.113504
PeakCount	ENSG00000275401	-0.393751	0.146465
PeakCount	ENSG00000285257	-0.347289	0.204697
PeakCount	ASLP1	-0.420899	0.11821
PeakCount	EDRF1-DT	-0.461989	0.0829688
PeakCount	DPEP2	0.740205	0.0016023
PeakCount	RNU6-844P	-0.340052	0.214927
PeakCount	ENSG00000241612	-0.395166	0.144891
PeakCount	ENSG00000263096	0.820195	0.000180502
PeakCount	PMS2P10	-0.373792	0.169919
PeakCount	PPP1R14B-AS1	-0.416559	0.122452
PeakCount	ENSG00000093100	-0.397347	0.142485
PeakCount	PTENP1	-0.206651	0.459935
PeakCount	ENSG00000242396	0.0922145	0.743775
PeakCount	ENSG00000269392	-0.4322	0.107641
PeakCount	MIR574	-0.384503	0.157044
PeakCount	RPL12P6	-0.494977	0.0606663
PeakCount	NODAL	-0.341568	0.212758
PeakCount	RN7SL521P	-0.363215	0.183294
PeakCount	ENSG00000230325	-0.0594453	0.833323
PeakCount	MYG1-AS1	-0.246647	0.375513
PeakCount	ENSG00000228352	-0.409357	0.129721
PeakCount	ENSG00000274653	-0.589422	0.0207576
PeakCount	LINC02474	-0.437316	0.10308
PeakCount	ENSG00000242798	-0.3278	0.232974
PeakCount	ENSG00000285758	-0.340213	0.214697
PeakCount	ENSG00000269807	-0.454358	0.0888624
PeakCount	METTL14-DT	0.143079	0.610963
PeakCount	ENSG00000285812	-0.32713	0.233986
PeakCount	ENSG00000257222	0.0539866	0.848457
PeakCount	RN7SKP239	-0.408489	0.130616
PeakCount	MIR5587	-0.375526	0.167788
PeakCount	CDK6-AS1	-0.244972	0.378869
PeakCount	POLR2KP1	-0.380582	0.16168
PeakCount	PHKA2-AS1	-0.411627	0.127398
PeakCount	ENSG00000257910	-0.201235	0.472033
PeakCount	ENSG00000286366	-0.339507	0.21571
PeakCount	ENSG00000288044	-0.48331	0.0679839
PeakCount	ENSG00000260252	-0.133514	0.635235
PeakCount	ENSG00000276744	-0.0529171	0.851428
PeakCount	ESRRAP2	-0.331876	0.226868
PeakCount	POU2F1-DT	-0.268366	0.33349
PeakCount	ENSG00000250041	-0.45782	0.0861533
PeakCount	ENSG00000260955	-0.20238	0.469463
PeakCount	ENSG00000241048	-0.48029	0.0699778
PeakCount	ENSG00000228436	-0.303999	0.270648
PeakCount	ENSG00000228353	0.224078	0.422062
PeakCount	KPNA2P2	0.276664	0.318172
PeakCount	ENSG00000232386	-0.340036	0.214949
PeakCount	ENSG00000260661	0.387794	0.153223
PeakCount	ENSG00000229853	-0.547816	0.0345134
PeakCount	ENSG00000261216	0.156899	0.576554
PeakCount	ACY1	-0.0473034	0.867052
PeakCount	RCCD1-AS1	0.0314607	0.911377
PeakCount	TBC1D22A-AS1	-0.0905405	0.748286
PeakCount	ENSG00000234175	-0.304789	0.269342
PeakCount	ENSG00000273176	-0.104562	0.710746
PeakCount	WNT11	-0.307828	0.264353
PeakCount	ENSG00000287091	-0.332501	0.22594
PeakCount	CLUL1	-0.333217	0.224882
PeakCount	NEURL2	-0.377629	0.165229
PeakCount	ENSG00000272211	0.862711	3.48211e-05
PeakCount	ENSG00000271369	-0.241437	0.386002
PeakCount	ENSG00000269376	0.0620955	0.825994
PeakCount	ENSG00000237594	-0.192207	0.492539
PeakCount	GPR62	-0.335678	0.221265
PeakCount	ANAPC1P2	0.109074	0.698794
PeakCount	CARNMT1-AS1	0.296053	0.283995
PeakCount	TMEM74B	-0.216322	0.438716
PeakCount	ENSG00000267096	-0.478248	0.071349
PeakCount	NUP153-AS1	0.288173	0.29761
PeakCount	NSMCE1-DT	0.299702	0.277818
PeakCount	ENSG00000224790	-0.0990337	0.725479
PeakCount	ENSG00000214770	-0.0862644	0.759844
PeakCount	ENSG00000273243	0.0937359	0.739682
PeakCount	ENSG00000286990	0.137553	0.624942
PeakCount	C9orf24	-0.440952	0.0999217
PeakCount	ENSG00000224097	-0.460227	0.0843042
PeakCount	ENSG00000228748	0.219118	0.432674
PeakCount	ENSG00000286292	-0.342509	0.211417
PeakCount	ENSG00000236431	-0.334061	0.223636
PeakCount	ALPG	-0.335189	0.22198
PeakCount	ENSG00000267698	-0.59554	0.0191564
PeakCount	PTMAP4	-0.220657	0.429366
PeakCount	WWTR1-AS1	0.00691109	0.980498
PeakCount	NSFP1	-0.367283	0.178071
PeakCount	ENSG00000232682	0.0977983	0.728784
PeakCount	EEF1A1P19	-0.412746	0.126264
PeakCount	ENSG00000273437	-0.287292	0.299157
PeakCount	ENSG00000254814	-0.415837	0.123168
PeakCount	UGT1A2P	-0.113463	0.687228
PeakCount	HMGB1P14	0.200025	0.474756
PeakCount	ENSG00000260190	0.0457776	0.871307
PeakCount	PTP4A2P1	-0.215561	0.440367
PeakCount	FAM87B	-0.334625	0.222807
PeakCount	SNORD83A	-0.426805	0.112601
PeakCount	MIR548V	-0.266407	0.337168
PeakCount	ELOA2	-0.245041	0.378731
PeakCount	UBE2Q1-AS1	-0.487528	0.0652685
PeakCount	ENSG00000223861	-0.401466	0.138015
PeakCount	ACRV1	-0.45694	0.0868359
PeakCount	JARID2-AS1	-0.560841	0.0296315
PeakCount	TUBB7P	0.136996	0.626359
PeakCount	LINC01995	0.0701548	0.803793
PeakCount	LYPLAL1-AS1	0.0903063	0.748918
PeakCount	ENSG00000279199	-0.472624	0.0752273
PeakCount	ENSG00000287917	-0.391074	0.149477
PeakCount	ENSG00000244021	0.129754	0.644874
PeakCount	PVRIG	-0.280079	0.311988
PeakCount	TRBJ1-3	-0.376514	0.166584
PeakCount	ENSG00000258676	-0.458658	0.0855061
PeakCount	CMA1	0.774878	0.000691854
PeakCount	ENSG00000272529	-0.216683	0.437933
PeakCount	BNIP3P27	0.4363	0.103975
PeakCount	ENSG00000276571	-0.154099	0.58346
PeakCount	RPS20P33	-0.263865	0.341971
PeakCount	SH3BGR	-0.52438	0.0447818
PeakCount	ENSG00000270179	-0.315376	0.252208
PeakCount	OR7E38P	-0.524255	0.0448417
PeakCount	MEF2B	-0.283366	0.306101
PeakCount	RPL23AP66	-0.407449	0.131694
PeakCount	VN1R80P	-0.344554	0.208525
PeakCount	ENSG00000267554	-0.341767	0.212474
PeakCount	MYH7	-0.438162	0.102339
PeakCount	GOLGA8H	-0.314457	0.253668
PeakCount	BLK	-0.222149	0.426174
PeakCount	KIF4B	0.0174204	0.950866
PeakCount	ENSG00000270133	-0.0739091	0.793497
PeakCount	ENSG00000242154	0.441693	0.0992861
PeakCount	ENSG00000226851	-0.302542	0.273066
PeakCount	NPM1P37	-0.660768	0.00732409
PeakCount	ENSG00000271151	-0.0300475	0.915344
PeakCount	SEPTIN2P1	-0.328892	0.231328
PeakCount	RPL23AP49	-0.652311	0.0083977
PeakCount	TRAV8-6	-0.14626	0.602972
PeakCount	ENSG00000283031	-0.392759	0.147577
PeakCount	ENSG00000262171	-0.51357	0.050213
PeakCount	PPP5D1	-0.658648	0.00758247
PeakCount	KIAA1143P1	0.318845	0.246742
PeakCount	ENSG00000235978	-0.466221	0.0798234
PeakCount	ENSG00000279405	-0.336923	0.219449
PeakCount	FAM156B	-0.289975	0.294463
PeakCount	ENSG00000244151	-0.0396783	0.888348
PeakCount	ENSG00000287676	-0.410586	0.12846
PeakCount	TDRKH-AS1	-0.669277	0.00635585
PeakCount	ENSG00000272970	0.546873	0.0348886
PeakCount	ENSG00000241634	-0.19011	0.497361
PeakCount	ENSG00000263624	-0.34097	0.213611
PeakCount	MIR4477B	0.152677	0.586979
PeakCount	HNRNPRP1	-0.456899	0.086868
PeakCount	ENSG00000267769	-0.582549	0.0226763
PeakCount	LIF	0.967495	3.86458e-09
PeakCount	PRRG3	-0.330723	0.228585
PeakCount	ENSG00000272384	-0.185333	0.508427
PeakCount	POU2AF1	0.731192	0.00195257
PeakCount	CDRT15P4	-0.411342	0.127689
PeakCount	NHEJ1	-0.32853	0.231873
PeakCount	CKLF	-0.213755	0.444299
PeakCount	ENSG00000259342	0.429931	0.109709
PeakCount	TUBAP2	-0.109895	0.696624
PeakCount	ENSG00000280129	-0.366409	0.179185
PeakCount	ENSG00000280020	0.28536	0.302563
PeakCount	CHD1L	-0.471754	0.0758401
PeakCount	SGK2	-0.240137	0.388645
PeakCount	LIPK	0.215089	0.441392
PeakCount	ENSG00000261654	0.459474	0.0848792
PeakCount	ENSG00000273447	0.549934	0.0336809
PeakCount	ENSG00000273402	-0.148204	0.598108
PeakCount	CHRNB2	-0.14059	0.617245
PeakCount	ENSG00000257740	-0.324985	0.237249
PeakCount	F10	-0.404128	0.135178
PeakCount	ENSG00000278408	-0.614839	0.0147189
PeakCount	RPL21P119	-0.250946	0.366977
PeakCount	ENSG00000286017	-0.448853	0.0932935
PeakCount	ENSG00000266644	-0.283663	0.305574
PeakCount	GPIHBP1	-0.467331	0.0790128
PeakCount	FAM240C	0.674523	0.00581113
PeakCount	ENSG00000205041	-0.425984	0.113369
PeakCount	EMILIN2	0.959988	1.46497e-08
PeakCount	ENSG00000272660	0.0782961	0.781506
PeakCount	ENSG00000223703	-0.350483	0.200281
PeakCount	ENSG00000264290	0.262179	0.34518
PeakCount	FAM182A	0.011265	0.968217
PeakCount	MFSD13B	-0.384065	0.157558
PeakCount	IDO2	-0.513247	0.0503823
PeakCount	GOLGA6L17P	-0.337329	0.218859
PeakCount	TSFM	-0.0702101	0.803641
PeakCount	RAB6D	-0.381187	0.160958
PeakCount	CFAP53	0.246035	0.376738
PeakCount	MFAP3L	0.805164	0.000292628
PeakCount	PITRM1-AS1	0.140469	0.61755
PeakCount	C1DP1	0.331089	0.228038
PeakCount	PFN1P8	-0.0856504	0.761507
PeakCount	RSPH1	-0.114908	0.683433
PeakCount	RPL7P57	-0.14929	0.5954
PeakCount	NAPSA	-0.332854	0.225418
PeakCount	ENSG00000279659	-0.313087	0.255854
PeakCount	RPF2P1	0.519014	0.0474207
PeakCount	ENSG00000108958	-0.443921	0.0973933
PeakCount	GNAZ	-0.479775	0.0703216
PeakCount	LINC02246	-0.381343	0.160773
PeakCount	SPRN	-0.292156	0.290681
PeakCount	RPS3AP34	-0.472893	0.075038
PeakCount	ENSG00000278385	0.273671	0.323651
PeakCount	ENSG00000234648	-0.314147	0.254161
PeakCount	ENSG00000231104	0.0582484	0.836637
PeakCount	ENSG00000236529	-0.125865	0.654898
PeakCount	GPS2	-0.422902	0.116287
PeakCount	ENSG00000286299	0.163361	0.560745
PeakCount	ENSG00000276488	-0.409166	0.129917
PeakCount	ATP1A3	-0.254111	0.360761
PeakCount	PCDHB9	0.233739	0.401785
PeakCount	SPDYE2	-0.253965	0.361046
PeakCount	ENSG00000225606	0.297485	0.28156
PeakCount	ENSG00000230521	0.520918	0.0464712
PeakCount	RN7SL689P	-0.256257	0.356579
PeakCount	NDUFB2-AS1	-0.320487	0.244181
PeakCount	ENSG00000260751	-0.295215	0.285426
PeakCount	ENSG00000280161	-0.378577	0.164084
PeakCount	ENSG00000272732	-0.465443	0.080395
PeakCount	C11orf42	-0.411561	0.127465
PeakCount	ENSG00000237017	-0.434257	0.105791
PeakCount	SNORD19C	-0.318292	0.247608
PeakCount	NOXRED1	-0.103876	0.712569
PeakCount	HLA-J	-0.473304	0.0747505
PeakCount	ENSG00000223884	0.180255	0.520315
PeakCount	ENSG00000272156	-0.229734	0.410127
PeakCount	FAM198B-AS1	-0.426084	0.113276
PeakCount	EIF1P6	-0.221029	0.428569
PeakCount	ENSG00000274272	-0.441407	0.0995309
PeakCount	BET1-AS1	-0.31839	0.247454
PeakCount	ENSG00000248254	-0.320925	0.2435
PeakCount	CDHR5	-0.145743	0.604268
PeakCount	LINC01166	-0.299368	0.278379
PeakCount	TTC23L-AS1	0.0488964	0.862614
PeakCount	ENSG00000228137	-0.296606	0.283054
PeakCount	STIM1-AS1	-0.191206	0.494839
PeakCount	ENSG00000213204	-0.243087	0.382664
PeakCount	ENSG00000258559	-0.370266	0.174304
PeakCount	ENSG00000271825	-0.154193	0.583228
PeakCount	HCG25	-0.407518	0.131622
PeakCount	ENSG00000273680	0.101418	0.719114
PeakCount	CEP19	0.80947	0.000255887
PeakCount	ENSG00000239407	-0.285862	0.301675
PeakCount	ENSG00000241352	0.299304	0.278487
PeakCount	ENSG00000252920	-0.583856	0.0223013
PeakCount	ENSG00000251537	0.678399	0.00543295
PeakCount	DLGAP1-AS2	-0.330864	0.228375
PeakCount	HCG27	-0.161721	0.564739
PeakCount	EFCC1	-0.280316	0.311561
PeakCount	SULT1A2	-0.534916	0.0399186
PeakCount	CLSTN2	-0.258916	0.351435
PeakCount	VSIG4	0.293177	0.288921
PeakCount	ENSG00000260402	-0.486781	0.0657437
PeakCount	GradeTotalScore	0.958171	1.94668e-08
PeakCount	RNU6-579P	-0.125219	0.65657
PeakCount	PAFAH1B2P1	-0.125219	0.65657
PeakCount	LINC01885	-0.125219	0.65657
PeakCount	HMGN1P26	-0.125219	0.65657
PeakCount	GP9	-0.125219	0.65657
PeakCount	ENSG00000266614	-0.125219	0.65657
PeakCount	MTCO2P27	-0.129744	0.644898
PeakCount	ENSG00000253912	-0.134186	0.633519
PeakCount	HLA-DPA2	-0.132608	0.637552
PeakCount	ENSG00000288532	-0.132608	0.637552
PeakCount	ENSG00000228030	-0.192054	0.492889
PeakCount	CXADRP3	-0.131242	0.641052
PeakCount	ENSG00000287355	-0.150615	0.5921
PeakCount	ENSG00000236045	-0.157367	0.575402
PeakCount	ENSG00000282024	-0.177173	0.527592
PeakCount	ENSG00000256450	-0.152744	0.586814
PeakCount	KHDRBS2	-0.154822	0.581672
PeakCount	RPS20P23	-0.156276	0.578086
PeakCount	ENSG00000243384	-0.159863	0.569278
PeakCount	DDX3P2	-0.155269	0.58057
PeakCount	ENSG00000262038	-0.142797	0.611675
PeakCount	ENSG00000257113	-0.176934	0.528158
PeakCount	ENSG00000226552	-0.156297	0.578034
PeakCount	UGT3A2	-0.204632	0.464426
PeakCount	ENSG00000280295	-0.277252	0.317102
PeakCount	ENSG00000264735	-0.17085	0.542658
PeakCount	ENSG00000241520	-0.280315	0.311562
PeakCount	ENSG00000254431	-0.207472	0.458113
PeakCount	MIR6761	-0.159542	0.570066
PeakCount	ENSG00000254420	-0.205731	0.461978
PeakCount	ENSG00000272321	-0.180838	0.518945
PeakCount	TRBJ1-1	-0.192361	0.492185
PeakCount	RPS2P28	-0.224304	0.421581
PeakCount	MRGPRF-AS1	-0.234029	0.401185
PeakCount	DDX18P5	-0.285795	0.301794
PeakCount	RN7SL208P	-0.188222	0.501723
PeakCount	ENSG00000287342	-0.163226	0.561074
PeakCount	RN7SKP198	-0.150494	0.5924
PeakCount	SERPINA6	-0.25913	0.351022
PeakCount	MUCL1	-0.255639	0.35778
PeakCount	PRKAR1AP1	-0.175392	0.531817
PeakCount	ENSG00000229312	-0.169039	0.54701
PeakCount	ENSG00000242527	-0.268086	0.334016
PeakCount	MIR4633	-0.153891	0.583973
PeakCount	SNRPCP11	-0.211771	0.448638
PeakCount	PRMT1P1	-0.232914	0.403496
PeakCount	ENSG00000233783	-0.272855	0.325153
PeakCount	SNX19P4	-0.23028	0.408985
PeakCount	ENSG00000253143	-0.27624	0.318946
PeakCount	ENSG00000259072	-0.284586	0.303933
PeakCount	ZNF587P1	-0.32564	0.23625
PeakCount	ENSG00000287259	-0.362089	0.184758
PeakCount	ENSG00000229569	-0.331551	0.227351
PeakCount	ENSG00000233542	-0.398202	0.14155
PeakCount	HS1BP3-IT1	-0.365431	0.180437
PeakCount	ENSG00000267992	-0.246825	0.375157
PeakCount	ENSG00000240729	-0.230878	0.407735
PeakCount	ENSG00000272248	-0.201788	0.470791
PeakCount	CLRN3	-0.0971533	0.730511
PeakCount	ISX	-0.12455	0.6583
PeakCount	MTND1P8	-0.160518	0.567676
PeakCount	ENSG00000283360	-0.30897	0.262493
PeakCount	ENSG00000225012	-0.0837731	0.766599
PeakCount	ENSG00000258472	-0.0426922	0.879921
PeakCount	ABCA4	-0.0887711	0.753063
PeakCount	ENSG00000226599	0.0277285	0.921858
PeakCount	LINC02814	0.059005	0.834541
PeakCount	ENSG00000278797	0.0568767	0.840438
PeakCount	VGLL2	-0.0566137	0.841167
PeakCount	WDR11-AS1	-0.112701	0.68923
PeakCount	ENSG00000285804	-0.014188	0.959975
PeakCount	ANKUB1	-0.0657686	0.815859
PeakCount	ENSG00000233651	0.162753	0.562224
PeakCount	NDUFA9P1	-0.24042	0.388069
PeakCount	ENSG00000257169	-0.0818411	0.771849
PeakCount	CRAT37	-0.127146	0.65159
PeakCount	ENSG00000221611	-0.183596	0.512481
PeakCount	TMEM14EP	-0.298643	0.279603
PeakCount	ENSG00000264324	-0.237856	0.393301
PeakCount	ATP5MGL	-0.386783	0.15439
PeakCount	ENSG00000244706	0.0448062	0.874018
PeakCount	ENSG00000284928	0.0193006	0.945569
PeakCount	ENSG00000240579	0.0282908	0.920278
PeakCount	ENSG00000259202	-0.113156	0.688033
PeakCount	PPIAP77	-0.0671643	0.812016
PeakCount	RPS3AP43	-0.34737	0.204583
PeakCount	ENSG00000286691	-0.0405165	0.886003
PeakCount	ENSG00000231703	-0.203619	0.46669
PeakCount	LINC01531	0.00335096	0.990544
PeakCount	ENSG00000266155	-0.0119279	0.966347
PeakCount	ENSG00000259370	0.150248	0.593013
PeakCount	ENSG00000256824	0.297972	0.280735
PeakCount	TRPC3	0.134441	0.632867
PeakCount	ENSG00000260289	-0.0992785	0.724825
PeakCount	ENSG00000218027	-0.36937	0.17543
PeakCount	SLC10A2	-0.233722	0.401819
PeakCount	RPSAP75	0.295943	0.284183
PeakCount	DPY19L1P2	-0.0612837	0.828238
PeakCount	TCP11	0.306018	0.267318
PeakCount	YAP1P1	0.0215156	0.939333
PeakCount	ENSG00000248521	0.167827	0.549927
PeakCount	ENSG00000241187	-0.0300956	0.915209
PeakCount	ENSG00000225986	0.566838	0.027568
PeakCount	EYA4	0.0543046	0.847574
PeakCount	TUBA8	0.0614779	0.827701
PeakCount	ENSG00000267192	-0.219345	0.432186
PeakCount	ENSG00000269980	-0.280683	0.310902
PeakCount	OR6L2P	0.103739	0.712933
PeakCount	ENSG00000274798	-0.364075	0.182182
PeakCount	TEX35	-0.352028	0.198168
PeakCount	ENSG00000261101	-0.0348846	0.901772
PeakCount	ENSG00000249721	-0.102654	0.715822
PeakCount	ENSG00000277170	-0.0149824	0.957736
PeakCount	ENSG00000269296	-0.174629	0.53363
PeakCount	ENSG00000224819	-0.27354	0.32389
PeakCount	SCAT1	-0.25608	0.356923
PeakCount	RNA5SP156	0.171545	0.540993
PeakCount	MCF2	0.155418	0.580201
PeakCount	ENSG00000258344	-0.0661736	0.814744
PeakCount	ENSG00000279493	-0.0104511	0.970512
PeakCount	CNN1	-0.105969	0.707011
PeakCount	RNU6-26P	-0.0859636	0.760658
PeakCount	ENSG00000216802	-0.10687	0.704623
PeakCount	RPS24P1	-0.332424	0.226056
PeakCount	GOT2P6	-0.324499	0.237992
PeakCount	C1orf194	-0.377537	0.16534
PeakCount	DDX11L17	-0.422041	0.117111
PeakCount	ATP5PBP1	-0.0666405	0.813458
PeakCount	ENSG00000255503	0.528479	0.0428403
PeakCount	RNA5SP122	-0.355084	0.19403
PeakCount	ENSG00000273838	-0.410263	0.12879
PeakCount	ENSG00000223920	0.113022	0.688385
PeakCount	MTCO3P29	-0.260514	0.348364
PeakCount	HSPD1P10	0.154963	0.581324
PeakCount	NEDD9	0.954589	3.29202e-08
PeakCount	LINC00243	-0.059886	0.832103
PeakCount	GUSBP13	0.34696	0.205154
PeakCount	ENSG00000269289	-0.322859	0.240509
PeakCount	ENSG00000263280	-0.229772	0.410049
PeakCount	MAS1L	-0.107387	0.703253
PeakCount	AKAP12	0.954404	3.37865e-08
PeakCount	MIR4305	-0.158871	0.571709
PeakCount	ENSG00000255929	-0.186626	0.505422
PeakCount	ENSG00000260860	0.318759	0.246876
PeakCount	RNU6-628P	-0.165408	0.555776
PeakCount	BTN1A1	0.044908	0.873734
PeakCount	EEF1E1P1	-0.330322	0.229184
PeakCount	GTF2IRD2P1	-0.0421146	0.881535
PeakCount	ENSG00000261291	-0.17729	0.527315
PeakCount	ENSG00000286934	-0.255011	0.359004
PeakCount	MIR194-1	-0.262206	0.345128
PeakCount	ENSG00000227413	-0.327566	0.233326
PeakCount	ENSG00000276375	-0.255763	0.357539
PeakCount	ENSG00000287591	-0.350786	0.199867
PeakCount	ENSG00000258699	-0.239609	0.389719
PeakCount	CASP5	-0.210844	0.450672
PeakCount	ODF3L1	-0.0894008	0.751362
PeakCount	MYB-AS1	0.196431	0.482894
PeakCount	PSMC1P7	-0.190061	0.497475
PeakCount	LBX2	0.470694	0.0765919
PeakCount	ENSG00000279781	0.0938273	0.739436
PeakCount	ENSG00000256108	-0.410991	0.128046
PeakCount	ENSG00000259920	-0.280086	0.311975
PeakCount	ENSG00000230305	-0.0749115	0.790753
PeakCount	IL26	0.676537	0.00561211
PeakCount	ENSG00000271002	-0.27088	0.328806
PeakCount	RNU6-1079P	-0.419352	0.119711
PeakCount	ENSG00000253361	-0.269221	0.331893
PeakCount	ENSG00000286813	-0.463889	0.0815456
PeakCount	SRGAP3-AS3	-0.177338	0.527201
PeakCount	RNU6-1005P	-0.242804	0.383235
PeakCount	ENSG00000228863	0.627932	0.0121935
PeakCount	HIF1A-AS1	-0.470408	0.076796
PeakCount	C1QBPP2	-0.489945	0.0637482
PeakCount	ENSG00000260078	0.470202	0.0769431
PeakCount	ENSG00000235725	-0.352446	0.197599
PeakCount	COL24A1	0.440516	0.100297
PeakCount	CABP4	0.608744	0.0160242
PeakCount	ENSG00000269425	-0.267793	0.334564
PeakCount	ENSG00000266846	0.126273	0.653845
PeakCount	ENSG00000260082	-0.131081	0.641466
PeakCount	CLLU1-AS1	0.180965	0.518645
PeakCount	RN7SKP69	-0.136591	0.627389
PeakCount	ANKRD7	0.574733	0.0250191
PeakCount	C9	0.672301	0.00603716
PeakCount	ENSG00000236304	-0.43691	0.103437
PeakCount	STXBP5L	0.36033	0.187059
PeakCount	SNORA28	-0.391143	0.149399
PeakCount	ENSG00000268686	-0.00599133	0.983093
PeakCount	ENSG00000285736	-0.316144	0.25099
PeakCount	COSMOC	-0.0619327	0.826444
PeakCount	RNA5SP217	0.0774888	0.783709
PeakCount	LHFPL1	-0.34851	0.203001
PeakCount	TRBV7-6	-0.24579	0.377229
PeakCount	ENSG00000226609	0.312772	0.256359
PeakCount	ENSG00000267649	-0.440165	0.100599
PeakCount	ENSG00000261613	0.273806	0.323402
PeakCount	TRAV14DV4	-0.288116	0.297711
PeakCount	LINC01958	0.119355	0.671801
PeakCount	ENSG00000267160	0.0359409	0.898812
PeakCount	LINC02193	0.0873548	0.756892
PeakCount	ENSG00000286652	-0.288807	0.296502
PeakCount	ENSG00000262503	-0.427037	0.112385
PeakCount	TEKT2	0.312922	0.256118
PeakCount	ENSG00000241220	-0.277316	0.316986
PeakCount	PSMA1P1	-0.373242	0.170597
PeakCount	ENSG00000256452	-0.0561353	0.842493
PeakCount	SNORD62A	-0.0909544	0.74717
PeakCount	ENSG00000284484	-0.0822472	0.770745
PeakCount	CHGA	-0.259772	0.349787
PeakCount	ENSG00000259178	-0.0163193	0.953968
PeakCount	ENSG00000260493	-0.38567	0.155683
PeakCount	ENSG00000235872	0.260732	0.347945
PeakCount	PNMT	-0.0658576	0.815614
PeakCount	ENSG00000258759	0.0115696	0.967358
PeakCount	MTCO2P2	-0.195444	0.485138
PeakCount	PTP4A2P2	-0.28363	0.305633
PeakCount	ENSG00000267711	-0.28944	0.295397
PeakCount	ENSG00000279913	-0.270103	0.33025
PeakCount	GAPDHP2	0.382977	0.158837
PeakCount	ARRDC5	-0.108003	0.701625
PeakCount	SNORA13	-0.115892	0.680852
PeakCount	ENSG00000279149	-0.336565	0.219969
PeakCount	ENSG00000279422	0.206255	0.460814
PeakCount	PRPH2	-0.328558	0.23183
PeakCount	DCX	-0.260521	0.34835
PeakCount	MIR579	-0.243249	0.382337
PeakCount	CDSN	-0.317249	0.249248
PeakCount	MYRF-AS1	-0.292449	0.290175
PeakCount	ORAOV1P1	-0.426871	0.11254
PeakCount	MTRF1LP1	-0.184248	0.510959
PeakCount	DOCK9-AS1	-0.268244	0.333719
PeakCount	PSD2	-0.126653	0.652864
PeakCount	PPIAP16	-0.399642	0.139983
PeakCount	TOMM40P2	0.56328	0.0287789
PeakCount	TAF9BP1	-0.166814	0.552374
PeakCount	BHMT	-0.164058	0.55905
PeakCount	ENSG00000280182	0.576558	0.0244563
PeakCount	RPL36AP15	-0.133515	0.635233
PeakCount	ENSG00000285608	-0.422474	0.116696
PeakCount	RIMBP3B	-0.116112	0.680277
PeakCount	ENSG00000286092	-0.255442	0.358163
PeakCount	ALG1L8P	-0.350122	0.200777
PeakCount	ENSG00000248564	-0.115075	0.682995
PeakCount	ENSG00000279103	0.169712	0.545391
PeakCount	RNU6-100P	-0.313665	0.254931
PeakCount	ENSG00000285016	-0.324115	0.238579
PeakCount	CTRC	-0.312578	0.256668
PeakCount	MYBPHL	-0.332757	0.225561
PeakCount	SNX19P1	-0.298659	0.279575
PeakCount	ENSG00000261546	-0.492692	0.0620519
PeakCount	SCARNA8	-0.164297	0.55847
PeakCount	RHOQ-AS1	0.181015	0.518528
PeakCount	SEPHS1P4	-0.476307	0.0726713
PeakCount	ENSG00000261447	-0.306662	0.26626
PeakCount	ENSG00000272689	-0.370492	0.174021
PeakCount	BAALC	-0.0568383	0.840544
PeakCount	IGFL2	-0.378848	0.163758
PeakCount	ENSG00000232926	-0.289369	0.295521
PeakCount	LINC01618	0.0682529	0.80902
PeakCount	ARPC3P4	-0.323094	0.240148
PeakCount	GNAS-AS1	-0.36748	0.17782
PeakCount	RPL21P89	-0.0776388	0.783299
PeakCount	RPS26P3	-0.361925	0.184972
PeakCount	ENSG00000284512	0.334234	0.223382
PeakCount	ENSG00000267006	-0.368366	0.176698
PeakCount	ENSG00000262652	-0.123669	0.660584
PeakCount	LINC01750	0.6026	0.0174282
PeakCount	GDNF	0.18575	0.507458
PeakCount	ROPN1B	-0.284431	0.304208
PeakCount	SMIM38	-0.398017	0.141751
PeakCount	ENSG00000274677	-0.429449	0.110151
PeakCount	RIMS1	-0.16811	0.549246
PeakCount	ARL9	-0.201954	0.470419
PeakCount	GUCY1B2	-0.0590986	0.834282
PeakCount	TRGV2	-0.331119	0.227994
PeakCount	TM6SF2	-0.448875	0.0932754
PeakCount	ENSG00000237234	-0.286349	0.300816
PeakCount	RPL36AP43	-0.405082	0.134171
PeakCount	COX6CP1	-0.322918	0.240419
PeakCount	CEP83-DT	-0.50079	0.057242
PeakCount	ENSG00000259353	0.210343	0.451774
PeakCount	RNU6-762P	0.205962	0.461465
PeakCount	ENSG00000224644	0.242266	0.384324
PeakCount	ENSG00000268230	-0.367598	0.177671
PeakCount	CCER2	-0.459613	0.0847733
PeakCount	ENSG00000267141	-0.349567	0.201541
PeakCount	ENSG00000272948	0.589292	0.0207927
PeakCount	MRTFA-AS1	-0.36634	0.179273
PeakCount	ENSG00000287109	-0.254953	0.359117
PeakCount	ENSG00000280042	-0.16616	0.553956
PeakCount	ENSG00000272247	-0.330724	0.228583
PeakCount	TXNDC12-AS1	-0.243929	0.380967
PeakCount	ENSG00000258199	-0.440181	0.100585
PeakCount	ENSG00000286970	-0.324174	0.238489
PeakCount	DHRSX-IT1	0.23284	0.40365
PeakCount	F5	0.097191	0.73041
PeakCount	ENSG00000279254	-0.462165	0.0828365
PeakCount	NDUFAF4P3	-0.515887	0.0490102
PeakCount	KCNJ8	-0.413166	0.12584
PeakCount	MIR155HG	-0.103308	0.714081
PeakCount	RN7SL605P	-0.248718	0.371389
PeakCount	TRIM67	-0.107332	0.7034
PeakCount	ENSG00000258458	-0.278673	0.314525
PeakCount	ENSG00000274191	0.134157	0.633593
PeakCount	CYP2A7	-0.29064	0.293308
PeakCount	SLC30A6-DT	-0.132926	0.636739
PeakCount	YBX1P2	-0.413052	0.125955
PeakCount	ENSG00000227698	-0.23148	0.40648
PeakCount	LINC02325	-0.396126	0.143828
PeakCount	NDNF	0.0697189	0.80499
PeakCount	LINC02613	-0.481515	0.069164
PeakCount	ENSG00000272829	-0.281331	0.309738
PeakCount	ENSG00000260269	-0.0339785	0.904313
PeakCount	HELZ-AS1	-0.223101	0.424141
PeakCount	BCL2L2-PABPN1	-0.410627	0.128418
PeakCount	ENSG00000259397	-0.105746	0.707603
PeakCount	LINC01852	0.268828	0.332628
PeakCount	AMHR2	0.971174	1.78626e-09
PeakCount	H2AC7	-0.551679	0.0330068
PeakCount	C1QTNF7-AS1	-0.325778	0.236039
PeakCount	SPIN2A	-0.482947	0.0682216
PeakCount	ENSG00000226862	-0.0277514	0.921794
PeakCount	ENSG00000285018	-0.285339	0.302599
PeakCount	SEPTIN9-DT	0.418828	0.120222
PeakCount	ENSG00000283959	-0.305503	0.268165
PeakCount	LAT	-0.307577	0.264763
PeakCount	RGN	0.206204	0.460926
PeakCount	VAC14-AS1	-0.411457	0.127571
PeakCount	F2RL3	0.709708	0.00303874
PeakCount	SNORA55	-0.201911	0.470516
PeakCount	RNA5SP82	0.0555055	0.84424
PeakCount	MTCYBP3	-0.23006	0.409445
PeakCount	LCT	-0.194367	0.487596
PeakCount	ENSG00000279537	-0.366839	0.178636
PeakCount	CDRT15P6	-0.426006	0.113349
PeakCount	LINC00877	-0.100721	0.720972
PeakCount	GATA2	0.952596	4.33074e-08
PeakCount	ENSG00000267009	-0.256128	0.35683
PeakCount	NMNAT2	0.0664772	0.813907
PeakCount	ENSG00000255100	-0.0936013	0.740043
PeakCount	ENSG00000259326	0.0361602	0.898197
PeakCount	ENSG00000270031	-0.0470439	0.867776
PeakCount	KRBOX1	0.172806	0.537978
PeakCount	LINC00654	0.616148	0.0144498
PeakCount	UBA52P5	-0.222413	0.42561
PeakCount	ENSG00000286975	-0.0983612	0.727277
PeakCount	KRT8P18	-0.229663	0.410275
PeakCount	MYH13	-0.413889	0.125113
PeakCount	ENSG00000276118	-0.330211	0.229349
PeakCount	HLA-DPB2	0.343366	0.210203
PeakCount	KPNA4P1	-0.218249	0.434546
PeakCount	CCN4	0.815951	0.000207776
PeakCount	CR2	-0.17513	0.532438
PeakCount	DSCR9	-0.31701	0.249623
PeakCount	RPL37P18	-0.371211	0.173121
PeakCount	RNA5SP488	-0.394752	0.14535
PeakCount	IGKV1OR2-108	-0.0377394	0.893774
PeakCount	RNU4-82P	-0.196646	0.482404
PeakCount	ENSG00000276704	-0.234552	0.400102
PeakCount	ENSG00000233144	-0.290145	0.294169
PeakCount	SLC24A3-AS1	0.111243	0.693069
PeakCount	BNC2-AS1	-0.452597	0.0902632
PeakCount	PHGR1	-0.320931	0.24349
PeakCount	RPL15P21	-0.368611	0.176388
PeakCount	ENSG00000232855	0.170244	0.544113
PeakCount	ENSG00000226012	-0.26602	0.337897
PeakCount	ENSG00000287306	-0.213891	0.444003
PeakCount	ENSG00000266850	-0.253451	0.362052
PeakCount	RNU4ATAC18P	-0.319729	0.245361
PeakCount	ENSG00000279689	-0.434439	0.105629
PeakCount	ENSG00000272076	-0.342041	0.212083
PeakCount	PDIA2	-0.390961	0.149606
PeakCount	LRRC66	-0.568534	0.0270044
PeakCount	ENSG00000287205	-0.545739	0.0353443
PeakCount	SPART-AS1	0.140108	0.618465
PeakCount	NSA2P7	-0.180853	0.518909
PeakCount	ENSG00000274227	-0.275484	0.320325
PeakCount	FLT3LG	-0.346899	0.20524
PeakCount	MALLP2	-0.505534	0.054554
PeakCount	SKA2P1	0.0809773	0.774199
PeakCount	DTX2P1	-0.371273	0.173044
PeakCount	CELF2-AS1	0.720993	0.00242056
PeakCount	MRPS24	-0.378025	0.16475
PeakCount	ENSG00000272172	0.212635	0.446746
PeakCount	ENSG00000227355	-0.419626	0.119444
PeakCount	ENSG00000271725	0.00935084	0.973615
PeakCount	ENSG00000273682	-0.366381	0.179221
PeakCount	LINC02705	-0.251503	0.365878
PeakCount	RSL1D1-DT	0.0102251	0.971149
PeakCount	PDCL3P5	-0.270378	0.329738
PeakCount	RPL4P6	-0.431796	0.108007
PeakCount	DRG1P1	-0.321275	0.242957
PeakCount	ST13P6	-0.262004	0.345514
PeakCount	MIR6814	-0.162281	0.563374
PeakCount	PDCL3P4	-0.462511	0.0825758
PeakCount	RPSAP51	-0.234489	0.400233
PeakCount	ENSG00000279936	-0.270576	0.32937
PeakCount	ENSG00000225947	-0.330102	0.229513
PeakCount	GRM3-AS1	-0.251773	0.365348
PeakCount	ENSG00000286692	-0.294416	0.286793
PeakCount	CLCP2	-0.254638	0.359731
PeakCount	ENSG00000269653	-0.423199	0.116004
PeakCount	ENSG00000254864	-0.250182	0.368485
PeakCount	ENSG00000239593	-0.170238	0.544126
PeakCount	RN7SL30P	-0.0790037	0.779576
PeakCount	CSNK1G2-AS1	-0.35631	0.192387
PeakCount	ENSG00000258603	0.127219	0.651403
PeakCount	ENSG00000231114	0.0680732	0.809514
PeakCount	ENSG00000287282	-0.228794	0.4121
PeakCount	ENSG00000249593	0.0537025	0.849246
PeakCount	RPS15AP29	-0.387952	0.153042
PeakCount	LINC02816	-0.00621201	0.98247
PeakCount	RNU6-30P	-0.121409	0.666451
PeakCount	CYP4A22-AS1	0.851478	5.64325e-05
PeakCount	FOXD1	0.358238	0.189819
PeakCount	TNC	0.952283	4.51662e-08
PeakCount	ENSG00000182021	-0.417773	0.121255
PeakCount	SLED1	0.655533	0.00797512
PeakCount	PTPRN2-AS1	0.70414	0.00338703
PeakCount	ENSG00000276593	0.630299	0.0117754
PeakCount	MIR503HG	0.480541	0.0698104
PeakCount	MIR181A2HG	-0.403658	0.135677
PeakCount	CREB3L3	-0.119011	0.6727
PeakCount	ENSG00000285987	0.348714	0.202719
PeakCount	ENSG00000271252	0.104982	0.709631
PeakCount	VWC2L	-0.423656	0.115568
PeakCount	GSTA2	-0.363476	0.182957
PeakCount	ENSG00000256571	-0.27043	0.329642
PeakCount	HKDC1	0.38947	0.151301
PeakCount	EIF3LP1	-0.131426	0.640583
PeakCount	LINC02384	0.0779419	0.782472
PeakCount	DOK6	-0.346046	0.206431
PeakCount	ENSG00000280037	-0.117344	0.677054
PeakCount	IL9RP3	0.559255	0.0301964
PeakCount	ZFPM1-AS1	-0.436544	0.103759
PeakCount	PPIAP54	-0.452764	0.0901299
PeakCount	BCHE	-0.46327	0.0820076
PeakCount	ENSG00000260494	-0.587867	0.0211805
PeakCount	ENSG00000288010	-0.42091	0.118199
PeakCount	SPATA9	0.326965	0.234236
PeakCount	FAM124A	0.102232	0.716945
PeakCount	DMBT1L1	-0.280927	0.310463
PeakCount	PRR5L	0.941566	1.64224e-07
PeakCount	ENSG00000261000	-0.151278	0.590451
PeakCount	CYP19A1	-0.00156248	0.995591
PeakCount	ENSG00000287580	-0.252915	0.363103
PeakCount	ENSG00000273297	-0.213696	0.444427
PeakCount	ZIC2	0.322742	0.24069
PeakCount	ENSG00000230479	0.291301	0.292161
PeakCount	PCDHGC4	-0.199925	0.474984
PeakCount	NDUFAB1P1	-0.297332	0.281821
PeakCount	RNA5SP151	-0.379483	0.162994
PeakCount	ZNF98	-0.393716	0.146505
PeakCount	PSMD7-DT	0.245292	0.378226
PeakCount	RPL13AP12	0.382147	0.159818
PeakCount	ENSG00000271551	-0.162008	0.564038
PeakCount	ENSG00000256538	-0.427522	0.111933
PeakCount	ENSG00000261204	-0.00269092	0.992406
PeakCount	ZNF559-ZNF177	-0.0981532	0.727834
PeakCount	ENSG00000272646	0.457024	0.0867709
PeakCount	ENSG00000269836	-0.506642	0.0539395
PeakCount	ENSG00000250575	-0.384823	0.156671
PeakCount	HSPB1P2	-0.304754	0.269399
PeakCount	ENSG00000287910	-0.374534	0.169005
PeakCount	ENSG00000248375	0.0629985	0.8235
PeakCount	GRIA4	0.380887	0.161315
PeakCount	RTEL1P1	0.135735	0.629566
PeakCount	RN7SKP80	-0.294684	0.286334
PeakCount	ENSG00000267583	-0.31792	0.248192
PeakCount	TCAP	-0.302776	0.272677
PeakCount	GAPDHP42	0.153577	0.58475
PeakCount	TRGV5P	0.0726837	0.796854
PeakCount	SRP14P4	0.517621	0.0481238
PeakCount	LINGO1	-0.329622	0.230231
PeakCount	STK32B	-0.16103	0.566425
PeakCount	ENSG00000287896	-0.479696	0.0703749
PeakCount	ENSG00000272791	-0.198353	0.478534
PeakCount	ENSG00000257512	-0.48334	0.0679644
PeakCount	ENSG00000278627	-0.276989	0.317582
PeakCount	ENSG00000248753	-0.311711	0.258061
PeakCount	ENSG00000272650	0.0682465	0.809038
PeakCount	LINC02102	-0.327954	0.23274
PeakCount	SGCG	-0.43047	0.109215
PeakCount	ENSG00000280107	-0.429528	0.110079
PeakCount	ERC2	0.0835261	0.76727
PeakCount	SUB1P3	-0.161896	0.564311
PeakCount	SCTR	-0.325154	0.23699
PeakCount	LINC02724	-0.395911	0.144066
PeakCount	BTK	0.936589	2.7599e-07
PeakCount	CCDC168	-0.213368	0.445143
PeakCount	CXCR2P1	0.57936	0.023611
PeakCount	GTF2IRD1P1	-0.319765	0.245304
PeakCount	IGBP1P1	-0.0907267	0.747784
PeakCount	ENSG00000287232	-0.480379	0.0699183
PeakCount	ENSG00000274943	0.344368	0.208787
PeakCount	PRR35	-0.433186	0.106751
PeakCount	ENSG00000279285	-0.576668	0.0244227
PeakCount	ENSG00000259212	-0.387987	0.153001
PeakCount	HCG21	-0.249442	0.369952
PeakCount	TRBJ2-7	-0.414935	0.124066
PeakCount	ENSG00000261669	-0.49018	0.0636019
PeakCount	ENSG00000267092	-0.13063	0.642623
PeakCount	NLRP14	-0.315287	0.252348
PeakCount	PENK	-0.484433	0.0672529
PeakCount	PACERR	-0.0135707	0.961715
PeakCount	LINC02084	-0.178109	0.525377
PeakCount	ENSG00000254084	-0.136874	0.626668
PeakCount	ENSG00000287038	-0.353153	0.196639
PeakCount	ENSG00000270387	-0.353444	0.196244
PeakCount	GREB1L	-0.15201	0.588635
PeakCount	SPOUT1	-0.225883	0.418234
PeakCount	SNRK-AS1	-0.341034	0.213521
PeakCount	TMEM190	-0.574321	0.0251474
PeakCount	MEP1B	-0.236788	0.395493
PeakCount	ENSG00000287454	-0.323796	0.239069
PeakCount	ENSG00000280374	-0.285048	0.303115
PeakCount	IGDCC4	0.085774	0.761172
PeakCount	ENSG00000285884	-0.227371	0.415092
PeakCount	NHLRC4	0.632668	0.0113682
PeakCount	ENSG00000255710	-0.165572	0.555378
PeakCount	ALDH1A2	0.420123	0.118961
PeakCount	ENSG00000268756	-0.262688	0.344208
PeakCount	PITPNM2-AS1	-0.398854	0.140838
PeakCount	YBX1P4	-0.168784	0.547623
PeakCount	CLDN2	-0.170106	0.544443
PeakCount	ENSG00000232633	0.194991	0.486171
PeakCount	THAP5P1	-0.0318473	0.910292
PeakCount	KDM5C-IT1	-0.363452	0.182987
PeakCount	ENSG00000259810	-0.222434	0.425564
PeakCount	ENSG00000250286	-0.447543	0.09437
PeakCount	SLC9A3	0.936137	2.88731e-07
PeakCount	GOLGA8T	-0.45212	0.0906452
PeakCount	ENSG00000285570	-0.374606	0.168916
PeakCount	ENSG00000268201	-0.328195	0.232376
PeakCount	CD300LG	-0.385706	0.15564
PeakCount	ENSG00000235159	-0.213953	0.443866
PeakCount	KCNT2	0.685451	0.00479486
PeakCount	NPIPA2	-0.428781	0.110767
PeakCount	SGIP1	0.460596	0.0840236
PeakCount	ENSG00000258851	-0.117276	0.677231
PeakCount	MIR378J	-0.0582279	0.836693
PeakCount	ENSG00000268287	0.242111	0.384637
PeakCount	CYCSP45	0.251334	0.366212
PeakCount	ERLNC1	-0.570399	0.0263951
PeakCount	ENSG00000230912	-0.164401	0.558216
PeakCount	ST6GALNAC6	-0.291344	0.292086
PeakCount	TNFSF18	0.236591	0.395899
PeakCount	PPP4R1-AS1	-0.456712	0.0870134
PeakCount	SLC45A4	0.933336	3.79041e-07
PeakCount	ZNF610	-0.225967	0.418056
PeakCount	PYGM	-0.408787	0.130308
PeakCount	CLEC17A	-0.360439	0.186915
PeakCount	ENSG00000204620	-0.28932	0.295605
PeakCount	TGFB2	0.541269	0.0371834
PeakCount	C2orf91	-0.272446	0.325907
PeakCount	ENSG00000271815	-0.222164	0.426141
PeakCount	FOLR2	-0.35946	0.188204
PeakCount	ENSG00000280211	-0.24907	0.37069
PeakCount	RPL39P16	-0.215557	0.440376
PeakCount	RPL12P25	-0.254004	0.360969
PeakCount	LCN12	-0.462519	0.0825703
PeakCount	ERMN	0.657695	0.00770095
PeakCount	LINC00200	-0.438018	0.102465
PeakCount	RGPD6	-0.0682623	0.808994
PeakCount	RNU2-7P	-0.211014	0.450299
PeakCount	NXNL2	-0.411235	0.127797
PeakCount	OR2A9P	0.579437	0.0235881
PeakCount	ENSG00000269892	-0.524705	0.0446256
PeakCount	LDHBP2	0.828869	0.000133827
PeakCount	TM4SF19	-0.455736	0.0877765
PeakCount	ENSG00000276968	-0.458956	0.0852769
PeakCount	LARP4P	-0.117111	0.677662
PeakCount	PPT2-EGFL8	-0.445627	0.0959614
PeakCount	ENSG00000257453	-0.455849	0.0876878
PeakCount	C9orf147	-0.354781	0.194438
PeakCount	PCOTH	-0.528713	0.0427316
PeakCount	ENSG00000254694	-0.0949648	0.73638
PeakCount	RPL23P2	-0.397204	0.142642
PeakCount	CHL1-AS1	0.741797	0.00154605
PeakCount	RASA4DP	-0.430925	0.1088
PeakCount	SEMA3E	-0.359074	0.188712
PeakCount	ENSG00000229839	-0.108881	0.699304
PeakCount	ENSG00000250698	-0.346538	0.205743
PeakCount	RN7SL268P	-0.644299	0.00952514
PeakCount	GNMT	-0.477383	0.0719359
PeakCount	DNM1P51	-0.402885	0.136497
PeakCount	ENSG00000259771	-0.129413	0.645752
PeakCount	SATB2-AS1	0.776867	0.00065649
PeakCount	ENSG00000262227	-0.38971	0.151028
PeakCount	MIR4442	-0.109741	0.697031
PeakCount	KLRC4-KLRK1	-0.213617	0.444599
PeakCount	DLGAP4-AS1	-0.659683	0.00745541
PeakCount	ATP5MFP2	-0.148599	0.597124
PeakCount	SEC11B	-0.218934	0.43307
PeakCount	RUNDC3A	-0.161329	0.565695
PeakCount	RPLP0P2	0.108739	0.699678
PeakCount	OR3A2	-0.270834	0.328892
PeakCount	RN7SKP151	-0.221277	0.428038
PeakCount	RNU4-24P	-0.260568	0.348261
PeakCount	MAPK4	-0.0556058	0.843962
PeakCount	ZNF804A	0.487335	0.0653909
PeakCount	ENSG00000236545	-0.278144	0.315484
PeakCount	ENSG00000255992	-0.12755	0.650548
PeakCount	ENSG00000287965	-0.308788	0.262788
PeakCount	H3C7	0.099235	0.724941
PeakCount	ENSG00000287507	-0.438052	0.102435
PeakCount	FBXW7-AS1	-0.268128	0.333936
PeakCount	ENSG00000278341	-0.427281	0.112157
PeakCount	PCDHA3	-0.183834	0.511925
PeakCount	MORC2-AS1	-0.423013	0.116181
PeakCount	MTND4P15	-0.295839	0.28436
PeakCount	ENSG00000278703	0.0906697	0.747938
PeakCount	MTND2P41	0.329875	0.229853
PeakCount	ENSG00000273399	-0.269814	0.330787
PeakCount	FAF1-AS1	-0.0230287	0.935074
PeakCount	ENSG00000287637	-0.467728	0.0787237
PeakCount	ENSG00000273796	0.621671	0.0133553
PeakCount	ENSG00000203643	-0.508407	0.0529716
PeakCount	OR7E39P	-0.421629	0.117506
PeakCount	ENSG00000288048	-0.539802	0.0378019
PeakCount	BHMT2	0.129952	0.644365
PeakCount	ENSG00000260698	-0.407655	0.13148
PeakCount	EFCAB6-DT	-0.36168	0.185291
PeakCount	ENSG00000259316	-0.177802	0.526104
PeakCount	NSA2P1	-0.338141	0.217682
PeakCount	HOXA-AS3	0.103218	0.71432
PeakCount	ENSG00000256546	-0.0977094	0.729022
PeakCount	ENSG00000279570	-0.496634	0.0596754
PeakCount	MYBPC3	-0.448802	0.0933346
PeakCount	SUN3	-0.445305	0.0962305
PeakCount	ENSG00000287032	-0.394594	0.145526
PeakCount	CADPS	0.947426	8.38148e-08
PeakCount	PPP1R14BP2	-0.482789	0.0683249
PeakCount	ENSG00000273691	-0.470627	0.0766396
PeakCount	SUMO1P3	-0.279875	0.312356
PeakCount	ENSG00000266801	0.00600784	0.983047
PeakCount	SLC45A3	0.92862	5.84282e-07
PeakCount	ENSG00000273055	0.187663	0.503016
PeakCount	DDX43	0.0680349	0.80962
PeakCount	NKX6-1	0.0519724	0.854054
PeakCount	CEND1	-0.607363	0.0163319
PeakCount	ODC1-DT	0.446761	0.0950174
PeakCount	TRGV8	0.252495	0.363926
PeakCount	CNNM3-DT	0.049252	0.861623
PeakCount	CCL4L2	0.456012	0.0875604
PeakCount	MRPL35P2	-0.432843	0.107061
PeakCount	GORAB-AS1	0.296192	0.283758
PeakCount	NEGR1	0.332534	0.225892
PeakCount	BNIP3P11	0.0265575	0.92515
PeakCount	PDZD9	0.0244306	0.931131
PeakCount	ENSG00000263276	-0.500278	0.0575378
PeakCount	ENSG00000227512	0.13785	0.624187
PeakCount	ENSG00000259563	-0.13713	0.626017
PeakCount	LINC01191	-0.249222	0.370388
PeakCount	LINC02569	0.247393	0.374025
PeakCount	ENSG00000260060	-0.39765	0.142153
PeakCount	ENSG00000207751	-0.50635	0.0541011
PeakCount	ENSG00000239467	0.737889	0.00168705
PeakCount	ENSG00000274964	0.155805	0.579247
PeakCount	GNAQP1	-0.150173	0.593199
PeakCount	ENSG00000224629	-0.151091	0.590916
PeakCount	ENSG00000274204	-0.382914	0.158912
PeakCount	ENSG00000234459	-0.319753	0.245323
PeakCount	ENSG00000243415	0.673312	0.00593344
PeakCount	ENSG00000254332	-0.514418	0.0497705
PeakCount	LRRC46	0.172667	0.53831
PeakCount	LRGUK	-0.470882	0.076458
PeakCount	ENSG00000286205	-0.493705	0.0614345
PeakCount	ENSG00000254653	-0.384565	0.156972
PeakCount	ENSG00000287200	0.00767745	0.978336
PeakCount	ENSG00000258230	0.0341277	0.903895
PeakCount	ENSG00000261051	0.731581	0.00193628
PeakCount	ACOXL-AS1	-0.522431	0.0457271
PeakCount	ENSG00000262147	-0.458634	0.0855243
PeakCount	ENSG00000261114	0.102813	0.715398
PeakCount	ENSG00000228407	0.0628474	0.823918
PeakCount	GOLGA6L4	-0.442496	0.0986009
PeakCount	DNAAF1	-0.19572	0.48451
PeakCount	C19orf38	0.553844	0.0321846
PeakCount	ST6GALNAC4P1	0.0046289	0.986937
PeakCount	C17orf107	-0.329819	0.229936
PeakCount	C2CD4C	0.760622	0.000993382
PeakCount	ENSG00000277744	-0.48559	0.0665062
PeakCount	ENSG00000231616	-0.506963	0.0537628
PeakCount	ENSG00000278765	-0.178485	0.524488
PeakCount	CABYR	-0.186116	0.506607
PeakCount	MUTYH	-0.335712	0.221215
PeakCount	ENSG00000279948	-0.444146	0.0972038
PeakCount	ENSG00000286043	-0.587214	0.0213598
PeakCount	SUPT16HP1	-0.0988853	0.725876
PeakCount	GRXCR2	0.308761	0.262833
PeakCount	PLCL1	0.469722	0.0772859
PeakCount	MEIOC	-0.366964	0.178477
PeakCount	LINC01348	0.542969	0.0364755
PeakCount	UQCRBP1	0.36302	0.183547
PeakCount	RPL7AP52	-0.382859	0.158976
PeakCount	ENSG00000249476	-0.236078	0.396953
PeakCount	CCR7	-0.197912	0.479534
PeakCount	ENSG00000259876	-0.485743	0.066408
PeakCount	RPSAP72	-0.277084	0.317408
PeakCount	ENSG00000198580	-0.0171898	0.951516
PeakCount	OGDHL	0.747597	0.00135443
PeakCount	ENSG00000229699	-0.391159	0.149381
PeakCount	CYCSP52	-0.364258	0.181947
PeakCount	SEPTIN14P4	-0.272909	0.325053
PeakCount	ENSG00000258593	-0.442273	0.0987915
PeakCount	ENSG00000235837	-0.317847	0.248306
PeakCount	ENSG00000283907	0.224569	0.421019
PeakCount	ENSG00000231530	-0.281567	0.309315
PeakCount	RNF112	-0.519528	0.0471627
PeakCount	LINC01871	0.356477	0.192163
PeakCount	SRP54-AS1	-0.0120185	0.966092
PeakCount	ENSG00000213557	-0.178727	0.523918
PeakCount	ENSG00000224888	-0.389816	0.150906
PeakCount	ENSG00000285280	-0.252186	0.364535
PeakCount	ENSG00000259209	0.0320162	0.909817
PeakCount	ATE1-AS1	-0.24956	0.369718
PeakCount	CALB1	0.0495445	0.860809
PeakCount	ENSG00000235337	-0.633972	0.0111487
PeakCount	CYP2F2P	-0.0596852	0.832659
PeakCount	ENSG00000270426	0.121328	0.666662
PeakCount	TEKT4	-0.425304	0.114009
PeakCount	RHPN1-AS1	0.0352384	0.900781
PeakCount	C9orf163	-0.118881	0.673039
PeakCount	TTLL9	-0.498426	0.058617
PeakCount	ENSG00000233818	0.358949	0.188878
PeakCount	ENSG00000267745	0.772263	0.000740704
PeakCount	WWP1P1	-0.345383	0.20736
PeakCount	CCDC15-DT	-0.0694285	0.805788
PeakCount	ENSG00000257329	-0.697909	0.00381377
PeakCount	CASQ2	0.114609	0.684218
PeakCount	ENSG00000259287	-0.626992	0.0123629
PeakCount	TXLNB	-0.0371391	0.895455
PeakCount	ENSG00000268189	-0.436666	0.103652
PeakCount	ENSG00000232176	-0.408054	0.131066
PeakCount	ENSG00000277662	0.333762	0.224077
PeakCount	ENSG00000241962	0.0494237	0.861145
PeakCount	ZBTB12BP	-0.28854	0.296968
PeakCount	EIF2S2P3	-0.429066	0.110504
PeakCount	LINC01816	-0.132329	0.638267
PeakCount	ENSG00000235726	-0.0498306	0.860012
PeakCount	ENSG00000273038	-0.175577	0.531376
PeakCount	ARHGAP11B	0.0377109	0.893854
PeakCount	ENSG00000273933	-0.0717764	0.799342
PeakCount	ADAMTS12	-0.32448	0.23802
PeakCount	LINC02867	-0.122383	0.663921
PeakCount	FSIP1	0.121251	0.666864
PeakCount	CACNA1C-AS2	-0.221697	0.42714
PeakCount	ENSG00000284740	0.0419064	0.882117
PeakCount	ACSL3-AS1	-0.421959	0.11719
PeakCount	ENSG00000278861	-0.237215	0.394617
PeakCount	LINC02848	-0.341534	0.212806
PeakCount	DRICH1	-0.474962	0.073597
PeakCount	PSMD7P1	-0.0858862	0.760868
PeakCount	LRIT3	-0.288878	0.296378
PeakCount	IYD	0.468259	0.0783392
PeakCount	IGBP1-AS1	-0.472443	0.0753545
PeakCount	DCHS2	0.294797	0.28614
PeakCount	ENSG00000280119	-0.492204	0.0623511
PeakCount	COL25A1	-0.461737	0.0831586
PeakCount	MTND4P26	-0.276334	0.318774
PeakCount	ENSG00000240163	-0.310904	0.259361
PeakCount	ENSG00000270115	0.247547	0.373718
PeakCount	KCNIP2-AS1	-0.00392849	0.988914
PeakCount	KCTD8	-0.46035	0.0842107
PeakCount	PAICSP1	-0.372451	0.171578
PeakCount	PRKACB-DT	-0.244008	0.380808
PeakCount	ENSG00000284657	0.43846	0.102079
PeakCount	HOXC8	0.418466	0.120575
PeakCount	TMEM26	0.628193	0.0121469
PeakCount	FBXO15	-0.573664	0.0253535
PeakCount	RYR2	0.122704	0.663088
PeakCount	RDM1	0.208259	0.456371
PeakCount	ENSG00000279838	0.476366	0.0726308
PeakCount	ENSG00000268584	-0.159566	0.570006
PeakCount	KRTAP4-8	-0.285875	0.301652
PeakCount	MIR133A1HG	0.312816	0.256287
PeakCount	ENSG00000272656	-0.237955	0.3931
PeakCount	ENSG00000267665	-0.338575	0.217054
PeakCount	ENSG00000274776	-0.369619	0.175116
PeakCount	DNAJC22	0.5615	0.0293994
PeakCount	SNX18P4	-0.394248	0.145912
PeakCount	SIGLEC12	0.732088	0.00191524
PeakCount	ENSG00000239486	0.169568	0.545738
PeakCount	ENSG00000277491	0.27995	0.31222
PeakCount	CAMTA1-DT	-0.134802	0.631946
PeakCount	SPAG8	-0.429231	0.110352
PeakCount	ENSG00000215841	-0.539244	0.0380394
PeakCount	ENSG00000249094	-0.570931	0.0262232
PeakCount	OLIG1	-0.328238	0.232312
PeakCount	ENSG00000253307	-0.144649	0.607015
PeakCount	GRTP1-AS1	-0.330612	0.22875
PeakCount	ENSG00000267682	0.163943	0.55933
PeakCount	FPR2	0.0902497	0.74907
PeakCount	ST13P5	-0.00813774	0.977037
PeakCount	UNC93B3	0.0280828	0.920863
PeakCount	COL8A2	0.925986	7.34701e-07
PeakCount	ENSG00000257283	-0.558579	0.0304395
PeakCount	H1-3	-0.0206925	0.94165
PeakCount	RPS3AP5	-0.362801	0.183831
PeakCount	ENSG00000278601	-0.155192	0.580759
PeakCount	CCDC87	0.339137	0.216243
PeakCount	ENSG00000255893	0.115187	0.682702
PeakCount	ENSG00000286834	-0.158575	0.572434
PeakCount	LINC01298	-0.512871	0.0505803
PeakCount	EFCAB1	-0.336789	0.219644
PeakCount	TTC24	-0.284116	0.304767
PeakCount	ENSG00000270019	-0.23638	0.396333
PeakCount	RAB19	0.634657	0.0110349
PeakCount	PRDM6	0.420672	0.118429
PeakCount	ENSG00000270562	-0.401424	0.138061
PeakCount	ENSG00000259969	0.0566418	0.841089
PeakCount	SNORA73B	-0.387909	0.15309
PeakCount	FEZ1	0.33799	0.2179
PeakCount	ENSG00000240401	-0.396349	0.143582
PeakCount	ENSG00000280157	-0.363539	0.182875
PeakCount	ARHGAP27P2	-0.293763	0.287913
PeakCount	ENSG00000273253	-0.278048	0.315658
PeakCount	PATL2	-0.0141421	0.960105
PeakCount	NDUFAF2P1	-0.177923	0.525815
PeakCount	ENSG00000259065	-0.277684	0.316318
PeakCount	ENSG00000214748	0.461604	0.0832594
PeakCount	ENSG00000267582	-0.508664	0.0528315
PeakCount	ENSG00000278492	-0.328578	0.2318
PeakCount	ENSG00000228509	-0.185755	0.507445
PeakCount	SOCS1	0.925359	7.7489e-07
PeakCount	LINC01786	-0.273874	0.323277
PeakCount	ENSG00000273893	0.130459	0.643062
PeakCount	KCNB1	-0.155172	0.580808
PeakCount	RPS4XP14	-0.347899	0.203848
PeakCount	CALHM6	0.445186	0.0963297
PeakCount	C5AR2	0.0539082	0.848674
PeakCount	ENSG00000272468	-0.252439	0.364038
PeakCount	UVRAG-DT	-0.495265	0.0604932
PeakCount	ENSG00000286535	-0.0292368	0.917621
PeakCount	TLDC2	0.630093	0.0118115
PeakCount	ENSG00000279080	-0.273584	0.32381
PeakCount	CLDND2	-0.656727	0.00782272
PeakCount	RPL3P7	-0.409425	0.12965
PeakCount	ENSG00000183171	-0.525563	0.0442147
PeakCount	ENSG00000260927	-0.407877	0.13125
PeakCount	ENSG00000276931	0.172105	0.539654
PeakCount	CRYBB3	-0.470199	0.076945
PeakCount	SNHG21	-0.379402	0.163092
PeakCount	ENSG00000224387	-0.291012	0.292662
PeakCount	RASL10B	-0.103238	0.714267
PeakCount	ABHD17AP6	-0.033848	0.904679
PeakCount	ENSG00000260337	-0.447491	0.0944131
PeakCount	CEP192-DT	0.268892	0.332507
PeakCount	IL1RL1	0.925191	7.8601e-07
PeakCount	LINC02065	0.390711	0.149888
PeakCount	ENSG00000266900	-0.313077	0.25587
PeakCount	ENSG00000270248	0.408105	0.131013
PeakCount	ENSG00000260310	-0.218025	0.43503
PeakCount	SRL	-0.10122	0.719642
PeakCount	LINC00987	-0.157842	0.574234
PeakCount	ENSG00000285043	0.201359	0.471755
PeakCount	RASL10A	-0.446438	0.0952853
PeakCount	LGI4	-0.402928	0.136452
PeakCount	NECAB1	-0.4656	0.0802795
PeakCount	ZNF157	0.332009	0.22667
PeakCount	ENSG00000287593	-0.216744	0.4378
PeakCount	LNP1	0.150818	0.591596
PeakCount	ENSG00000219410	-0.307132	0.26549
PeakCount	ENSG00000286430	-0.584772	0.0220414
PeakCount	TEX15	0.46233	0.0827124
PeakCount	MGC16275	-0.462426	0.0826399
PeakCount	PDSS1P1	-0.304547	0.269742
PeakCount	LINC01977	-0.457204	0.0866306
PeakCount	NAP1L4P1	-0.214732	0.442169
PeakCount	RNFT2	-0.220184	0.430382
PeakCount	ENSG00000260118	0.147024	0.601059
PeakCount	ENSG00000288548	-0.510362	0.0519145
PeakCount	ENSG00000274105	0.00935618	0.9736
PeakCount	ESRRG	0.438154	0.102346
PeakCount	C16orf71	-0.523345	0.0452819
PeakCount	DCUN1D2-AS	-0.482629	0.0684299
PeakCount	CCDC102B	0.444569	0.0968475
PeakCount	LUNAR1	-0.130901	0.641928
PeakCount	RPL22P24	0.620286	0.0136236
PeakCount	ENSG00000226252	0.0947264	0.73702
PeakCount	DNM3OS	0.213718	0.444378
PeakCount	CNR1	0.357293	0.191074
PeakCount	ADAMTS4	-0.0415056	0.883237
PeakCount	ENSG00000224292	-0.485999	0.0662435
PeakCount	MED28P3	-0.0593577	0.833565
PeakCount	TUBB1	-0.35867	0.189247
PeakCount	BATF3	0.590002	0.0206015
PeakCount	DDO	0.532175	0.041144
PeakCount	TOX2	0.323957	0.238822
PeakCount	LILRB4	0.366839	0.178637
PeakCount	LINC02019	-0.472479	0.0753288
PeakCount	RNU6-190P	-0.291617	0.291613
PeakCount	FABP5P8	-0.318389	0.247456
PeakCount	ENSG00000237852	-0.323835	0.239009
PeakCount	LINC00092	0.884317	1.20784e-05
PeakCount	TRAV29DV5	-0.297869	0.28091
PeakCount	TRIM34	-0.016341	0.953907
PeakCount	DEUP1	-0.443561	0.0976975
PeakCount	ENSG00000281100	0.308869	0.262656
PeakCount	LINC01539	-0.452046	0.0907045
PeakCount	ARNTL2-AS1	-0.178312	0.524898
PeakCount	LINC00475	-0.459947	0.0845179
PeakCount	ENSG00000270207	0.791122	0.000443588
PeakCount	ENSG00000235795	-0.592437	0.0199563
PeakCount	RHOT1P3	-0.329785	0.229987
PeakCount	ENSG00000272990	-0.50287	0.0560519
PeakCount	PA2G4P5	-0.174655	0.533568
PeakCount	EIF3LP3	0.206032	0.461309
PeakCount	ENSG00000259683	-0.428839	0.110713
PeakCount	ENSG00000248557	-0.248052	0.372713
PeakCount	CDRT15P1	-0.167879	0.549804
PeakCount	EEF1A1P11	-0.353432	0.19626
PeakCount	TOP3B	-0.497568	0.0591217
PeakCount	ENSG00000234406	-0.514012	0.049982
PeakCount	ENSG00000279754	-0.501773	0.056677
PeakCount	PTGIR	-0.151771	0.589227
PeakCount	ENSG00000229156	-0.000854049	0.99759
PeakCount	ENSG00000273245	-0.117589	0.676411
PeakCount	ENSG00000236478	-0.267886	0.334389
PeakCount	ENSG00000250220	0.023583	0.933515
PeakCount	ENSG00000283142	0.543113	0.0364162
PeakCount	THAP12P7	0.547138	0.034783
PeakCount	ZSCAN12P1	0.481573	0.0691255
PeakCount	FAM106C	-0.0774591	0.78379
PeakCount	ENSG00000272885	0.0651403	0.817591
PeakCount	ENSG00000215156	-0.0258399	0.927167
PeakCount	DDX19A-DT	0.0584286	0.836138
PeakCount	KRT18P7	-0.266718	0.336582
PeakCount	SNX18P9	-0.150987	0.591175
PeakCount	SHROOM3-AS1	-0.525648	0.0441744
PeakCount	PCAT19	-0.119714	0.670865
PeakCount	ENSG00000279432	-0.498747	0.058429
PeakCount	GPR17	-0.555001	0.0317513
PeakCount	ENSG00000233230	-0.183579	0.51252
PeakCount	FAM43B	-0.532613	0.0409466
PeakCount	ENSG00000213590	-0.653844	0.00819457
PeakCount	ERVK9-11	-0.112461	0.689861
PeakCount	RNF157	-0.579284	0.0236335
PeakCount	ENSG00000215022	-0.518452	0.0477032
PeakCount	UBE2FP1	-0.392469	0.147903
PeakCount	TOX4P1	-0.335303	0.221813
PeakCount	ENSG00000261596	-0.391686	0.148785
PeakCount	ATP6V0E2-AS1	-0.490662	0.0633024
PeakCount	PRTG	0.027476	0.922568
PeakCount	ENSG00000271327	-0.583801	0.022317
PeakCount	ENSG00000288093	-0.0298757	0.915827
PeakCount	ZNF620	0.222959	0.424444
PeakCount	SERHL	-0.510226	0.0519874
PeakCount	ENSG00000286705	-0.0320948	0.909597
PeakCount	ENSG00000279356	-0.274042	0.322967
PeakCount	RPS4XP11	-0.0802796	0.776099
PeakCount	ENSG00000237753	-0.0889538	0.752569
PeakCount	ENSG00000244144	0.118708	0.673489
PeakCount	SLC6A16	-0.253305	0.362338
PeakCount	ENSG00000259712	-0.358664	0.189255
PeakCount	ENSG00000246250	-0.09943	0.72442
PeakCount	RRS1-AS1	-0.182756	0.514444
PeakCount	TUBG1P	-0.585301	0.0218925
PeakCount	RN7SL381P	-0.370482	0.174034
PeakCount	IGKV3-15	0.67887	0.0053883
PeakCount	ENSG00000288586	-0.038607	0.891345
PeakCount	ENSG00000259402	-0.341098	0.213429
PeakCount	ENSG00000271119	-0.295305	0.285272
PeakCount	ENSG00000237311	0.270789	0.328976
PeakCount	RBM14-RBM4	0.0589849	0.834597
PeakCount	ATF7-NPFF	-0.472467	0.0753378
PeakCount	SF1-DT	-0.164741	0.557394
PeakCount	MSNP1	0.159141	0.571046
PeakCount	DPF3	-0.537462	0.038805
PeakCount	ABHD17AP1	-0.378035	0.164738
PeakCount	ENSG00000273308	-0.412721	0.126289
PeakCount	ENSG00000254363	-0.415965	0.12304
PeakCount	ZBP1	0.150476	0.592445
PeakCount	ENSG00000277595	-0.442454	0.098637
PeakCount	ENSG00000248863	-0.216832	0.437609
PeakCount	ENSG00000259804	-0.020062	0.943425
PeakCount	ENSG00000268416	-0.260151	0.34906
PeakCount	MICB-DT	-0.0427958	0.879632
PeakCount	ACTG1P10	-0.344436	0.208691
PeakCount	ENSG00000251002	0.64831	0.00894678
PeakCount	GPBAR1	-0.410791	0.12825
PeakCount	ADAM28	0.911357	2.2888e-06
PeakCount	PCK1	-0.206196	0.460944
PeakCount	ENSG00000286606	-0.299207	0.278651
PeakCount	CASQ1	0.0362485	0.89795
PeakCount	PYHIN1	0.308691	0.262947
PeakCount	TNNC1	0.512518	0.0507665
PeakCount	CDKL3	-0.0921165	0.744039
PeakCount	MAFTRR	-0.353984	0.195514
PeakCount	FAIM2	0.738877	0.00165047
PeakCount	MLIP-IT1	-0.0665285	0.813766
PeakCount	TOX	0.198784	0.47756
PeakCount	SIGLEC17P	0.805993	0.00028524
PeakCount	BATF	0.428327	0.111187
PeakCount	MYL12BP1	-0.42856	0.110971
PeakCount	ENSG00000276517	-0.0576126	0.838398
PeakCount	NUGGC	-0.106625	0.705274
PeakCount	SNORD17	0.676027	0.00566197
PeakCount	DNAJC19P5	-0.123047	0.662197
PeakCount	ABCC2	-0.180188	0.520472
PeakCount	B3GALT5-AS1	0.0355181	0.899997
PeakCount	ENSG00000275493	-0.227755	0.414283
PeakCount	ENSG00000262558	0.0244655	0.931032
PeakCount	LINC01843	0.0457987	0.871248
PeakCount	AKR1B10P1	-0.547438	0.0346634
PeakCount	ENSG00000263393	-0.211668	0.448863
PeakCount	ENSG00000229771	-0.341976	0.212177
PeakCount	ECM2	-0.19092	0.495497
PeakCount	CFAP45	-0.297117	0.282185
PeakCount	ENSG00000263326	-0.45446	0.0887812
PeakCount	ENSG00000272908	-0.248952	0.370923
PeakCount	SLC22A18AS	-0.486477	0.0659373
PeakCount	ENSG00000264932	-0.415501	0.123502
PeakCount	ENSG00000271452	-0.0371127	0.895529
PeakCount	SAXO2	0.304011	0.270628
PeakCount	UCN2	-0.433794	0.106205
PeakCount	STEAP3-AS1	-0.327678	0.233157
PeakCount	RNVU1-1	-0.395376	0.144657
PeakCount	ENSG00000287895	0.380526	0.161747
PeakCount	ENSG00000276412	0.677769	0.00549304
PeakCount	CHRNE	0.273575	0.323826
PeakCount	DENND2A	-0.126401	0.653512
PeakCount	CFL1P5	-0.502307	0.0563721
PeakCount	CCL14	0.180236	0.52036
PeakCount	ENSG00000189316	-0.356549	0.192066
PeakCount	KDM4E	-0.550438	0.0334854
PeakCount	SCN3B	-0.306262	0.266916
PeakCount	SEMA6A-AS2	-0.235944	0.39723
PeakCount	LINC02062	-0.288082	0.29777
PeakCount	LINC02709	-0.116657	0.678849
PeakCount	ENSG00000279529	-0.189032	0.49985
PeakCount	ENSG00000287656	-0.648501	0.00891998
PeakCount	ZNF252P-AS1	-0.124087	0.6595
PeakCount	CDPF1P1	-0.430585	0.10911
PeakCount	ENSG00000260693	0.162353	0.563198
PeakCount	LINC01126	-0.0912401	0.7464
PeakCount	ENSG00000267174	0.158389	0.572891
PeakCount	ENSG00000280202	0.35844	0.189551
PeakCount	PGBD5	0.909088	2.68238e-06
PeakCount	ASTN2	0.0356856	0.899527
PeakCount	ENSG00000230863	-0.508595	0.0528691
PeakCount	FMR1-IT1	-0.230825	0.407846
PeakCount	TSPAN11	0.454237	0.0889579
PeakCount	ENSG00000280402	-0.264591	0.340595
PeakCount	TMPRSS6	-0.427409	0.112039
PeakCount	ENSG00000286261	-0.368787	0.176166
PeakCount	ENSG00000261342	0.049771	0.860178
PeakCount	ENSG00000272682	-0.349836	0.201171
PeakCount	MIR4292	-0.291053	0.29259
PeakCount	SPDYE17	0.0777324	0.783044
PeakCount	ENSG00000238084	0.302433	0.273248
PeakCount	FAM25G	-0.476059	0.0728413
PeakCount	ENSG00000255435	-0.179132	0.522961
PeakCount	SLC31A2	-0.240036	0.38885
PeakCount	ENSG00000270571	-0.305019	0.268962
PeakCount	ASPRV1	0.398418	0.141313
PeakCount	LRMDA	0.111537	0.692293
PeakCount	OR7E136P	-0.32088	0.24357
PeakCount	MGAT4EP	-0.314371	0.253804
PeakCount	ENSG00000251602	0.195118	0.485882
PeakCount	ENSG00000260273	-0.142464	0.612514
PeakCount	ENSG00000279179	-0.53292	0.0408083
PeakCount	PCDHGB8P	0.422519	0.116653
PeakCount	KCNMB4	-0.104758	0.710227
PeakCount	ANGPTL1	-0.427786	0.111688
PeakCount	LILRA1	-0.0844359	0.7648
PeakCount	SLC9C1	-0.0534478	0.849953
PeakCount	LINC00271	-0.244653	0.37951
PeakCount	IGFL1P1	-0.423334	0.115875
PeakCount	BMS1P2	0.0909494	0.747183
PeakCount	MIR3142HG	0.148784	0.596662
PeakCount	ENSG00000283897	-0.050381	0.85848
PeakCount	ENSG00000225854	-0.429679	0.109939
PeakCount	LINC02887	-0.484003	0.0675325
PeakCount	ENSG00000267102	0.532192	0.0411364
PeakCount	PTMAP2	-0.0373739	0.894798
PeakCount	ENSG00000278949	-0.49795	0.058897
PeakCount	LINC00470	-0.282545	0.307565
PeakCount	DNAH9	0.290519	0.293519
PeakCount	CHRNG	-0.238719	0.391536
PeakCount	ENSG00000287502	-0.376873	0.166146
PeakCount	ZNF883	0.235163	0.39884
PeakCount	KLHL30	-0.256905	0.355322
PeakCount	RPS2P32	-0.364137	0.182102
PeakCount	ENSG00000282097	-0.378966	0.163615
PeakCount	BAMBI	0.0476105	0.866196
PeakCount	DPP4	0.908136	2.86354e-06
PeakCount	ENSG00000229021	-0.253513	0.36193
PeakCount	SPDYE12P	-0.00687519	0.980599
PeakCount	HNRNPA1P49	-0.00190508	0.994624
PeakCount	ADORA2A-AS1	-0.445527	0.0960449
PeakCount	ENSG00000232006	-0.242586	0.383676
PeakCount	ENSG00000248571	-0.248012	0.372791
PeakCount	ENSG00000278727	0.348228	0.203392
PeakCount	CPLX1	-0.282886	0.306957
PeakCount	ENSG00000273702	-0.040666	0.885585
PeakCount	CLEC9A	-0.215231	0.441082
PeakCount	ODF4	-0.278774	0.314344
PeakCount	GZMK	-0.0853247	0.76239
PeakCount	ENSG00000272305	-0.35968	0.187914
PeakCount	PTGDS	-0.457332	0.0865309
PeakCount	ACTG1P25	-0.685742	0.00476987
PeakCount	TEPP	0.0795699	0.778032
PeakCount	ENSG00000241860	-0.394505	0.145625
PeakCount	FMO3	0.147529	0.599797
PeakCount	YTHDF3-DT	-0.0418661	0.88223
PeakCount	ARL17B	-0.337664	0.218372
PeakCount	TRBV29-1	-0.192694	0.491422
PeakCount	ENSG00000268601	0.477908	0.0715797
PeakCount	ADAM21	-0.316286	0.250766
PeakCount	EXTL3-AS1	-0.555886	0.031423
PeakCount	CD28	0.394242	0.145917
PeakCount	ENSG00000287603	-0.643531	0.00963903
PeakCount	ENSG00000272768	-0.294789	0.286154
PeakCount	ENSG00000256609	-0.319527	0.245675
PeakCount	OTULIN-DT	-0.155276	0.580552
PeakCount	ENSG00000272800	0.497272	0.0592971
PeakCount	CDRT4	-0.38238	0.159542
PeakCount	ASGR2	0.377024	0.165963
PeakCount	GPRIN1	0.804187	0.00030154
PeakCount	ATP2B2	0.6491	0.00883624
PeakCount	ENSG00000286912	0.275182	0.320878
PeakCount	DNAH14	-0.225437	0.419178
PeakCount	ENSG00000187185	-0.333015	0.22518
PeakCount	ZG16B	0.305938	0.267449
PeakCount	ENSG00000227683	-0.0566543	0.841054
PeakCount	ENSG00000246477	-0.298625	0.279633
PeakCount	RTEL1-TNFRSF6B	-0.369099	0.175772
PeakCount	IL4I1	0.124179	0.659261
PeakCount	SLC25A48	-0.443371	0.0978585
PeakCount	SLC5A9	-0.42984	0.109792
PeakCount	HBA1	-0.353555	0.196094
PeakCount	POLR2J2	-0.366442	0.179144
PeakCount	ENSG00000230552	-0.421729	0.117411
PeakCount	DNAH2	-0.238155	0.39269
PeakCount	CNRIP1	0.96176	1.09602e-08
PeakCount	MSR1	0.0513137	0.855886
PeakCount	TOLLIP-AS1	-0.0555339	0.844162
PeakCount	FAM110D	-0.346762	0.205431
PeakCount	ANKDD1B	0.512658	0.0506923
PeakCount	OLFML2B	0.531255	0.0415616
PeakCount	KLHL35	-0.409128	0.129956
PeakCount	ENSG00000279699	-0.520476	0.0466902
PeakCount	ENSG00000277748	-0.407326	0.131822
PeakCount	ADRA2C	-0.409338	0.12974
PeakCount	GRID1	-0.265233	0.33938
PeakCount	MRC1	0.69437	0.00407453
PeakCount	SLC34A2	0.740217	0.00160187
PeakCount	SLITRK5	-0.433716	0.106275
PeakCount	TLR8	0.340306	0.214562
PeakCount	CD163L1	0.23219	0.405002
PeakCount	EGR3	-0.0143999	0.959378
PeakCount	ZNF208	-0.472343	0.0754247
PeakCount	ARHGEF35	0.640391	0.0101161
PeakCount	DYNC1I1	-0.134328	0.633157
PeakCount	PMS2P8	-0.148861	0.596468
PeakCount	ENSG00000244346	-0.208003	0.456937
PeakCount	ENSG00000225272	-0.210784	0.450804
PeakCount	ENSG00000175604	-0.329965	0.229718
PeakCount	XIAP-AS1	-0.273802	0.32341
PeakCount	ENSG00000287682	-0.331019	0.228143
PeakCount	ENSG00000277948	-0.0451651	0.873016
PeakCount	HDAC11-AS1	-0.0575304	0.838626
PeakCount	RN7SL648P	-0.073564	0.794442
PeakCount	RN7SL330P	0.275404	0.320472
PeakCount	WWTR1-IT1	0.208495	0.45585
PeakCount	ENSG00000256789	0.517669	0.0480995
PeakCount	ENSG00000286130	-0.29721	0.282027
PeakCount	SCARNA3	0.366351	0.179259
PeakCount	ENSG00000228586	-0.0287562	0.918971
PeakCount	LRIG2-DT	-0.306298	0.266857
PeakCount	ENSG00000268401	-0.422124	0.117032
PeakCount	LINC01715	-0.266749	0.336523
PeakCount	HNRNPA1P4	-0.425697	0.113639
PeakCount	PGK1P1	-0.351293	0.199172
PeakCount	FAM86LP	-0.173667	0.535922
PeakCount	ENSG00000272609	-0.149187	0.595657
PeakCount	DNAJB7	-0.187026	0.504494
PeakCount	ENSG00000225356	-0.425673	0.113662
PeakCount	MTRNR2L10	-0.23569	0.397752
PeakCount	ANO7	-0.241924	0.385016
PeakCount	KLRC4	-0.245201	0.378409
PeakCount	ENSG00000267793	-0.130801	0.642184
PeakCount	ENSG00000286423	-0.234062	0.401117
PeakCount	ENSG00000271267	-0.303291	0.271821
PeakCount	CCL3L1	-0.0177509	0.949935
PeakCount	MIR6772	-0.177048	0.527888
PeakCount	SEPTIN7P3	-0.426	0.113355
PeakCount	ENSG00000258428	-0.0239093	0.932597
PeakCount	ENSG00000273345	-0.194142	0.48811
PeakCount	ENSG00000279344	-0.528505	0.0428285
PeakCount	ENSG00000247728	0.0222941	0.937142
PeakCount	ENSG00000248318	0.117658	0.676232
PeakCount	ENSG00000213385	-0.513866	0.0500582
PeakCount	ENSG00000270679	-0.353831	0.19572
PeakCount	ENSG00000236844	0.399079	0.140594
PeakCount	ENSG00000233953	-0.370584	0.173905
PeakCount	ENSG00000287825	-0.177219	0.527481
PeakCount	ENSG00000286558	-0.45224	0.0905487
PeakCount	HMGN1P37	-0.529932	0.0421675
PeakCount	ENSG00000261889	0.794288	0.000404985
PeakCount	RBMXP5	-0.35678	0.191759
PeakCount	RPL35P6	0.106934	0.704454
PeakCount	PRSS30P	0.269213	0.331909
PeakCount	RERE-AS1	-0.482745	0.0683541
PeakCount	ENSG00000278665	-0.459546	0.0848244
PeakCount	ACTG1P1	-0.436534	0.103768
PeakCount	CYP1B1	0.465034	0.0806969
PeakCount	LINC02669	-0.162775	0.562169
PeakCount	RNY4P10	-0.264842	0.340121
PeakCount	TAX1BP3	-0.325073	0.237113
PeakCount	USP8P1	-0.291735	0.291409
PeakCount	CYCSP34	-0.0783654	0.781317
PeakCount	MRLN	-0.444082	0.0972572
PeakCount	ENSG00000227598	-0.109132	0.69864
PeakCount	ENSG00000233250	-0.419897	0.11918
PeakCount	RPSAP70	-0.338685	0.216895
PeakCount	ENSG00000250027	-0.372214	0.171871
PeakCount	NPM1P6	-0.0458001	0.871245
PeakCount	ENSG00000259605	-0.187463	0.503479
PeakCount	ENSG00000253258	0.0839293	0.766175
PeakCount	ENSG00000254340	-0.450194	0.0921997
PeakCount	ENSG00000239300	-0.29371	0.288004
PeakCount	CA1	-0.240021	0.38888
PeakCount	RN7SKP299	-0.117276	0.677231
PeakCount	ENSG00000257443	-0.431125	0.108617
PeakCount	ENSG00000269421	0.345797	0.206779
PeakCount	LIPJ	0.0471553	0.867465
PeakCount	TRBJ2-6	-0.16664	0.552795
PeakCount	LINC00702	-0.108338	0.700739
PeakCount	ENSG00000270244	-0.389665	0.151079
PeakCount	ENSG00000220920	-0.305321	0.268465
PeakCount	ZNRF2P2	-0.336552	0.219989
PeakCount	RDH10-AS1	0.208527	0.455779
PeakCount	FAM85B	0.257743	0.3537
PeakCount	KRT20	-0.212784	0.446419
PeakCount	LINC01529	-0.480279	0.0699852
PeakCount	ENSG00000271631	-0.52263	0.0456301
PeakCount	SNORA31	-0.364623	0.181476
PeakCount	HOXA7	-0.202514	0.469163
PeakCount	ENSG00000284734	0.050556	0.857994
PeakCount	TNFRSF11B	0.211118	0.45007
PeakCount	ENSG00000267149	-0.396018	0.143947
PeakCount	SEZ6L	-0.370421	0.174109
PeakCount	ENSG00000217702	-0.0702502	0.803531
PeakCount	FENDRR	0.310694	0.259701
PeakCount	GULOP	-0.485131	0.0668019
PeakCount	ENSG00000237015	-0.307752	0.264477
PeakCount	ENSG00000256733	-0.303703	0.271137
PeakCount	ENSG00000269949	-0.072841	0.796423
PeakCount	LRRC2	0.144939	0.606286
PeakCount	ENSG00000280231	-0.302372	0.273349
PeakCount	ENSG00000273156	-0.0409283	0.884851
PeakCount	ENSG00000266708	-0.192281	0.49237
PeakCount	INSL6	-0.260045	0.349263
PeakCount	PDGFRL2P	-0.378491	0.164187
PeakCount	ENSG00000254739	-0.334994	0.222266
PeakCount	ENSG00000237719	0.0108769	0.969311
PeakCount	BNIP3P1	-0.507817	0.0532936
PeakCount	ENSG00000223642	0.445894	0.0957384
PeakCount	CMTM2	-0.50254	0.0562393
PeakCount	ENSG00000259723	-0.284833	0.303496
PeakCount	HSPB6	0.271763	0.32717
PeakCount	ENSG00000284621	-0.21555	0.440391
PeakCount	RN7SKP70	-0.292731	0.289689
PeakCount	ENSG00000236514	-0.455852	0.087686
PeakCount	NECTIN1-AS1	0.00515953	0.98544
PeakCount	ENSG00000260643	-0.43704	0.103323
PeakCount	ENSG00000270149	-0.590524	0.0204618
PeakCount	ENSG00000226647	0.337736	0.218268
PeakCount	SLC7A5P1	0.208579	0.455664
PeakCount	SPACA6P-AS	0.0787684	0.780217
PeakCount	EDRF1-AS1	0.0985208	0.726851
PeakCount	ENSG00000186019	-0.5839	0.0222889
PeakCount	MIR6510	-0.423708	0.115519
PeakCount	RPS18P12	0.290927	0.292809
PeakCount	LINC00216	-0.269016	0.332276
PeakCount	KRT18P4	-0.240899	0.387096
PeakCount	ENSG00000285701	-0.295528	0.284891
PeakCount	ENSG00000260971	-0.0173768	0.950989
PeakCount	ENSG00000254397	-0.0812114	0.773562
PeakCount	DNAJC19P9	-0.536197	0.0393553
PeakCount	A2M-AS1	-0.247523	0.373767
PeakCount	ENSG00000280335	0.758068	0.00105719
PeakCount	C20orf197	0.720763	0.00243205
PeakCount	GFI1B	0.907164	3.05893e-06
PeakCount	ENSG00000271730	-0.560557	0.0297324
PeakCount	ENSG00000235192	-0.0320163	0.909817
PeakCount	ENSG00000253348	0.771684	0.000751898
PeakCount	ENSG00000237788	-0.0894938	0.751111
PeakCount	SNORD3A	-0.283228	0.306347
PeakCount	ZNF781	-0.256011	0.357058
PeakCount	ENSG00000287043	-0.101434	0.719072
PeakCount	WDR87BP	-0.143619	0.609603
PeakCount	ENSG00000273305	-0.212194	0.447712
PeakCount	CD2AP-DT	-0.321116	0.243203
PeakCount	ENSG00000267114	-0.29196	0.29102
PeakCount	ENSG00000272914	-0.645506	0.00934806
PeakCount	ENSG00000287385	-0.283574	0.305732
PeakCount	ENSG00000269915	-0.431068	0.10867
PeakCount	ENSG00000248514	-0.400043	0.139549
PeakCount	MYOSLID	0.039528	0.888768
PeakCount	RASA4	-0.508289	0.053036
PeakCount	ENSG00000273483	-0.544554	0.035825
PeakCount	C3orf33	-0.449983	0.0923709
PeakCount	ENSG00000269843	-0.524625	0.0446639
PeakCount	SNORA66	-0.30413	0.270431
PeakCount	RN7SL832P	-0.0575492	0.838574
PeakCount	ENSG00000235298	-0.478082	0.0714614
PeakCount	ZMYND10	-0.172964	0.537601
PeakCount	ENSG00000263126	-0.473393	0.0746883
PeakCount	DIRC3	-0.220572	0.429549
PeakCount	ENSG00000272572	0.352367	0.197706
PeakCount	TMEM225B	-0.121368	0.66656
PeakCount	ENSG00000260361	-0.348749	0.20267
PeakCount	ENSG00000259322	-0.57976	0.0234922
PeakCount	EEF1A1P9	-0.417639	0.121387
PeakCount	ENSG00000278206	-0.126356	0.653631
PeakCount	ENSG00000255031	-0.255508	0.358035
PeakCount	ENSG00000254783	0.0340597	0.904085
PeakCount	ENSG00000268049	-0.315766	0.25159
PeakCount	BOLL	-0.290201	0.294071
PeakCount	RPL13AP6	-0.466094	0.0799167
PeakCount	HNRNPA1P50	-0.492404	0.0622284
PeakCount	SNORA71B	-0.320149	0.244706
PeakCount	IGFLR1	-0.153586	0.584728
PeakCount	SHLD2P3	-0.170721	0.542968
PeakCount	ENSG00000286833	0.276811	0.317905
PeakCount	ENSG00000213620	-0.611116	0.015506
PeakCount	ENSG00000282978	-0.439281	0.101364
PeakCount	ENSG00000264304	-0.431874	0.107936
PeakCount	FAM71D	-0.29396	0.287575
PeakCount	ENSG00000278834	0.264758	0.340279
PeakCount	ENSG00000286974	-0.508634	0.0528481
PeakCount	TPT1P9	-0.350159	0.200727
PeakCount	WDR82P1	0.0931282	0.741316
PeakCount	RPL41P2	-0.406704	0.132471
PeakCount	TRGV9	-0.388236	0.152715
PeakCount	ENSG00000268543	0.0157382	0.955606
PeakCount	ENSG00000255521	0.334247	0.223363
PeakCount	METTL21EP	-0.389851	0.150867
PeakCount	SPDYE16	-0.525873	0.0440671
PeakCount	ENSG00000287727	-0.112938	0.688608
PeakCount	ENSG00000260176	-0.206516	0.460234
PeakCount	FCGR1B	-0.146931	0.601292
PeakCount	ENSG00000225402	-0.184902	0.509433
PeakCount	ENSG00000234261	-0.394246	0.145913
PeakCount	ENSG00000262050	-0.383928	0.157719
PeakCount	MIR25	0.0878981	0.755422
PeakCount	C2orf74	-0.181124	0.518272
PeakCount	SRXN1	-0.562333	0.0291078
PeakCount	ENSG00000228686	-0.532179	0.0411421
PeakCount	HNRNPH1P1	-0.526576	0.0437337
PeakCount	ENSG00000286579	-0.230278	0.408989
PeakCount	SLC4A5	-0.408917	0.130173
PeakCount	FAM217A	0.339579	0.215607
PeakCount	ENSG00000275479	-0.353245	0.196514
PeakCount	PXDNL	-0.563903	0.028564
PeakCount	ENSG00000263924	-0.0436957	0.877118
PeakCount	ENSG00000239763	-0.193309	0.490015
PeakCount	MEFV	0.0345849	0.902613
PeakCount	ENSG00000256006	-0.254857	0.359304
PeakCount	DCAF4L1	0.226016	0.417953
PeakCount	SUGT1P3	-0.0995357	0.724138
PeakCount	RPS7P3	-0.301919	0.274105
PeakCount	ENSG00000259515	-0.410424	0.128625
PeakCount	LDB3	-0.430304	0.109367
PeakCount	SPX	-0.56847	0.0270258
PeakCount	ENSG00000223901	-0.468529	0.078144
PeakCount	RPS15P5	0.27757	0.316525
PeakCount	ENSG00000287364	0.274798	0.321581
PeakCount	LINC01703	-0.132461	0.637929
PeakCount	ENSG00000280424	-0.297309	0.28186
PeakCount	ENSG00000224992	-0.455943	0.0876144
PeakCount	GJA5	0.866713	2.902e-05
PeakCount	ENSG00000234862	0.681513	0.00514336
PeakCount	ENSG00000285627	-0.52408	0.0449263
PeakCount	ENSG00000225867	-0.178844	0.523641
PeakCount	ENSG00000232546	-0.337744	0.218257
PeakCount	ENSG00000259668	-0.144005	0.608633
PeakCount	TNK2-AS1	-0.556694	0.0311253
PeakCount	C6orf99	-0.346821	0.205348
PeakCount	ENSG00000261458	-0.0413223	0.88375
PeakCount	SHOC1	0.876179	1.84102e-05
PeakCount	DNM1P47	-0.151466	0.589985
PeakCount	ENSG00000287408	-0.215242	0.441059
PeakCount	ENSG00000228925	-0.290164	0.294136
PeakCount	ENSG00000286615	-0.388153	0.15281
PeakCount	YWHAZP5	-0.571584	0.0260134
PeakCount	GLRX3P2	-0.387361	0.153723
PeakCount	ENSG00000258604	-0.179101	0.523034
PeakCount	ENSG00000232536	-0.56575	0.0279341
PeakCount	ENSG00000248367	-0.451762	0.0909326
PeakCount	ENSG00000279392	0.465197	0.0805764
PeakCount	CRIM1-DT	-0.158928	0.571569
PeakCount	TLCD4-RWDD3	0.267413	0.335276
PeakCount	CALM2P3	0.433739	0.106255
PeakCount	PPIAP29	-0.375163	0.168233
PeakCount	ENSG00000183889	-0.386355	0.154887
PeakCount	ENSG00000263050	0.414367	0.124634
PeakCount	MCCC1-AS1	-0.454761	0.0885433
PeakCount	TCAF2P1	-0.349878	0.201113
PeakCount	ENSG00000287998	0.298782	0.279368
PeakCount	ENSG00000225806	-0.34344	0.210098
PeakCount	LINC00954	-0.245352	0.378107
PeakCount	SEPTIN10P1	-0.329163	0.23092
PeakCount	ENSG00000233912	-0.653086	0.00829455
PeakCount	SRSF9P1	-0.526869	0.0435951
PeakCount	ENSG00000267040	-0.120403	0.669069
PeakCount	MTHFS	0.136532	0.627538
PeakCount	C19orf73	0.80424	0.000301047
PeakCount	ENSG00000278383	-0.315381	0.2522
PeakCount	ENSG00000270076	-0.468617	0.0780807
PeakCount	ENSG00000226396	-0.158441	0.572764
PeakCount	ENSG00000279283	-0.466866	0.0793514
PeakCount	PRSS53	-0.520326	0.046765
PeakCount	ENSG00000224251	-0.0987478	0.726243
PeakCount	ENSG00000273568	-0.135285	0.630714
PeakCount	ENSG00000227329	-0.437778	0.102675
PeakCount	ELOA-AS1	-0.281825	0.308854
PeakCount	ENSG00000251411	-0.152742	0.586819
PeakCount	ENSG00000229212	-0.281295	0.309804
PeakCount	ENSG00000287067	-0.512319	0.0508716
PeakCount	ENSG00000231563	-0.403231	0.136129
PeakCount	HMGA1P2	-0.319702	0.245403
PeakCount	LINC00235	-0.455662	0.0878344
PeakCount	ENSG00000288573	-0.47288	0.0750477
PeakCount	ENSG00000275320	-0.0844195	0.764845
PeakCount	ENSG00000286931	-0.387448	0.153622
PeakCount	ENSG00000240898	-0.407977	0.131146
PeakCount	CICP27	-0.463132	0.0821106
PeakCount	ENSG00000269899	-0.0686126	0.808031
PeakCount	ENSG00000205045	-0.106609	0.705315
PeakCount	TECTA	0.0929931	0.741679
PeakCount	ENSG00000272693	-0.0263989	0.925595
PeakCount	DNAAF3	-0.555636	0.0315155
PeakCount	ENSG00000279019	-0.46343	0.0818884
PeakCount	USHBP1	-0.4614	0.0834137
PeakCount	ENSG00000286555	-0.449223	0.0929909
PeakCount	SAMD15	0.307435	0.264994
PeakCount	BTF3P7	-0.457868	0.0861154
PeakCount	TENM1	-0.445202	0.0963165
PeakCount	ENSG00000277290	-0.157056	0.576167
PeakCount	ANP32C	-0.518395	0.0477321
PeakCount	MYLK-AS1	-0.362436	0.184306
PeakCount	YBX2P2	-0.266363	0.33725
PeakCount	ITGB2-AS1	-0.460706	0.08394
PeakCount	WBP2NL	-0.385751	0.155588
PeakCount	ENSG00000258168	-0.379501	0.162973
PeakCount	RBM38-AS1	-0.137069	0.626173
PeakCount	ENSG00000270039	-0.269708	0.330985
PeakCount	ENSG00000230423	-0.249959	0.368927
PeakCount	ENSG00000267632	-0.488932	0.0643821
PeakCount	PLAC8L1	0.67408	0.00585566
PeakCount	ENSG00000272338	0.0619484	0.826401
PeakCount	MGP	0.00171803	0.995152
PeakCount	ADH5P4	0.261413	0.346643
PeakCount	RPSAP9	-0.255976	0.357125
PeakCount	CDK11A	-0.35629	0.192413
PeakCount	ENSG00000257511	0.110155	0.695938
PeakCount	RPS26P58	0.775478	0.000681024
PeakCount	ENSG00000226471	-0.51709	0.048394
PeakCount	MYLK3	-0.343533	0.209966
PeakCount	ENSG00000231483	-0.646963	0.00913789
PeakCount	ENSG00000251414	-0.446189	0.0954927
PeakCount	CHCHD3P3	0.43731	0.103086
PeakCount	TBCAP1	0.615158	0.014653
PeakCount	NAIP	-0.349134	0.202139
PeakCount	CLIP3	-0.307664	0.264621
PeakCount	ENSG00000240095	0.495934	0.0600923
PeakCount	SLC2A4	0.434831	0.105279
PeakCount	SNHG9	-0.375948	0.167273
PeakCount	GPR84	-0.417076	0.121941
PeakCount	HSPE1P26	-0.375395	0.167949
PeakCount	NDUFB4P12	-0.441748	0.0992397
PeakCount	ENSG00000286918	0.365035	0.180946
PeakCount	ENSG00000249626	0.0472243	0.867273
PeakCount	SLAMF8	-0.123534	0.660934
PeakCount	AGAP12P	-0.29537	0.285161
PeakCount	H3P8	-0.131919	0.639317
PeakCount	HSPE1P13	-0.150589	0.592164
PeakCount	YWHAEP7	-0.186261	0.506269
PeakCount	RPL9P30	-0.179757	0.521488
PeakCount	LINC02820	-0.255621	0.357815
PeakCount	MIR4771-2	-0.137226	0.625774
PeakCount	EPHX4	-0.177829	0.526039
PeakCount	ENSG00000226699	-0.229243	0.411157
PeakCount	ENSG00000254672	-0.174184	0.53469
PeakCount	HOXB8	-0.137043	0.626239
PeakCount	MYO5BP3	-0.173913	0.535337
PeakCount	ENSG00000176134	-0.240341	0.388229
PeakCount	SLC2A3P4	-0.280653	0.310956
PeakCount	SPATA3-AS1	-0.185652	0.507686
PeakCount	CACYBPP1	-0.192953	0.490829
PeakCount	LINC02443	-0.17302	0.537466
PeakCount	NEDD8P1	-0.357926	0.190233
PeakCount	CLCN3P1	-0.418866	0.120184
PeakCount	MRS2P2	-0.204454	0.464823
PeakCount	SNRPGP5	-0.139175	0.620827
PeakCount	ENSG00000243944	-0.169389	0.546166
PeakCount	ENSG00000228238	0.154108	0.583438
PeakCount	KCNMB2	0.11821	0.67479
PeakCount	ENSG00000204055	-0.236779	0.395513
PeakCount	ENSG00000258044	-0.0294621	0.916988
PeakCount	ENSG00000225528	0.36478	0.181274
PeakCount	DLL3	0.00835792	0.976416
PeakCount	ENSG00000250234	-0.164854	0.557119
PeakCount	ENSG00000260510	0.00914011	0.97421
PeakCount	FGF7P8	-0.155123	0.580929
PeakCount	PHF5GP	-0.0294757	0.91695
PeakCount	ENSG00000268707	-0.333404	0.224605
PeakCount	ENSG00000287477	-0.105152	0.70918
PeakCount	ENSG00000224273	-0.247963	0.37289
PeakCount	ENSG00000286796	0.0888095	0.752959
PeakCount	LINC01698	-0.0849693	0.763354
PeakCount	IGHEP2	0.124567	0.658258
PeakCount	RN7SL260P	-0.0806619	0.775058
PeakCount	HNRNPLP1	-0.408474	0.130632
PeakCount	SERPIND1	-0.322975	0.240331
PeakCount	TEN1	-0.453156	0.0898166
PeakCount	SEC22B3P	0.112079	0.690868
PeakCount	TEKT1	-0.139091	0.621039
PeakCount	HMGB1P8	-0.227187	0.415481
PeakCount	ENSG00000222017	-0.241682	0.385507
PeakCount	ENSG00000228702	-0.0863105	0.759719
PeakCount	ENSG00000197550	-0.0172068	0.951468
PeakCount	LINC02607	0.116353	0.679646
PeakCount	ENSG00000280232	-0.0915524	0.745558
PeakCount	ENSG00000280441	-0.348719	0.202712
PeakCount	GALNT13	0.020227	0.942961
PeakCount	LINC01882	-0.0679568	0.809835
PeakCount	PIP5K1P1	-0.245082	0.378648
PeakCount	COX17P1	-0.343552	0.209939
PeakCount	ENSG00000258601	-0.306374	0.266733
PeakCount	ENSG00000279673	0.448375	0.0936854
PeakCount	KRT223P	-0.239234	0.390485
PeakCount	ENSG00000284651	-0.477092	0.0721346
PeakCount	ENSG00000272103	-0.0698472	0.804638
PeakCount	LINC02166	-0.0379474	0.893192
PeakCount	ENSG00000286215	-0.281643	0.309179
PeakCount	ANK3-DT	-0.31115	0.258965
PeakCount	ENSG00000286810	-0.330594	0.228778
PeakCount	ENSG00000224067	-0.101142	0.719849
PeakCount	ENSG00000271049	-0.391219	0.149313
PeakCount	ADRA2B	0.27401	0.323027
PeakCount	FLJ31104	0.449052	0.0931307
PeakCount	ENSG00000286124	0.107807	0.702142
PeakCount	GPR199P	-0.471065	0.0763285
PeakCount	ZNF736P9Y	0.179252	0.522678
PeakCount	REC114	0.14606	0.603473
PeakCount	MIR126	-0.305797	0.267681
PeakCount	ENSG00000232729	-0.164314	0.558429
PeakCount	ENSG00000226276	-0.252674	0.363575
PeakCount	ENSG00000262837	-0.26866	0.332941
PeakCount	RAB3B	-0.295377	0.285148
PeakCount	DLG2-AS2	-0.253073	0.362793
PeakCount	GAPDHP61	-0.456402	0.0872555
PeakCount	ENSG00000215409	0.341985	0.212164
PeakCount	RN7SL225P	-0.0862617	0.759851
PeakCount	ENSG00000287093	-0.251358	0.366164
PeakCount	DNAJB13	0.241571	0.385731
PeakCount	ENSG00000259774	-0.270249	0.329979
PeakCount	LINC01934	-0.140587	0.617253
[truncated: 84,623 more rows]
