# Supplementary material for: Unique epithelial proliferative transcriptomic signature in proton pump inhibitor–responsive pediatric eosinophilic esophagitis
Source: JCI Insight. 2025 Oct 8;10(19):e178595. doi: 10.1172/jci.insight.178595 (PMC12513502; doi:10.1172/jci.insight.178595)
Supplement: Supplemental table 9 [file jciinsight-10-178595-s020.xlsx]

## Sheet: Supplementary TableS9A
Supplementary TableS9A: Gene ontology analysis of DEGs n = 1421 genes in PPI-R EOE at diagnosis that correlated with distal peak count (Eos/HPF)
Of n = 2296 DEGs between control and PPI-R EoE at diagnosis (Supplementary Table S1) we identified n = 1421 genes that correlated with distal peak count (Eos/HPF). Gene ontology analyses was performed on n = 1421 genes.
Gene Ontology ID	Gene Ontology Term	Count	PValue	Genes
GO:0051607	defense response to virus	22	1.0815e-05	IFITM3, CXADR, DTX3L, DDX58, BNIP3, MX1, IFIT5, EIF2AK2, CGAS, PARP9, IFIT2, IFIH1, IFI16, STING1, OAS2, OAS3, CD207, FADD, NLRP1, APOBEC3A, SERINC5, TLR3
GO:0006915	apoptotic process	39	3.42325e-05	SGMS1, NCF1, AHR, TCIRG1, NTN1, TP53AIP1, CASP7, MECOM, GRK5, ADAMTSL4, PLAGL1, RFK, EPB41L3, PEA15, TRIM69, CAPN3, BAK1, FADD, NLRP1, CTSC, MAPK3, SRGN, PLK3, EGLN3, GADD45B, CADM1, BNIP3, NEK6, MX1, EDAR, MELK, STK17B, CDK1, FAS, TNFRSF25, DNASE1, SGK1, ARHGEF6, BNIPL
GO:0045071	negative regulation of viral genome replication	9	9.77313e-05	IFIH1, IFITM3, IFI16, OAS2, OAS3, MX1, IFIT5, EIF2AK2, APOBEC3A
GO:0048469	cell maturation	8	0.00018351	IL15, EPAS1, BTK, KDR, PLA2G3, GATA2, RUNX2, VEGFA
GO:0009597	detection of virus	4	0.000617795	IFIH1, DDX58, SERINC5, TLR3
GO:0010466	negative regulation of peptidase activity	5	0.000823427	SERPINB3, CSTB, SERPINB4, CSTA, ECM1
GO:0050790	regulation of catalytic activity	26	0.00112717	NCF2, CXCL1, CALML3, ALS2CL, ARHGAP40, RASGEF1B, RAC2, EPS8L1, RGS20, CAPN3, EPS8L2, CCNL2, ARHGEF37, DMPK, DENND4A, EIF2AK2, ARHGAP33, AGAP9, ZEB2, OBSCN, NOXA1, BTK, ARHGEF4, DENND6A, SGK1, ARHGEF6
GO:0097190	apoptotic signaling pathway	9	0.00179937	DAPL1, PDCD6, BTK, FAS, TNFRSF25, BAK1, FADD, TLR3, RAI14
GO:0043312	neutrophil degranulation	29	0.00203795	CFD, CSTB, ATP8A1, CXCL1, SLC2A3, TCIRG1, CTSS, PLAC8, HK3, FTH1, COTL1, STOM, ITGAV, CTSG, LTA4H, CTSD, CTSC, LAIR1, SERPINB3, PLAUR, GGH, CYBA, RAB31, STING1, RAB37, DSG1, ALDOA, SLC27A2, CD44
GO:0002576	platelet degranulation	12	0.00237697	SRGN, CFD, ECM1, SCCPDH, STXBP1, CD9, PHACTR2, LHFPL2, FAM3C, ALDOA, GTPBP2, VEGFA
GO:0043065	positive regulation of apoptotic process	24	0.0027801	FOXA1, TOP2A, ENDOG, GADD45B, BNIP3, ADM, ALOX12, IFIT2, OBSCN, MELK, ADAMTSL4, STK17B, EEF1A2, FAS, ARHGEF4, RARB, BAK1, FADD, ECT2, CTSD, SOX4, TLR3, NGEF, ARHGEF6
GO:0071360	cellular response to exogenous dsRNA	5	0.00280549	IFIH1, STING1, DDX58, CGAS, TLR3
GO:0002051	osteoblast fate commitment	3	0.00303886	SMAD1, SMAD5, RUNX2
GO:0033566	gamma-tubulin complex localization	3	0.00303886	CEP72, MZT1, ZNF365
GO:0030097	hemopoiesis	8	0.0036785	TWSG1, MELK, NOTCH4, KIT, CRIP2, GATA2, BRCA2, RUNX2
GO:0009615	response to virus	11	0.00377305	IFIH1, IFITM3, DDX58, OAS2, OAS3, MX1, EIF2AK2, IL12A, NMI, XPR1, IFIT2
GO:0051056	regulation of small GTPase mediated signal transduction	13	0.00543297	DOCK3, ARHGAP27, ARHGAP25, RAP1GAP, ARHGAP33, OBSCN, ARHGAP40, TRIP10, RAC2, ARHGEF4, ECT2, NGEF, ARHGEF6
GO:0042554	superoxide anion generation	5	0.0057889	NCF1, NCF2, NOXA1, ALOX12, CYBA
GO:1903010	regulation of bone development	3	0.00594802	KAT2A, LOX, KDR
GO:0006954	inflammatory response	24	0.00607312	CCL24, SMAD1, ECM1, CERS6, SGMS1, IL15, IL18, ADM, CXCL1, CYBA, TCIRG1, LIPA, MFHAS1, HRH1, IL1RL2, IFI16, KIT, NFKBIZ, NLRP1, BMPR1B, MS4A2, CD44, MGLL, TLR3
GO:0001666	response to hypoxia	14	0.00616404	EGLN3, EPAS1, BNIP3, AGTRAP, ADM, PLOD2, PLAT, CYBA, SLC6A4, VEGFA, MMP14, UCP2, MYB, CRYAB
GO:0045861	negative regulation of proteolysis	5	0.0067726	SERPINB3, CSTB, CSTA, SERPINE2, PLAT
GO:0016485	protein processing	8	0.00777023	SRGN, CPM, MMP14, CASP7, TMPRSS4, CTSG, PCSK5, CTSS
GO:0002244	hematopoietic progenitor cell differentiation	8	0.00968638	TOP2A, ANLN, CEBPD, KIT, KDR, KCP, ESCO2, EML1
GO:0036324	vascular endothelial growth factor receptor-2 signaling pathway	3	0.00970238	PDCD6, KDR, VEGFA
GO:0032728	positive regulation of interferon-beta production	6	0.0108342	IFIH1, STING1, DDX58, OAS2, OAS3, TLR3
GO:0016032	viral process	26	0.0112512	H2AX, NRP2, CFH, CGAS, PSMB10, IFIH1, CCDC85B, KDR, IL12A, BAK1, FADD, NLRP1, CDK5RAP3, MAPK3, NUP214, RBM38, DTX3L, CADM1, DDX58, BNIP3, CCNA2, KAT2A, CD200R1, STING1, MXRA8, SERINC5
GO:0001676	long-chain fatty acid metabolic process	5	0.0117939	ACSL5, ACSL4, CYP4F12, SLC27A2, ACOT4
GO:0006974	cellular response to DNA damage stimulus	17	0.0118374	H2AX, TOP2A, PLK3, BLM, EGLN3, ARMT1, RIF1, DTX3L, CGAS, SIRT7, MAPK15, NPAS2, MRNIP, PCLAF, NABP1, SGK1, MAPK3
GO:0046777	protein autophosphorylation	13	0.0133272	NTRK2, EPHA4, NEK6, EIF2AK2, PASK, MAPK15, UHMK1, MELK, GRK5, STK17B, KIT, KDR, BTK
GO:0043129	surfactant homeostasis	4	0.0136036	EPAS1, KDR, ABCA12, VEGFA
GO:0046473	phosphatidic acid metabolic process	3	0.0142447	PLA2G3, LPIN1, PLA2G6
GO:0034198	cellular response to amino acid starvation	8	0.0145183	MAP1LC3A, DAPL1, UCP2, FAS, EIF2AK2, TCIRG1, ATP6V1C2, MAPK3
GO:0043303	mast cell degranulation	4	0.0161301	KIT, S100A13, PLA2G3, RASGRP1
GO:0045454	cell redox homeostasis	6	0.017146	GPX1, NCF1, NCF2, SLC2A10, RAC2, CYBA
GO:0050729	positive regulation of inflammatory response	9	0.0181236	CCL24, IL1RL1, MDK, IL15, NFKBIZ, IL18, NMI, NLRP1, TLR3
GO:0007568	aging	13	0.0189199	ENDOG, GPX1, IL15, ADM, ALOX12, LITAF, CLDN1, CASP7, P2RY1, UCP2, BAK1, CTSC, MAPK3
GO:0048010	vascular endothelial growth factor receptor signaling pathway	7	0.0193165	NRP2, NCF1, NCF2, KDR, ITGAV, CYBA, VEGFA
GO:0097192	extrinsic apoptotic signaling pathway in absence of ligand	5	0.0207846	KITLG, FAS, ITGAV, BAK1, FADD
GO:0019432	triglyceride biosynthetic process	4	0.0219198	GPAT3, ACSL4, LPIN1, LPIN3
GO:0009636	response to toxic substance	8	0.0220825	ARHGAP33, CDK1, AHR, TRPM6, CLDN1, SLC18A2, SLC6A4, MAPK3
GO:0006468	protein phosphorylation	26	0.0227497	GMFB, WNK4, AATK, CSF2RB, NRBP2, GRK3, GRK5, CTSG, TRPM6, MAPK3, PLK3, SMAD1, DMPK, STRADB, NEK6, EIF2AK2, CSNK1E, PASK, SMAD5, OBSCN, MELK, STK17B, CDK1, BTK, BMPR1B, SGK1
GO:0002230	positive regulation of defense response to virus by host	5	0.0229728	DTX3L, STING1, DDX58, CGAS, PARP9
GO:0060337	type I interferon signaling pathway	7	0.02353	IFITM3, OAS2, OAS3, MX1, IFIT5, GBP2, IFIT2
GO:0045944	positive regulation of transcription from RNA polymerase II promoter	52	0.0244697	FOXA1, TOP2A, ZNF493, AHR, LITAF, MECOM, MYB, MYBL2, ZNF841, SOX4, CDK5RAP3, DDX58, PTOV1, IL18, SIRT7, RUNX2, ARMCX3, KAT2A, ZEB2, RARB, HOXB2, TLR3, CEBPD, UHRF1, PLAG1, EPAS1, GATA2, NPAS2, PLAC8, IFI16, ABLIM3, GALR2, PLAGL1, PCBP1, P2RY1, HOXC4, FADD, ZNF345, MAPK3, TFAP2B, SMAD1, PRRX1, BCL11B, IRX3, NR1D1, VEGFA, PER1, STING1, ZNF219, LPIN1, BMPR1B, LPIN3
GO:0030154	cell differentiation	32	0.0247193	FOXA1, FOXE1, DAPL1, NXN, NOTCH4, TNFAIP2, RASGRP1, TYMP, FOXQ1, MECOM, MDK, CCDC85B, ECT2, SOX4, KRT6A, RBM38, NTRK2, SMAD1, EGFL6, GADD45B, CADM1, NR1D1, SMAD5, VEGFA, EDAR, TWSG1, RARB, VAMP5, NGEF, ZNF431, RAI14, ASF1B
GO:0051259	protein oligomerization	4	0.0251847	BLM, STING1, CLDN1, TMEM70
GO:0019369	arachidonic acid metabolic process	5	0.025296	GPX1, ALOX12, CYP4F12, MGLL, MAPK3
GO:0061042	vascular wound healing	3	0.0254779	KDR, GATA2, VEGFA
GO:0097527	necroptotic signaling pathway	3	0.0254779	FAS, FADD, TLR3
GO:0006658	phosphatidylserine metabolic process	3	0.0254779	PLA2G3, SERINC2, SERINC5
GO:0032825	positive regulation of natural killer cell differentiation	3	0.0254779	IL15RA, IL15, RASGRP1
GO:0006919	activation of cysteine-type endopeptidase activity involved in apoptotic process	8	0.026033	EGLN3, PDCD6, ATP2A3, FAS, FADD, MAPT, NLRP1, ROBO1
GO:0071407	cellular response to organic cyclic compound	6	0.0274497	SMAD1, SLC16A1, STING1, IL18, CYBA, SMAD5
GO:0006508	proteolysis	23	0.0284255	CFD, CPA3, TMPRSS11A, TMPRSS11B, CFH, ERAP1, TMPRSS4, PAPLN, GGH, PLAT, KLK10, CTSS, CAPN14, MMP14, CASP7, NPEPL1, ADAMTS17, CAPN3, CTSG, FBXO6, LTA4H, CTSD, CTSC
GO:0006801	superoxide metabolic process	4	0.028696	NCF1, NCF2, NOXA1, CYBA
GO:0001525	angiogenesis	15	0.0296495	ECM1, NRP2, EPAS1, PDCD6, ERAP1, IL18, TNFAIP2, TYMP, VEGFA, MMP14, KDR, COL8A2, ITGAV, AMOTL1, RAPGEF3
GO:0001938	positive regulation of endothelial cell proliferation	7	0.0318448	CCL24, ECM1, NRP2, PDCD6, KDR, CYBA, VEGFA
GO:0008347	glial cell migration	3	0.0320677	EPHA4, P2RY1, CD9
GO:0060993	kidney morphogenesis	3	0.0320677	GCNT1, GCNT4, SOX4
GO:0046716	muscle cell cellular homeostasis	4	0.0324524	LOX, CAPN3, ALDOA, LARGE2
GO:0007059	chromosome segregation	7	0.0337099	TOP2A, BEX4, CDCA2, NEK6, CENPN, SKA1, DLGAP5
GO:0001934	positive regulation of protein phosphorylation	13	0.033914	FZD1, NTRK2, PLAUR, HSPA2, PLA2G6, EFNA5, RASGRP1, VEGFA, SLCO3A1, P2RY1, KDR, FAS, MAPK3
GO:0006281	DNA repair	16	0.0351586	BLM, INO80E, RIF1, UHRF1, CGAS, CSNK1E, SIRT7, BRCA2, RECQL4, EEPD1, MRNIP, EXO1, EME2, CDK1, NABP1, FBXO6
GO:0045766	positive regulation of angiogenesis	11	0.0357759	CCL24, ECM1, BTG1, PDCD6, ERAP1, KDR, ADM, GATA2, TLR3, RAPGEF3, VEGFA
GO:0006139	nucleobase-containing compound metabolic process	5	0.0359631	OAS2, OAS3, BPNT1, UPP1, TK1
GO:0006977	DNA damage response, signal transduction by p53 class mediator resulting in cell cycle arrest	6	0.0385219	RBM38, PLK3, PLAGL1, CDK1, RPL26, SOX4
GO:1901522	positive regulation of transcription from RNA polymerase II promoter involved in cellular response to chemical stimulus	3	0.0392433	SMAD1, SMAD5, RUNX2
GO:0008285	negative regulation of cell proliferation	23	0.0397841	RBM38, TFAP2B, SMAD1, GABBR1, BTG1, SERPINE2, BCL11B, EIF2AK2, ADM, CXCL1, NMI, SULT2B1, FTH1, CD9, RARB, ZNF503, BAK1, TP53I11, SOX4, RBM10, GAS8, PTGES, BNIPL
GO:0044772	mitotic cell cycle phase transition	4	0.0406919	CCNA2, CDK1, CKS2, CKS1B
GO:0046718	viral entry into host cell	8	0.0406992	SERPINB3, SCARB1, CXADR, CDK1, ITGAV, SLC1A5, CLDN1, XPR1
GO:0030198	extracellular matrix organization	15	0.0418065	VIT, EGFL6, COL16A1, PAPLN, MMP14, LOX, ADAMTSL4, COL7A1, ADAMTS17, KDR, COL8A2, COL4A5, VWA1, ITGAV, CD44
GO:0071276	cellular response to cadmium ion	5	0.0421324	MT2A, NCF1, MT1X, MAPK3, MT1E
GO:0006302	double-strand break repair	8	0.0426029	H2AX, H4C8, DTX3L, EME2, ESCO2, BRCA2, PARP9, KPNA2
GO:0008284	positive regulation of cell proliferation	26	0.042734	VIPR1, ADM, CRIP2, TCIRG1, NTN1, PLAC8, GRK5, S100A13, KDR, GCNT2, RAC2, ITGAV, SOX4, KRT6A, SERPINB3, TFAP2B, NTRK2, EPHA4, IL15, OSMR, MAPK15, RUNX2, VEGFA, CLDN5, KITLG, KIT
GO:0006935	chemotaxis	9	0.0454063	CCL24, PLAUR, RAC2, MACO1, CXCL1, PLA2G6, CXCL14, TYMP, CXCL16
GO:0006836	neurotransmitter transport	6	0.046302	SLC6A8, STXBP1, LIN7C, TSPOAP1, SLC18A2, SLC6A4
GO:0043097	pyrimidine nucleoside salvage	3	0.0469602	UPP1, TK1, TYMP
GO:0046135	pyrimidine nucleoside catabolic process	3	0.0469602	DPYD, UPP1, TYMP
GO:0031642	negative regulation of myelination	3	0.0469602	TMEM98, LPIN1, CTSC
GO:2001020	regulation of response to DNA damage stimulus	3	0.0469602	ARMT1, MAPT, NPAS2
GO:0001570	vasculogenesis	6	0.049088	NTRK2, HEG1, KDR, ADM, ITGAV, VEGFA
GO:0051216	cartilage development	6	0.049088	SMAD1, PRRX1, HOXC4, SMAD5, CD44, MAPK3
GO:0001678	cellular glucose homeostasis	4	0.049879	HK3, LRRC8D, LRRC8A, NR1D1
GO:0061436	establishment of skin barrier	4	0.049879	FA2H, ALOX12, ABCA12, CLDN1
GO:0008283	cell proliferation	10	0.0502048	KAT2A, MELK, IL18, CDK1, CKS2, POC1B, BAK1, LIPA, CDK5RAP3, CKS1B
GO:0007052	mitotic spindle organization	9	0.0510359	SGO2, ERCC6L, NEK6, CENPN, KNL1, EML1, SKA1, DLGAP5, MAD2L1
GO:0071260	cellular response to mechanical stimulus	7	0.0511743	BNIP3, FAS, CYBA, BAK1, FADD, TLR3, MAPK3
GO:0000045	autophagosome assembly	6	0.0519707	MAP1LC3A, STING1, ATG16L2, ATG9B, RAB23, TCIRG1
GO:0032760	positive regulation of tumor necrosis factor production	8	0.0529797	IFIH1, DDX58, OAS2, OAS3, CYBA, FADD, RASGRP1, TLR3
GO:1904322	cellular response to forskolin	3	0.0551761	AHR, EFNA5, CFTR
GO:0090331	negative regulation of platelet aggregation	3	0.0551761	SERPINE2, CD9, ALOX12
GO:0007077	mitotic nuclear envelope disassembly	3	0.0551761	NEK6, CDK1, LPIN1
GO:0010951	negative regulation of endopeptidase activity	10	0.0556653	SERPINB3, CSTB, SERPINB4, CSTA, SERPINE2, SPINK7, COL7A1, PAPLN, FETUB, WFDC5
GO:0030513	positive regulation of BMP signaling pathway	5	0.0561465	TWSG1, KDR, KCP, FBXL15, BMPR1B
GO:0001541	ovarian follicle development	5	0.0561465	MMP14, KITLG, KIT, KDR, VEGFA
GO:0008360	regulation of cell shape	10	0.0575678	CCL24, CDC42EP5, EPB41L3, P2RY1, KIT, RAC2, S100A13, KDR, ALDOA, VEGFA
GO:0090200	positive regulation of release of cytochrome c from mitochondria	4	0.0599808	BNIP3, PLAUR, BAK1, PLA2G6
GO:0031623	receptor internalization	5	0.0599961	GRK3, RAB31, MX1, CD9, ADM
GO:0001819	positive regulation of cytokine production	6	0.0611994	KAT2A, IFI16, CADM1, IL15, S100A13, EIF2AK2
GO:0032869	cellular response to insulin stimulus	8	0.0623297	RAB31, INSIG1, UCP2, GPT, SRSF5, LPIN1, LPIN3, RAB8B
GO:0045579	positive regulation of B cell differentiation	3	0.0638511	MMP14, BTK, ATP11C
GO:0007346	regulation of mitotic cell cycle	5	0.0639821	NEK6, CKS2, CDK5RAP3, DLGAP5, CKS1B
GO:0031100	animal organ regeneration	5	0.0639821	CCNA2, CDK1, ADM, BAK1, LPIN1
GO:0071280	cellular response to copper ion	4	0.0653624	MT2A, MAP1LC3A, MT1X, MT1E
GO:0045730	respiratory burst	3	0.0729472	NCF1, NCF2, CYBA
GO:0035108	limb morphogenesis	3	0.0729472	BAK1, BMPR1B, PCSK5
GO:0061351	neural precursor cell proliferation	3	0.0729472	MELK, RARB, ZNF503
GO:0007165	signal transduction	49	0.0730685	ECM1, GMFB, RASL11A, ADM, CXCL1, CXCL14, CXCL16, HPGDS, ARHGAP40, MDK, RAC2, TCP11L2, FAM3C, IL15, PLAUR, CSNK1E, CD200R1, KIT, RARB, TNFRSF25, PLPP2, RAPGEF3, TLR3, PTGES, EPAS1, CSF2RB, RASGRP1, RAP1GAP, TYMP, IL1RL1, GRK3, IL1RL2, MICAL1, SH3BP5, FADD, GABRP, CCL24, SMAD1, ERAP1, MX1, RASSF9, ARHGAP27, ARHGAP25, SMAD5, ARHGAP33, GPR143, TRIP10, FAS, LRP12
GO:0007265	Ras protein signal transduction	7	0.0763946	CCNA2, CNKSR1, RASGEF1B, GRAP2, RASGRP1, NTN1, RAPGEF3
GO:0007420	brain development	14	0.0765579	PFKFB3, CADM1, KLHL17, AATK, MACO1, BRCA2, HNMT, EML1, SHROOM4, RGS2, CD9, BAK1, CDK5RAP3, GAS8
GO:0050873	brown fat cell differentiation	4	0.0767591	PLAC8, ARL4A, RGS2, BNIP3
GO:0071480	cellular response to gamma radiation	4	0.0767591	H2AX, CYBA, RPL26, CRYAB
GO:0060333	interferon-gamma-mediated signaling pathway	6	0.0822483	MT2A, OAS2, OAS3, NMI, GBP2, CD44
GO:0010838	positive regulation of keratinocyte proliferation	3	0.0824283	CRNN, CDH3, MDK
GO:0006646	phosphatidylethanolamine biosynthetic process	3	0.0824283	ETNK2, LPIN1, LPIN3
GO:0032725	positive regulation of granulocyte macrophage colony-stimulating factor production	3	0.0824283	DDX58, IL18, RASGRP1
GO:0070106	interleukin-27-mediated signaling pathway	3	0.0824283	OAS2, MX1, IL27RA
GO:0045087	innate immune response	27	0.0824856	NCF1, NCF2, IFIT5, CGAS, WFDC5, IFIT2, IFIH1, IL1RL2, IFI16, FADD, APOL1, SLC15A3, DTX3L, DDX58, MX1, EIF2AK2, CYBA, PARP9, MFHAS1, STING1, OAS2, OAS3, BTK, SERINC5, APOBEC3A, TLR3, MSRB1
GO:0090102	cochlea development	4	0.0827622	CCNA2, CECR2, EPHA4, GATA2
GO:1900745	positive regulation of p38MAPK cascade	4	0.0827622	MFHAS1, NCF1, GADD45B, VEGFA
GO:0000086	G2/M transition of mitotic cell cycle	9	0.083099	CCNA2, NEDD1, PLK3, TUBA1A, MELK, CDK1, CEP72, FBXL15, CSNK1E
GO:0035556	intracellular signal transduction	21	0.0848609	WSB1, DMPK, CCDC68, ADCY4, WNK4, CXCL1, PASK, MAPK15, NRBP2, CD200R1, MELK, STK17B, KIT, BTK, SH3BP5, ARHGEF4, LCP2, MYZAP, ECT2, SGK1, MAPK3
GO:0045785	positive regulation of cell adhesion	5	0.0859091	EPHA4, MDK, ITGAV, IL12A, VEGFA
GO:0046330	positive regulation of JNK cascade	7	0.0861203	EDAR, MFHAS1, NCF1, GADD45B, RASGRP1, TLR3, ANKRD6
GO:1902600	hydrogen ion transmembrane transport	8	0.0868258	SLC9A2, SLC15A1, SLC2A10, UCP2, NDUFA4L2, TCIRG1, SLC15A3, ATP6V1C2
GO:0006882	cellular zinc ion homeostasis	4	0.08896	MT2A, SLC30A1, MT1X, MT1E
GO:0098609	cell-cell adhesion	11	0.0901249	CRNN, CSTA, OBSCN, CDH3, BOC, COL8A2, PKP2, DSG1, ITGAV, NTN1, CD44
GO:0006968	cellular defense response	5	0.0906813	IL1RL2, NCF1, NCF2, RAB23, TCIRG1
GO:0030148	sphingolipid biosynthetic process	5	0.0906813	FA2H, CERS6, SGMS1, ELOVL5, PLPP2
GO:0038084	vascular endothelial growth factor signaling pathway	3	0.0922604	NRP2, KDR, VEGFA
GO:0010273	detoxification of copper ion	3	0.0922604	MT2A, MT1X, MT1E
GO:0019372	lipoxygenase pathway	3	0.0922604	GPX1, PLA2G3, ALOX12
GO:1900182	positive regulation of protein localization to nucleus	4	0.0953458	DTX3L, CDK1, PARP9, CDK5RAP3
GO:0019933	cAMP-mediated signaling	4	0.0953458	CGAS, ADM, AHR, RAPGEF3
GO:0002479	antigen processing and presentation of exogenous peptide antigen via MHC class I, TAP-dependent	6	0.0981514	NCF1, NCF2, CD207, ITGAV, CYBA, PSMB10
GO:0007623	circadian rhythm	6	0.0981514	PER1, NTRK2, NFIL3, NR1D1, NPAS2, SLC6A4
GO:0070507	regulation of microtubule cytoskeleton organization	4	0.101913	ATAT1, MAPT, EFNA5, PHLDB2
GO:0007095	mitotic G2 DNA damage checkpoint	4	0.101913	BLM, MRNIP, CDK1, CDK5RAP3
GO:0010043	response to zinc ion	4	0.101913	CA2, GGH, D2HGDH, LTA4H
GO:0030032	lamellipodium assembly	4	0.101913	ABLIM3, KIT, ARHGEF4, ARHGEF6
GO:0045669	positive regulation of osteoblast differentiation	6	0.102353	SMAD1, CEBPD, CTNNBIP1, BMPR1B, SMAD5, RUNX2
GO:0030509	BMP signaling pathway	6	0.102353	SMAD1, TWSG1, BMPR1B, SMAD5, RUNX2, MAPK3
GO:0002063	chondrocyte development	3	0.102411	ECM1, BMPR1B, RUNX2
GO:0061036	positive regulation of cartilage development	3	0.102411	SMAD1, MDK, BMPR1B
GO:0042119	neutrophil activation	3	0.102411	IL15, IL18, CTSG
GO:2001034	positive regulation of double-strand break repair via nonhomologous end joining	3	0.102411	DTX3L, RIF1, PARP9
GO:0042472	inner ear morphogenesis	5	0.105733	PRRX1, USH1G, INSIG1, GATA2, NTN1
GO:0006310	DNA recombination	6	0.106643	RECQL4, BLM, INO80E, ENDOG, EXO1, EME2
GO:0030217	T cell differentiation	4	0.108655	KIT, TCIRG1, SOX4, RUNX2
GO:0003091	renal water homeostasis	4	0.108655	TFAP2B, ADCY4, CYP4F12, AQP3
GO:0007266	Rho protein signal transduction	5	0.110986	CNKSR1, CDC42EP5, EPS8L1, EPS8L2, CTNNAL1
GO:0032729	positive regulation of interferon-gamma production	6	0.111019	IL18, IL12A, FADD, RASGRP1, TLR3, IL27RA
GO:0038083	peptidyl-tyrosine autophosphorylation	3	0.11285	KDR, AATK, MAPK3
GO:0021954	central nervous system neuron development	3	0.11285	NTRK2, MAPT, GATA2
GO:0034614	cellular response to reactive oxygen species	4	0.115564	NCF1, BTK, MAPT, MAPK3
GO:0014070	response to organic cyclic compound	5	0.116354	MMP14, KAT2A, CDK1, BAK1, PTGES
GO:1902042	negative regulation of extrinsic apoptotic signaling pathway via death domain receptors	4	0.122633	GPX1, PEA15, FAS, FADD
GO:0070371	ERK1 and ERK2 cascade	4	0.122633	CDK1, KDR, ITGAV, MAPK3
GO:0045926	negative regulation of growth	3	0.123547	MT2A, MT1X, MT1E
GO:0006491	N-glycan processing	3	0.123547	MAN2A1, ST8SIA6, MAN1A1
GO:0061178	regulation of insulin secretion involved in cellular response to glucose stimulus	3	0.123547	NR1D1, ABCA12, EFNA5
GO:0035162	embryonic hemopoiesis	3	0.123547	KITLG, KIT, KDR
GO:0032332	positive regulation of chondrocyte differentiation	3	0.123547	ZNF219, BMPR1B, RUNX2
GO:0035338	long-chain fatty-acyl-CoA biosynthetic process	3	0.123547	ELOVL5, ACSL5, ACSL4
GO:0097202	activation of cysteine-type endopeptidase activity	3	0.123547	IFI16, BAK1, FADD
GO:0043547	positive regulation of GTPase activity	15	0.12389	RTN4R, CCL24, FZD10, ARHGAP27, RASGRP1, ARHGAP25, RAP1GAP, ARHGAP33, AGAP9, RGS2, ALS2CL, RASGEF1B, SNX9, ECT2, RAPGEF3
GO:0010389	regulation of G2/M transition of mitotic cell cycle	6	0.124657	NEDD1, TUBA1A, CDK1, CEP72, HMMR, CSNK1E
GO:0051726	regulation of cell cycle	13	0.127309	NUP214, INO80E, GADD45B, UHMK1, KAT2A, MECOM, GRK5, PLAGL1, PCLAF, MYBL2, BAK1, SRSF5, PRR11
GO:0016266	O-glycan processing	5	0.12742	GALNT5, GCNT1, GCNT4, MUC4, MUC21
GO:0042475	odontogenesis of dentin-containing tooth	5	0.12742	EDAR, BCL11B, CA2, ADM, RUNX2
GO:0030036	actin cytoskeleton organization	10	0.127912	SPTBN5, ABLIM3, KLHL17, RAC2, TRIP10, PHACTR2, CXCL1, AMOTL1, SHROOM4, PFN2
GO:0030182	neuron differentiation	9	0.128107	FZD1, NTRK2, NRBP2, NGRN, WNT2B, IRX3, ACSL4, FZD10, RUNX2
GO:0030335	positive regulation of cell migration	13	0.129322	SERPINB3, CCL24, EPHA4, ATP8A1, CLDN1, CXCL16, VEGFA, MMP14, MDK, KIT, KDR, GCNT2, ITGAV
GO:0007043	cell-cell junction assembly	4	0.129855	CLDN5, HEG1, PKP2, DSG1
GO:0043087	regulation of GTPase activity	6	0.134157	NTRK2, EPHA4, ARHGAP27, EFNA5, RAP1GAP, NGEF
GO:0018108	peptidyl-tyrosine phosphorylation	8	0.134249	NTRK2, EPHA4, MELK, KIT, PBK, BTK, KDR, EIF2AK2
GO:0007169	transmembrane receptor protein tyrosine kinase signaling pathway	8	0.134249	CNKSR1, NTRK2, EPHA4, KIT, KDR, LCP2, NRTN, SAMD12
GO:0045862	positive regulation of proteolysis	3	0.134477	CAPN3, BAK1, FADD
GO:0006629	lipid metabolic process	11	0.135068	APOL4, CYP4X1, SLC16A1, ANO9, ACSL4, ALOX12, LTA4H, PLA2G6, LIPA, PLB1, MGLL
GO:0071479	cellular response to ionizing radiation	4	0.137224	BLM, IFI16, BRCA2, ECT2
GO:0009410	response to xenobiotic stimulus	12	0.143343	FZD1, TFAP2B, CDH3, GPX1, LOX, MDK, CDK1, CYBA, BAK1, AHR, NPAS2, SLC6A4
GO:0030317	flagellated sperm motility	6	0.143971	DNAH1, CATSPER2, TTLL3, CCNYL1, QRICH2, GAS8
GO:0009409	response to cold	4	0.144731	PLAC8, UCP2, ADM, HSPA2
GO:0043651	linoleic acid metabolic process	3	0.145612	GSTM2, ELOVL5, ALOX12
GO:0002042	cell migration involved in sprouting angiogenesis	3	0.145612	KDR, ROBO1, VEGFA
GO:0006414	translational elongation	3	0.145612	EEF1A1P5, EEF1A2, GTPBP2
GO:0006811	ion transport	8	0.149755	SLC9A2, GABRP, SLC15A1, FXYD3, WNK4, LRRC8D, LRRC8A, SLC15A3
GO:0034220	ion transmembrane transport	11	0.15034	GABRP, ATP8A1, ATP8B1, FXYD3, ATP2A3, ATP13A5, ANO9, ATP11C, TCIRG1, SGK1, ATP6V1C2
GO:0007507	heart development	11	0.153459	KAT2A, CASP7, CXADR, LOX, HEG1, MTERF4, PKP2, ADM, BORCS8, PCSK5, SOX4
GO:0042752	regulation of circadian rhythm	5	0.156875	TOP2A, PER1, CDK1, NR1D1, CSNK1E
GO:0044255	cellular lipid metabolic process	3	0.156927	CCDC71L, LPIN1, LPIN3
GO:0071542	dopaminergic neuron differentiation	3	0.156927	FOXA1, DMRTA2, VEGFA
GO:0042157	lipoprotein metabolic process	3	0.156927	APOL4, APOL6, APOL1
GO:0042178	xenobiotic catabolic process	3	0.156927	GSTM3, CYP2C9, GSTM2
GO:1901687	glutathione derivative biosynthetic process	3	0.156927	GSTM3, GSTM2, HPGDS
GO:0070268	cornification	7	0.157487	SPRR3, CSTA, PKP2, KRT78, DSG1, KRT6C, KRT6A
GO:0030324	lung development	6	0.159247	MMP14, LOX, EPAS1, HEG1, LIPA, VEGFA
GO:0050727	regulation of inflammatory response	6	0.159247	IL1RL2, STING1, SETD6, NLRP1, MGLL, PTGES
GO:0097191	extrinsic apoptotic signaling pathway	4	0.160133	FAS, IL12A, FADD, TLR3
GO:0015914	phospholipid transport	4	0.160133	SCARB1, ATP8A1, ATP8B1, C2CD2L
GO:0019221	cytokine-mediated signaling pathway	15	0.160518	CEBPD, MAOA, IL18, CXCL1, CSF2RB, IL17RD, OSMR, IL27RA, VEGFA, IL1RL2, GRAP2, KIT, CTSG, IL12A, CD44
GO:0010595	positive regulation of endothelial cell migration	5	0.163047	SCARB1, NRP2, PDCD6, KDR, VEGFA
GO:1902476	chloride transmembrane transport	5	0.163047	GABRP, ANO9, LRRC8A, APOL1, CFTR
GO:0043123	positive regulation of I-kappaB kinase/NF-kappaB signaling	10	0.164292	EDAR, ECM1, LURAP1L, NEK6, IFIT5, S100A13, FADD, ECT2, LITAF, TLR3
GO:0050830	defense response to Gram-positive bacterium	7	0.16667	ADM, CTSG, IL12A, GBP2, GBP4, IL27RA, KRT6A
GO:0030261	chromosome condensation	3	0.168401	CDK1, SMC2, H1-2
GO:0002053	positive regulation of mesenchymal cell proliferation	3	0.168401	PRRX1, KDR, VEGFA
GO:0030514	negative regulation of BMP signaling pathway	5	0.169306	FZD1, SMAD1, TWSG1, BMPR1B, SMAD5
GO:0071356	cellular response to tumor necrosis factor	8	0.170253	CCL24, KAT2A, SGMS1, CYBA, NR1D1, GBP2, CLDN1, MAPK3
GO:0032722	positive regulation of chemokine production	4	0.176004	IL1RL1, IL18, EIF2AK2, TLR3
GO:0098655	cation transmembrane transport	4	0.176004	ATP8A1, TMEM63C, ATP13A5, TRPM6
GO:0051402	neuron apoptotic process	4	0.176004	CASP7, GPX1, BNIP3, NLRP1
GO:0032727	positive regulation of interferon-alpha production	3	0.180011	IFIH1, DDX58, TLR3
GO:1904659	glucose transmembrane transport	3	0.180011	SLC2A10, SLC2A3, SLC5A3
GO:0034383	low-density lipoprotein particle clearance	3	0.180011	SCARB1, SOAT1, LIPA
GO:0046835	carbohydrate phosphorylation	3	0.180011	HK3, PFKFB3, NAGK
GO:0035458	cellular response to interferon-beta	3	0.180011	IFI16, STING1, TLR3
GO:0032922	circadian regulation of gene expression	5	0.18207	PER1, AHR, NR1D1, CSNK1E, NPAS2
GO:0000278	mitotic cell cycle	8	0.18311	NUP214, PLK3, TUBB2A, TUBA1A, MYB, PBK, MYBL2, SKA1
GO:0000165	MAPK cascade	14	0.183148	SMAD1, SPTBN5, IL18, CSF2RB, IL17RD, RASGRP1, MAPK15, PSMB10, KITLG, KIT, PEA15, PBK, NRTN, MAPK3
GO:0048538	thymus development	4	0.184097	FOXE1, BCL11B, FADD, MAPK3
GO:0014068	positive regulation of phosphatidylinositol 3-kinase signaling	6	0.186073	NTRK2, NCF1, KIT, IL18, KDR, VEGFA
GO:1901224	positive regulation of NIK/NF-kappaB signaling	5	0.188568	EDAR, IL18, EIF2AK2, NMI, TLR3
GO:0071294	cellular response to zinc ion	3	0.191737	MT2A, MT1X, MT1E
GO:0040029	regulation of gene expression, epigenetic	3	0.191737	GPX1, IFI16, H3C6
GO:0014066	regulation of phosphatidylinositol 3-kinase signaling	3	0.191737	CRNN, RASGRP1, MAPK3
GO:0045332	phospholipid translocation	3	0.191737	ATP8A1, ATP8B1, ATP11C
GO:0042759	long-chain fatty acid biosynthetic process	3	0.191737	CYP2C9, ALOX12, LTA4H
GO:0060135	maternal process involved in female pregnancy	3	0.191737	RGS2, DSG1, PLA2G6
GO:0006749	glutathione metabolic process	4	0.192287	GSTM3, GSTM2, HPGDS, GPX1
GO:0007275	multicellular organism development	23	0.194176	NTRK2, EPHA4, CATSPER2, EGFL6, PHC1, WNT2B, GADD45B, CADM1, NOTCH4, IFRD1, FZD10, RECQL4, OBSCN, LBH, GALR2, KIT, ENC1, KDR, GCNT2, HOXC4, HOXB2, FAM3C, CLC
GO:0045444	fat cell differentiation	5	0.195139	TFAP2B, GPX1, GRK5, CEBPD, ERAP1
GO:0042531	positive regulation of tyrosine phosphorylation of STAT protein	5	0.195139	IL15, KIT, IL18, IL12A, PARP9
GO:0050766	positive regulation of phagocytosis	4	0.200566	IL15RA, IL15, CYBA, GATA2
GO:0045954	positive regulation of natural killer cell mediated cytotoxicity	3	0.203558	CADM1, IL12A, RASGRP1
GO:0010608	posttranscriptional regulation of gene expression	3	0.203558	PER1, GCNT2, PARP9
GO:0051000	positive regulation of nitric-oxide synthase activity	3	0.203558	DHFR, SCARB1, GCH1
GO:0008045	motor neuron axon guidance	3	0.203558	EPHA4, RAC2, NTN1
GO:0034341	response to interferon-gamma	3	0.203558	IFITM3, GCH1, CXCL16
GO:0045663	positive regulation of myoblast differentiation	3	0.203558	BTG1, BOC, LRRC8A
GO:0006355	regulation of transcription, DNA-templated	37	0.20731	ZNF430, ZNF493, ZNF273, BTG1, PLAG1, NOTCH4, AHR, BRCA2, CKS1B, LBH, NFIL3, ZNF83, ZNF528, MYB, ZNF426, MYBL2, ZNF841, SOX4, ZNF101, ZNF662, SMAD1, DENND4A, MTERF4, NMI, SMAD5, RUNX2, DMRTA2, KAT2A, ZNF92, ZNF519, ZNF219, ZNF714, RARB, ZNF117, ZNF577, ZNF554, ZNF431
GO:0033674	positive regulation of kinase activity	5	0.208487	NTRK2, EPHA4, KIT, KDR, CD44
GO:0070301	cellular response to hydrogen peroxide	5	0.208487	MAP1LC3A, BNIP3, MYB, CDK1, ECT2
GO:0043154	negative regulation of cysteine-type endopeptidase activity involved in apoptotic process	5	0.208487	GPX1, MICAL1, CRYAB, CD44, VEGFA
GO:0044267	cellular protein metabolic process	8	0.209968	MXRA8, VWA1, CTSG, D2HGDH, CSF2RB, LTA4H, APOL1, LTBP1
GO:0071346	cellular response to interferon-gamma	6	0.214398	CCL24, STXBP1, GBP2, CLDN1, GBP4, TLR3
GO:0042060	wound healing	6	0.214398	SPRR3, SCARB1, CDH3, LOX, NOTCH4, KRT6A
GO:0006821	chloride transport	5	0.215256	GABRP, FXYD3, WNK4, ANO9, CFTR
GO:0060070	canonical Wnt signaling pathway	5	0.215256	FZD1, PORCN, WNT2B, FZD10, CSNK1E
GO:0003148	outflow tract septum morphogenesis	3	0.215457	NRP2, RARB, ROBO1
GO:0043536	positive regulation of blood vessel endothelial cell migration	4	0.217364	KDR, ALOX12, GATA2, VEGFA
GO:0000723	telomere maintenance	4	0.217364	RECQL4, BLM, RIF1, ZNF365
GO:0030218	erythrocyte differentiation	4	0.217364	MFHAS1, EPAS1, KIT, SMAD5
GO:0043524	negative regulation of neuron apoptotic process	8	0.219232	FOXQ1, NTRK2, NRBP2, TFAP2B, MDK, STXBP1, PLA2G3, IL27RA
GO:0035019	somatic stem cell population maintenance	4	0.225871	EPAS1, KIT, GATA2, SOX4
GO:0016310	phosphorylation	7	0.226039	SGMS1, TPK1, ETNK2, RFK, CKMT1A, TK1, MAPK3
GO:0017144	drug metabolic process	3	0.227417	CYP2C9, FMO2, CYP4F12
GO:0035987	endodermal cell differentiation	3	0.227417	MMP14, COL7A1, ITGAV
GO:0042104	positive regulation of activated T cell proliferation	3	0.227417	IL18, FADD, IL27RA
GO:0051894	positive regulation of focal adhesion assembly	3	0.227417	COL16A1, KDR, VEGFA
GO:0032781	positive regulation of ATPase activity	3	0.227417	AHSA2P, HSPA2, PFN2
GO:0010629	negative regulation of gene expression	14	0.229392	SLC2A10, PLAG1, PLA2G3, GATA2, PARP9, ROBO1, VEGFA, CLDN5, KDR, CDK1, ZNF503, BAK1, MAPT, CRYAB
GO:0048167	regulation of synaptic plasticity	4	0.23444	HRH1, KAT2A, PLAT, MAPT
GO:0098869	cellular oxidant detoxification	5	0.235909	GSTM2, GPX1, NXN, GPX3, PTGES
GO:0045471	response to ethanol	7	0.236548	CLDN5, GABBR1, RGS2, CDK1, GGH, BAK1, CLDN1
GO:0010332	response to gamma radiation	3	0.239421	GPX1, BAK1, BRCA2
GO:0007585	respiratory gaseous exchange	3	0.239421	MAN2A1, CSF2RB, HNMT
GO:0006904	vesicle docking involved in exocytosis	3	0.239421	STXBP1, CFTR, RAB8B
GO:0015908	fatty acid transport	3	0.239421	RBP7, ACSL4, SLC27A2
GO:0071456	cellular response to hypoxia	7	0.241858	CCNA2, EGLN3, ENDOG, EPAS1, BNIP3, AQP3, VEGFA
GO:0030838	positive regulation of actin filament polymerization	4	0.243065	CCL24, CDC42EP5, SNX9, PFN2
GO:0065003	macromolecular complex assembly	7	0.247203	SLC9A3R2, GCH1, CDK1, FAS, CAPN3, SNX9, MAPK3
GO:0043406	positive regulation of MAP kinase activity	5	0.249929	KITLG, KIT, RASGRP1, ROBO1, VEGFA
GO:0030199	collagen fibril organization	6	0.250012	COL16A1, LOX, COL7A1, COL8A2, COL4A5, PLOD2
GO:0036151	phosphatidylcholine acyl-chain remodeling	3	0.251454	PLA2G3, PLA2G6, PLB1
GO:0007498	mesoderm development	3	0.251454	IRX3, BTK, VEGFA
GO:0009653	anatomical structure morphogenesis	7	0.252582	FOXA1, FOXQ1, SMAD1, CPM, FOXE1, SMAD5, SOX4
GO:0030334	regulation of cell migration	6	0.256091	BEX4, SERPINE2, DDX58, AMOTL1, SGK1, NTN1
GO:0007188	adenylate cyclase-modulating G-protein coupled receptor signaling pathway	4	0.260461	VIPR1, GRK5, GALR2, ADCY4
GO:0000281	mitotic cytokinesis	4	0.260461	ANLN, SNX9, ECT2, ZNF365
GO:0016239	positive regulation of macroautophagy	3	0.263502	STING1, BNIP3, KDR
GO:0001569	branching involved in blood vessel morphogenesis	3	0.263502	NOTCH4, KDR, VEGFA
GO:0002218	activation of innate immune response	3	0.263502	IFI16, STING1, CGAS
GO:0008203	cholesterol metabolic process	5	0.264121	SULT2B1, CYP2C9, SOAT1, INSIG1, APOL1
GO:0071333	cellular response to glucose stimulus	5	0.264121	ENDOG, GPX1, UCP2, CYBA, SOX4
GO:0006405	RNA export from nucleus	4	0.269219	NUP214, DDX39B, THOC3, SRSF5
GO:0045727	positive regulation of translation	5	0.271273	DDX39B, RPL26, PASK, SOX4, MAPK3
GO:0045931	positive regulation of mitotic cell cycle	3	0.275552	FOXA1, CDK1, BRCA2
GO:0043278	response to morphine	3	0.275552	MAP1LC3A, PEA15, FADD
GO:0006335	DNA replication-dependent nucleosome assembly	3	0.275552	H4C8, H3C6, ASF1B
GO:0048701	embryonic cranial skeleton morphogenesis	3	0.275552	MMP14, PRRX1, RUNX2
GO:0019731	antibacterial humoral response	4	0.286828	ADM, CTSG, PLA2G6, WFDC5
GO:0006892	post-Golgi vesicle-mediated transport	4	0.286828	MYO1B, BLOC1S1, FTH1, AP1S3
GO:0048863	stem cell differentiation	3	0.28759	SETD6, KIT, RUNX2
GO:0046513	ceramide biosynthetic process	3	0.28759	FA2H, CERS6, SGMS1
GO:0032480	negative regulation of type I interferon production	3	0.28759	IFIH1, DDX58, UBE2L6
GO:0045737	positive regulation of cyclin-dependent protein serine/threonine kinase activity	3	0.28759	CKS2, CCNYL1, CKS1B
GO:0001764	neuron migration	6	0.293241	NTRK2, TUBB2A, NAV1, GATA2, NTN1, LRP12
GO:0032355	response to estradiol	6	0.293241	FOXA1, ENDOG, GPX1, STXBP1, CRYAB, SLC6A4
GO:0070830	bicellular tight junction assembly	4	0.295667	CLDN5, ECT2, CLDN1, MPP7
GO:0043330	response to exogenous dsRNA	3	0.299605	DDX58, TLR3, MAPK3
GO:0001818	negative regulation of cytokine production	3	0.299605	SRGN, TWSG1, BTK
GO:0035025	positive regulation of Rho protein signal transduction	3	0.299605	RTN4R, SYNPO2L, ROBO1
GO:0022900	electron transport chain	4	0.304522	NCF1, NCF2, NDUFA4L2, CYBA
GO:0000724	double-strand break repair via homologous recombination	5	0.307467	H2AX, RECQL4, BLM, NABP1, BRCA2
GO:0035264	multicellular organism growth	5	0.307467	KAT2A, ETNK2, PLAG1, HEG1, RARB
GO:0090050	positive regulation of cell migration involved in sprouting angiogenesis	3	0.311586	KDR, GATA2, VEGFA
GO:0034612	response to tumor necrosis factor	3	0.311586	ENDOG, GCH1, CXCL16
GO:0048662	negative regulation of smooth muscle cell proliferation	3	0.311586	IL15, CTNNBIP1, IL12A
GO:0051592	response to calcium ion	4	0.313388	PDCD6, CAPN3, AQP3, PTGES
GO:0007010	cytoskeleton organization	7	0.313563	CCL24, CECR2, MDK, PSTPIP2, MICAL1, EPB41L3, KRT6A
GO:0045893	positive regulation of transcription, DNA-templated	25	0.31685	BLM, INO80E, FOXE1, NCF1, NOTCH4, AHR, BRCA2, NPAS2, LBH, MECOM, NFIL3, MDK, MYB, HAS3, CAPN3, SOX4, FZD1, TFAP2B, DTX3L, NR1D1, PARP9, SMAD5, RUNX2, CCNA2, KAT2A
GO:0001657	ureteric bud development	3	0.323523	SMAD1, RARB, SMAD5
GO:0030833	regulation of actin filament polymerization	3	0.323523	ARHGAP40, COTL1, PFN2
GO:0051017	actin filament bundle assembly	3	0.323523	MYO1B, MICAL1, AIF1L
GO:0009953	dorsal/ventral pattern formation	3	0.323523	FBXL15, HOXB2, BMPR1B
GO:0045880	positive regulation of smoothened signaling pathway	3	0.335407	FOXA1, PRRX1, GAS8
GO:0031663	lipopolysaccharide-mediated signaling pathway	3	0.335407	SCARB1, IL18, MAPK3
GO:0042311	vasodilation	3	0.335407	GPX1, GCH1, PLA2G6
GO:0033138	positive regulation of peptidyl-serine phosphorylation	5	0.33676	NTRK2, CD44, RAPGEF3, PFN2, VEGFA
GO:0007254	JNK cascade	4	0.340002	CDC42EP5, STRADB, TLR3, ARHGEF6
GO:0006260	DNA replication	7	0.342062	RECQL4, BLM, RRM2, EXO1, CDK1, PCLAF, LPIN1
GO:0035774	positive regulation of insulin secretion involved in cellular response to glucose stimulus	3	0.347228	PLA2G6, CFTR, C2CD2L
GO:0050919	negative chemotaxis	3	0.347228	NRP2, ITGAV, EFNA5
GO:0051225	spindle assembly	3	0.347228	GOLGA8B, NEK6, GOLGA8A
GO:0007264	small GTPase mediated signal transduction	6	0.350409	ARHGAP33, DOCK3, RASGEF1B, RAC2, RASGRP1, RAPGEF3
GO:0006024	glycosaminoglycan biosynthetic process	3	0.358977	GALNT5, GCNT2, HS3ST1
GO:0010719	negative regulation of epithelial to mesenchymal transition	3	0.358977	FOXA1, EPHA4, IL17RD
GO:0031333	negative regulation of protein complex assembly	3	0.358977	STXBP1, CTNNBIP1, CRYAB
GO:0048286	lung alveolus development	3	0.358977	MAN2A1, KDR, ABCA12
GO:0045214	sarcomere organization	3	0.358977	OBSCN, SYNPO2L, CAPN3
GO:0097421	liver regeneration	3	0.358977	UCP2, SRSF5, CLDN1
GO:0000186	activation of MAPKK activity	3	0.358977	GADD45B, EIF2AK2, MAPK3
GO:0007399	nervous system development	15	0.361239	NTRK2, GMFB, NAV1, CXCL1, EFNA5, ROBO1, VEGFA, ZEB2, MDK, BOC, ENC1, NRTN, BPNT1, ECT2, NGEF
GO:0031175	neuron projection development	6	0.363228	BLOC1S1, GALR2, NRTN, MAPT, LRP12, UHMK1
GO:0001701	in utero embryonic development	9	0.363555	KAT2A, ENDOG, NXN, ETNK2, MAN2A1, RDH10, HEG1, SLC30A1, VEGFA
GO:0097711	ciliary basal body docking	5	0.366155	NEDD1, TUBA1A, CDK1, CEP72, CSNK1E
GO:0022617	extracellular matrix disassembly	4	0.366542	MMP14, CTSG, CTSS, CD44
GO:0007049	cell cycle	14	0.366584	RBM38, TMPRSS11A, ERCC6L, CDCA2, RIF1, UHRF1, STRADB, AHR, KLK10, SMC2, CKS1B, NEDD1, RGS2, MAPK3
GO:0000122	negative regulation of transcription from RNA polymerase II promoter	34	0.368779	FOXA1, ZNF692, FOXE1, RIF1, UHRF1, NOTCH4, GATA2, FOXQ1, IFI16, NFIL3, PLAGL1, MYB, ZBED2, ZNF345, RBM10, TFAP2B, PLK3, PCGF6, PRRX1, IRX3, SIRT7, NR1D1, PARP9, SMAD5, VEGFA, H1-2, PER1, ZEB2, ZNF219, NFE2L3, RARB, ZNF555, ZNF554, ZNF431
GO:0051260	protein homooligomerization	6	0.369642	BLM, KCTD12, MAPT, NLRP1, ECT2, TMEM70
GO:0045595	regulation of cell differentiation	3	0.370649	TFAP2B, CEBPD, RUNX2
GO:0050731	positive regulation of peptidyl-tyrosine phosphorylation	5	0.373499	KITLG, IL15, EFNA5, CD44, VEGFA
GO:0048661	positive regulation of smooth muscle cell proliferation	4	0.375353	MYB, IL18, ALOX12, CYBA
GO:0098656	anion transmembrane transport	3	0.382234	SLC9A2, LRRC8D, LRRC8A
GO:0070317	negative regulation of G0 to G1 transition	3	0.382234	PCGF6, RRM2, PHC1
GO:0043491	protein kinase B signaling	3	0.382234	PLK3, LOX, KDR
GO:0006493	protein O-linked glycosylation	3	0.382234	ST8SIA6, GCNT4, LARGE2
GO:0090307	mitotic spindle assembly	3	0.382234	KIFC2, MYBL2, MZT1
GO:1990090	cellular response to nerve growth factor stimulus	3	0.382234	NTRK2, KAT2A, MAPT
GO:0000422	mitophagy	3	0.382234	MAP1LC3A, ATG9B, BNIP3
GO:0072659	protein localization to plasma membrane	7	0.382334	SLC9A3R2, STXBP1, EPB41L3, P2RY1, PKP2, ABCA12, RAB8B
GO:0010976	positive regulation of neuron projection development	6	0.38247	FZD1, NTRK2, RGS2, MDK, ENC1, PLA2G3
GO:0007030	Golgi organization	6	0.38247	GOLGA8B, SPTBN5, ATP8B1, KIFC3, TMED7, GOLGA8A
GO:0006869	lipid transport	5	0.388164	APOL4, APOL6, ATP8A1, ABCA12, APOL1
GO:1902036	regulation of hematopoietic stem cell differentiation	4	0.392895	MYB, EIF2AK2, GATA2, PSMB10
GO:0050796	regulation of insulin secretion	4	0.392895	TFAP2B, SLC16A1, TCIRG1, RAPGEF3
GO:0007076	mitotic chromosome condensation	3	0.393727	H4C8, CDK1, SMC2
GO:0007338	single fertilization	4	0.40162	CECR2, CD9, FETUB, LHFPL2
GO:0045892	negative regulation of transcription, DNA-templated	21	0.404036	FZD1, TFAP2B, PCGF6, PHC1, FOXE1, CEBPD, ATP8B1, AHR, NR1D1, RUNX2, PER1, LBH, IFI16, MECOM, NFIL3, CCDC85B, ZNF219, MYB, CAPN3, ZNF503, CRYAB
GO:0010628	positive regulation of gene expression	19	0.404295	NTRK2, SMAD1, SGMS1, DDX58, SLC2A10, PLAG1, ALOX12, GATA2, RUNX2, SLC6A4, ROBO1, VEGFA, EDAR, CLDN5, CDH3, NFIL3, CDK1, TLR3, MAPK3
GO:0030574	collagen catabolic process	3	0.405122	MMP14, CTSD, CTSS
GO:0034080	CENP-A containing nucleosome assembly	3	0.405122	H4C8, CENPN, KNL1
GO:0000226	microtubule cytoskeleton organization	6	0.408082	TUBB2A, TUBA1A, CDK1, MAPT, PHLDB2, EML1
GO:0042981	regulation of apoptotic process	10	0.408143	TP53AIP1, TP53I3, LOX, PEA15, FAS, TNFRSF25, FADD, NLRP1, SGK1, RBM10
GO:0007155	cell adhesion	20	0.409323	EPHA4, SPON1, NRP2, EGFL6, COL16A1, CLDN1, ROBO1, THBS3, CLDN5, KITLG, OBSCN, CDH3, COL7A1, BOC, MXRA8, CD9, ITGAV, CTNNAL1, CD44, SIGLEC6
GO:0061418	regulation of transcription from RNA polymerase II promoter in response to hypoxia	4	0.410309	EGLN3, EPAS1, PSMB10, VEGFA
GO:0021987	cerebral cortex development	4	0.410309	H2AX, NTRK2, MDK, BNIP3
GO:0015031	protein transport	16	0.413059	ARRDC4, MAMDC4, SLC15A1, DTX3L, STXBP1, SNX21, LIN7C, ARHGAP33, ATG16L2, RAB37, S100A13, AP1S3, SLC15A3, TMED7, ECT2, SEC62
GO:0007098	centrosome cycle	3	0.416413	SLC16A1, CDK1, PCLAF
GO:0032755	positive regulation of interleukin-6 production	5	0.417338	IFIH1, IL1RL2, DDX58, CYBA, TLR3
GO:0042632	cholesterol homeostasis	5	0.417338	SCARB1, SOAT1, INSIG1, IL18, NR1D1
GO:0008217	regulation of blood pressure	4	0.418958	GCH1, ERAP1, AGTRAP, SGK1
GO:0007050	cell cycle arrest	6	0.427201	RBM38, STRADB, PLAGL1, IL12A, PRR11, UHMK1
GO:0032092	positive regulation of protein binding	4	0.427565	CLDN5, SPON1, DTX3L, STING1
GO:0010212	response to ionizing radiation	3	0.427595	H2AX, MRNIP, NABP1
GO:0032024	positive regulation of insulin secretion	3	0.427595	ACSL4, LRRC8A, SOX4
GO:0006805	xenobiotic metabolic process	5	0.431809	CYP2C9, MAOA, FMO2, AHR, CYP4F12
GO:0051897	positive regulation of protein kinase B signaling	8	0.434023	MFHAS1, KITLG, GPX1, KIT, IL18, RAC2, GCNT2, VEGFA
GO:0070374	positive regulation of ERK1 and ERK2 cascade	9	0.436714	CCL24, MFHAS1, P2RY1, GCNT2, KDR, RASGRP1, CD44, MAPK3, VEGFA
GO:0034332	adherens junction organization	3	0.438663	EPHA4, CDH3, CADM1
GO:0034599	cellular response to oxidative stress	5	0.439009	GPX1, NCF1, NCF2, GPX3, CYBA
GO:0006338	chromatin remodeling	6	0.439881	FOXA1, CECR2, KAT2A, INO80E, MYB, PABPC1L
GO:0016477	cell migration	10	0.446877	BTG1, FOXE1, SH3D21, PSTPIP2, CDK1, KDR, ITGAV, IL12A, PARP9, CD44
GO:0006275	regulation of DNA replication	3	0.449613	CCNA2, INO80E, ESCO2
GO:0008277	regulation of G-protein coupled receptor protein signaling pathway	3	0.449613	RGS2, GRK5, RGS20
GO:0051603	proteolysis involved in cellular protein catabolic process	3	0.449613	CTSS, CTSC, PSMB10
GO:1900034	regulation of cellular response to heat	4	0.453102	NUP214, MAPT, CRYAB, MAPK3
GO:0007179	transforming growth factor beta receptor signaling pathway	5	0.453327	CLDN5, SMAD1, TWSG1, GCNT2, SMAD5
GO:0006874	cellular calcium ion homeostasis	5	0.453327	DMPK, ATP2A3, ATP13A5, SLC30A1, TCIRG1
GO:0007267	cell-cell signaling	9	0.456014	FZD1, CCL24, IL15, GRAP2, IL18, MAPT, PCSK5, CXCL14, SIGLEC6
GO:0007015	actin filament organization	6	0.458773	MYO1B, SH3D21, RAC2, ALDOA, ARHGAP25, SHROOM4
GO:0010718	positive regulation of epithelial to mesenchymal transition	3	0.460441	SERPINB3, MDK, GCNT2
GO:0003151	outflow tract morphogenesis	3	0.460441	FZD1, CLDN5, VEGFA
GO:0051301	cell division	14	0.461255	ERCC6L, CDCA2, NEK6, KNL1, SKA1, SMC2, CKS1B, CCNA2, NEDD1, SGO2, TUBA1A, CKS2, CDK1, MAD2L1
GO:0048511	rhythmic process	4	0.46151	TOP2A, PER1, CDK1, AHR
GO:0008584	male gonad development	5	0.467524	MMP14, KITLG, WNT2B, KIT, TLR3
GO:0031424	keratinization	8	0.470615	SPRR3, CDH3, PKP2, KRT78, DSG1, ABCA12, KRT6C, KRT6A
GO:0051092	positive regulation of NF-kappaB transcription factor activity	7	0.479488	CRNN, SLCO3A1, IL18, BTK, CAPN3, EIF2AK2, TLR3
GO:0006955	immune response	17	0.480438	IFITM3, CCL24, IL15, IL18, CXCL14, CTSS, IL27RA, IL1RL1, NFIL3, FTH1, FAS, LCP2, CTSG, IL12A, GBP2, MS4A2, CTSC
GO:0030168	platelet activation	5	0.481585	P2RY1, CD9, LCP2, CTSG, MAPK3
GO:0009617	response to bacterium	5	0.481585	CFD, UPK1B, KLHL6, BNIP3, ERAP1
GO:0018105	peptidyl-serine phosphorylation	7	0.485089	DMPK, NEK6, CDK1, CSNK1E, SGK1, MAPK3, UHMK1
GO:0007411	axon guidance	9	0.485215	EPHA4, SPTBN5, NRP2, BOC, NRTN, EFNA5, RAP1GAP, MAPK3, ROBO1
GO:0009966	regulation of signal transduction	3	0.492161	GRK3, GRK5, MGLL
GO:0007162	negative regulation of cell adhesion	3	0.492161	EPHA4, MDK, MUC21
GO:0034976	response to endoplasmic reticulum stress	4	0.494556	TMTC3, PLA2G6, CDK5RAP3, CFTR
GO:0034097	response to cytokine	3	0.50247	OSMR, PTGES, CXCL16
GO:0043966	histone H3 acetylation	3	0.50247	PER1, KAT2A, BRCA2
GO:0006633	fatty acid biosynthetic process	3	0.50247	FA2H, ACOT4, MGLL
GO:0042572	retinol metabolic process	3	0.50247	RDH10, RDH13, PLB1
GO:0000079	regulation of cyclin-dependent protein serine/threonine kinase activity	3	0.50247	CCNA2, BLM, CDK5RAP3
GO:0017148	negative regulation of translation	4	0.50266	DHFR, RGS2, ENC1, EIF2AK2
GO:0001503	ossification	4	0.50266	TWSG1, ECM1, TCIRG1, RUNX2
GO:0042542	response to hydrogen peroxide	3	0.512642	GPX1, BAK1, CRYAB
GO:0043280	positive regulation of cysteine-type endopeptidase activity involved in apoptotic process	3	0.522677	PDCD6, ALOX12, CTSD
GO:0060348	bone development	3	0.522677	TTC9, SMAD1, SMAD5
GO:0019233	sensory perception of pain	3	0.522677	P2RY1, PTGES, MAPK3
GO:0034644	cellular response to UV	3	0.522677	PBK, BAK1, RPL26
GO:0070588	calcium ion transmembrane transport	5	0.522831	CACNB4, CATSPER2, ATP2A3, ITGAV, TRPM6
GO:0001649	osteoblast differentiation	5	0.522831	GABBR1, LOX, SIRT7, BMPR1B, RUNX2
GO:0000902	cell morphogenesis	4	0.526561	STRADB, ECT2, LIPA, PSMB10
GO:0098586	cellular response to virus	3	0.532572	IFIH1, IL12A, TLR3
GO:0043484	regulation of RNA splicing	3	0.532572	RBM38, MBNL2, CCNL2
GO:0031334	positive regulation of protein complex assembly	3	0.532572	BAK1, MPP7, VEGFA
GO:0031397	negative regulation of protein ubiquitination	3	0.532572	NXN, SIRT7, SOX4
GO:0051496	positive regulation of stress fiber assembly	3	0.532572	SYNPO2L, RAPGEF3, PFN2
GO:0032481	positive regulation of type I interferon production	3	0.532572	IFI16, STING1, CGAS
GO:1903779	regulation of cardiac conduction	3	0.532572	DMPK, FXYD3, ATP2A3
GO:0055085	transmembrane transport	11	0.532805	ABCC3, SLCO3A1, ATP8A1, LRRC8D, ANO9, LRRC8A, ABCA12, PSMB10, CFTR, SLC18A2, SLC35E2A
GO:0030307	positive regulation of cell growth	4	0.534386	MMP14, ACSL4, CYBA, CXCL16
GO:0051091	positive regulation of sequence-specific DNA binding transcription factor activity	5	0.53623	FOXA1, FZD1, STING1, DDX58, KIT
GO:0006979	response to oxidative stress	5	0.53623	MMP14, BTG1, GPX1, GPX3, NEIL1
GO:0071277	cellular response to calcium ion	4	0.542137	ENDOG, CAPN3, ECT2, SYT8
GO:0090630	activation of GTPase activity	5	0.542858	ECT2, ARHGAP25, RASGRP1, RAP1GAP, NGEF
GO:0006334	nucleosome assembly	5	0.549437	H2AX, H4C8, H3C6, ASF1B, H1-2
GO:0007219	Notch signaling pathway	5	0.549437	FOXA1, CFD, DTX3L, MDK, NOTCH4
GO:0001889	liver development	4	0.549813	CADM1, DDX39B, MAN2A1, CDK5RAP3
GO:0006814	sodium ion transport	4	0.549813	KCNE3, FXYD3, SGK1, SLC5A3
GO:0043066	negative regulation of apoptotic process	18	0.551089	TFAP2B, PLK3, BCL11B, BNIP3, PLAUR, EIF2AK2, VEGFA, PLAC8, GRK5, UCP2, KDR, CDK1, FAS, CAPN3, RARB, CRYAB, CD44, MAD2L1
GO:0043525	positive regulation of neuron apoptotic process	3	0.551937	TFAP2B, MYB, MYBL2
GO:0071345	cellular response to cytokine stimulus	3	0.551937	CRNN, IL1RL2, TCIRG1
GO:0019827	stem cell population maintenance	3	0.551937	RIF1, SETD6, KIT
GO:0045165	cell fate commitment	3	0.551937	WNT2B, KDR, GATA2
GO:0045599	negative regulation of fat cell differentiation	3	0.551937	CCDC85B, INSIG1, GATA2
GO:0007613	memory	4	0.557413	HRH1, MAPT, PLA2G6, SLC6A4
GO:1990000	amyloid fibril formation	4	0.557413	H4C8, UBE2L6, MAPT, H3C6
GO:0045814	negative regulation of gene expression, epigenetic	3	0.561406	H4C8, RIF1, H3C6
GO:0032496	response to lipopolysaccharide	6	0.561417	GCH1, ADM, IL12A, CSF2RB, CLDN1, PTGES
GO:0001822	kidney development	5	0.562446	TFAP2B, CA2, FADD, PCSK5, VEGFA
GO:0006631	fatty acid metabolic process	4	0.564935	FA2H, ACSL4, CYP4F12, ACOT4
GO:0007204	positive regulation of cytosolic calcium ion concentration	6	0.567156	GALR2, P2RY1, ADM, ITGAV, GATA2, PLA2G6
GO:0071320	cellular response to cAMP	3	0.57073	AHR, CFTR, RAPGEF3
GO:0030855	epithelial cell differentiation	4	0.572379	FZD1, UPK1B, CDK1, VEGFA
GO:0006464	cellular protein modification process	4	0.572379	LOX, PLOD2, UBE2L6, PLAT
GO:0042493	response to drug	10	0.575194	FZD1, TFAP2B, CDH3, LOX, CDK1, GGH, CYBA, BAK1, NPAS2, SLC6A4
GO:0016311	dephosphorylation	4	0.579743	PFKFB3, ARMT1, LPIN1, LPIN3
GO:0019058	viral life cycle	4	0.579743	NUP214, H4C8, CEBPD, PCSK5
GO:0045860	positive regulation of protein kinase activity	3	0.579909	MRNIP, LCP2, SNX9
GO:0008380	RNA splicing	7	0.581907	RBM38, MBNL2, DDX39B, PRPF3, THOC3, RBM10, SUGP2
GO:0006357	regulation of transcription from RNA polymerase II promoter	55	0.586983	FOXA1, ECM1, ZNF692, ZNF493, FOXE1, AHR, LITAF, FOXQ1, MECOM, ZNF83, ZNF528, MYBL2, CCNL2, ZNF841, IFRD1, RUNX2, DMRTA2, KAT2A, ZEB2, ZNF92, ZNF519, KIT, ZNF714, CKS2, HOXB2, ZNF117, ZNF555, ZNF554, ZNF430, ZNF273, CEBPD, EPAS1, GATA2, NPAS2, PLAGL1, ZBED2, HOXC4, ZNF426, ZNF345, ZSCAN18, ZNF101, ZNF662, TFAP2B, SMAD1, PCGF6, PRRX1, BCL11B, IRX3, SMAD5, VEGFA, SP4, NFE2L3, ZNF416, LPIN1, ZNF577
GO:0031124	mRNA 3'-end processing	3	0.588944	DDX39B, THOC3, SRSF5
GO:0007612	learning	3	0.588944	CLDN5, NTRK2, ATP8A1
GO:0042127	regulation of cell proliferation	6	0.589718	BEX4, FA2H, TFAP2B, EGLN3, KIT, SGK1
GO:0007005	mitochondrion organization	4	0.594229	ARMCX3, CXADR, EPAS1, MAN2A1
GO:0009952	anterior/posterior pattern specification	4	0.594229	CTNNBIP1, HOXC4, HOXB2, PCSK5
GO:0045666	positive regulation of neuron differentiation	4	0.594229	FOXA1, IRX3, GATA2, ECT2
GO:0006886	intracellular protein transport	11	0.595149	ARL5B, ARL4A, RAB31, PDCD6, RAB23, STXBP1, SNX9, AP1S3, TMED7, ABCA12, SEC31B
GO:0070936	protein K48-linked ubiquitination	3	0.597833	UBE2D4, DTX3L, UBE2Q2
GO:0009612	response to mechanical stimulus	3	0.597833	MMP14, ENDOG, P2RY1
GO:0045665	negative regulation of neuron differentiation	3	0.597833	IRX3, RAP1GAP, SLC6A4
GO:0006898	receptor-mediated endocytosis	6	0.60621	SCARB1, CD207, SNX9, ARHGAP27, APOL1, CXCL16
GO:0006888	ER to Golgi vesicle-mediated transport	7	0.612072	NRBP2, SPTBN5, PDCD6, COL7A1, TMED7, CTSC, SEC31B
GO:0048208	COPII vesicle coating	3	0.615177	PDCD6, COL7A1, CTSC
GO:0032757	positive regulation of interleukin-8 production	3	0.615177	DDX58, FADD, TLR3
GO:0007193	adenylate cyclase-inhibiting G-protein coupled receptor signaling pathway	3	0.615177	GABBR1, P2RY1, ADCY4
GO:0007200	phospholipase C-activating G-protein coupled receptor signaling pathway	3	0.615177	HRH1, GALR2, P2RY1
GO:0016579	protein deubiquitination	9	0.627388	IFIH1, CCNA2, SMAD1, KAT2A, INO80E, DDX58, CDK1, PSMB10, CFTR
GO:0051384	response to glucocorticoid	3	0.631941	MDK, ADM, HNMT
GO:0060021	palate development	3	0.631941	CLDN5, PRRX1, INSIG1
GO:0006644	phospholipid metabolic process	3	0.640108	PLA2G3, PLPP2, PLB1
GO:0009791	post-embryonic development	3	0.640108	ETNK2, HEG1, SLC18A2
GO:0009611	response to wounding	3	0.64813	MDK, TMPRSS4, ADM
GO:0016055	Wnt signaling pathway	7	0.65034	PORCN, WNT2B, GRK5, NXN, CTNNBIP1, AMOTL1, CSNK1E
GO:0038095	Fc-epsilon receptor signaling pathway	6	0.65332	GRAP2, BTK, LCP2, MS4A2, PSMB10, MAPK3
GO:0043627	response to estrogen	3	0.656011	GSTM3, MMP14, CA2
GO:0006406	mRNA export from nucleus	4	0.661658	NUP214, DDX39B, THOC3, SRSF5
GO:0010977	negative regulation of neuron projection development	3	0.663749	RTN4R, EPHA4, ZNF365
GO:0045652	regulation of megakaryocyte differentiation	3	0.663749	H4C8, LOX, H3C6
GO:0007160	cell-matrix adhesion	4	0.667934	ITGAV, MUC4, CD44, THBS3
GO:0008104	protein localization	5	0.669523	SLC9A2, CCDC68, WNK4, SLC27A2, ACOT4
GO:0060326	cell chemotaxis	3	0.671347	LOX, KIT, CXCL14
GO:0006303	double-strand break repair via nonhomologous end joining	3	0.671347	H2AX, H4C8, RIF1
GO:0000209	protein polyubiquitination	9	0.683476	WSB1, UBE2D4, DTX3L, UBE2Q2, TRIM69, FBXL15, UBE2L6, FBXO6, PSMB10
GO:0071300	cellular response to retinoic acid	3	0.686125	MYB, FZD10, SLC6A4
GO:0016192	vesicle-mediated transport	7	0.686219	CECR2, ARL5B, ARL4A, STXBP1, AP1S3, HSPA2, SYT8
GO:0061844	antimicrobial humoral immune response mediated by antimicrobial peptide	4	0.686249	ADM, CXCL1, CXCL14, KRT6A
GO:0006351	transcription, DNA-templated	4	0.692184	SMAD1, ABLIM3, PLAG1, MAPK3
GO:0032508	DNA duplex unwinding	3	0.693308	RECQL4, BLM, ERCC6L
GO:0006887	exocytosis	4	0.698034	LGI3, TNFAIP2, LIN7C, SYT8
GO:0060548	negative regulation of cell death	3	0.700354	BNIP3, SOX4, NPAS2
GO:0090305	nucleic acid phosphodiester bond hydrolysis	3	0.707265	PGBD5, EME2, NEIL1
GO:0032091	negative regulation of protein binding	3	0.707265	CTNNBIP1, CSNK1E, IFIT2
GO:0010506	regulation of autophagy	3	0.714042	IFI16, MAPT, MAPK15
GO:0032147	activation of protein kinase activity	3	0.714042	STRADB, ECT2, VEGFA
GO:0032868	response to insulin	3	0.714042	GCNT1, GGH, ADM
GO:0042593	glucose homeostasis	4	0.715077	FOXA1, TFAP2B, SLC16A1, SOX4
GO:0043086	negative regulation of catalytic activity	4	0.731368	SERPINB3, GMFB, PHACTR2, PARP9
GO:0032956	regulation of actin cytoskeleton organization	3	0.733589	RAC2, FZD10, EFNA5
GO:0030522	intracellular receptor signaling pathway	3	0.733589	EEPD1, AHR, NR1D1
GO:0071222	cellular response to lipopolysaccharide	6	0.736171	SGMS1, PLSCR4, CTSG, CXCL1, NR1D1, LITAF
GO:1901796	regulation of signal transduction by p53 class mediator	5	0.739371	PLK3, BLM, EXO1, CDK1, SGK1
GO:0030593	neutrophil chemotaxis	3	0.739847	CCL24, CXADR, CXCL1
GO:0001843	neural tube closure	3	0.739847	CECR2, KAT2A, ADM
GO:0001933	negative regulation of protein phosphorylation	3	0.739847	MICAL1, PBK, CDK5RAP3
GO:0060964	regulation of gene silencing by miRNA	3	0.739847	NUP214, H4C8, H3C6
GO:0030336	negative regulation of cell migration	5	0.743903	CLDN5, EPHA4, TCAF1, MAPK15, ROBO1
GO:0090263	positive regulation of canonical Wnt signaling pathway	5	0.743903	ZEB2, CDH3, CSNK1E, SOX4, PSMB10
GO:0008544	epidermis development	3	0.745979	EDAR, SPRR3, COL7A1
GO:1901990	regulation of mitotic cell cycle phase transition	3	0.745979	CDK1, PSMB10, MAD2L1
GO:0007596	blood coagulation	6	0.748468	SERPINE2, MICAL1, PLAUR, PLAT, GATA2, H3C6
GO:0043410	positive regulation of MAPK cascade	5	0.757139	NTRK2, KIT, KDR, EIF2AK2, VEGFA
GO:0048013	ephrin receptor signaling pathway	3	0.774808	EPHA4, EFNA5, NGEF
GO:0007018	microtubule-based movement	3	0.774808	DNAH1, KIFC2, KIFC3
GO:0050821	protein stabilization	6	0.775497	EPHA4, STXBP1, DSG1, CRYAB, SOX4, PFN2
GO:0007166	cell surface receptor signaling pathway	9	0.778763	RTN4R, VIPR1, GALR2, P2RY1, TNFRSF25, FADD, MS4A2, IL27RA, MAPK3
GO:0031145	anaphase-promoting complex-dependent catabolic process	3	0.780219	CDK1, PSMB10, MAD2L1
GO:0071347	cellular response to interleukin-1	3	0.780219	CCL24, NR1D1, GBP2
GO:0033209	tumor necrosis factor-mediated signaling pathway	4	0.780398	EDAR, FAS, TNFRSF25, PSMB10
GO:0007189	adenylate cyclase-activating G-protein coupled receptor signaling pathway	4	0.780398	GPR78, GALR2, ADCY4, ADM
GO:0043687	post-translational protein modification	10	0.784269	WSB1, KLHL5, EPAS1, MXRA8, VWA1, FBXL15, FBXO6, APOL1, LTBP1, PSMB10
GO:0050728	negative regulation of inflammatory response	4	0.784871	MFHAS1, FNDC4, PBK, NR1D1
GO:0006486	protein glycosylation	4	0.784871	MAN2A1, GCNT2, ST8SIA6, MAN1A1
GO:0030308	negative regulation of cell growth	4	0.789268	BTG1, SERPINE2, CCDC85B, CRYAB
GO:0006897	endocytosis	6	0.793403	TMPRSS4, TRIP10, SNX9, CSNK1E, MTMR6, LRP12
GO:0061024	membrane organization	4	0.79359	SH3GLB2, TRIP10, SNX9, CFTR
GO:0006397	mRNA processing	6	0.800246	RBM38, MBNL2, PRPF3, THOC3, SRSF5, SUGP2
GO:0032088	negative regulation of NF-kappaB transcription factor activity	3	0.800737	LRRC14, SETD6, CDK5RAP3
GO:0007156	homophilic cell adhesion via plasma membrane adhesion molecules	5	0.801166	CDH3, CADM1, DSG1, CDH26, ROBO1
GO:0005975	carbohydrate metabolic process	5	0.808436	MAN2A1, HAS3, SLC2A3, GCNT4, MAN1A1
GO:0007565	female pregnancy	3	0.814994	COL16A1, UCP2, ADM
GO:0031146	SCF-dependent proteasomal ubiquitin-dependent protein catabolic process	3	0.814994	FBXL15, FBXO6, PSMB10
GO:0010468	regulation of gene expression	7	0.816587	CRNN, LOX, PCBP1, TMPRSS4, NFKBIZ, AHR, TCIRG1
GO:0016197	endosomal transport	3	0.819539	BLOC1S1, SNX9, RASSF9
GO:0070498	interleukin-1-mediated signaling pathway	3	0.823985	IL1RL2, PSMB10, MAPK3
GO:0007517	muscle organ development	3	0.823985	CAPN3, CRYAB, VAMP5
GO:0016042	lipid catabolic process	3	0.832581	PCCA, LIPA, CES4A
GO:0019886	antigen processing and presentation of exogenous peptide antigen via MHC class II	3	0.836736	AP1S3, CTSD, CTSS
GO:0035725	sodium ion transmembrane transport	3	0.836736	SLC6A8, SLC6A4, SLC28A3
GO:1990830	cellular response to leukemia inhibitory factor	3	0.844767	NRP2, RIF1, MYBL2
GO:0007283	spermatogenesis	12	0.846434	ATAT1, H2AX, RGS2, BTG1, CADM1, KIT, CCNYL1, LRRC8A, HSPA2, BRCA2, RAI14, ASF1B
GO:0000398	mRNA splicing, via spliceosome	7	0.849136	SRRM2, DDX39B, PCBP1, PRPF3, SRSF5, RBM10, RBM6
GO:0006366	transcription from RNA polymerase II promoter	5	0.861821	CEBPD, NFIL3, NFE2L3, NMI, ZNF345
GO:0006936	muscle contraction	3	0.866751	SLC6A8, GALR2, CRYAB
GO:0007605	sensory perception of sound	4	0.876957	GPX1, USH1G, ATP8B1, EPS8L2
GO:0060271	cilium assembly	6	0.878324	ATAT1, ABLIM3, TTLL3, RAB23, PLA2G3, POC1B
GO:0090090	negative regulation of canonical Wnt signaling pathway	5	0.882198	FZD1, MDK, CTNNBIP1, PSMB10, ANKRD6
GO:0000187	activation of MAPK activity	3	0.899788	KIT, PEA15, MAPK3
GO:0007601	visual perception	5	0.901955	GPR143, CDH3, EPAS1, RDH10, KIFC3
GO:0002223	stimulatory C-type lectin receptor signaling pathway	3	0.902379	MUC4, MUC21, PSMB10
GO:0006325	chromatin organization	6	0.928799	DTX3L, UHRF1, PADI3, SIRT7, PADI1, H3C6
GO:0001501	skeletal system development	3	0.93266	MMP14, BMPR1B, SOX4
GO:0042742	defense response to bacterium	5	0.941048	PLAC8, OAS2, OAS3, NLRP1, TLR3
GO:0050852	T cell receptor signaling pathway	4	0.94126	GRAP2, NFKBIZ, LCP2, PSMB10
GO:0016567	protein ubiquitination	13	0.94137	ARRDC4, WSB1, UBE2D4, DTX3L, UHRF1, EPAS1, PDCD6, KLHL17, FBXL15, UBE2Q2, ENC1, TRIM69, FBXO6
GO:0007186	G-protein coupled receptor signaling pathway	30	0.942984	VIPR1, DAPL1, ADCY4, ADM, CXCL1, FZD10, CXCL16, HRH1, GRK3, RGS2, GRK5, GALR2, P2RY1, RAC2, RGS20, ECT2, TAS1R3, FZD1, CCL24, GABBR1, GPR78, GPR143, OBSCN, ZNF219, BTK, ARHGEF4, OR2A7, XPR1, NGEF, ARHGEF6
GO:0006367	transcription initiation from RNA polymerase II promoter	3	0.949972	NOTCH4, RARB, NR1D1
GO:0050900	leukocyte migration	4	0.953819	CXADR, SLC16A1, ITGAV, CD44
GO:0002862	negative regulation of inflammatory response to antigenic stimulus	4	0.968039	VIPR1, GPX1, ADCY4, ADM
GO:0050776	regulation of immune response	4	0.971066	CD200R1, CXADR, SPPL2A, LAIR1
GO:0006412	translation	4	0.975102	EEF1A1P5, EEF1A2, EIF2AK2, RPL26
GO:0007268	chemical synaptic transmission	5	0.975482	GABRP, HRH1, CACNB4, SNCG, SLC18A2
GO:0006457	protein folding	3	0.983556	PLSCR4, AHSA2P, CRYAB
GO:0006511	ubiquitin-dependent protein catabolic process	5	0.986407	UBE2D4, DTX3L, UHRF1, UBE2L6, MAD2L1
GO:0002250	adaptive immune response	7	0.996704	ERAP1, BTK, RASGRP1, CTSS, RAP1GAP, RAPGEF3, LAIR1

## Sheet: Supplementary TableS9B
Supplementary TableS9B: Gene ontology analysis of n = 681 DEGs in PPI-R EoE at diagnosis (Pre-PPI) that correlated with distal Grade DIS.
Of n = 2296 DEGs between control and PPI-R EoE at diagnosis (Supplementary Table S1) we identified n = 681 genes that correlated with distal peak count (Eos/HPF). Gene ontology analyses was performed on n = 681 genes.
Gene Ontology ID	Gene Ontology Term	Count	PValue	Genes
GO:0010273	detoxification of copper ion	8	3.01939e-05	MT2A, MT1L, MT1M, MT1F, MT1G, MT1H, MT1X, MT1E
GO:0051607	defense response to virus	31	8.99414e-05	RTP4, CD40, UNC93B1, IFIT5, DDX60, IFIT3, IFIT2, IFIH1, IFI16, FADD, NLRP1, TRIM22, GBP3, CXADR, DTX3L, RSAD2, DDX58, STAT1, BNIP3, MX1, EIF2AK2, PARP9, ZNFX1, STING1, OAS2, IRF1, OAS3, TTC4, CD207, SERINC5, TLR3
GO:0045926	negative regulation of growth	8	0.000112109	MT2A, MT1L, MT1M, MT1F, MT1G, MT1H, MT1X, MT1E
GO:0006882	cellular zinc ion homeostasis	10	0.000169878	MT2A, MT1L, MT1M, MT1F, MT1G, MT1H, SLC30A1, SLC39A8, MT1X, MT1E
GO:0071280	cellular response to copper ion	9	0.000358797	MT2A, MAP1LC3A, MT1L, MT1M, MT1F, MT1G, MT1H, MT1X, MT1E
GO:0006508	proteolysis	48	0.000425814	CFD, TMPRSS9, CFH, TMPRSS5, TFRC, TMPRSS4, PAPLN, CFI, PROZ, CPZ, CTSS, C2, CASP7, ADAMTS13, NRIP2, ADAMTS17, MMP28, CAPN3, FBXO6, CTSG, LTA4H, CTSD, TMPRSS11A, GGT5, TMPRSS11B, NAPSA, CELA2B, ACE, MST1, ERAP1, ADAM33, ADAM11, GGH, KLK14, MMEL1, PRSS33, JMJD7, KLK10, PRSS53, CAPN14, SFRP1, MMP14, CAPN11, NPEPL1, FAP, ADAM12, TLL1, TRABD2B
GO:0001525	angiogenesis	31	0.000584744	ROBO4, ECM1, EPAS1, FLT4, PDCD6, PDE3B, TNFAIP2, HIF3A, PIK3CG, TYMP, DLL4, ESM1, KDR, ITGAV, CCN3, PDGFRB, EDN2, NOS3, TNFSF12, ERAP1, IL18, PLXDC1, VEGFA, MMP14, FAP, COL8A2, NOX5, CSPG4, AMOTL1, RAPGEF3, ANGPTL1
GO:0006915	apoptotic process	59	0.000641481	HRK, GPR65, CGB7, FAIM2, AHR, TCIRG1, HIF3A, TP53AIP1, CASP7, MECOM, ADAMTSL4, RFK, PEG10, PEA15, TRIM69, CAPN3, TNS4, FBXO10, EDAR, ADORA2A, IRF1, TNFRSF25, DNASE1, SGK1, NAIP, SGMS1, NTN1, SAV1, GRK5, TIAF1, PLAGL1, EPB41L3, BAK1, FADD, NLRP1, BCL2L14, BCL2L15, MAPK3, MAP2K6, LGALS7B, PLK3, EGLN3, CDK11A, GADD45B, CADM1, BNIP3, NEK6, TNFSF12, TAF10, KCNIP3, MX1, SEPTIN4, BMX, TBX2, SH3RF3, STK1…
GO:0006954	inflammatory response	44	0.000755067	ECM1, CD40, SGMS1, LY75, PLD4, ADM, TCIRG1, HDAC9, LIPA, AGER, PIK3CG, HRH1, CYP26B1, IL1RL2, IFI16, ADORA3, NFKBIZ, TAC4, FFAR3, IL36RN, NLRP1, APOL3, CCR3, GGT5, CCL24, SMAD1, CERS6, CAMK1D, IL15, PLA2G4B, IL18, CYBA, MFHAS1, ADORA2A, LTB4R2, IL2RA, REL, BMPR1B, MS4A2, CD44, MGLL, LAT, TLR3, NAIP
GO:0071294	cellular response to zinc ion	8	0.000761259	MT2A, MT1L, MT1M, MT1F, MT1G, MT1H, MT1X, MT1E
GO:0042759	long-chain fatty acid biosynthetic process	8	0.000761259	CYP2C9, HPGD, CYP2D6, ACSBG1, ALOX12, LTA4H, CYP3A4, LTC4S
GO:0050790	regulation of catalytic activity	43	0.000971294	RGS18, RGS17, NCF2, ARHGEF25, CALML6, NCF1B, CALML3, LTC4S, RGPD1, RABGEF1, KRTCAP2, ALS2CL, ARHGAP40, RASGEF1B, PLEKHG4B, SH3PXD2B, RAC2, EPS8L1, CAPN3, EPS8L2, CCNL2, ARHGEF37, DMPK, ARHGEF15, DENND4A, DENND4C, EIF2AK2, RHOF, ARHGAP33, PCP2, AGAP9, OBSCN, ARL2BP, NOXA1, ARHGEF4, RANGRF, DENND6B, RGS11, DENND6A, AGAP7P, SGK1, GDPGP1, RAPGEF4
GO:0060337	type I interferon signaling pathway	13	0.00135464	HLA-H, RSAD2, STAT1, MX1, HLA-B, IFIT5, IFI35, IFIT3, IFIT2, OAS2, IRF1, OAS3, GBP2
GO:0006942	regulation of striated muscle contraction	5	0.00163931	MYBPC3, TNNT3, TNNI1, ATP2A1, ATP1A2
GO:0042178	xenobiotic catabolic process	7	0.00211335	GSTM3, CYP2C9, GSTM2, CYP2D7, CYP2D6, CYP2C19, CYP3A4
GO:0048469	cell maturation	9	0.00244352	BFSP1, IL15, EPAS1, KDR, PLA2G3, GATA3, GATA2, RUNX2, VEGFA
GO:0042554	superoxide anion generation	7	0.0027058	NCF2, SH3PXD2B, NOXA1, NCF1B, NOX5, ALOX12, CYBA
GO:0043303	mast cell degranulation	6	0.00348994	S100A13, CLNK, PLA2G3, RASGRP1, LAT, PIK3CG
GO:0071276	cellular response to cadmium ion	9	0.00402566	MT2A, MT1L, MT1M, MT1F, MT1G, MT1H, MT1X, MAPK3, MT1E
GO:0016098	monoterpenoid metabolic process	4	0.00455535	CYP2C9, CYP2D6, CYP2C19, CYP3A4
GO:0009597	detection of virus	4	0.00455535	IFIH1, DDX58, SERINC5, TLR3
GO:0019369	arachidonic acid metabolic process	8	0.00607383	GPX1, CYP2D7, CYP2D6, PLA2G4B, ALOX12, CYP4F12, MGLL, MAPK3
GO:0009615	response to virus	16	0.00623333	RSAD2, DDX58, MX1, IFI44, EIF2AK2, GATA3, NMI, DDX60, IFIT3, IFIT2, IFIH1, OAS2, OAS3, IL12A, TRIM22, XPR1
GO:0060048	cardiac muscle contraction	9	0.0062998	KCNH2, MYBPC3, TNNT2, TNNI1, TNNI2, DMD, ATP1A2, SMAD5, MAP2K6
GO:0006805	xenobiotic metabolic process	15	0.00660727	UGT2B11, MAOA, SMOX, FMO2, AHR, CYP3A4, CYP2C19, CYP4F12, SULT1A1, CYP2C9, CYP2W1, CYP26B1, CYP2D7, CYP2D6, CBR3
GO:0008217	regulation of blood pressure	12	0.00661084	POMC, ACE, GCH1, NOS3, NPR2, ERAP1, GNB3, TAC4, AGTRAP, ATP1A2, SGK1, RENBP
GO:0045071	negative regulation of viral genome replication	9	0.00828366	IFIH1, ZNFX1, IFI16, RSAD2, OAS2, OAS3, MX1, IFIT5, EIF2AK2
GO:0019433	triglyceride catabolic process	7	0.00916091	FABP3, LIPI, LPL, FABP12, PLB1, PNPLA1, MGLL
GO:0006082	organic acid metabolic process	6	0.00926616	CYP2C9, CYP2W1, CYP2D7, CYP2D6, FMO2, CYP2C19
GO:0030198	extracellular matrix organization	28	0.00948089	VIT, COL16A1, ITGAM, LAMC3, PAPLN, COL11A2, OLFML2A, ADAMTS13, ADAMTSL4, ADAMTS17, MMP28, ADAMTSL2, KDR, ITGAV, SLC39A8, EGFL6, BGN, MMP14, LOX, ITGA10, COL7A1, ADAM12, COL4A6, COL8A2, COL4A5, VWA1, ITGA7, CD44
GO:0045214	sarcomere organization	8	0.0111194	FHOD3, OBSCN, SYNPO2L, TNNT1, TNNT2, TNNT3, CAPN3, MYOZ1
GO:0042157	lipoprotein metabolic process	6	0.0113699	APOL4, APOL6, NPC1L1, APOL1, APOL3, APOL2
GO:0002051	osteoblast fate commitment	3	0.0118237	SMAD1, SMAD5, RUNX2
GO:0033566	gamma-tubulin complex localization	3	0.0118237	CEP72, MZT1, ZNF365
GO:0043406	positive regulation of MAP kinase activity	12	0.011853	GHR, PDGFRB, KITLG, CD40, PDGFD, ILK, RASGRP1, PIK3CG, FGFR1, MAP2K6, ROBO1, VEGFA
GO:0097190	apoptotic signaling pathway	11	0.013504	NDUFA13, ITGAM, DAPL1, PDCD6, TNFSF12, ST20, TNFRSF25, BAK1, FADD, TLR3, RAI14
GO:0043491	protein kinase B signaling	8	0.0145469	PLK3, CD40, LOX, SESN2, KDR, ILK, PEAR1, MERTK
GO:0016485	protein processing	11	0.0148418	CPM, MMP14, CASP7, ADAMTS13, TMPRSS4, CTSG, MMEL1, CPZ, PCSK5, F3, CTSS
GO:0045766	positive regulation of angiogenesis	19	0.0153236	CCL24, CCBE1, ECM1, CD40, BTG1, NOS3, CMA1, PDCD6, TNFSF12, ERAP1, ADM, GATA2, F3, VEGFA, ADAM12, KDR, RAPGEF3, CCR3, TLR3
GO:0060333	interferon-gamma-mediated signaling pathway	11	0.0162757	HLA-H, MT2A, STAT1, OAS2, IRF1, OAS3, HLA-B, NMI, GBP2, CD44, TRIM22
GO:0042738	exogenous drug catabolic process	6	0.0165035	CYP2C9, CYP2W1, CYP2D7, CYP2D6, CYP2C19, CYP3A4
GO:1904659	glucose transmembrane transport	6	0.0165035	SLC5A9, SLC2A11, SLC2A10, SLC2A3, SLC2A5, SLC5A3
GO:0035458	cellular response to interferon-beta	6	0.0165035	NDUFA13, IFI16, STING1, STAT1, IRF1, TLR3
GO:0019372	lipoxygenase pathway	5	0.0165051	GPX1, HPGD, PLA2G3, ALOX12, LTC4S
GO:0032728	positive regulation of interferon-beta production	8	0.0165165	IFIH1, STING1, DDX58, OAS2, IRF1, OAS3, ZBTB20, TLR3
GO:0008347	glial cell migration	4	0.0165396	EPHA4, P2RY1, CD9, CSPG4
GO:0006468	protein phosphorylation	46	0.0165991	GMFB, NPR2, WNK4, AATK, ILK, CSF2RB, AURKC, PIK3CG, RSKR, NRBP2, ACVR1C, PHKG1, GRK5, CDK20, CTSG, TRPM6, MAPK3, PRRT1, CDKL2, PLK3, SMAD1, CDK11A, DMPK, STRADA, STRADB, NEK6, TAF10, MOK, EIF2AK2, CSNK1E, PASK, BMX, MERTK, SMAD5, OBSCN, MYO3B, STK17B, CDK3, ITPKA, POMK, TSSK6, FAM20A, BMPR1B, SGK1, CDK14, FGFR1
GO:0070588	calcium ion transmembrane transport	15	0.0177639	MCOLN3, CATSPER2, SLC24A3, TRPC4, TRPC1, ATP2A3, CACNA2D2, ATP2A1, TRPV1, CACNA1F, SLC8A3, TMEM37, CACNB4, ITGAV, TRPM6
GO:0009410	response to xenobiotic stimulus	25	0.018166	SEMA3C, LPL, GATA3, AHR, NPAS2, SLC6A4, MDK, SLITRK5, BAK1, HMGCS2, MAP2K6, FZD1, SREBF1, TFAP2B, RAB6C, ACE, GPX1, STAT1, NFATC2, CYBA, ASS1, SFRP1, ADORA2A, LOX, RPP21
GO:0007568	aging	21	0.018203	CDKN1C, PDGFRB, SREBF1, ACE, ENDOG, GPX1, TFRC, IL15, ADM, ALOX12, ENO3, LITAF, CLDN1, ASS1, CASP7, P2RY1, UCP2, DMD, BAK1, PPARGC1A, MAPK3
GO:1902600	hydrogen ion transmembrane transport	15	0.0190066	SLC15A1, RNASEK, SLC2A10, NDUFA4L2, ATP1A2, TCIRG1, SLC9A3, SLC9A5, ASIC5, NNT, UCP2, NOX5, SLC15A3, ATP6V0C, ATP6V1C2
GO:0035025	positive regulation of Rho protein signal transduction	7	0.0197602	RTN4R, PDGFRB, GPR174, GPR17, SYNPO2L, GPR65, ROBO1
GO:0006957	complement activation, alternative pathway	5	0.0205098	CFD, C8G, CFH, VSIG4, CFP
GO:0007169	transmembrane receptor protein tyrosine kinase signaling pathway	16	0.022223	PDGFRB, EPHA4, EPHA6, EPHA10, BDNF, FLT4, MERTK, RASGRP4, CNKSR1, KDR, CLNK, LCP2, NRTN, SAMD12, ANGPTL1, FGFR1
GO:0007229	integrin-mediated signaling pathway	14	0.0223722	FYB2, ITGAM, FYB1, COL16A1, ADAM33, ADAM11, NME2, ILK, ADAMTS13, ITGA10, ADAM12, ITGA7, ITGAV, LAT
GO:0032869	cellular response to insulin stimulus	14	0.0223722	STAT1, INSIG1, DENND4C, PDE3B, GPT, HDAC9, GHR, RAB31, UCP2, HMGCS2, SRSF5, LPIN1, LPIN3, RAB8B
GO:0090037	positive regulation of protein kinase C signaling	4	0.0225163	CD40, FLT4, PLA2G6, VEGFA
GO:0033600	negative regulation of mammary gland epithelial cell proliferation	3	0.0226427	GATA3, BRCA2, ROBO1
GO:0008065	establishment of blood-nerve barrier	3	0.0226427	GSTM3, DMD, CLDN1
GO:0036018	cellular response to erythropoietin	3	0.0226427	MT2A, CD40, MT1X
GO:1903010	regulation of bone development	3	0.0226427	KAT2A, LOX, KDR
GO:1903779	regulation of cardiac conduction	9	0.0233155	SLC8A3, DMPK, FXYD3, NPR2, TRPC1, ATP2A3, ATP2A1, ATP1A2, ATP1B2
GO:0030513	positive regulation of BMP signaling pathway	8	0.0235432	CRB2, TWSG1, FOXD1, KDR, KCP, ILK, FBXL15, BMPR1B
GO:0001819	positive regulation of cytokine production	10	0.0245447	ITK, KAT2A, RGCC, IFI16, CADM1, IL15, S100A13, EIF2AK2, NOX5, PIK3CG
GO:0098869	cellular oxidant detoxification	11	0.025022	GSTM2, GPX1, NXN, NNT, GPX3, SESN2, HBA2, HBA1, EPX, LTC4S, PTGES
GO:0001709	cell fate determination	5	0.0250612	CYP26B1, NOTCH4, PTCH2, GATA3, GATA2
GO:0038083	peptidyl-tyrosine autophosphorylation	5	0.0250612	ITK, KDR, AATK, BMX, MAPK3
GO:0017157	regulation of exocytosis	7	0.025684	STX1B, LGI3, SEPTIN5, SEPTIN4, HAP1, RAB8B, RAPGEF4
GO:0001974	blood vessel remodeling	7	0.025684	DLL4, ACE, SEMA3C, EPAS1, NOS3, BGN, BAK1
GO:0031623	receptor internalization	8	0.0262821	GHR, ACHE, RAB31, TFRC, MX1, CD9, ADM, DNM1
GO:0002474	antigen processing and presentation of peptide antigen via MHC class I	6	0.0267543	HLA-H, ACE, ERAP1, HLA-B, TAP1, TAPBP
GO:0070268	cornification	14	0.0291072	SPRR3, CSTA, KRT79, KRT35, KLK14, KRT78, KRT40, CYP26B1, DSG1, KRT6C, SPRR2B, DSC1, RPTN, KRT6A
GO:0045454	cell redox homeostasis	8	0.0292303	GPX1, EGLN2, NCF2, SLC2A10, NNT, NOS3, RAC2, CYBA
GO:0086009	membrane repolarization	4	0.0295086	KCNH2, KCNIP2, ATP1A2, ATP1B2
GO:0017144	drug metabolic process	6	0.0309022	CYP2C9, CYP2D6, FMO2, CYP2C19, CYP3A4, CYP4F12
GO:0048709	oligodendrocyte differentiation	6	0.0309022	SLC8A3, GPR17, MYRF, TRPC4, BNIP3, TPPP
GO:0032781	positive regulation of ATPase activity	6	0.0309022	MYBPC3, TNNT2, ATP1B2, AHSA2P, HSPA2, PFN2
GO:0050729	positive regulation of inflammatory response	13	0.0322681	CCL24, ACE, IL15, PDE2A, IL18, LPL, IFI35, NMI, IL1RL1, MDK, NFKBIZ, NLRP1, TLR3
GO:0030049	muscle filament sliding	7	0.0326827	MYBPC3, TNNT1, TNNT2, TNNT3, TNNI1, TNNI2, DMD
GO:0030049	muscle filament sliding	7	0.0326827	MYBPC3, TNNT1, TNNT2, TNNT3, TNNI1, TNNI2, DMD
GO:0033627	cell adhesion mediated by integrin	7	0.0326827	FYB2, ITGAM, COL16A1, ITGA10, ITGA7, ITGAV, CCN3
GO:0007189	adenylate cyclase-activating G-protein coupled receptor signaling pathway	15	0.0333282	GPR78, GPR65, ADCY4, NME2, ADM, ADGRG3, ADGRE1, ADCY9, ADORA2A, GALR2, UCN2, ADGRE3, MC5R, ADGRB1, RAPGEF4
GO:0071320	cellular response to cAMP	9	0.0339774	SLC8A3, AANAT, PDE2A, AHR, GATA1, CFTR, RAPGEF3, ASS1, PIK3CG
GO:0008203	cholesterol metabolic process	11	0.0341235	SULT2B1, SREBF1, CYP2C9, SOAT1, CYP2D6, CYP11A1, INSIG1, CYP3A4, CYP7B1, APOL1, APOL2
GO:0036324	vascular endothelial growth factor receptor-2 signaling pathway	3	0.0361433	PDCD6, KDR, VEGFA
GO:0014061	regulation of norepinephrine secretion	3	0.0361433	ADORA2A, ADORA3, FFAR3
GO:2001301	lipoxin biosynthetic process	3	0.0361433	HPGD, ALOX12, LTC4S
GO:0007275	multicellular organism development	48	0.0370162	CATSPER2, WNT2B, EPHA10, DDX25, FLT4, GPR65, NOTCH4, FZD10, TPGS1, SCUBE2, DLL4, SPRED3, RECQL4, GALR2, PDGFD, ENC1, CDK20, KDR, GCNT2, HOXC4, TSNAXIP1, FAM3C, PITX2, HOXA4, APOL2, PDGFRB, NFE2, EPHA4, EPHA6, EGFL6, PHC1, GADD45B, CADM1, VDR, IFRD1, MERTK, ANO1, GFI1B, OBSCN, CATSPERB, ZGLP1, SPDYA, TSSK6, HOXB2, MYCBPAP, CLC, DZIP1, FGFR1
GO:0071356	cellular response to tumor necrosis factor	16	0.0372269	CCL24, CD40, SGMS1, CYBA, GATA3, NR1D1, TRPV1, CLDN1, ASS1, SFRP1, KAT2A, ADAMTS13, GBP2, PPARGC1A, GBP3, MAPK3
GO:0042531	positive regulation of tyrosine phosphorylation of STAT protein	10	0.0372623	GHR, HPX, CD40, ARL2BP, IL15, CLCF1, IL18, IL12A, PARP14, PARP9
GO:0006801	superoxide metabolic process	5	0.0421108	NCF2, SH3PXD2B, NOXA1, NCF1B, CYBA
GO:0008285	negative regulation of cell proliferation	40	0.0431695	BTG1, ADM, GATA3, IFI35, GATA1, IFIT3, DLL4, SCIN, ADORA3, FTH1, ZNF503, BAK1, TP53I11, SOX4, RBM10, RBM38, TFAP2B, SMAD1, H2AC8, GABBR1, BCL11B, NOS3, VDR, EIF2AK2, DLEC1, NMI, PLAAT4, SULT2B1, AR, SFRP1, FABP3, RGCC, ADORA2A, IRF1, ADGRB1, RARB, CD9, GAS8, PTGES, BNIPL
GO:0019221	cytokine-mediated signaling pathway	30	0.0432232	ITGAM, CEBPD, MAOA, IL5RA, CSF2RB, GATA3, GHR, IL1RL2, SOCS1, GRAP2, IL12A, IL36RN, CTSG, IL11, EDN2, IL11RA, STAT1, IL18, LIFR, OSMR, IL17RD, F3, IL17RB, VEGFA, POMC, IL2RA, CLCF1, IGHE, CD44, IL9R
GO:0009653	anatomical structure morphogenesis	15	0.0440386	FOXA1, SMAD1, CPM, FOXD1, FOXE1, KRT35, GATA3, TBX19, SMAD5, FOXQ1, CLTCL1, FSCN2, PITX2, SOX4, HOXA4
GO:0010917	negative regulation of mitochondrial membrane potential	4	0.0464905	BNIP3, PIP5KL1, TRPV1, MAPT
GO:0001938	positive regulation of endothelial cell proliferation	10	0.0467364	CCL24, ECM1, PDCD6, FLT4, TNFSF12, KDR, CYBA, F3, CCR3, VEGFA
GO:0046716	muscle cell cellular homeostasis	5	0.0489421	LOX, CAPN3, DMD, ALDOA, LARGE2
GO:0046483	heterocycle metabolic process	3	0.0519372	CYP2D6, CYP2C19, CYP3A4
GO:0042737	drug catabolic process	3	0.0519372	CYP2C9, CYP2D6, CYP3A4
GO:1904428	negative regulation of tubulin deacetylation	3	0.0519372	BEX4, TPPP, MAPT
GO:0046473	phosphatidic acid metabolic process	3	0.0519372	PLA2G3, LPIN1, PLA2G6
GO:0071346	cellular response to interferon-gamma	12	0.0524395	RAB43, CCL24, ADAMTS13, STAT1, STXBP1, MRC1, GBP2, CLDN1, GBP4, TLR3, ASS1, GBP3
GO:0002479	antigen processing and presentation of exogenous peptide antigen via MHC class I, TAP-dependent	10	0.0538691	PSMA6, HLA-H, NCF2, CD207, HLA-B, TAP1, ITGAV, CYBA, PSMB10, TAPBP
GO:0060348	bone development	8	0.0561562	TTC9, SMAD1, NPR2, SH3PXD2B, CHAD, BGN, SMAD5, MAP2K6
GO:0043010	camera-type eye development	7	0.060616	CDKN1C, TWSG1, MTERF4, HSF4, B9D1, PITX2, CC2D2A
GO:0008016	regulation of heart contraction	6	0.0639749	DMPK, KCNIP2, S100A1, TNNT2, ADORA3, TBX2
GO:0019933	cAMP-mediated signaling	6	0.0639749	PDE2A, ADM, AHR, RAPGEF3, CAP2, RAPGEF4
GO:0032722	positive regulation of chemokine production	7	0.0663195	IL1RL1, IL18, FFAR3, LPL, EIF2AK2, AGER, TLR3
GO:0006646	phosphatidylethanolamine biosynthetic process	4	0.0672763	CHKB, ETNK2, LPIN1, LPIN3
GO:0006937	regulation of muscle contraction	4	0.0672763	TNNT1, TNNT2, TNNI2, ATP1A2
GO:0052651	monoacylglycerol catabolic process	3	0.069675	ABHD16A, MGLL, ABHD12B
GO:0032483	regulation of Rab protein signal transduction	3	0.069675	DENND4A, SGSM3, DENND4C
GO:0034198	cellular response to amino acid starvation	10	0.0701668	MAP1LC3A, DAPL1, SESN2, UCP2, EIF2AK2, CASTOR1, TCIRG1, ATP6V0C, ATP6V1C2, MAPK3
GO:0048662	negative regulation of smooth muscle cell proliferation	6	0.070872	IL15, NOS3, CTNNBIP1, ILK, IL12A, PPARGC1A
GO:0030206	chondroitin sulfate biosynthetic process	5	0.072837	CHST9, CHST7, DSE, BGN, CSPG4
GO:0032760	positive regulation of tumor necrosis factor production	12	0.0737401	IFIH1, CD84, DDX58, OAS2, OAS3, LPL, ZBTB20, CYBA, FADD, AGER, RASGRP1, TLR3
GO:0071333	cellular response to glucose stimulus	10	0.0746722	ACE, ENDOG, GPX1, CMA1, UCP2, NME2, ZBTB20, CYBA, PPARGC1A, SOX4
GO:0007160	cell-matrix adhesion	12	0.0777547	SNED1, ITGAM, ADAMTS13, ITGA10, ILK, ITGA7, ITGAV, STRCP1, MSLN, MUC4, CD44, THBS3
GO:0043171	peptide catabolic process	4	0.0789927	ACE, ADAMTS13, ERAP1, LTA4H
GO:0043129	surfactant homeostasis	4	0.0789927	NAPSA, EPAS1, KDR, VEGFA
GO:0034116	positive regulation of heterotypic cell-cell adhesion	4	0.0789927	GCNT2, AGER, CD44, SKAP1
GO:0036152	phosphatidylethanolamine acyl-chain remodeling	5	0.0819021	ABHD4, PLA2G4B, PLA2G3, PLA2G6, PLAAT4
GO:0001678	cellular glucose homeostasis	5	0.0819021	HK3, LRRC8D, LRRC8A, NR1D1, PPARGC1A
GO:0008045	motor neuron axon guidance	5	0.0819021	EPHA4, RAC2, NTN5, LHX4, NTN1
GO:0061436	establishment of skin barrier	5	0.0819021	FA2H, CYP26B1, ALOX12, CLDN1, PNPLA1
GO:0071260	cellular response to mechanical stimulus	10	0.0842047	CD40, BNIP3, IRF1, PDE2A, ATP1A2, CYBA, BAK1, FADD, TLR3, MAPK3
GO:0050766	positive regulation of phagocytosis	7	0.0852371	TUB, IL15RA, CAMK1D, IL15, CYBA, GATA2, MERTK
GO:0061042	vascular wound healing	3	0.0890424	KDR, GATA2, VEGFA
GO:0023041	neuronal signal transduction	3	0.0890424	RTN4R, P2RY11, MACO1
GO:0060740	prostate gland epithelium morphogenesis	3	0.0890424	FOXA1, AR, CYP7B1
GO:0006600	creatine metabolic process	3	0.0890424	GAMT, SLC6A8, CKMT1A
GO:0006658	phosphatidylserine metabolic process	3	0.0890424	PLA2G3, SERINC2, SERINC5
GO:0032825	positive regulation of natural killer cell differentiation	3	0.0890424	IL15RA, IL15, RASGRP1
GO:1904355	positive regulation of telomere capping	4	0.0915248	PKIB, RTEL1, MAPK15, MAPK3
GO:0043523	regulation of neuron apoptotic process	4	0.0915248	EGLN3, EGLN2, FAIM2, GATA3
GO:1901379	regulation of potassium ion transmembrane transport	4	0.0915248	KCNH2, KCNIP2, KCNIP3, KCNAB3
GO:0045582	positive regulation of T cell differentiation	4	0.0915248	IL1RL2, MDK, IL2RA, GATA3
GO:0045598	regulation of fat cell differentiation	4	0.0915248	ATAT1, GNB3, GPS2, NR1D1
GO:0030224	monocyte differentiation	4	0.0915248	IFI16, PDE2A, MT1G, VEGFA
GO:0006044	N-acetylglucosamine metabolic process	4	0.0915248	CHST7, NAGK, MGAT3, RENBP
GO:0007259	JAK-STAT cascade	6	0.093888	GHR, SOCS1, STAT1, CLCF1, CSF2RB, NMI
GO:0033674	positive regulation of kinase activity	9	0.0952608	PDGFRB, EPHA4, EPHA6, EPHA10, FLT4, KDR, MERTK, CD44, FGFR1
GO:0043065	positive regulation of apoptotic process	32	0.0973026	FOXA1, HRK, HPGD, ADM, ALOX12, SAV1, IFIT2, ACVR1C, SCIN, ADAMTSL4, PIP5KL1, BAK1, FADD, CTSD, SOX4, MAP2K6, PDGFRB, CAMK1D, ACE, ENDOG, GADD45B, BNIP3, TRPV1, SEPTIN4, SFRP1, OBSCN, STK17B, EEF1A2, ARHGEF4, RARB, TLR3, NGEF
GO:0043536	positive regulation of blood vessel endothelial cell migration	7	0.0993318	CD40, NOS3, KDR, ALOX12, GATA2, FGFR1, VEGFA
GO:0030218	erythrocyte differentiation	7	0.0993318	MFHAS1, EPAS1, IKZF1, GATA3, INHA, SMAD5, GATA1
GO:0030317	flagellated sperm motility	10	0.0998064	SLC22A14, DNAH1, CATSPER2, TTLL3, MST1, TTC21A, CCNYL1, SEPTIN4, QRICH2, GAS8
GO:0002244	hematopoietic progenitor cell differentiation	9	0.101143	SLC8A3, ARL11, SFRP1, CEBPD, FLT4, KDR, KCP, PLD4, EML1
GO:0051216	cartilage development	8	0.101254	SMAD1, SNORC, COL11A2, BMP8A, HOXC4, SMAD5, CD44, MAPK3
GO:0030097	hemopoiesis	8	0.101254	L3MBTL1, TWSG1, GFI1, NOTCH4, CRIP2, GATA2, BRCA2, RUNX2
GO:0008210	estrogen metabolic process	5	0.101591	SULT1A1, CYP2C9, UGT2B11, CYP2D6, CYP3A4
GO:0003009	skeletal muscle contraction	5	0.101591	TNNT1, TNNT3, STAC3, TNNI1, TNNI2
GO:0001676	long-chain fatty acid metabolic process	5	0.101591	ACSL5, ACSBG1, CYP2C19, CYP4F12, ACOT4
GO:0071398	cellular response to fatty acid	5	0.101591	SREBF1, NME2, FFAR3, LPL, HMGCS2
GO:0042744	hydrogen peroxide catabolic process	5	0.101591	GPX1, GPX3, HBA2, HBA1, EPX
GO:0006898	receptor-mediated endocytosis	16	0.101619	SCARB1, CD163, ITGAM, RNASEK, HBA2, ARHGAP27, HBA1, ASGR1, DNM1, CXCL16, HPX, MRC1, CD207, CLTCL1, SNX9, APOL1
GO:0006024	glycosaminoglycan biosynthetic process	6	0.102312	PDGFRB, NDST2, GALNT5, HS3ST3A1, GCNT2, HS3ST1
GO:0010719	negative regulation of epithelial to mesenchymal transition	6	0.102312	FOXA1, SPRED3, EPHA4, SFRP1, GATA3, IL17RD
GO:0051726	regulation of cell cycle	23	0.103201	CDKL2, NUP214, L3MBTL1, INO80E, GADD45B, LIN37, MOK, UHMK1, KAT2A, MECOM, FAP, GRK5, IRF1, PLAGL1, CDK3, CDK20, DMD, MYBL2, BAK1, SRSF5, INHA, CDK14, MAP2K6
GO:0030154	cell differentiation	52	0.10685	FOXA1, FOXE1, TNFAIP2, FOXQ1, SPIC, MECOM, MDK, PEG10, SH3PXD2B, SOX4, KRT6A, EGFL6, FOXD1, DLEC1, EDAR, SFRP1, TWSG1, CATSPERB, RARB, UBE2V1, NGEF, ASF1B, ZNF431, RAI14, SLFN5, DAPL1, NXN, NOTCH4, RASGRP1, TYMP, ACVR1C, CCDC85B, NHLH1, TSNAXIP1, FGF22, RBM38, SMAD1, SPAG8, GADD45B, CADM1, VDR, TNFSF12, BMP8A, SSPOP, SEPTIN4, NR1D1, SMAD5, SYT17, VEGFA, TLL1, MYCBPAP, INHA
GO:0098609	cell-cell adhesion	18	0.107596	CRISP2, CSTA, ITGAM, NTN1, CRNN, OBSCN, DLG4, LRRC7, ITGA10, CDHR1, BOC, CDHR2, COL8A2, DSG1, ITGA7, ITGAV, DSC1, CD44
GO:0000045	autophagosome assembly	8	0.107968	RAB43, MAP1LC3A, STING1, ATG16L2, ATG9B, RAB23, TCIRG1, GABARAP
GO:0070292	N-acylphosphatidylethanolamine metabolic process	3	0.109757	ABHD4, PLAAT5, PLAAT4
GO:0050764	regulation of phagocytosis	3	0.109757	SCARB1, ITGAV, SYT7
GO:0001945	lymph vessel development	3	0.109757	FLT4, HEG1, KDR
GO:0001973	adenosine receptor signaling pathway	3	0.109757	ADORA2A, ADORA3, P2RY1
GO:0009142	nucleoside triphosphate biosynthetic process	3	0.109757	NME2, CMPK2, AK8
GO:0009190	cyclic nucleotide biosynthetic process	3	0.109757	ADCY9, NPR2, ADCY4
GO:0060392	negative regulation of SMAD protein import into nucleus	3	0.109757	CILP, SLC2A10, CCN3
GO:0046146	tetrahydrobiopterin metabolic process	3	0.109757	GCHFR, GCH1, NOS3
GO:1902966	positive regulation of protein localization to early endosome	3	0.109757	DTX3L, MGAT3, VEGFA
GO:2000271	positive regulation of fibroblast apoptotic process	3	0.109757	SFRP1, BTG1, STK17B
GO:0060993	kidney morphogenesis	3	0.109757	GCNT1, GCNT3, SOX4
GO:0015749	monosaccharide transport	3	0.109757	SLC2A11, SLC2A3, SLC2A5
GO:0048771	tissue remodeling	3	0.109757	MMP14, CSPG4, LIPA
GO:0008284	positive regulation of cell proliferation	43	0.109907	VIPR1, FLT4, ILK, ADM, CRIP2, TCIRG1, NTN1, PLAC8, ESM1, PDF, GRK5, PDGFD, S100A13, KDR, GCNT2, HSF4, RAC2, DMD, ITGAV, SOX4, FGF22, KRT6A, PDGFRB, IL11, TFAP2B, EPHA4, EDN2, IL11RA, IL15, DHPS, LIFR, OSMR, MAPK15, RUNX2, TBX2, VEGFA, AR, SFRP1, KITLG, PRC1, CLCF1, SPDYA, FGFR1
GO:0006897	endocytosis	19	0.109932	CD163, TMPRSS5, CFI, TMPRSS4, LY75, CSNK1E, AGER, PIK3CG, MTMR6, DNM1, GHR, RABGEF1, EHD2, SNX18, TRIP10, NOSTRIN, SNX9, RAB17, CLEC4F
GO:0043524	negative regulation of neuron apoptotic process	15	0.110293	TFAP2B, PCDHGC5, BDNF, STXBP1, VSTM2L, PLA2G3, ILK, FAIM2, FOXQ1, NRBP2, ADORA2A, MDK, CLCF1, PPARGC1A, NAIP
GO:0001774	microglial cell activation	5	0.112177	ITGAM, TRPV1, MAPT, AGER, TLR3
GO:0001835	blastocyst hatching	5	0.112177	NECAB1, ST8SIA6, C6ORF141, SLC25A34, ASF1B
GO:0007623	circadian rhythm	9	0.1135	SREBF1, PER1, AANAT, NFIL3, NR1D1, PPARGC1A, ASS1, NPAS2, SLC6A4
GO:0034097	response to cytokine	7	0.114575	AANAT, STAT1, REL, LIFR, OSMR, PTGES, CXCL16
GO:0042572	retinol metabolic process	7	0.114575	CYP2D6, RDH10, AKR1B15, RDH5, RDH13, CYP3A4, PLB1
GO:0030324	lung development	10	0.116954	SREBF1, CCBE1, MMP14, LOX, EPAS1, NOS3, HEG1, HMGCS2, LIPA, VEGFA
GO:0071360	cellular response to exogenous dsRNA	4	0.118813	IFIH1, STING1, DDX58, TLR3
GO:0017158	regulation of calcium ion-dependent exocytosis	4	0.118813	DOC2A, SYT8, SYT7, SYT17
GO:0019432	triglyceride biosynthetic process	4	0.118813	LPL, GPAT3, LPIN1, LPIN3
GO:0035162	embryonic hemopoiesis	4	0.118813	KITLG, KDR, GATA3, GATA1
GO:0045618	positive regulation of keratinocyte differentiation	4	0.118813	VDR, ZBED2, NME2, PLAAT4
GO:0006491	N-glycan processing	4	0.118813	MAN2A1, ST8SIA4, ST8SIA6, MAN1A1
GO:2000573	positive regulation of DNA biosynthetic process	4	0.118813	PDGFRB, RGCC, DDX39B, VEGFA
GO:0042462	eye photoreceptor cell development	4	0.118813	FSCN2, RDH13, MYO7A, VEGFA
GO:0045669	positive regulation of osteoblast differentiation	9	0.119971	SCUBE2, SMAD1, CEBPD, CTNNBIP1, ILK, TENT5A, BMPR1B, SMAD5, RUNX2
GO:0009409	response to cold	6	0.120234	PLAC8, UCP2, LPL, ADM, HSPA2, PPARGC1A
GO:0006629	lipid metabolic process	19	0.121278	SREBF1, ADHFE1, GDPD1, ANO9, LPL, ALOX12, TRPV1, CYP3A4, PLA2G6, LIPA, PLB1, FADS3, APOL4, CYP4X1, LIPI, FADS6, LTA4H, MGLL, APOL2
GO:0042542	response to hydrogen peroxide	7	0.122614	PDGFRB, GPX1, STAT1, HBA2, BAK1, HBA1, CRYAB
GO:0006968	cellular defense response	7	0.122614	ITK, IL1RL2, ADORA2A, NCF2, RAB23, TCIRG1, CCR3
GO:0017156	calcium ion regulated exocytosis	5	0.123227	SCIN, SYT8, SYT7, SYT17, RAPGEF4
GO:0046676	negative regulation of insulin secretion	5	0.123227	SREBF1, SFRP1, ACVR1C, BMP8A, CCN3
GO:0072659	protein localization to plasma membrane	15	0.123663	FYB2, FYB1, KCNIP3, STXBP1, DENND4C, WDR72, EFR3B, NKD2, SLC9A3R2, EHD2, EPB41L3, P2RY1, SKAP1, CRB3, RAB8B
GO:0001666	response to hypoxia	17	0.125105	EGLN3, ACE, EGLN2, TFRC, EPAS1, BNIP3, AGTRAP, ADM, CYBA, HIF3A, AGER, SLC6A4, VEGFA, MMP14, UCP2, MYB, CRYAB
GO:0016032	viral process	38	0.126928	H2AX, EIF4A1, NDUFA13, CFH, GFI1, CFI, GPS2, PSMB10, ASGR1, IFIH1, HPX, PARD6A, CCDC85B, KDR, IL12A, BAK1, FADD, NLRP1, CCR3, CDK5RAP3, TRIM22, MAPK3, NUP214, RBM38, DTX3L, RSAD2, CADM1, DDX58, STAT1, BNIP3, HLA-B, TAP1, KAT2A, CD200R1, STING1, MXRA8, ATP6V0C, SERINC5
GO:0010595	positive regulation of endothelial cell migration	8	0.129485	SCARB1, CCBE1, PDCD6, FLT4, KDR, GATA3, PIK3CG, VEGFA
GO:0071456	cellular response to hypoxia	13	0.130417	EGLN3, ENDOG, EGLN2, ACAA2, EPAS1, BNIP3, MST1, AQP3, VEGFA, SLC8A3, SFRP1, RGCC, PPARGC1A
GO:1901522	positive regulation of transcription from RNA polymerase II promoter involved in cellular response to chemical stimulus	3	0.131568	SMAD1, SMAD5, RUNX2
GO:0009967	positive regulation of signal transduction	3	0.131568	MAOA, ILK, GATA3
GO:0072359	circulatory system development	3	0.131568	CRB2, NXN, SLITRK5
GO:2000048	negative regulation of cell-cell adhesion mediated by cadherin	3	0.131568	RGCC, NOTCH4, VEGFA
GO:0090281	negative regulation of calcium ion import	3	0.131568	ACE, SLN, SLC30A1
GO:0016051	carbohydrate biosynthetic process	3	0.131568	CHST9, B3GAT2, ST8SIA6
GO:0048791	calcium ion-regulated exocytosis of neurotransmitter	3	0.131568	STX1B, SYT8, SYT7
GO:0045197	establishment or maintenance of epithelial cell apical/basal polarity	4	0.133453	CRB2, PARD6A, LRRC7, ILK
GO:0060047	heart contraction	4	0.133453	ACE, GPX1, RANGRF, SGCG
GO:0006952	defense response	9	0.133484	CD84, P2RY11, STAT1, CEBPE, MX1, HLA-B, TAP1, GATA3, IL17RB
GO:0050873	brown fat cell differentiation	5	0.134719	PLAC8, FABP3, ARL4A, BNIP3, PPARGC1A
GO:0007265	Ras protein signal transduction	10	0.135605	CNKSR1, RASGEF1B, GRAP2, USP50, RASGRP1, NTN1, LAT, RAPGEF3, RASGRP4, RAPGEF4
GO:0022617	extracellular matrix disassembly	8	0.137101	MMP14, CMA1, SH3PXD2B, TLL1, CTSG, WDR72, CD44, CTSS
GO:0071230	cellular response to amino acid stimulus	7	0.139489	SOCS1, COL16A1, PDGFD, SESN2, COL4A6, HMGCS2, ASS1
GO:0051496	positive regulation of stress fiber assembly	7	0.139489	SFRP1, RGCC, ARHGEF15, SYNPO2L, GPR65, RAPGEF3, PFN2
GO:0031334	positive regulation of protein complex assembly	7	0.139489	HRK, TFRC, BAK1, TPPP, TRABD2B, MPP7, VEGFA
GO:0007188	adenylate cyclase-modulating G-protein coupled receptor signaling pathway	7	0.139489	VIPR1, GRK5, ADORA2A, GALR2, ADCY4, CCR3, CRHR2
GO:0051056	regulation of small GTPase mediated signal transduction	15	0.142871	DOCK3, ARHGEF15, ARHGEF25, RHOF, ARHGAP27, ARHGAP25, RAP1GAP, ARHGAP33, OBSCN, ARHGAP40, PLEKHG4B, TRIP10, RAC2, ARHGEF4, NGEF
GO:0048661	positive regulation of smooth muscle cell proliferation	8	0.14493	PDGFRB, STAT1, PDGFD, MYB, IL18, ALOX12, CYBA, PPARGC1A
GO:0006335	DNA replication-dependent nucleosome assembly	5	0.146626	H4C8, H4-16, H3C6, ASF1B, H4C5
GO:0043278	response to morphine	5	0.146626	GHR, MAP1LC3A, PPP1R1B, PEA15, FADD
GO:0002040	sprouting angiogenesis	5	0.146626	CCBE1, ESM1, YJEFN3, FLT4, VEGFA
GO:0046854	phosphatidylinositol phosphorylation	7	0.148311	SOCS1, PI4KAP1, PIP5KL1, ITPKA, BPNT1, EFR3B, PIK3CG
GO:0001659	temperature homeostasis	4	0.148677	EDN2, GPX1, ACADL, PPARGC1A
GO:0035082	axoneme assembly	4	0.148677	TTLL3, CFAP46, CC2D2A, GAS8
GO:0007194	negative regulation of adenylate cyclase activity	4	0.148677	GABBR1, LTB4R2, GALR2, GPR87
GO:0043312	neutrophil degranulation	38	0.150207	CFD, CSTB, ITGAM, ATP8A1, SLC2A3, TCIRG1, CFP, EPX, SLC2A5, CTSS, ADGRG3, PLAC8, HK3, ADGRE3, FTH1, COTL1, STOM, ITGAV, CTSG, LTA4H, CTSD, LAIR1, HLA-H, RAB4B, HSPA6, NME2, HLA-B, GGH, CYBA, RHOF, RAB31, STING1, LRRC7, DSG1, ALDOA, ATP6V0C, DSC1, CD44
GO:0007267	cell-cell signaling	20	0.1513	FZD1, CCL24, IL15, CGB7, GUCA1B, IL18, MERTK, PCSK5, CXCL14, GATA1, NUDT3, POMC, AR, GJB1, ADORA2A, GRAP2, MAPT, INHA, FGFBP3, SIGLEC6
GO:0043117	positive regulation of vascular permeability	3	0.154248	PDE2A, FGFBP3, VEGFA
GO:0043306	positive regulation of mast cell degranulation	3	0.154248	STXBP1, GATA2, GATA1
GO:0009100	glycoprotein metabolic process	3	0.154248	PORCN, ADAMTS13, ST8SIA6
GO:0019885	antigen processing and presentation of endogenous peptide antigen via MHC class I	3	0.154248	ERAP1, TAP1, TAPBP
GO:0060174	limb bud formation	3	0.154248	SEMA3C, ZNF219, SOX4
GO:1902043	positive regulation of extrinsic apoptotic signaling pathway via death domain receptors	3	0.154248	SFRP1, PEA15, BMPR1B
GO:0046135	pyrimidine nucleoside catabolic process	3	0.154248	DPYD, UPP1, TYMP
GO:0032308	positive regulation of prostaglandin secretion	3	0.154248	PLA2G3, PTGES, MAP2K6
GO:2001020	regulation of response to DNA damage stimulus	3	0.154248	ARMT1, MAPT, NPAS2
GO:0006936	muscle contraction	11	0.155207	GAMT, SLC6A8, TNNT1, KCNIP2, TMOD4, GALR2, TNNT2, TNNT3, TNNI1, TNNI2, CRYAB
GO:0046330	positive regulation of JNK cascade	10	0.155696	EDAR, SH3RF3, MFHAS1, GADD45B, FLT4, AGER, RASGRP1, TLR3, NAIP, ANKRD6
GO:0072593	reactive oxygen species metabolic process	5	0.158923	NDUFA13, NNT, RFK, BNIP3, SESN2
GO:0098655	cation transmembrane transport	6	0.16004	UNC80, ANO1, ATP8A1, TMEM63C, ATP1A2, TRPM6
GO:0045494	photoreceptor cell maintenance	6	0.16004	CRB2, TUB, BBS1, USH1G, CDHR1, ATP1B2
GO:0042493	response to drug	24	0.160786	FZD1, SREBF1, TFAP2B, RAB6C, SEMA3C, STAT1, GGH, NFATC2, LPL, CYBA, GATA3, ENO3, ASS1, NPAS2, SLC6A4, SFRP1, FABP3, ADORA2A, LOX, NPC1L1, RPP21, BAK1, PPARGC1A, MAP2K6
GO:0045652	regulation of megakaryocyte differentiation	8	0.161205	H4C8, L3MBTL1, NFE2, LOX, H4-16, GATA1, H3C6, H4C5
GO:1901224	positive regulation of NIK/NF-kappaB signaling	8	0.161205	EDAR, IL18, EIF2AK2, ILK, IFI35, NMI, AGER, TLR3
GO:0008584	male gonad development	11	0.161732	PDGFRB, AR, MMP14, SFRP1, KITLG, ACE, WNT2B, GATA3, INHA, GATA1, TLR3
GO:0006811	ion transport	13	0.163891	GABRP, SLC15A1, SLC24A3, LHFPL5, WNK4, SLC8A3, SLC9A3, SLC9A5, FXYD3, SLCO4A1, LRRC8D, LRRC8A, SLC15A3
GO:0071542	dopaminergic neuron differentiation	4	0.164424	FOXA1, DMRTA2, SFRP1, VEGFA
GO:0030099	myeloid cell differentiation	4	0.164424	CDKN1C, IFI16, CEBPE, RASGRP4
GO:0048468	cell development	4	0.164424	IRX6, IRX3, HSF4, MKX
GO:0061640	cytoskeleton-dependent cytokinesis	4	0.164424	CECR2, SEPTIN5, NOX5, SEPTIN4
GO:0001822	kidney development	12	0.166339	CDKN1C, TFAP2B, CYP26B1, ACE, HPGD, GATA3, FADD, HMGCS2, PCSK5, CC2D2A, ASS1, VEGFA
GO:0007338	single fertilization	8	0.169639	OVGP1, CECR2, AR, SPAG8, CD9, FETUB, ELSPBP1, LHFPL2
GO:0045444	fat cell differentiation	8	0.169639	SREBF1, IL11, TFAP2B, SOCS1, GPX1, GRK5, CEBPD, ERAP1
GO:0035924	cellular response to vascular endothelial growth factor stimulus	5	0.171583	DLL4, FLT4, KDR, MT1G, VEGFA
GO:1900182	positive regulation of protein localization to nucleus	5	0.171583	DTX3L, TFRC, SESN2, PARP9, CDK5RAP3
GO:0002230	positive regulation of defense response to virus by host	5	0.171583	DTX3L, STING1, DDX58, STAT1, PARP9
GO:0000165	MAPK cascade	25	0.174553	SPTBN5, IL5RA, CSF2RB, RASGRP1, PSMB10, RASGRP4, PEA15, NRTN, FGF22, MAPK3, MAP2K6, PDGFRB, SMAD1, IL18, NRG2, IL17RD, MAPK15, PSMA6, KITLG, DLG4, LRRC7, NRG4, IL2RA, LAT, FGFR1
GO:0030168	platelet activation	11	0.175175	CD40, ADAMTS13, ENTPD2, P2RY1, CD9, LCP2, CTSG, GP6, MERTK, PIK3CG, MAPK3
GO:0006869	lipid transport	10	0.177145	APOL4, APOL6, ATP8A1, YJEFN3, SPNS1, ESYT3, APOL1, APOL3, APOL2, ABCG2
GO:1904322	cellular response to forskolin	3	0.177596	AHR, EFNA5, CFTR
GO:0099509	regulation of presynaptic cytosolic calcium ion concentration	3	0.177596	CALB2, P2RY1, TSPOAP1
GO:0050927	positive regulation of positive chemotaxis	3	0.177596	KDR, F3, VEGFA
GO:0002003	angiotensin maturation	3	0.177596	ACE, CMA1, CTSG
GO:0030208	dermatan sulfate biosynthetic process	3	0.177596	DSE, BGN, CSPG4
GO:0046323	glucose import	3	0.177596	RAB4B, SESN2, SLC2A3
GO:0042359	vitamin D metabolic process	3	0.177596	VDR, CYP11A1, CYP3A4
GO:0007411	axon guidance	20	0.178195	EPHA4, SPTBN5, ROBO4, EPHA6, FOXD1, SEMA3C, EPHA10, ARHGEF25, BDNF, VSTM2L, GATA3, SEMA4G, EFNA5, RAP1GAP, ROBO1, BOC, KIF5A, NRTN, LGR6, MAPK3
GO:0002437	inflammatory response to antigenic stimulus	4	0.180636	IL2RA, IL5RA, IL36RN, RASGRP1
GO:0061484	hematopoietic stem cell homeostasis	4	0.180636	CCN3, SEPTIN4, TCIRG1, SOX4
GO:0008202	steroid metabolic process	6	0.181702	SULT2B1, CYP2C9, CYP2D6, RDH5, CYP2C19, CYP3A4
GO:0008277	regulation of G-protein coupled receptor protein signaling pathway	6	0.181702	RGS18, TUB, GRK5, GNG7, RGS11, RASGRP4
GO:0051591	response to cAMP	6	0.181702	SREBF1, THBD, PER1, STAT1, HMGCS2, AGXT
GO:0032355	response to estradiol	11	0.182087	FOXA1, GHR, PDGFRB, GGT5, ENDOG, GPX1, HPGD, STXBP1, CRYAB, ASS1, SLC6A4
GO:0010043	response to zinc ion	5	0.184578	AANAT, GGH, D2HGDH, LTA4H, ASS1
GO:0009636	response to toxic substance	9	0.194579	ARHGAP33, PDGFRB, ADAMTS13, ASNS, AHR, TRPM6, CLDN1, SLC6A4, MAPK3
GO:0051592	response to calcium ion	7	0.19589	AANAT, PDCD6, TNNT2, TRPC1, CAPN3, AQP3, PTGES
GO:0006836	neurotransmitter transport	7	0.19589	SLC6A8, STXBP1, SLC6A15, LIN7C, PPFIA4, TSPOAP1, SLC6A4
GO:0006821	chloride transport	8	0.196041	ANO1, GABRP, BEST4, FXYD3, WNK4, ANO9, BEST2, CFTR
GO:0032727	positive regulation of interferon-alpha production	4	0.197254	IFIH1, DDX58, STAT1, TLR3
GO:0006471	protein ADP-ribosylation	4	0.197254	PARP14, PARP9, ART5, PARP8
GO:0046835	carbohydrate phosphorylation	4	0.197254	HK3, NAGK, PFKFB3, POMK
GO:0048240	sperm capacitation	4	0.197254	SLC22A14, CATSPER2, ELSPBP1, CFTR
GO:0070328	triglyceride homeostasis	5	0.19788	SCARB1, GCKR, SESN2, IL18, LPL
GO:0051017	actin filament bundle assembly	5	0.19788	BAIAP2L2, MICAL1, DMD, FSCN2, AIF1L
GO:0003091	renal water homeostasis	5	0.19788	TFAP2B, ADCY9, ADCY4, CYP4F12, AQP3
GO:0030217	T cell differentiation	5	0.19788	DLL4, GATA3, TCIRG1, SOX4, RUNX2
GO:0061512	protein localization to cilium	5	0.19788	TUB, BBS1, CDK20, TTC21A, DZIP1
GO:0050778	positive regulation of immune response	3	0.201433	RSAD2, IL15, CTSG
GO:0034138	toll-like receptor 3 signaling pathway	3	0.201433	UNC93B1, FADD, TLR3
GO:0008645	hexose transport	3	0.201433	SLC5A9, SLC2A11, SLC2A10
GO:0034638	phosphatidylcholine catabolic process	3	0.201433	PNPLA7, PLA2G6, PLB1
GO:0035457	cellular response to interferon-alpha	3	0.201433	GATA3, IFIT3, IFIT2
GO:0010038	response to metal ion	3	0.201433	MT2A, MT1X, HMGCS2
GO:0003215	cardiac right ventricle morphogenesis	3	0.201433	SEMA3C, GATA3, SOX4
GO:0097320	plasma membrane tubulation	3	0.201433	EHD2, CAVIN2, SNX9
GO:0007611	learning or memory	7	0.20603	SLC8A3, PRRT1, GALR2, POMK, MAPT, AGER, AFF2
GO:0034220	ion transmembrane transport	18	0.208854	GABRP, ATP8A1, ATP8B1, ATP2A3, ANO9, ATP11C, ATP2A1, ATP1A2, ATP1B2, TCIRG1, TMC5, UNC80, ANO1, ASIC5, FXYD3, SGK1, ATP6V0C, ATP6V1C2
GO:0050727	regulation of inflammatory response	9	0.211421	PSMA6, IL1RL2, STING1, CMA1, SETD6, NLRP1, AGER, MGLL, PTGES
GO:0006814	sodium ion transport	9	0.211421	SLC34A3, SLC9A5, SLC5A9, FXYD3, SLC10A1, ATP1A2, ATP1B2, SGK1, SLC5A3
GO:0042311	vasodilation	5	0.211461	GPX1, GCH1, ADORA2A, NOS3, PLA2G6
GO:0045007	depurination	4	0.21422	H4C8, H4-16, MUTYH, H4C5
GO:0070509	calcium ion import	4	0.21422	TRPC4, SLC30A1, ATP2A1, CACNA1F
GO:0016125	sterol metabolic process	4	0.21422	CYP26B1, CYP11A1, CYP7B1, LIPA
GO:0009755	hormone-mediated signaling pathway	6	0.216042	GHR, UCN2, CGB7, RARB, NR1D1, CRHR2
GO:0022008	neurogenesis	6	0.216042	OMP, NTN5, RARB, NAV1, HAP1, TBX2
GO:0006919	activation of cysteine-type endopeptidase activity involved in apoptotic process	9	0.220047	EGLN3, PDCD6, ATP2A3, ST20, FADD, MAPT, NLRP1, F3, ROBO1
GO:0035556	intracellular signal transduction	34	0.220387	ITK, TFRC, CCDC68, NPR2, ADCY4, WNK4, ASB16, NRBP2, SOCS1, SH3BP5, MAPK3, WSB1, RASA4B, DMPK, S100A1, MOK, STAC3, NRG2, PASK, BMX, MAPK15, CD200R1, ADCY9, STK17B, PPP1R1B, TSSK6, ARHGEF4, CLNK, LCP2, CSPG4, RGS11, MYZAP, SGK1, LAT
GO:0045087	innate immune response	45	0.2206	CD84, ITGAM, NCF2, UNC93B1, CFI, IFIT5, PLD4, GATA3, IFI35, DCST1, DDX60, AGER, IFIT3, PIK3CG, C2, IFIT2, IFIH1, IL1RL2, IFI16, IL36RN, FADD, APOL1, SLC15A3, TRIM22, DTX3L, RSAD2, DDX58, MX1, HLA-B, EIF2AK2, CYBA, PARP9, PARP14, MFHAS1, STING1, OAS2, OAS3, TTC4, ADGRB1, REL, IGHE, SERINC5, TLR3, NAIP, MSRB1
GO:0032868	response to insulin	8	0.223936	FABP3, ACVR1C, AANAT, VPS13C, SESN2, GCNT1, GGH, ADM
GO:0050919	negative chemotaxis	5	0.225293	SEMA3C, ITGAV, SEMA4G, LGR6, EFNA5
GO:0051225	spindle assembly	5	0.225293	GOLGA8B, HAUS7, NEK6, STARD9, GOLGA8A
GO:0045597	positive regulation of cell differentiation	5	0.225293	GHR, AR, HSF4, BMPR1B, FGFR1
GO:0035774	positive regulation of insulin secretion involved in cellular response to glucose stimulus	5	0.225293	ANO1, PLA2G6, CFTR, C2CD2L, BAIAP3
GO:1902042	negative regulation of extrinsic apoptotic signaling pathway via death domain receptors	5	0.225293	GPX1, NOS3, PEA15, FAIM2, FADD
GO:0045730	respiratory burst	3	0.225601	NCF2, NCF1B, CYBA
GO:0070166	enamel mineralization	3	0.225601	WDR72, FAM20A, TCIRG1
GO:0050892	intestinal absorption	3	0.225601	SCARB1, VDR, GCNT3
GO:0035108	limb morphogenesis	3	0.225601	BAK1, BMPR1B, PCSK5
GO:0035589	G-protein coupled purinergic nucleotide receptor signaling pathway	3	0.225601	P2RY11, GPR87, P2RY1
GO:0030239	myofibril assembly	3	0.225601	TMOD4, CAPN3, MYOZ1
GO:0010466	negative regulation of peptidase activity	3	0.225601	CSTB, CSTA, ECM1
GO:0046488	phosphatidylinositol metabolic process	3	0.225601	PDGFRB, GALR2, PLA2G3
GO:0007420	brain development	21	0.226262	ACE, PFKFB3, ABCB6, CADM1, KLHL17, AATK, MACO1, PBX4, BRCA2, HNMT, EML1, SHROOM4, AFF2, SNPH, POMK, CD9, BAK1, HAP1, HMGCS2, CDK5RAP3, GAS8
GO:0048812	neuron projection morphogenesis	7	0.226846	ADORA2A, BDNF, EPB41L3, ILK, DMD, SGK1, MNX1
GO:0007193	adenylate cyclase-inhibiting G-protein coupled receptor signaling pathway	7	0.226846	GABBR1, ADCY9, PTGDR2, PDE2A, P2RY1, ADCY4, FFAR3
GO:0006635	fatty acid beta-oxidation	6	0.227915	ACAA2, ACADL, SESN2, ECHDC2, CPT1C, CPT1B
GO:0042110	T cell activation	6	0.227915	ITK, CD84, RASGRP1, LAT, CD44, PIK3CG
GO:0051000	positive regulation of nitric-oxide synthase activity	4	0.231479	DHFR, SCARB1, GCH1, S100A1
GO:0001916	positive regulation of T cell mediated cytotoxicity	4	0.231479	HLA-H, HLA-B, IL12A, FADD
GO:0071353	cellular response to interleukin-4	4	0.231479	ADAMTS13, NFIL3, MRC1, GATA3
GO:0045663	positive regulation of myoblast differentiation	4	0.231479	BTG1, BOC, ILK, LRRC8A
GO:0010608	posttranscriptional regulation of gene expression	4	0.231479	PER1, ACE, GCNT2, PARP9
GO:0007165	signal transduction	85	0.234573	ITK, ECM1, GMFB, CGB7, PDE3B, RASL11A, IL5RA, ADM, OLFML2A, CXCL14, CXCL16, ARHGAP40, MDK, ADORA3, RAC2, TCP11L2, VSTM1, CCN3, FAM3C, CDKL2, PDGFRB, IL11, IL15, CSNK1E, NRG2, AR, CD200R1, OMP, ADCY9, NRG4, ADGRB1, ITPKA, RARB, TNFRSF25, PLPP2, RAPGEF3, TLR3, IL9R, PTGES, TAMALIN, EPAS1, NPR2, CSF2RB, GATA3, RASGRP1, RAP1GAP, SAV1, TYMP, SCUBE2, DLL4, IL1RL1, IL1RL2, MICAL1, SH3BP5, IL36RN, FADD, …
GO:0007050	cell cycle arrest	12	0.234648	CDKN1C, RBM38, STRADA, SGSM3, IRF1, STRADB, PLAGL1, ILK, IL12A, INHA, MAP2K6, UHMK1
GO:0071560	cellular response to transforming growth factor beta stimulus	7	0.237499	CLEC3B, SFRP1, CILP, PDGFD, PDE2A, CLDN1, PPARGC1A
GO:0006139	nucleobase-containing compound metabolic process	5	0.239349	RTEL1, OAS2, OAS3, BPNT1, UPP1
GO:0006695	cholesterol biosynthetic process	5	0.239349	ACAA2, NPC1L1, INSIG1, HMGCS2, CFTR
GO:0048286	lung alveolus development	5	0.239349	EDN2, ACE, MAN2A1, FLT4, KDR
GO:0071222	cellular response to lipopolysaccharide	16	0.239416	CD40, SGMS1, CEBPE, GFI1, NR1D1, LITAF, GATA1, ASS1, ADAMTS13, PLSCR4, MRC1, CMPK2, CTSG, IL36RN, HMGCS2, PPARGC1A
GO:0006633	fatty acid biosynthetic process	6	0.239972	FA2H, FADS6, LIPI, LPL, ACOT4, MGLL
GO:0048167	regulation of synaptic plasticity	6	0.239972	HRH1, KAT2A, ITPKA, ADGRB1, MAPT, AGER
GO:0001934	positive regulation of protein phosphorylation	17	0.244031	FZD1, CD40, TFRC, FLT4, ILK, HSPA2, PLA2G6, EFNA5, RASGRP1, AGER, VEGFA, SLCO3A1, P2RY1, KDR, FAM20A, FGF22, MAPK3
GO:0043123	positive regulation of I-kappaB kinase/NF-kappaB signaling	16	0.245599	RNF31, ECM1, CD40, TFRC, NEK6, IFIT5, LITAF, EDAR, LURAP1L, S100A13, REL, FADD, UBE2V1, APOL3, TRIM22, TLR3
GO:0006909	phagocytosis	7	0.2483	ADORA2A, NCF2, CEBPE, PLD4, GATA2, MERTK, SYT7
GO:0006874	cellular calcium ion homeostasis	10	0.248548	SLC8A3, CD40, EDN2, SLC24A3, DMPK, VDR, ATP2A3, SLC30A1, ATP2A1, TCIRG1
GO:0032200	telomere organization	4	0.248977	H4C8, H4-16, H3C6, H4C5
GO:0006336	DNA replication-independent nucleosome assembly	4	0.248977	H4C8, H4-16, ASF1B, H4C5
GO:0001954	positive regulation of cell-matrix adhesion	4	0.248977	SFRP1, ILK, DMD, SKAP1
GO:0003148	outflow tract septum morphogenesis	4	0.248977	SEMA3C, RARB, ROBO1, TBX2
GO:0014003	oligodendrocyte development	4	0.248977	MYRF, HDAC10, CD9, TPPP
GO:0006334	nucleosome assembly	11	0.249378	H2AX, H2BC9, H4C8, H2BC7, H2BC6, H4-16, NAP1L2, H3C6, ASF1B, H1-2, H4C5
GO:0007219	Notch signaling pathway	11	0.249378	FOXA1, DLL4, CFD, DTX3L, MDK, NOTCH4, IL2RA, DTX3, AGXT, GRIP2, TBX2
GO:0070989	oxidative demethylation	3	0.249958	CYP2C9, CYP2D6, CYP3A4
GO:0021675	nerve development	3	0.249958	BDNF, ILK, NRTN
GO:0035909	aorta morphogenesis	3	0.249958	PDGFRB, TFAP2B, TBX2
GO:0046222	aflatoxin metabolic process	3	0.249958	CYP2W1, AKR7L, CYP3A4
GO:0060416	response to growth hormone	3	0.249958	NME2, HMGCS2, ASS1
GO:0010954	positive regulation of protein processing	3	0.249958	CCBE1, MMP14, NKD2
GO:0032725	positive regulation of granulocyte macrophage colony-stimulating factor production	3	0.249958	DDX58, IL18, RASGRP1
GO:0070106	interleukin-27-mediated signaling pathway	3	0.249958	STAT1, OAS2, MX1
GO:0071407	cellular response to organic cyclic compound	6	0.252197	SMAD1, STING1, STAT1, IL18, CYBA, SMAD5
GO:0032526	response to retinoic acid	6	0.252197	PDGFRB, SREBF1, TFRC, AQP3, PTGES, TBX2
GO:0045595	regulation of cell differentiation	5	0.253599	TFAP2B, CEBPD, TBX19, RUNX2, FGFR1
GO:0097009	energy homeostasis	5	0.253599	EDN2, IRX3, BMP8A, PASK, PPARGC1A
GO:0006953	acute-phase response	5	0.253599	CD163, TFRC, SAA2, ASS1, APOL2
GO:0043547	positive regulation of GTPase activity	24	0.258461	RTN4R, RGS18, CCL24, RGS17, CD40, RASA4B, FZD10, ARHGAP27, RGPD1, RASGRP1, ARHGAP25, RASGRP4, RAP1GAP, ARHGAP33, AGAP9, SFRP1, SNX18, ALS2CL, RASGEF1B, SGSM3, SNX9, AGAP7P, RAPGEF3, RAPGEF4
GO:0006644	phospholipid metabolic process	7	0.259238	CYP2W1, PLA2G4B, PLA2G3, LPL, PLAAT4, PLPP2, PLB1
GO:0046777	protein autophosphorylation	15	0.26008	PDGFRB, EPHA4, FLT4, NEK6, NME2, EIF2AK2, PASK, BMX, MAPK15, UHMK1, STK33, GRK5, STK17B, KDR, FGFR1
GO:0006886	intracellular protein transport	25	0.260711	UNC93B1, STXBP1, PDCD6, SNX31, ARL17B, RAB43, ARL5B, RAB23, STX16-NPEPL1, CLTCL1, SNX9, AP1S3, TMED7, SEC31B, ARL11, RAB6C, KCNIP3, MYO7A, STX1B, ARL4A, TBC1D3K, RAB31, SGSM3, SNX15, RAB17
GO:0051897	positive regulation of protein kinase B signaling	16	0.264513	PDGFRB, GPX1, IL18, ILK, GATA3, NRG2, F3, PIK3CG, VEGFA, MFHAS1, KITLG, NRG4, RAC2, GCNT2, FGF22, FGFR1
GO:0032967	positive regulation of collagen biosynthetic process	4	0.266663	PDGFRB, RGCC, MYB, LARP6
GO:0007288	sperm axoneme assembly	4	0.266663	DNAH1, SPEF2, PLA2G3, TPGS1
GO:0048873	homeostasis of number of cells within a tissue	4	0.266663	NOS3, GATA2, LIPA, GATA1
GO:0051894	positive regulation of focal adhesion assembly	4	0.266663	SFRP1, COL16A1, KDR, VEGFA
GO:0035987	endodermal cell differentiation	4	0.266663	MMP14, COL7A1, ITGA7, ITGAV
GO:0090200	positive regulation of release of cytochrome c from mitochondria	4	0.266663	HRK, BNIP3, BAK1, PLA2G6
GO:0042104	positive regulation of activated T cell proliferation	4	0.266663	IL2RA, IL18, FADD, AGER
GO:0098656	anion transmembrane transport	5	0.268016	SLC9A3, SLC9A5, SLC24A3, LRRC8D, LRRC8A
GO:0043588	skin development	5	0.268016	TFAP2B, ABCB6, SLC2A10, PTCH2, SLITRK5
GO:1901223	negative regulation of NIK/NF-kappaB signaling	5	0.268016	ADGRG3, CCN3, IFI35, NMI, LITAF
GO:0000422	mitophagy	5	0.268016	MAP1LC3A, ATG9B, BNIP3, PPARGC1A, GABARAP
GO:0050731	positive regulation of peptidyl-tyrosine phosphorylation	9	0.274268	GHR, IL11, KITLG, IL15, CSPG4, EFNA5, GATA1, CD44, VEGFA
GO:0038084	vascular endothelial growth factor signaling pathway	3	0.274382	FLT4, KDR, VEGFA
GO:0044419	interspecies interaction between organisms	3	0.274382	CD207, CLEC4F, ASGR1
GO:0071372	cellular response to follicle-stimulating hormone stimulus	3	0.274382	EFNA5, PPARGC1A, GATA1
GO:0071425	hematopoietic stem cell proliferation	3	0.274382	WNT2B, MECOM, YJEFN3
GO:0071639	positive regulation of monocyte chemotactic protein-1 production	3	0.274382	CD84, OAS3, AGER
GO:0045589	regulation of regulatory T cell differentiation	3	0.274382	KAT2A, IL2RA, NFATC2
GO:1901741	positive regulation of myoblast fusion	3	0.274382	EHD2, ADGRB1, NFATC2
GO:0030278	regulation of ossification	3	0.274382	TENT5A, RUNX2, MAPK3
GO:0005980	glycogen catabolic process	3	0.274382	PHKG1, PYGM, PGM2L1
GO:0006111	regulation of gluconeogenesis	3	0.274382	ZNF692, SESN2, SIRT7
GO:0006809	nitric oxide biosynthetic process	3	0.274382	GCHFR, GCH1, NOS3
GO:0048485	sympathetic nervous system development	3	0.274382	TFAP2B, GATA3, SOX4
GO:0006878	cellular copper ion homeostasis	3	0.274382	MT2A, SLC31A2, ABCB6
GO:0015804	neutral amino acid transport	3	0.274382	SLC43A2, SLC6A15, SLC1A5
GO:0097067	cellular response to thyroid hormone stimulus	3	0.274382	PPARGC1A, GATA1, CTSS
GO:0045944	positive regulation of transcription from RNA polymerase II promoter	83	0.279613	FOXA1, CD40, ZNF493, AHR, LITAF, SPIC, MECOM, ZNF208, MYB, MYBL2, PITX2, ZNF841, SOX4, CDK5RAP3, IL11, SREBF1, FOXD1, DDX58, PTOV1, IL18, NME2, SIRT7, RUNX2, ARMCX3, AR, KAT2A, IRF1, RARB, HOXB2, NCOA7, SKAP1, TLR3, SMARCD3, CEBPD, CEBPE, UHRF1, PLAG1, EPAS1, GPS2, GATA3, GATA2, GATA1, NPAS2, HELZ2, PLAC8, IFI16, ABLIM3, GALR2, NHLH1, PLAGL1, PCBP1, P2RY1, HSF4, HOXC4, FADD, PPARGC1A, ZNF345, MAP…
GO:0002576	platelet degranulation	11	0.281742	CFD, CLEC3B, ECM1, STXBP1, CD9, PHACTR2, LHFPL2, FAM3C, ALDOA, GTPBP2, VEGFA
GO:0007190	activation of adenylate cyclase activity	5	0.282575	ADCY9, P2RY11, ADORA3, ADCY4, CAP2
GO:0006887	exocytosis	10	0.283018	STX1B, LGI3, TNFAIP2, HAP1, LIN7C, SYT8, SYT7, SYT17, NKD2, BAIAP3
GO:0001503	ossification	8	0.283324	CLEC3B, TWSG1, ECM1, NPR2, PAM16, BMP8A, TCIRG1, RUNX2
GO:0045664	regulation of neuron differentiation	4	0.284488	BCL11B, BDNF, NREP, CDK5RAP3
GO:0010332	response to gamma radiation	4	0.284488	GPX1, GATA3, BAK1, BRCA2
GO:0006904	vesicle docking involved in exocytosis	4	0.284488	STX1B, STXBP1, CFTR, RAB8B
GO:0006405	RNA export from nucleus	6	0.289705	NUP214, DDX39B, POM121B, THOC3, SRSF5, U2AF1L4
GO:0050808	synapse organization	6	0.289705	SLC8A3, PRRT1, PCDHGC5, SNCG, MAPT, PPFIA4
GO:0030216	keratinocyte differentiation	6	0.289705	SPRR3, CSTA, SPRR2B, PNPLA1, TGM3, SAV1
GO:0042472	inner ear morphogenesis	6	0.289705	TMIE, USH1G, INSIG1, GATA3, GATA2, NTN1
GO:0001764	neuron migration	10	0.291837	TUBB2B, TUBB2A, TRIM46, POMK, NAV1, GATA3, SEPTIN4, GATA2, NTN1, FGFR1
GO:1902036	regulation of hematopoietic stem cell differentiation	7	0.29275	PSMA6, MYB, EIF2AK2, GATA3, GATA2, GATA1, PSMB10
GO:0016192	vesicle-mediated transport	17	0.293543	ARL11, STXBP1, HSPA6, HSPA2, SYT8, KIF17, SYT7, SYT17, ARL17B, CECR2, ARL4A, ARL5B, STX16-NPEPL1, KIF5A, CLTCL1, AP1S3, CNIH3
GO:0097191	extrinsic apoptotic signaling pathway	5	0.297248	NDUFA13, TNFSF12, IL12A, FADD, TLR3
GO:0032735	positive regulation of interleukin-12 production	5	0.297248	CD40, MDK, IRF1, AGER, TLR3
GO:0043116	negative regulation of vascular permeability	3	0.298763	ADORA2A, PDE2A, ADM
GO:0002063	chondrocyte development	3	0.298763	ECM1, BMPR1B, RUNX2
GO:1990403	embryonic brain development	3	0.298763	TUBB2B, CDK20, CC2D2A
GO:0006165	nucleoside diphosphate phosphorylation	3	0.298763	NME2, CMPK2, AK8
GO:0046688	response to copper ion	3	0.298763	AANAT, TFRC, S100A13
GO:0047496	vesicle transport along microtubule	3	0.298763	BICDL2, HAP1, RASGRP1
GO:0061036	positive regulation of cartilage development	3	0.298763	SMAD1, MDK, BMPR1B
GO:0042119	neutrophil activation	3	0.298763	IL15, IL18, CTSG
GO:0048143	astrocyte activation	3	0.298763	ADORA2A, MAPT, AGER
GO:1903428	positive regulation of reactive oxygen species biosynthetic process	3	0.298763	ADGRB1, CYBA, SLC5A3
GO:2001034	positive regulation of double-strand break repair via nonhomologous end joining	3	0.298763	DTX3L, RIF1, PARP9
GO:0015909	long-chain fatty acid transport	3	0.298763	FABP3, LCN12, CPT1B
GO:0036151	phosphatidylcholine acyl-chain remodeling	4	0.302406	PLA2G4B, PLA2G3, PLA2G6, PLB1
GO:0014059	regulation of dopamine secretion	4	0.302406	SNCG, SYT8, SYT7, SYT17
GO:0007498	mesoderm development	4	0.302406	IRX3, IKZF1, BMX, VEGFA
GO:0035666	TRIF-dependent toll-like receptor signaling pathway	4	0.302406	CD40, FADD, CD300LF, TLR3
GO:0046718	viral entry into host cell	9	0.302663	SCARB1, CXADR, TFRC, SLC10A1, MRC1, ITGAV, SLC1A5, CLDN1, XPR1
GO:0016042	lipid catabolic process	9	0.302663	ABHD4, PCCA, LIPI, LPL, PLD4, PLAAT4, LIPA, PNPLA1, CES4A
GO:0051092	positive regulation of NF-kappaB transcription factor activity	14	0.311639	RNF31, CD40, TFRC, IL18, EIF2AK2, AGER, CRNN, AR, PSMA6, SLCO3A1, CAPN3, UBE2V1, TRIM22, TLR3
GO:0035725	sodium ion transmembrane transport	9	0.312273	SLC8A3, SLC34A3, SLC6A8, ASIC5, SLC24A3, SLC6A15, ATP1A2, SLC6A4, SLC28A3
GO:0006977	DNA damage response, signal transduction by p53 class mediator resulting in cell cycle arrest	6	0.315236	RBM38, PLK3, RGCC, PLAGL1, RPL26, SOX4
GO:0061418	regulation of transcription from RNA polymerase II promoter in response to hypoxia	7	0.315555	PSMA6, EGLN3, EGLN2, EPAS1, HIF3A, PSMB10, VEGFA
GO:0016239	positive regulation of macroautophagy	4	0.320373	STING1, BNIP3, SESN2, KDR
GO:0001569	branching involved in blood vessel morphogenesis	4	0.320373	DLL4, NOTCH4, KDR, VEGFA
GO:0071480	cellular response to gamma radiation	4	0.320373	H2AX, CYBA, RPL26, CRYAB
GO:0051881	regulation of mitochondrial membrane potential	4	0.320373	ADORA2A, UCP2, BAK1, BCO2
GO:0090314	positive regulation of protein targeting to membrane	4	0.320373	TCAF2C, TCAF1, ITGAM, STOM
GO:0045653	negative regulation of megakaryocyte differentiation	3	0.323006	H4C8, H4-16, H4C5
GO:0050965	detection of temperature stimulus involved in sensory perception of pain	3	0.323006	ANO1, TAC4, TRPV1
GO:0008209	androgen metabolic process	3	0.323006	ADM, CYP3A4, PPARGC1A
GO:0001944	vasculature development	3	0.323006	FLT4, NOTCH4, B9D1
GO:0071318	cellular response to ATP	3	0.323006	P2RY11, P2RY1, TRPV1
GO:0051770	positive regulation of nitric-oxide synthase biosynthetic process	3	0.323006	STAT1, KDR, MAP2K6
GO:0035036	sperm-egg recognition	3	0.323006	CATSPER2, CATSPERB, CD9
GO:0045722	positive regulation of gluconeogenesis	3	0.323006	KAT2A, GPT, PPARGC1A
GO:0006103	2-oxoglutarate metabolic process	3	0.323006	AADAT, ADHFE1, D2HGDH
GO:0006691	leukotriene metabolic process	3	0.323006	GGT5, LTA4H, LTC4S
GO:0035264	multicellular organism growth	8	0.324828	CDKN1C, AR, KAT2A, ETNK2, PLAG1, TAF10, HEG1, RARB
GO:0070527	platelet aggregation	5	0.326837	STXBP1, ILK, PEAR1, GATA1, PIK3CG
GO:0001541	ovarian follicle development	5	0.326837	MMP14, KITLG, KDR, INHA, VEGFA
GO:0032689	negative regulation of interferon-gamma production	5	0.326837	LGALS7B, IL1RL1, IL36RN, GATA3, INHA
GO:0043154	negative regulation of cysteine-type endopeptidase activity involved in apoptotic process	7	0.327062	GPX1, ADORA2A, MICAL1, CRYAB, CD44, NAIP, VEGFA
GO:0050896	response to stimulus	7	0.327062	CRB2, TUB, BBS1, MYO3B, PRCD, GUCA1B, RDH5
GO:0070830	bicellular tight junction assembly	6	0.32811	PARD6A, CLDN23, CLDN16, CLDN1, MPP7, CRB3
GO:0060041	retina development in camera-type eye	6	0.32811	TUB, ACHE, LAMC3, TCIRG1, BMPR1B, MERTK
GO:0042632	cholesterol homeostasis	9	0.331669	SCARB1, FABP3, SOAT1, INSIG1, IL18, LPL, NR1D1, CYP7B1, HDAC9
GO:0065003	macromolecular complex assembly	11	0.332296	GCHFR, SLC9A3R2, ST13P5, CD40, GCH1, DLG4, CAPN3, SNX9, PPARGC1A, MAPK3, TAPBP
GO:0000122	negative regulation of transcription from RNA polymerase II promoter	66	0.333864	CDKN1C, FOXA1, ZNF692, FOXE1, RIF1, HDAC10, GFI1, ZBTB20, FOXQ1, TRO, MYB, ZNF404, MYOZ1, PITX2, SREBF1, ZBTB32, ZNF10, SIRT7, OLIG2, PARP9, AR, ZNF439, RARB, ZNF239, ZNF555, ZNF554, ZNF431, LIN37, UHRF1, NOTCH4, GPS2, GATA3, GATA2, HDAC9, GATA1, DLL4, NFIL3, IFI16, PLAGL1, ZBED2, HSF4, ZNF469, MAGEA11, HES2, ZNF345, RBM10, TFAP2B, PLK3, PCGF6, STAT1, VDR, IRX3, KCNIP3, PDE2A, NFATC2, TRPV1, NR1D…
GO:0007166	cell surface receptor signaling pathway	23	0.337461	RTN4R, VIPR1, EDN2, LIFR, TRPV1, MERTK, AGER, CRHR2, ADGRF2, ADGRG3, ADGRE1, GALR2, IL2RA, CLCF1, ADGRE3, P2RY1, ADGRB1, TNFRSF25, FADD, INHA, MS4A2, CD101, MAPK3
GO:0001578	microtubule bundle formation	4	0.338347	PRC1, TRIM46, NAV1, TPPP
GO:1900745	positive regulation of p38MAPK cascade	4	0.338347	MFHAS1, GADD45B, AGER, VEGFA
GO:0003180	aortic valve morphogenesis	4	0.338347	DLL4, NOS3, GATA3, ROBO1
GO:0090102	cochlea development	4	0.338347	CECR2, EPHA4, GATA3, GATA2
GO:0060765	regulation of androgen receptor signaling pathway	5	0.341703	H4C8, AR, H4-16, H3C6, H4C5
GO:0048538	thymus development	5	0.341703	FOXE1, BCL11B, GATA3, FADD, MAPK3
GO:0033044	regulation of chromosome organization	3	0.347029	CENPV, INO80E, MAPT
GO:0050427	3'-phosphoadenosine 5'-phosphosulfate metabolic process	3	0.347029	SULT1A1, SULT2B1, BPNT1
GO:0043403	skeletal muscle tissue regeneration	3	0.347029	GPX1, DMD, ENO3
GO:0001935	endothelial cell proliferation	3	0.347029	SCARB1, MMP14, NOX5
GO:0002028	regulation of sodium ion transport	3	0.347029	PER1, DMPK, NOS3
GO:0035338	long-chain fatty-acyl-CoA biosynthetic process	3	0.347029	ELOVL5, ACSL5, ACSBG1
GO:0045824	negative regulation of innate immune response	3	0.347029	IFI16, TRAFD1, NMI
GO:0006337	nucleosome disassembly	3	0.347029	NFE2, H2AW, SMARCD3
GO:0010744	positive regulation of macrophage derived foam cell differentiation	3	0.347029	IL18, PLA2G3, LPL
GO:0042310	vasoconstriction	3	0.347029	EDN2, ACE, SLC6A4
GO:0032332	positive regulation of chondrocyte differentiation	3	0.347029	ZNF219, BMPR1B, RUNX2
GO:0042574	retinal metabolic process	3	0.347029	RDH10, BCO2, RDH13
GO:0097202	activation of cysteine-type endopeptidase activity	3	0.347029	IFI16, BAK1, FADD
GO:0000038	very long-chain fatty acid metabolic process	3	0.347029	ACSBG1, CYP4F12, ACOT4
GO:0016064	immunoglobulin mediated immune response	3	0.347029	CSF2RB, TCIRG1, IL9R
GO:0043542	endothelial cell migration	4	0.356289	EDN2, FAP, NOS3, TNFSF12
GO:0071773	cellular response to BMP stimulus	4	0.356289	SFRP1, GATA3, BMPR1B, RUNX2
GO:0046513	ceramide biosynthetic process	4	0.356289	FA2H, CERS6, SGMS1, PNPLA1
GO:0097192	extrinsic apoptotic signaling pathway in absence of ligand	4	0.356289	KITLG, ITGAV, BAK1, FADD
GO:0031100	animal organ regeneration	5	0.356587	ACE, ADM, BAK1, LPIN1, GATA1
GO:0007155	cell adhesion	39	0.36052	ACHE, COL16A1, ITGAM, MSLN, CLDN1, ROBO1, THBS3, ADGRE1, BOC, FLRT1, CLDN23, ITGAV, CCN3, CTNNAL1, CCR3, MYBPC3, EPHA4, EGFL6, PCDHGC5, NME2, SSPOP, BMX, KITLG, OBSCN, FAP, ITGA10, COL7A1, CDHR1, ADAM12, ADGRB1, COL4A6, MXRA8, ITGA7, CD9, IGSF9B, CLDN16, SIGLEC8, CD44, SIGLEC6
GO:0034599	cellular response to oxidative stress	9	0.361099	GPX1, NCF2, GPX3, SESN2, MGAT3, NME2, NOX5, CYBA, PPARGC1A
GO:0030199	collagen fibril organization	9	0.361099	COL16A1, TNXA, LOX, COL7A1, COL11A2, COL8A2, COL4A6, COL4A5, TLL1
GO:0009612	response to mechanical stimulus	6	0.366972	MMP14, ENDOG, STAT1, P2RY1, ANKRD23, ASNS
GO:0006631	fatty acid metabolic process	8	0.367207	GGT5, FA2H, FABP3, LPL, CPT1C, CYP4F12, CPT1B, ACOT4
GO:0007274	neuromuscular synaptic transmission	3	0.370759	STXBP1, RIMBP2, STAC3
GO:0019229	regulation of vasoconstriction	3	0.370759	EDN2, ACE, ATP1A2
GO:0070932	histone H3 deacetylation	3	0.370759	PER1, SIRT7, HDAC9
GO:0051259	protein oligomerization	3	0.370759	STING1, CLDN1, TMEM70
GO:0045862	positive regulation of proteolysis	3	0.370759	CAPN3, BAK1, FADD
GO:0003351	epithelial cilium movement	3	0.370759	DNAH1, SPEF2, GAS8
GO:0030517	negative regulation of axon extension	3	0.370759	RTN4R, TRIM46, NTN1
GO:0030334	regulation of cell migration	9	0.370971	ADGRG3, BEX4, ROBO4, DDX58, MGAT3, AMOTL1, SGK1, NTN1, FGF22
GO:0030036	actin cytoskeleton organization	14	0.371151	SPTBN5, KLHL17, SHROOM4, ABLIM3, DAAM2, ITPKA, TRIP10, RAC2, PHACTR2, DMD, FSCN2, AMOTL1, SMTNL2, PFN2
GO:0030509	BMP signaling pathway	7	0.373516	SMAD1, TWSG1, BMP8A, BMPR1B, SMAD5, RUNX2, MAPK3
GO:0030509	BMP signaling pathway	7	0.373516	SMAD1, TWSG1, BMP8A, BMPR1B, SMAD5, RUNX2, MAPK3
GO:0007264	small GTPase mediated signal transduction	10	0.373673	ARHGAP33, RAB6C, DOCK3, RASGEF1B, RAC2, RHOF, RASGRP1, RAPGEF3, RASGRP4, RAPGEF4
GO:0043330	response to exogenous dsRNA	4	0.374164	RFTN2, DDX58, TLR3, MAPK3
GO:0008015	blood circulation	4	0.374164	DLL4, ADORA2A, STAT1, HOXB2
GO:0001818	negative regulation of cytokine production	4	0.374164	TWSG1, RGCC, MERTK, HDAC9
GO:0016311	dephosphorylation	8	0.388554	PFKFB3, ARMT1, CILP, ATP1A2, HDHD2, LPIN1, LPIN3, DUSP13
GO:0090050	positive regulation of cell migration involved in sprouting angiogenesis	4	0.391937	KDR, GATA2, HDAC9, VEGFA
GO:0070507	regulation of microtubule cytoskeleton organization	4	0.391937	ATAT1, TPPP, MAPT, EFNA5
GO:0034612	response to tumor necrosis factor	4	0.391937	GGT5, ENDOG, GCH1, CXCL16
GO:0006656	phosphatidylcholine biosynthetic process	4	0.391937	ACHE, CHKB, LPIN1, LPIN3
GO:0006935	chemotaxis	10	0.392217	CCL24, LTB4R2, PTGDR2, RAC2, MACO1, PLA2G6, CXCL14, CCR3, TYMP, CXCL16
GO:0032930	positive regulation of superoxide anion generation	3	0.394136	ITGAM, CYBA, MAPT
GO:0016338	calcium-independent cell-cell adhesion via plasma membrane cell-adhesion molecules	3	0.394136	CLDN23, CLDN16, CLDN1
GO:0043651	linoleic acid metabolic process	3	0.394136	GSTM2, ELOVL5, ALOX12
GO:0019373	epoxygenase P450 pathway	3	0.394136	CYP2C9, CYP2C19, CYP4F12
GO:0002042	cell migration involved in sprouting angiogenesis	3	0.394136	KDR, ROBO1, VEGFA
GO:0035066	positive regulation of histone acetylation	3	0.394136	KAT2A, PPARGC1A, MAPK3
GO:0035567	non-canonical Wnt signaling pathway	3	0.394136	FZD1, SFRP1, FZD10
GO:0072657	protein localization to membrane	3	0.394136	SH3PXD2B, CAPN3, AGER
GO:0030865	cortical cytoskeleton organization	3	0.394136	EPB41L3, RAC2, RHOF
GO:0006414	translational elongation	3	0.394136	EEF1A1P5, EEF1A2, GTPBP2
GO:0061028	establishment of endothelial barrier	3	0.394136	ROBO4, PDE2A, RAPGEF3
GO:0045893	positive regulation of transcription, DNA-templated	46	0.397489	CDKN1C, INO80E, SMARCD3, FOXE1, MYRF, NOTCH4, ILK, GATA3, AHR, BRCA2, GATA1, NPAS2, ZXDA, MECOM, NFIL3, MDK, WBP2NL, MYB, TNNI2, CAPN3, PPARGC1A, SOX4, TRIM22, FZD1, KCNH2, NFE2, TFAP2B, DTX3L, IRX6, STAT1, NME2, NFATC2, PBX4, NR1D1, PARP9, SMAD5, RUNX2, LBHD1, AR, SFRP1, KAT2A, ARL2BP, IRF1, REL, UBE2V1, SKAP1
GO:0030178	negative regulation of Wnt signaling pathway	5	0.401125	SFRP1, NXN, CTNNBIP1, TRABD2B, NKD2
GO:0006654	phosphatidic acid biosynthetic process	5	0.401125	ABHD4, LIPI, PLA2G4B, GPAT3, LPIN1
GO:0010629	negative regulation of gene expression	23	0.404604	ACE, SLC24A3, SLC2A10, PLAG1, VDR, PLA2G3, ZBTB20, CNPY2, GATA2, PARP14, PARP9, ROBO1, AFF2, VEGFA, DLL4, SFRP1, CILP, REL, KDR, ZNF503, BAK1, MAPT, CRYAB
GO:0007283	spermatogenesis	31	0.40869	H2AX, SPEF2, BTG1, BRCA2, AURKC, DUSP13, CYP26B1, LRRC8A, TSNAXIP1, GAMT, GGT5, CNTD1, SPATA6L, SPAG8, ACE, CADM1, MST1, DLEC1, SEPTIN4, HSPA2, MERTK, ATAT1, AR, CATSPERB, ZGLP1, CCNYL1, MYCBPAP, PMFBP1, DZIP1, RAI14, ASF1B
GO:0033572	transferrin transport	4	0.409579	TFRC, TCIRG1, ATP6V0C, ATP6V1C2
GO:0001657	ureteric bud development	4	0.409579	SMAD1, SFRP1, RARB, SMAD5
GO:0060412	ventricular septum morphogenesis	4	0.409579	NOS3, SOX4, SAV1, ROBO1
GO:0030833	regulation of actin filament polymerization	4	0.409579	ARHGAP40, DAAM2, COTL1, PFN2
GO:0061337	cardiac conduction	4	0.409579	KCNH2, KCNIP2, KCNIP3, CACNA2D2
GO:0007154	cell communication	4	0.409579	SLC8A3, DLL4, GJB1, TRIP10
GO:0030182	neuron differentiation	12	0.410304	FZD1, NRBP2, NGRN, WNT2B, IRX6, SNPH, IRX3, OLIG2, FZD10, LHX4, HDAC9, RUNX2
GO:0032496	response to lipopolysaccharide	12	0.410304	GGT5, THBD, ACE, HPGD, GCH1, NOS3, ADM, IL12A, CSF2RB, CLDN1, PTGES, C2
GO:0007163	establishment or maintenance of cell polarity	5	0.415867	PARD6A, RAC2, FSCN2, RHOF, CAP2
GO:0044255	cellular lipid metabolic process	3	0.417107	CCDC71L, LPIN1, LPIN3
GO:0030225	macrophage differentiation	3	0.417107	IL15, CEBPE, VEGFA
GO:0005978	glycogen biosynthetic process	3	0.417107	PHKG1, NR1D1, PGM2L1
GO:0031641	regulation of myelination	3	0.417107	LGI4, RARB, TYMP
GO:0007204	positive regulation of cytosolic calcium ion concentration	12	0.418638	EDN2, GALR2, DLG4, P2RY1, TAC4, ADM, ITGAV, GATA2, PLA2G6, GATA1, CCR3, PIK3CG
GO:0048010	vascular endothelial growth factor receptor signaling pathway	6	0.418802	NCF2, FLT4, KDR, ITGAV, CYBA, VEGFA
GO:0051384	response to glucocorticoid	6	0.418802	GHR, MDK, ADM, ACSBG1, HNMT, AGXT
GO:1902476	chloride transmembrane transport	6	0.418802	ANO1, GABRP, ANO9, LRRC8A, APOL1, CFTR
GO:0010976	positive regulation of neuron projection development	10	0.420088	FZD1, CAMK1D, MDK, LRRC7, BDNF, ENC1, NME2, PLA2G3, DMD, ATP1B2
GO:0001933	negative regulation of protein phosphorylation	7	0.420136	RABGEF1, PARD6A, NNT, MICAL1, PIP5KL1, PPARGC1A, CDK5RAP3
GO:0009617	response to bacterium	9	0.420508	CFD, UPK1B, KLHL6, BNIP3, ERAP1, IFI44, LPL, TENT5A, FAM20A
GO:0000183	chromatin silencing at rDNA	4	0.42706	H4C8, H4-16, H3C6, H4C5
GO:0045880	positive regulation of smoothened signaling pathway	4	0.42706	FOXA1, SCUBE2, SFRP1, GAS8
GO:0031663	lipopolysaccharide-mediated signaling pathway	4	0.42706	SCARB1, NOS3, IL18, MAPK3
GO:0016310	phosphorylation	10	0.429372	CHKB, SGMS1, TPK1, ETNK2, RFK, CKMT1A, PIP5KL1, PGM2L1, PIK3CG, MAPK3
GO:0045785	positive regulation of cell adhesion	5	0.430525	EPHA4, MDK, ITGAV, IL12A, VEGFA
GO:0007517	muscle organ development	8	0.431238	CHKB, ADGRB1, CAPN3, ITGA7, DMD, MKX, CRYAB, SGCG
GO:0030514	negative regulation of BMP signaling pathway	6	0.43167	FZD1, SMAD1, TWSG1, SFRP1, BMPR1B, SMAD5
GO:0002053	positive regulation of mesenchymal cell proliferation	3	0.439628	STAT1, KDR, VEGFA
GO:0030031	cell projection assembly	3	0.439628	SCIN, RAC2, QRICH2
GO:0010460	positive regulation of heart rate	3	0.439628	EDN2, GCH1, ADM
GO:0010499	proteasomal ubiquitin-independent protein catabolic process	3	0.439628	PSMA6, ENC1, PSMB10
GO:0031018	endocrine pancreas development	3	0.439628	BAK1, SOX4, MNX1
GO:0010881	regulation of cardiac muscle contraction by regulation of the release of sequestered calcium ion	3	0.439628	GSTM2, DMD, ATP1A2
GO:2000311	regulation of AMPA receptor activity	3	0.439628	PRRT1, SHISA9, CNIH3
GO:0048714	positive regulation of oligodendrocyte differentiation	3	0.439628	MDK, OLIG2, ZNF365
GO:0097746	regulation of blood vessel diameter	3	0.439628	ACE, NOS3, P2RY1
GO:0042789	mRNA transcription from RNA polymerase II promoter	4	0.444354	SREBF1, EPAS1, VDR, TAF10
GO:0034605	cellular response to heat	5	0.445082	ANO1, PDCD6, HSPA6, TRPV1, MAPT
GO:0030148	sphingolipid biosynthetic process	5	0.445082	FA2H, CERS6, SGMS1, ELOVL5, PLPP2
GO:0030838	positive regulation of actin filament polymerization	5	0.445082	CCL24, BAIAP2L2, CDC42EP5, SNX9, PFN2
GO:0007601	visual perception	15	0.452339	CRB2, BBS1, LAMC3, EPAS1, PRCD, GUCA1B, MYO7A, CACNA1F, DLL4, MYO3B, RDH10, HSF4, RDH5, FSCN2, KIFC3
GO:0042060	wound healing	8	0.452454	PDGFRB, SPRR3, SCARB1, LOX, NOTCH4, EVPLL, MYOZ1, KRT6A
GO:0032922	circadian regulation of gene expression	6	0.457211	PER1, AHR, NR1D1, CSNK1E, PPARGC1A, NPAS2
GO:0043280	positive regulation of cysteine-type endopeptidase activity involved in apoptotic process	5	0.459523	NDUFA13, ACVR1C, PDCD6, ALOX12, CTSD
GO:0019233	sensory perception of pain	5	0.459523	ACE, P2RY1, POMK, PTGES, MAPK3
GO:0006352	DNA-templated transcription, initiation	4	0.461438	H4C8, TAF10, H4-16, H4C5
GO:0001975	response to amphetamine	4	0.461438	RGS17, ADORA2A, PPP1R1B, HDAC9
GO:0008643	carbohydrate transport	4	0.461438	SLC2A11, SLC2A10, PEA15, SLC2A5
GO:0030177	positive regulation of Wnt signaling pathway	4	0.461438	SFRP1, LGR6, ATP6V0C, ATP6V1C2
GO:0034383	low-density lipoprotein particle clearance	3	0.461662	SCARB1, SOAT1, LIPA
GO:0002052	positive regulation of neuroblast proliferation	3	0.461662	DMRTA2, SMARCD3, VEGFA
GO:0090023	positive regulation of neutrophil chemotaxis	3	0.461662	CAMK1D, MDK, RAC2
GO:0042098	T cell proliferation	3	0.461662	RASGRP1, PSMB10, PIK3CG
GO:0014850	response to muscle activity	3	0.461662	NPC1L1, CAPN3, PPARGC1A
GO:0007009	plasma membrane organization	3	0.461662	BAIAP2L2, FER1L4, A4GALT
GO:0061621	canonical glycolysis	3	0.461662	HK3, ALDOA, ENO3
GO:0007140	male meiosis	3	0.461662	CYP26B1, SPDYA, HSPA2
GO:0006302	double-strand break repair	8	0.463005	H2AX, H4C8, DTX3L, EME2, H4-16, BRCA2, PARP9, H4C5
GO:0050796	regulation of insulin secretion	6	0.469862	TFAP2B, CACNA2D2, TCIRG1, SYT7, RAPGEF3, RAPGEF4
GO:0002376	immune system process	5	0.473832	CADM1, IRF1, VSTM1, CD300LF, PSMB10
GO:0018108	peptidyl-tyrosine phosphorylation	10	0.475526	PDGFRB, EPHA4, EPHA6, EPHA10, FLT4, KDR, EIF2AK2, MERTK, FGFR1, MAP2K6
GO:0019722	calcium-mediated signaling	7	0.477676	POMC, EDN2, P2RY11, PTGDR2, PLA2G4B, LAT, CCR3
GO:0035094	response to nicotine	4	0.47829	GABBR1, GPX1, PPP1R1B, ATP1A2
GO:0001701	in utero embryonic development	15	0.481528	ENDOG, NXN, NOS3, HEG1, SLC30A1, GATA3, GATA1, VEGFA, AR, KAT2A, ADCY9, ETNK2, MAN2A1, RDH10, B9D1
GO:0055010	ventricular cardiac muscle tissue morphogenesis	3	0.483179	MYBPC3, TNNT2, TNNI1
GO:1900051	positive regulation of histone exchange	3	0.483179	H4C8, H4-16, H4C5
GO:0051899	membrane depolarization	3	0.483179	CACNB4, ADORA2A, BEST2
GO:0045332	phospholipid translocation	3	0.483179	ATP8A1, ATP8B1, ATP11C
GO:0060135	maternal process involved in female pregnancy	3	0.483179	DSG1, PLA2G6, APOL2
GO:0040029	regulation of gene expression, epigenetic	3	0.483179	GPX1, IFI16, H3C6
GO:0014066	regulation of phosphatidylinositol 3-kinase signaling	3	0.483179	CRNN, RASGRP1, MAPK3
GO:0042573	retinoic acid metabolic process	3	0.483179	CYP26B1, BCO2, CYP3A4
GO:0032755	positive regulation of interleukin-6 production	8	0.483961	IFIH1, IL1RL2, DDX58, LPL, ZBTB20, CYBA, AGER, TLR3
GO:0048013	ephrin receptor signaling pathway	7	0.488998	EPHA4, EPHA6, EPHA10, EFNA5, NGEF, DNM1, ANKS1B
GO:0030335	positive regulation of cell migration	18	0.491671	PDGFRB, CCL24, EPHA4, SEMA3C, ATP8A1, ILK, SEMA4G, F3, CLDN1, CXCL16, VEGFA, MMP14, MDK, PDGFD, KDR, GCNT2, ITGAV, LGR6
GO:0001501	skeletal system development	10	0.493776	CDKN1C, MMP14, VDR, SH3PXD2B, COL11A2, TLL1, BMPR1B, INHA, SOX4, FGFR1
GO:0051480	regulation of cytosolic calcium ion concentration	4	0.49489	CALB2, TRPC4, TMEM178A, TRPC1
GO:0045746	negative regulation of Notch signaling pathway	4	0.49489	DLL4, MMP14, CDK3, GATA2
GO:0006493	protein O-linked glycosylation	4	0.49489	POMK, GCNT3, ST8SIA6, LARGE2
GO:0071277	cellular response to calcium ion	7	0.50024	ENDOG, RASA4B, CPNE4, CAPN3, SYT8, SYT7, SYT17
GO:0006816	calcium ion transport	7	0.50024	SLN, TRPC4, VDR, TRPC1, ATP2A3, ATP2A1, CACNA1F
GO:0007266	Rho protein signal transduction	5	0.502	CNKSR1, CDC42EP5, EPS8L1, EPS8L2, CTNNAL1
GO:0045165	cell fate commitment	5	0.502	WNT2B, KDR, GATA3, GATA2, GATA1
GO:0045599	negative regulation of fat cell differentiation	5	0.502	CCDC85B, INSIG1, GPS2, GATA3, GATA2
GO:0016233	telomere capping	3	0.504154	H4C8, H4-16, H4C5
GO:0043113	receptor clustering	3	0.504154	LRRC7, DLG4, SAV1
GO:0034341	response to interferon-gamma	3	0.504154	CD40, GCH1, CXCL16
GO:0055074	calcium ion homeostasis	3	0.504154	TFAP2B, KDR, FAM20A
GO:0045954	positive regulation of natural killer cell mediated cytotoxicity	3	0.504154	CADM1, IL12A, RASGRP1
GO:0003007	heart morphogenesis	4	0.511222	MYBPC3, SYNPO2L, TBX19, VEGFA
GO:0006605	protein targeting	4	0.511222	RASSF9, AP1S3, HAP1, GABARAP
GO:0032465	regulation of cytokinesis	4	0.511222	PLK3, PRC1, BRCA2, AURKC
GO:0042594	response to starvation	4	0.511222	ADM, GPT, HMGCS2, PPARGC1A
GO:0001889	liver development	7	0.511394	CADM1, DDX39B, MAN2A1, ASNS, HMGCS2, CDK5RAP3, ASS1
GO:0008360	regulation of cell shape	11	0.514873	CCL24, CDC42EP5, EPB41L3, P2RY1, RAC2, S100A13, KDR, ITGA7, RHOF, ALDOA, VEGFA
GO:0045814	negative regulation of gene expression, epigenetic	5	0.515835	H4C8, RIF1, H4-16, H3C6, H4C5
GO:0019731	antibacterial humoral response	5	0.515835	H2BC7, H2BC6, ADM, CTSG, PLA2G6
GO:0014070	response to organic cyclic compound	5	0.515835	MMP14, SFRP1, KAT2A, BAK1, PTGES
GO:0006355	regulation of transcription, DNA-templated	64	0.517069	ZNF493, BTG1, HDAC10, GFI1, AHR, HIF3A, BRCA2, ZNF83, ZNF528, ZNF208, MYB, ZNF404, SLC39A8, MYBL2, PITX2, ZNF841, SOX4, TRIM22, ZNF10, PROX2, RUNX2, DMRTA2, KAT2A, ZNF92, ADORA2A, ZNF519, ZNF439, ZNF714, RARB, ZNF117, UBE2V1, ZNF554, ZNF431, ZNF233, ZNF430, USP13, L3MBTL1, ZNF273, PLAG1, NOTCH4, NFIL3, ZNF426, ZNF667, DMD, PPARGC1A, ZNF101, ZNF662, SMAD1, CDK11A, ZNF382, DENND4A, STAT1, MTERF4, N…
GO:0006813	potassium ion transport	6	0.519427	KCNJ5, KCNIP2, FXYD3, ATP1A2, ATP1B2, KCNAB3
GO:0034613	cellular protein localization	6	0.519427	ARMCX3, SEPTIN5, DMD, SEPTIN4, MYO7A, GAS8
GO:0060070	canonical Wnt signaling pathway	6	0.519427	FZD1, SFRP1, PORCN, WNT2B, FZD10, CSNK1E
GO:0055085	transmembrane transport	21	0.520056	ABCC3, SLC23A3, ABCB6, ATP8A1, SLC10A1, TAP1, ANO9, PSMB10, ANO1, SLC22A13, PSMA6, SLC22A14, GJB1, SLCO3A1, SLCO4A1, SPNS1, LRRC8D, LRRC8A, CFTR, SLC35E2A, ABCG2
GO:0007613	memory	7	0.522453	SLC8A3, HRH1, BDNF, PPP1R1B, MAPT, PLA2G6, SLC6A4
GO:0044458	motile cilium assembly	3	0.524568	DNAAF3, DMD, CC2D2A
GO:0045671	negative regulation of osteoclast differentiation	3	0.524568	SFRP1, TMEM178A, TLR3
GO:0045776	negative regulation of blood pressure	3	0.524568	GCH1, NOS3, FFAR3
GO:0030901	midbrain development	3	0.524568	SMAD1, KAT2A, CMA1
GO:2001238	positive regulation of extrinsic apoptotic signaling pathway	3	0.524568	TNFSF12, FADD, BCL2L14
GO:0042832	defense response to protozoan	3	0.524568	CD40, GBP2, GBP4
GO:0006281	DNA repair	19	0.525362	RTEL1, INO80E, RIF1, HDAC10, UHRF1, TREX2, CSNK1E, CHD1L, SIRT7, BRCA2, GTF2H4, RECQL4, EEPD1, MRNIP, HAUS7, EME2, NABP1, FBXO6, MUTYH
GO:0034080	CENP-A containing nucleosome assembly	4	0.52727	H4C8, H4-16, KNL1, H4C5
GO:0001756	somitogenesis	4	0.52727	CRB2, KAT2A, SEMA3C, TBX19
GO:1901998	toxin transport	4	0.52727	RAB43, BNIP3, ANTXR2, DNM1
GO:0030574	collagen catabolic process	4	0.52727	MMP14, MMP28, CTSD, CTSS
GO:0030890	positive regulation of B cell proliferation	4	0.52727	CD40, TFRC, CLCF1, NFATC2
GO:0015914	phospholipid transport	4	0.52727	SCARB1, ATP8A1, ATP8B1, C2CD2L
GO:0007399	nervous system development	26	0.530662	ACHE, GMFB, DOC2A, EFNA5, ROBO1, ACVR1C, MDK, BOC, ENC1, SMN2, ST8SIA4, BPNT1, NRTN, CAMK1D, BDNF, SSPOP, NAV1, NRG2, MERTK, VEGFA, GJB1, DLG4, NRG4, IGSF9B, NAIP, NGEF
GO:0033138	positive regulation of peptidyl-serine phosphorylation	7	0.533412	IL11, TFRC, BDNF, CD44, RAPGEF3, PFN2, VEGFA
GO:0007156	homophilic cell adhesion via plasma membrane adhesion molecules	12	0.533708	TRO, CD84, ROBO4, CADM1, PCDHGC5, CDHR1, CDHR2, VSTM2L, DSG1, CDH26, DSC1, ROBO1
GO:0042981	regulation of apoptotic process	17	0.535449	STAT1, NME2, SEPTIN4, FBXO10, TP53AIP1, TP53I3, LOX, PEA15, TNFAIP8L1, TNFRSF25, FADD, NLRP1, SGK1, BCL2L14, RBM10, NAIP, BCL2L15
GO:0050852	T cell receptor signaling pathway	13	0.535533	RNF31, BTNL9, ITK, FYB2, FYB1, GATA3, PSMB10, PSMA6, GRAP2, NFKBIZ, LCP2, LAT, SKAP1
GO:0016266	O-glycan processing	5	0.542948	GALNT5, GCNT1, GCNT3, MUC4, MUC21
GO:0045860	positive regulation of protein kinase activity	5	0.542948	MRNIP, SPDYA, LCP2, SNX9, LAT
GO:1990573	potassium ion import across plasma membrane	4	0.543021	KCNH2, KCNJ5, ATP1A2, ATP1B2
GO:0015701	bicarbonate transport	4	0.543021	HBA2, SLC39A8, HBA1, CFTR
GO:0090383	phagosome acidification	3	0.544407	TCIRG1, ATP6V0C, ATP6V1C2
GO:0071377	cellular response to glucagon stimulus	3	0.544407	ADCY9, ADCY4, ASS1
GO:0034620	cellular response to unfolded protein	3	0.544407	HSPA6, BAK1, HSPA2
GO:0035023	regulation of Rho protein signal transduction	3	0.544407	ARHGEF25, EPS8L1, EPS8L2
GO:0046329	negative regulation of JNK cascade	3	0.544407	PER1, MECOM, GPS2
GO:0042755	eating behavior	3	0.544407	ACE, ADORA2A, P2RY1
GO:0007584	response to nutrient	6	0.555262	TFRC, STAT1, HMGCS2, ASS1, SLC6A4, C2
GO:0032147	activation of protein kinase activity	6	0.555262	RGCC, STRADA, STRADB, SPDYA, GPRC5D, VEGFA
GO:0007368	determination of left/right symmetry	5	0.556209	DAAM2, PITX2, PCSK5, CC2D2A, GAS8
GO:0051402	neuron apoptotic process	4	0.558463	CASP7, GPX1, BNIP3, NLRP1
GO:0009725	response to hormone	4	0.558463	TUB, GPX1, SNRPN, NOS3
GO:0032570	response to progesterone	4	0.558463	SREBF1, CATSPER2, CATSPERB, DSG1
GO:0016055	Wnt signaling pathway	14	0.559094	WNT2B, NXN, CTNNBIP1, CSNK1E, CPZ, NKD2, PORCN, SFRP1, GRK5, DAAM2, AMOTL1, LGR6, CDK14, TRABD2B
GO:0043029	T cell homeostasis	3	0.563661	GPR174, FADD, TCIRG1
GO:0007422	peripheral nervous system development	3	0.563661	BDNF, ADGRB1, SLC5A3
GO:0007569	cell aging	3	0.563661	ILK, BRCA2, TBX2
GO:0007585	respiratory gaseous exchange	3	0.563661	MAN2A1, CSF2RB, HNMT
GO:0034113	heterotypic cell-cell adhesion	3	0.563661	CD200R1, ITGA7, ITGAV
GO:0051403	stress-activated MAPK cascade	3	0.563661	CRYAB, MAP2K6, MAPK3
GO:0031214	biomineral tissue development	3	0.563661	ECM1, WDR72, FAM20A
GO:0006611	protein export from nucleus	3	0.563661	NUP214, STRADA, STRADB
GO:1903672	positive regulation of sprouting angiogenesis	3	0.563661	SMAD1, S100A1, VEGFA
GO:0015908	fatty acid transport	3	0.563661	RBP7, FABP3, FABP12
GO:0007129	synapsis	3	0.563661	STAG3, ANKRD31, SIRT7
GO:0014068	positive regulation of phosphatidylinositol 3-kinase signaling	7	0.565622	PDGFRB, PDGFD, IL18, KDR, PIK3CG, FGFR1, VEGFA
GO:0001558	regulation of cell growth	6	0.566911	CDK11A, EGLN2, EPB41L3, PTCH2, SGK1, IL17RB
GO:0001570	vasculogenesis	5	0.569259	HEG1, KDR, ADM, ITGAV, VEGFA
GO:0045665	negative regulation of neuron differentiation	5	0.569259	IRX3, DMD, OLIG2, RAP1GAP, SLC6A4
GO:0001755	neural crest cell migration	4	0.573586	KITLG, SEMA3C, NRTN, SEMA4G
GO:0002062	chondrocyte differentiation	4	0.573586	WNT2B, COL11A2, CCN3, RUNX2
GO:1902895	positive regulation of pri-miRNA transcription from RNA polymerase II promoter	4	0.573586	SREBF1, SMAD1, GATA3, GATA2
GO:0097711	ciliary basal body docking	7	0.576119	NEDD1, TUBA1A, HAUS7, CEP72, B9D1, CSNK1E, CC2D2A
GO:0007565	female pregnancy	7	0.576119	OVGP1, THBD, ACE, COL16A1, HPGD, UCP2, ADM
GO:0007005	mitochondrion organization	7	0.576119	ARMCX3, CXADR, EPAS1, MAN2A1, NOS3, VPS13C, PPARGC1A
GO:0030183	B cell differentiation	6	0.578402	ADGRG3, IL11, CLCF1, GPS2, TCIRG1, HDAC9
GO:0042127	regulation of cell proliferation	11	0.581171	BEX4, FA2H, TFAP2B, EGLN3, STAT1, INHA, SGK1, TBX19, BRICD5, IL9R, SAV1
GO:0000278	mitotic cell cycle	10	0.581824	NUP214, PLK3, TUBB2B, RAB6C, CDK11A, TUBB2A, TUBA1A, CLTCL1, MYB, MYBL2
GO:0030534	adult behavior	3	0.582322	SEPTIN5, SLITRK5, TPGS1
GO:0031069	hair follicle morphogenesis	3	0.582322	FOXQ1, FOXE1, TGM3
GO:0060612	adipose tissue development	3	0.582322	SH3PXD2B, HMGCS2, PPARGC1A
GO:0042327	positive regulation of phosphorylation	3	0.582322	AR, ILK, VEGFA
GO:0000083	regulation of transcription involved in G1/S transition of mitotic cell cycle	3	0.582322	DHFR, GFI1, CDK14
GO:0000387	spliceosomal snRNP assembly	3	0.582322	SMN2, GEMIN7, SNRPGP15
GO:0050728	negative regulation of inflammatory response	9	0.582825	MFHAS1, RABGEF1, FNDC4, ADORA2A, IL2RA, GPS2, CCN3, GATA3, NR1D1
GO:0007596	blood coagulation	13	0.587905	NFE2, PROZ, GATA3, GATA2, GP6, F3, GATA1, THBD, EHD2, ADORA2A, IRF1, MICAL1, H3C6
GO:0007346	regulation of mitotic cell cycle	4	0.588381	CDKN1C, CDK11A, NEK6, CDK5RAP3
GO:0043647	inositol phosphate metabolic process	4	0.588381	GALR2, ITPKA, PLD4, NUDT3
GO:0051603	proteolysis involved in cellular protein catabolic process	4	0.588381	PSMA6, FAP, CTSS, PSMB10
GO:0006342	chromatin silencing	4	0.588381	H2AX, H2AW, H2AC8, H2AC20
GO:0032956	regulation of actin cytoskeleton organization	6	0.589728	PDGFRB, RAC2, ILK, FZD10, RHOF, EFNA5
GO:0030522	intracellular receptor signaling pathway	6	0.589728	SREBF1, EEPD1, AR, GPS2, AHR, NR1D1
GO:0006367	transcription initiation from RNA polymerase II promoter	10	0.590252	AR, HDAC10, VDR, TAF10, NOTCH4, RARB, NR1D1, HDAC9, GTF2H4, PPARGC1A
GO:0045471	response to ethanol	9	0.591746	SREBF1, GABBR1, HPGD, SLC10A1, GGH, GATA3, BAK1, HMGCS2, CLDN1
GO:0016477	cell migration	17	0.593712	PDGFRB, BTG1, FOXE1, LAMC3, NFATC2, RHOF, PARP9, MERTK, PIK3CG, SH3D21, PSTPIP2, KDR, ITGAV, IL12A, FSCN2, CD44, FGFR1
GO:0007254	JNK cascade	5	0.594704	CDC42EP5, STRADB, GPS2, UBE2V1, TLR3
GO:0001523	retinoid metabolic process	5	0.594704	RDH10, RDH5, LPL, BCO2, PLB1
GO:0032731	positive regulation of interleukin-1 beta production	5	0.594704	IFI16, USP50, LPL, NLRP1, AGER
GO:0007200	phospholipase C-activating G-protein coupled receptor signaling pathway	5	0.594704	ANO1, HRH1, P2RY11, GALR2, P2RY1
GO:0009058	biosynthetic process	3	0.600387	AADAT, GPT, ACCS
GO:0002218	activation of innate immune response	3	0.600387	ZNFX1, IFI16, STING1
GO:0030866	cortical actin cytoskeleton organization	3	0.600387	FHOD3, EHD2, EPB41L3
GO:0006665	sphingolipid metabolic process	3	0.600387	FADS3, SERINC2, SERINC5
GO:0007017	microtubule-based process	3	0.600387	TUBB2B, TUBB2A, TUBA1A
GO:1903955	positive regulation of protein targeting to mitochondrion	3	0.600387	RNF31, ABLIM3, RAC2
GO:0071805	potassium ion transmembrane transport	9	0.600572	KCNH2, SLC9A3, SLC9A5, SLC24A3, KCNT1, KCNIP3, KCNC3, ATP1A2, KCNAB3
GO:0002224	toll-like receptor signaling pathway	4	0.602842	UNC93B1, S100A1, CTSS, TLR3
GO:0021762	substantia nigra development	4	0.602842	ZNF430, S100A1, SYNGR3, ENO3
GO:0003151	outflow tract morphogenesis	4	0.602842	FZD1, ILK, TBX2, VEGFA
GO:0030282	bone mineralization	4	0.602842	CLEC3B, SLC24A3, LOX, FBXL15
GO:0010718	positive regulation of epithelial to mesenchymal transition	4	0.602842	CRB2, RGCC, MDK, GCNT2
GO:0042552	myelination	4	0.602842	SLC8A3, ACSBG1, OLIG2, SERINC5
GO:0007157	heterophilic cell-cell adhesion via plasma membrane cell adhesion molecules	4	0.602842	CRB2, LGALS7B, CXADR, CADM1
GO:0035690	cellular response to drug	5	0.607086	KCNH2, TFRC, SLC10A1, PDE2A, TLR3
GO:0006879	cellular iron ion homeostasis	5	0.607086	HPX, ABCB6, TFRC, FTH1, ABCG2
GO:0045892	negative regulation of transcription, DNA-templated	37	0.60868	CDKN1C, L3MBTL1, NDUFA13, FOXE1, CEBPD, HDAC10, GFI1, GATA3, AHR, IKZF1, HDAC9, MECOM, IFI16, NFIL3, CCDC85B, MYB, CAPN3, ZNF503, TRIM22, SAMD11, FZD1, TFAP2B, PCGF6, PHC1, FOXD1, ATP8B1, VDR, NR1D1, PARP14, RUNX2, TBX2, PER1, SFRP1, IRF1, ZNF219, NOSTRIN, CRYAB
GO:0008544	epidermis development	6	0.611869	EDAR, SPRR3, KRTAP5-9, COL7A1, EVPLL, SPRR2B
GO:0045727	positive regulation of translation	6	0.611869	DDX39B, RPL26, PASK, SOX4, LARP6, MAPK3
GO:0050830	defense response to Gram-positive bacterium	8	0.612503	H2BC7, H2BC6, ADM, CTSG, IL12A, GBP2, GBP4, KRT6A
GO:0008283	cell proliferation	10	0.615043	USP13, KAT2A, CDK3, IL18, POC1B, CSPG4, BAK1, LIPA, CDK5RAP3, RASGRP4
GO:0008344	adult locomotory behavior	4	0.616963	CSTB, LGI4, SNCG, ATP1A2
GO:0001707	mesoderm formation	3	0.617856	CRB2, TWSG1, TBX19
GO:0045931	positive regulation of mitotic cell cycle	3	0.617856	FOXA1, ASNS, BRCA2
GO:2000310	regulation of NMDA receptor activity	3	0.617856	LRRC7, DLG4, PPARGC1A
GO:0032007	negative regulation of TOR signaling	3	0.617856	ENDOG, PDCD6, TNFAIP8L1
GO:0048008	platelet-derived growth factor receptor signaling pathway	3	0.617856	PDGFRB, PDGFD, CSPG4
GO:0007507	heart development	14	0.622027	CXADR, HEG1, MTERF4, ADM, PCSK5, HDAC9, CASP7, KAT2A, LOX, SH3PXD2B, BORCS8, DZIP1, CC2D2A, SOX4
GO:0019216	regulation of lipid metabolic process	6	0.622675	HELZ2, SREBF1, SMARCD3, BCL11B, GPS2, NR1D1
GO:0043086	negative regulation of catalytic activity	8	0.630715	SOCS1, GMFB, SLN, PHACTR2, SSPOP, GPS2, MYOZ1, PARP9
GO:0001649	osteoblast differentiation	8	0.630715	SFRP1, GABBR1, LOX, COL11A2, SIRT7, BMPR1B, RUNX2, MAP2K6
GO:0000723	telomere maintenance	4	0.63074	RECQL4, RTEL1, RIF1, ZNF365
GO:0001932	regulation of protein phosphorylation	4	0.63074	SOCS1, LOX, SESN2, PIK3CG
GO:0042149	cellular response to glucose starvation	4	0.63074	IFI16, SESN2, ASNS, UPP1
GO:0006974	cellular response to DNA damage stimulus	17	0.630782	H2AX, PLK3, EGLN3, ARMT1, RIF1, DTX3L, NFATC2, CHD1L, SIRT7, MAPK15, NPAS2, MRNIP, CDK3, SPDYA, NABP1, SGK1, MAPK3
GO:0044267	cellular protein metabolic process	10	0.631134	NAPSA, ADORA2A, MXRA8, VWA1, CTSG, D2HGDH, CSF2RB, LTA4H, MSLN, APOL1
GO:0007224	smoothened signaling pathway	5	0.631142	PTCH2, BOC, B9D1, DZIP1, CC2D2A
GO:0043087	regulation of GTPase activity	6	0.633298	EPHA4, RASA4B, ARHGAP27, EFNA5, RAP1GAP, NGEF
GO:0050769	positive regulation of neurogenesis	3	0.634732	ACE, MAN2A1, HAP1
GO:0044344	cellular response to fibroblast growth factor stimulus	3	0.634732	DLL4, SFRP1, CD44
GO:1905606	regulation of presynapse assembly	3	0.634732	FZD1, LRFN3, SLITRK5
GO:0045648	positive regulation of erythrocyte differentiation	3	0.634732	STAT1, GATA2, GATA1
GO:0045737	positive regulation of cyclin-dependent protein serine/threonine kinase activity	3	0.634732	RGCC, SPDYA, CCNYL1
GO:0003281	ventricular septum development	3	0.634732	HEG1, PDE2A, GATA3
GO:0010803	regulation of tumor necrosis factor-mediated signaling pathway	3	0.634732	RNF31, SPPL2A, FADD
GO:0060828	regulation of canonical Wnt signaling pathway	3	0.634732	DAAM2, CCNYL1, CDK14
GO:0015698	inorganic anion transport	3	0.634732	ABCC3, LRRC8D, SLC39A8
GO:0032480	negative regulation of type I interferon production	3	0.634732	IFIH1, DDX58, UBE2L6
GO:0048705	skeletal system morphogenesis	3	0.634732	SPEF2, COL11A2, FGFR1
GO:0009611	response to wounding	5	0.642809	MDK, ADORA3, TMPRSS4, ADM, AGER
GO:0006338	chromatin remodeling	9	0.643205	FOXA1, CECR2, KAT2A, INO80E, SMARCD3, MYB, PABPC1L, GATA3, CHD1L
GO:0001817	regulation of cytokine production	4	0.64417	BTNL9, SOCS1, GATA3, LITAF
GO:0035019	somatic stem cell population maintenance	4	0.64417	SFRP1, EPAS1, GATA2, SOX4
GO:0007162	negative regulation of cell adhesion	4	0.64417	EPHA4, MDK, PDE3B, MUC21
GO:0051091	positive regulation of sequence-specific DNA binding transcription factor activity	8	0.648435	FZD1, FOXA1, RGCC, STING1, DDX58, PPARGC1A, TRIM22, SAV1
GO:0032212	positive regulation of telomere maintenance via telomerase	3	0.651017	PKIB, MAPK15, MAPK3
GO:0051973	positive regulation of telomerase activity	3	0.651017	PKIB, MAPK15, MAPK3
GO:0051085	chaperone mediated protein folding requiring cofactor	3	0.651017	ST13P5, HSPA6, HSPA2
GO:0051482	positive regulation of cytosolic calcium ion concentration involved in phospholipase C-activating G-protein coupled signaling pathway	3	0.651017	GPR174, GPR17, GPR65
GO:0030010	establishment of cell polarity	3	0.651017	CRB2, TCIRG1, MPP7
GO:0045773	positive regulation of axon extension	3	0.651017	ILK, MAPT, NTN1
GO:0010498	proteasomal protein catabolic process	3	0.651017	PSMA6, NR1D1, PSMB10
GO:0046579	positive regulation of Ras protein signal transduction	3	0.651017	KITLG, RASGRP1, RASGRP4
GO:0070059	intrinsic apoptotic signaling pathway in response to endoplasmic reticulum stress	3	0.651017	ATP2A3, ATP2A1, BAK1
GO:0007202	activation of phospholipase C activity	3	0.651017	ITK, BDNF, RASGRP4
GO:0006955	immune response	30	0.651884	SEMA3C, PTGDR2, GPR65, LY75, CFP, CXCL14, CTSS, IL1RL1, NFIL3, FTH1, IL12A, IL36RN, CTSG, GBP2, CCR3, TRIM22, CCL24, HLA-H, FYB1, IL15, TNFSF12, IL18, HLA-B, IFI44, TAPBP, IL2RA, IGHE, LCP2, MS4A2, LAT
GO:0000902	cell morphogenesis	6	0.653988	VDR, STRADB, ILK, LIPA, PSMB10, CAP2
GO:0090630	activation of GTPase activity	8	0.657104	TBC1D3K, ARHGEF15, SGSM3, GPR65, ARHGAP25, RASGRP1, RAP1GAP, NGEF
GO:0043966	histone H3 acetylation	4	0.65725	PER1, KAT2A, TAF10, BRCA2
GO:0045600	positive regulation of fat cell differentiation	4	0.65725	CCDC71L, SFRP1, LPL, SAV1
GO:2000300	regulation of synaptic vesicle exocytosis	4	0.65725	ADORA2A, P2RY1, SEPTIN5, PFN2
GO:0007605	sensory perception of sound	10	0.6622	TUB, TMIE, GPX1, MYO3B, USH1G, ATP8B1, COL11A2, LHFPL5, EPS8L2, MYO7A
GO:0007018	microtubule-based movement	6	0.664048	DNAH1, KIFC2, KIF5A, STARD9, KIFC3, KIF17
GO:0010977	negative regulation of neuron projection development	5	0.665404	RTN4R, STX1B, EPHA4, GFI1, ZNF365
GO:0048239	negative regulation of DNA recombination at telomere	3	0.666719	H4C8, H4-16, H4C5
GO:0002027	regulation of heart rate	3	0.666719	EPAS1, RANGRF, DMD
GO:0021510	spinal cord development	3	0.666719	VIT, PLXDC1, SOX4
GO:1901381	positive regulation of potassium ion transmembrane transport	3	0.666719	KCNH2, KCNJ5, GABBR1
GO:0009888	tissue development	3	0.666719	LAMC3, NTN5, NTN1
GO:0042113	B cell activation	3	0.666719	CD40, HDAC9, RASGRP1
GO:0007015	actin filament organization	9	0.6675	SH3D21, TMOD4, RAC2, MYO7A, RHOF, ALDOA, MYO1H, ARHGAP25, SHROOM4
GO:0006487	protein N-linked glycosylation	4	0.66998	KRTCAP2, MGAT3, SLC39A8, MGAT2
GO:0031667	response to nutrient levels	4	0.66998	KAT2A, ACE, SLC10A1, CYBA
GO:0005975	carbohydrate metabolic process	11	0.67218	OVGP1, GCKR, GUSBP11, PHKG1, MAN2A1, B3GAT2, GCNT3, SLC2A3, MAN1A1, SLC2A5, RENBP
GO:0071347	cellular response to interleukin-1	6	0.673916	CCL24, SFRP1, CD40, NR1D1, GBP2, GBP3
GO:0006303	double-strand break repair via nonhomologous end joining	5	0.676328	H2AX, H4C8, RIF1, H4-16, H4C5
GO:0060326	cell chemotaxis	5	0.676328	PDGFRB, LOX, CCN3, CXCL14, CCR3
GO:0010628	positive regulation of gene expression	32	0.676403	SLC24A3, SGMS1, TFRC, PLAG1, CEBPE, ALOX12, GATA2, SLC6A4, ROBO1, DLL4, CYP26B1, NFIL3, PPARGC1A, FGF22, MAPK3, LGALS7B, SMAD1, FOXD1, SLC2A10, DDX58, NOS3, VDR, MST1, PDE2A, NFATC2, F3, RUNX2, VEGFA, EDAR, AR, RGCC, TLR3
GO:0009953	dorsal/ventral pattern formation	3	0.681845	FBXL15, HOXB2, BMPR1B
GO:2000352	negative regulation of endothelial cell apoptotic process	3	0.681845	KDR, GATA3, GATA2
GO:0006641	triglyceride metabolic process	3	0.681845	GPX1, INSIG1, LPL
GO:0008380	RNA splicing	12	0.688106	RBM38, MBNL2, SNRPN, DDX39B, PRPF3, SMN2, ARL6IP4, THOC3, PPARGC1A, RBM10, SUGP2, AFF2
GO:0008104	protein localization	9	0.690773	TAMALIN, CCDC68, WNK4, MGAT3, NBEAL1, HAP1, TNS4, AGXT, ACOT4
GO:1990000	amyloid fibril formation	6	0.693068	H4C8, H4-16, UBE2L6, MAPT, H3C6, H4C5
GO:0043484	regulation of RNA splicing	4	0.69439	RBM38, MBNL2, CCNL2, AFF2
GO:0045747	positive regulation of Notch signaling pathway	4	0.69439	DLL4, NOS3, NOTCH4, CCN3
GO:0031397	negative regulation of protein ubiquitination	4	0.69439	NXN, ADGRB1, SIRT7, SOX4
GO:0048015	phosphatidylinositol-mediated signaling	4	0.69439	PDGFRB, PI4KAP1, PIK3CG, FGFR1
GO:0045907	positive regulation of vasoconstriction	3	0.696404	HRH1, ACE, SMTNL2
GO:0010975	regulation of neuron projection development	3	0.696404	SFRP1, GATA3, ZNF365
GO:0071300	cellular response to retinoic acid	5	0.697425	NDUFA13, CYP26B1, MYB, FZD10, SLC6A4
GO:0007010	cytoskeleton organization	9	0.705704	CCL24, CECR2, MDK, PSTPIP2, MICAL1, EPB41L3, ZNF135, CAP2, KRT6A
GO:0043434	response to peptide hormone	4	0.706073	BTG1, STAT1, LTA4H, TRPV1
GO:0034446	substrate adhesion-dependent cell spreading	4	0.706073	LAMC3, ILK, ITGAV, MERTK
GO:0002862	negative regulation of inflammatory response to antigenic stimulus	13	0.70875	GGT5, GPR17, VIPR1, CD163, P2RY11, GPX1, ADCY4, ADM, CRHR2, POMC, ADCY9, ADORA2A, MC5R
GO:0070371	ERK1 and ERK2 cascade	3	0.710407	KDR, ITGAV, MAPK3
GO:0045109	intermediate filament organization	3	0.710407	BFSP1, KRT35, KRT40
GO:0014065	phosphatidylinositol 3-kinase signaling	3	0.710407	GATA3, PEAR1, PIK3CG
GO:0030855	epithelial cell differentiation	6	0.711436	FZD1, UPK1B, CDHR2, KRT35, KRT40, VEGFA
GO:0033209	tumor necrosis factor-mediated signaling pathway	8	0.714068	EDAR, PSMA6, CD40, STAT1, TNFSF12, ILK, TNFRSF25, PSMB10
GO:0006351	transcription, DNA-templated	7	0.716312	SMAD1, POLR2J2, ABLIM3, PLAG1, PPP1R1B, SLC39A8, MAPK3
GO:0071345	cellular response to cytokine stimulus	4	0.71741	CRNN, IL1RL2, STAT1, TCIRG1
GO:0019058	viral life cycle	6	0.720324	NUP214, H4C8, CEBPD, H4-16, PCSK5, H4C5
GO:0007269	neurotransmitter secretion	3	0.723865	SNPH, STXBP1, LIN7C
GO:0006096	glycolytic process	3	0.723865	HK3, ALDOA, ENO3
GO:0031333	negative regulation of protein complex assembly	3	0.723865	STXBP1, CTNNBIP1, CRYAB
GO:0061098	positive regulation of protein tyrosine kinase activity	3	0.723865	EPHA4, ACE, DLG4
GO:0097421	liver regeneration	3	0.723865	UCP2, SRSF5, CLDN1
GO:0000186	activation of MAPKK activity	3	0.723865	GADD45B, EIF2AK2, MAPK3
GO:0006892	post-Golgi vesicle-mediated transport	4	0.728405	BLOC1S1, FTH1, AP1S3, CLVS1
GO:0030308	negative regulation of cell growth	8	0.729115	SFRP1, NDUFA13, BTG1, CCDC85B, SESN2, ST20, CCN3, CRYAB
GO:0010468	regulation of gene expression	15	0.733797	SLC10A1, TAF10, TMPRSS4, AHR, TCIRG1, TAPBP, AFF2, CRNN, STX1B, LOX, PCBP1, NFKBIZ, GNB3, CCN3, TRIM22
GO:0000226	microtubule cytoskeleton organization	8	0.73643	TUBB2B, TUBB2A, TUBA1A, PRC1, CCDC170, MAPT, EML1, GABARAP
GO:0070555	response to interleukin-1	3	0.73679	GHR, CYBA, HNMT
GO:0090398	cellular senescence	3	0.73679	H2AX, MAP2K6, TBX2
GO:0007032	endosome organization	3	0.73679	ALS2CL, USP50, DNM1
GO:0006956	complement activation	6	0.73751	CFD, RGCC, C8G, CFH, CFP, C2
GO:0009952	anterior/posterior pattern specification	6	0.73751	CTNNBIP1, HOXC4, HOXB2, HES2, PCSK5, HOXA4
GO:0045666	positive regulation of neuron differentiation	6	0.73751	FOXA1, IRX3, NAP1L2, DMD, GATA2, FGFR1
GO:0006310	DNA recombination	5	0.745779	RECQL4, RTEL1, INO80E, ENDOG, EME2
GO:0042593	glucose homeostasis	7	0.747706	FOXA1, POMC, TFAP2B, GCKR, SESN2, DHPS, SOX4
GO:0007566	embryo implantation	3	0.749195	TRO, MST1, PCSK5
GO:0001895	retina homeostasis	3	0.749195	CRB2, POC1B, ATP1B2
GO:1990090	cellular response to nerve growth factor stimulus	3	0.749195	KAT2A, TRPV1, MAPT
GO:0090307	mitotic spindle assembly	3	0.749195	KIFC2, MYBL2, MZT1
GO:0015721	bile acid and bile salt transport	3	0.749195	ABCC3, ATP8B1, SLC10A1
GO:0071466	cellular response to xenobiotic stimulus	4	0.749384	KCNH2, TFRC, SLC10A1, TLR3
GO:0022900	electron transport chain	4	0.749384	NDUFA13, NCF2, NDUFA4L2, CYBA
GO:0042475	odontogenesis of dentin-containing tooth	4	0.749384	EDAR, BCL11B, ADM, RUNX2
GO:0031424	keratinization	12	0.749604	SPRR3, KRTAP5-9, KRT79, KRT35, KRT78, DSG1, KRT6C, SPRR2B, DSC1, KRT40, TGM3, KRT6A
GO:0007268	chemical synaptic transmission	16	0.750017	GABRP, DOC2A, KCNIP2, TPGS1, GABARAP, HRH1, OMP, CACNB4, DLG4, KIF5A, SLITRK5, SNCG, MYCBPAP, DLGAP1, HAP1, BSN
GO:0032729	positive regulation of interferon-gamma production	5	0.754706	IL18, IL12A, FADD, RASGRP1, TLR3
GO:0031124	mRNA 3'-end processing	4	0.759375	DDX39B, THOC3, SRSF5, U2AF1L4
GO:0051965	positive regulation of synapse assembly	4	0.759375	BDNF, ADGRB1, SLITRK5, EFNA5
GO:0010951	negative regulation of endopeptidase activity	9	0.760624	CRB2, CSTB, CSTA, SPINK8, SPINK7, COL7A1, PAPLN, FETUB, RENBP
GO:0007076	mitotic chromosome condensation	3	0.761093	H4C8, H4-16, H4C5
GO:0016358	dendrite development	3	0.761093	FLRT1, NTN5, NTN1
GO:0010942	positive regulation of cell death	3	0.761093	UCP2, HBA2, HBA1
GO:0048488	synaptic vesicle endocytosis	3	0.761093	SNCG, SYT8, DNM1
GO:0048704	embryonic skeletal system morphogenesis	3	0.761093	HOXC4, HOXB2, HOXA4
GO:0050680	negative regulation of epithelial cell proliferation	4	0.769042	CDKN1C, AR, SFRP1, SAV1
GO:1901215	negative regulation of neuron death	4	0.769042	GHR, CD200R1, REL, PPARGC1A
GO:0060964	regulation of gene silencing by miRNA	5	0.771831	NUP214, H4C8, H4-16, H3C6, H4C5
GO:0001843	neural tube closure	5	0.771831	CECR2, KAT2A, CDK20, ADM, CC2D2A
GO:0019082	viral protein processing	3	0.772499	MAN2A1, MGAT2, PARP9
GO:0002088	lens development in camera-type eye	3	0.772499	WNT2B, GATA3, CRYAB
GO:0006357	regulation of transcription from RNA polymerase II promoter	104	0.77784	FOXA1, ZNF692, GFI1, ZBTB20, IKZF1, AHR, FOXQ1, ZXDA, SPIC, ZNF83, ZNF208, CCNL2, PITX2, ZNF841, MNX1, HOXA4, IFRD1, ZFP2, ZBTB32, ZNF10, RUNX2, AR, ZNF92, ZNF439, ZNF714, HOXB2, ZNF555, ZNF554, ZNF430, ZNF273, EPAS1, GATA3, GATA2, GATA1, NPAS2, NHLH1, ZBED2, HOXC4, ZNF426, ZNF667, ZSCAN18, ZNF662, TFAP2B, NFE2, SMAD1, BCL11B, ZNF382, NFATC2, PBX4, SMAD5, ZNF419, SP4, ZNF418, REL, ZNF416, NFE2L3,…
GO:0060395	SMAD protein signal transduction	4	0.77839	SMAD1, BMP8A, INHA, SMAD5
GO:0006006	glucose metabolic process	4	0.77839	TFAP2B, H6PD, GDPGP1, PGM2L1
GO:0010389	regulation of G2/M transition of mitotic cell cycle	5	0.780034	NEDD1, TUBA1A, HAUS7, CEP72, CSNK1E
GO:0034976	response to endoplasmic reticulum stress	5	0.780034	TMTC3, ATP2A1, PLA2G6, CDK5RAP3, CFTR
GO:0038095	Fc-epsilon receptor signaling pathway	10	0.781622	ITK, PSMA6, GRAP2, NFATC2, IGHE, LCP2, MS4A2, LAT, PSMB10, MAPK3
GO:0006979	response to oxidative stress	7	0.783309	MMP14, BTG1, GPX1, GPX3, NCOA7, EPX, NEIL1
GO:0007339	binding of sperm to zona pellucida	3	0.783427	OVGP1, FETUB, ALDOA
GO:0043507	positive regulation of JUN kinase activity	3	0.783427	EPHA4, FZD10, AGER
GO:0006865	amino acid transport	3	0.783427	SLC43A2, SLC6A15, SLC1A5
GO:0050679	positive regulation of epithelial cell proliferation	4	0.787423	SFRP1, NME2, CYP7B1, VEGFA
GO:0030030	cell projection organization	4	0.787423	ILK, B9D1, HAP1, KIF17
GO:0032757	positive regulation of interleukin-8 production	4	0.787423	DDX58, FADD, F3, TLR3
GO:0008543	fibroblast growth factor receptor signaling pathway	5	0.788002	FLRT1, FGF22, FGFR1, MAPK3, TBX2
GO:0001654	eye development	3	0.79389	SH3PXD2B, PBX4, BMPR1B
GO:0010212	response to ionizing radiation	3	0.79389	H2AX, MRNIP, NABP1
GO:0006094	gluconeogenesis	3	0.79389	ALDOA, PPARGC1A, ENO3
GO:0070374	positive regulation of ERK1 and ERK2 cascade	13	0.795462	PDGFRB, CCL24, FLT4, RASGRP1, AGER, VEGFA, MFHAS1, PDGFD, P2RY1, KDR, GCNT2, CD44, MAPK3
GO:0042752	regulation of circadian rhythm	4	0.796149	PER1, NR1D1, CSNK1E, PPARGC1A
GO:0000086	G2/M transition of mitotic cell cycle	8	0.801993	NEDD1, PLK3, TUBA1A, HAUS7, CEP72, FBXL15, CSNK1E, CDK14
GO:0009408	response to heat	3	0.803904	CRNN, NOS3, HSPA2
GO:0007416	synapse assembly	4	0.804574	ACHE, BDNF, MAPT, BSN
GO:0060021	palate development	4	0.804574	INSIG1, COL11A2, CDK20, TBX2
GO:0006406	mRNA export from nucleus	6	0.811857	NUP214, DDX39B, DDX25, THOC3, SRSF5, U2AF1L4
GO:0009791	post-embryonic development	4	0.812704	SEMA3C, ETNK2, HEG1, GATA3
GO:0008542	visual learning	3	0.813483	HRH1, PPP1R1B, ATP1A2
GO:0019882	antigen processing and presentation	3	0.813483	HLA-B, CTSS, RAB8B
GO:0009968	negative regulation of signal transduction	3	0.813483	RGS18, RGS17, RGS11
GO:0006749	glutathione metabolic process	3	0.813483	GSTM3, GSTM2, GPX1
GO:0050900	leukocyte migration	11	0.814898	THBD, CD84, ITGAM, CXADR, ITGA7, SLC16A8, ITGAV, ATP1B2, GP6, MERTK, CD44
GO:0030307	positive regulation of cell growth	5	0.817583	MMP14, SFRP1, H3-5, CYBA, CXCL16
GO:0032259	methylation	6	0.818269	GAMT, ARMT1, FAM86B2, AMT, FAM86B1, HNMT
GO:0050776	regulation of immune response	12	0.820999	HLA-H, CD200R1, CD40, CXADR, PIANP, CLEC2B, IRF1, SPPL2A, HLA-B, CD300LF, LAIR1, TAPBP
GO:0051781	positive regulation of cell division	3	0.822641	MDK, PDGFD, VEGFA
GO:0030512	negative regulation of transforming growth factor beta receptor signaling pathway	5	0.824424	SPRED3, SLC2A10, PEG10, ADAMTSL2, IL17RD
GO:0007179	transforming growth factor beta receptor signaling pathway	6	0.824505	SMAD1, TWSG1, PARD6A, HPGD, GCNT2, SMAD5
GO:0007030	Golgi organization	7	0.826567	RAB43, GOLGA8B, SPTBN5, ATP8B1, KIFC3, TMED7, GOLGA8A
GO:0043627	response to estrogen	4	0.828105	PDGFRB, GSTM3, MMP14, GATA3
GO:0032715	negative regulation of interleukin-6 production	4	0.828105	RABGEF1, CD84, CD200R1, IL36RN
GO:0060271	cilium assembly	13	0.831115	BBS1, CFAP70, PLA2G3, ATAT1, EHD2, ABLIM3, TTLL3, RAB23, POC1B, B9D1, RAB17, DZIP1, CC2D2A
GO:0021549	cerebellum development	3	0.831394	FAIM2, HAP1, PPARGC1A
GO:0007040	lysosome organization	3	0.831394	TMEM106B, MYO7A, CLVS1
GO:0050821	protein stabilization	11	0.833351	USP13, EPHA4, STXBP1, DSG1, ATP1B2, CRYAB, PPARGC1A, SOX4, HYPK, PFN2, SAV1
GO:0007249	I-kappaB kinase/NF-kappaB signaling	4	0.83539	RNF31, TIAF1, REL, TLR3
GO:0061844	antimicrobial humoral immune response mediated by antimicrobial peptide	6	0.836456	POMC, H2BC7, H2BC6, ADM, CXCL14, KRT6A
GO:0060071	Wnt signaling pathway, planar cell polarity pathway	5	0.83747	FZD1, PSMA6, PARD6A, PRICKLE2, PSMB10
GO:0048839	inner ear development	3	0.839754	PDGFRB, CEBPD, CXCL14
GO:0010862	positive regulation of pathway-restricted SMAD protein phosphorylation	3	0.839754	TWSG1, BMP8A, INHA
GO:0016567	protein ubiquitination	31	0.842464	RPS27AP5, UBE2D4, UHRF1, EPAS1, PDCD6, KLHL17, FBXO24, HIF3A, DTX3, DCST1, ASB16, RABGEF1, SOCS1, UBE2Q2, ENC1, TRIM69, FBXO6, TRIM22, H2BC9, ARRDC4, H2BC7, WSB1, DTX3L, H2BC6, HLA-B, FBXL15, FBXO10, UCHL3, SH3RF3, SPSB3, RNF182
GO:0043066	negative regulation of apoptotic process	30	0.847568	TFRC, FLT4, FAIM2, GATA1, IFIT3, PLAC8, GRK5, NNT, TIAF1, UCP2, KDR, CAPN3, PDGFRB, TFAP2B, PLK3, CAMK1D, BCL11B, BNIP3, NME2, EIF2AK2, ASNS, WDR73, HYPK, VEGFA, SFRP1, RARB, LHX4, CRYAB, CD44, NAIP
GO:0050890	cognition	3	0.847737	MGAT3, SHROOM4, CBR3
GO:0009966	regulation of signal transduction	3	0.847737	SPRED3, GRK5, MGLL
GO:0030900	forebrain development	3	0.847737	TWSG1, ITGAM, PPARGC1A
GO:0061024	membrane organization	7	0.848021	SH3GLB2, BAIAP2L2, TFRC, CLTCL1, TRIP10, SNX9, CFTR
GO:0021987	cerebral cortex development	4	0.849164	H2AX, MDK, BNIP3, DMD
GO:0032088	negative regulation of NF-kappaB transcription factor activity	5	0.849693	LRRC14, GFI1, ADORA3, SETD6, CDK5RAP3
GO:0050714	positive regulation of protein secretion	3	0.855357	ACHE, PARD6A, ADORA2A
GO:0031122	cytoplasmic microtubule organization	3	0.855357	PLK3, MAPT, WDR73
GO:0070301	cellular response to hydrogen peroxide	4	0.855667	MAP1LC3A, PDGFD, BNIP3, MYB
GO:0009749	response to glucose	4	0.861924	SREBF1, ACVR1C, SESN2, LPL
GO:0032092	positive regulation of protein binding	4	0.861924	ACE, SPAG8, DTX3L, STING1
GO:0032508	DNA duplex unwinding	4	0.861924	RECQL4, RTEL1, CHTF8, CHD1L
GO:0000082	G1/S transition of mitotic cell cycle	4	0.861924	PLK3, TAF10, CDK3, SPDYA
GO:0043124	negative regulation of I-kappaB kinase/NF-kappaB signaling	3	0.862626	PER1, STAT1, NR1D1
GO:0045786	negative regulation of cell cycle	3	0.862626	HPGD, GATA3, INHA
GO:0000209	protein polyubiquitination	15	0.866229	RNF31, FBXW12, WSB1, UBE2D4, DTX3L, FBXL15, UBE2L6, FBXO10, PSMB10, PSMA6, UBE2Q2, TRIM69, FBXO6, UBE2V1, TRIM22
GO:0034765	regulation of ion transmembrane transport	7	0.86726	KCNH2, TMEM37, KCNJ5, CATSPER2, KCNC3, CACNA2D2, CACNA1F
GO:0051321	meiotic cell cycle	4	0.867941	H2AX, WBP2NL, AURKC, DUSP13
GO:0060548	negative regulation of cell death	4	0.867941	BNIP3, CCN3, SOX4, NPAS2
GO:0006612	protein targeting to membrane	3	0.86956	GOLGA7B, RTP4, RABGEF1
GO:0032456	endocytic recycling	3	0.86956	EHD2, RAB17, SNX31
GO:0016197	endosomal transport	5	0.871813	EHD2, SNX18, BLOC1S1, SNX9, RASSF9
GO:0018105	peptidyl-serine phosphorylation	9	0.872919	CAMK1D, DMPK, NEK6, ILK, TSSK6, CSNK1E, SGK1, MAPK3, UHMK1
GO:0009267	cellular response to starvation	4	0.873725	SREBF1, SFRP1, WNT2B, MAP1LC3A
GO:0032091	negative regulation of protein binding	4	0.873725	ACE, CTNNBIP1, CSNK1E, IFIT2
GO:0098586	cellular response to virus	3	0.87617	IFIH1, IL12A, TLR3
GO:0007519	skeletal muscle tissue development	3	0.87617	ITGA7, DMD, MYOZ1
GO:0035176	social behavior	3	0.87617	DLG4, SEPTIN5, SLC6A4
GO:0055088	lipid homeostasis	3	0.87617	ABHD4, ZBTB20, PNPLA1
GO:0010467	gene expression	3	0.87617	TFAP2B, TCIRG1, LAT
GO:0032481	positive regulation of type I interferon production	3	0.87617	IFI16, STING1, IRF1
GO:0006986	response to unfolded protein	3	0.87617	HSPA6, FBXO6, HSPA2
GO:0000281	mitotic cytokinesis	3	0.87617	SNX18, SNX9, ZNF365
GO:0016236	macroautophagy	5	0.876884	MAP1LC3A, HDAC10, TCIRG1, TOMM5, GABARAP
GO:0070498	interleukin-1-mediated signaling pathway	5	0.876884	PSMA6, IL1RL2, UBE2V1, PSMB10, MAPK3
GO:0016579	protein deubiquitination	14	0.878562	USP13, SMAD1, INO80E, DDX58, TAF10, GATA3, UCHL3, PSMB10, IFIH1, AR, PSMA6, KAT2A, USP50, CFTR
GO:0042742	defense response to bacterium	12	0.879238	RNF31, PLAC8, ZNFX1, OAS2, CEBPE, OAS3, IGHE, NLRP1, EPX, CFP, TLR3, NAIP
GO:1900034	regulation of cellular response to heat	4	0.879284	NUP214, MAPT, CRYAB, MAPK3
GO:0010506	regulation of autophagy	4	0.879284	USP13, IFI16, MAPT, MAPK15
GO:0090263	positive regulation of canonical Wnt signaling pathway	8	0.879933	PSMA6, SFRP1, DAAM2, ILK, CSNK1E, LGR6, SOX4, PSMB10
GO:0000187	activation of MAPK activity	6	0.886569	GHR, PEA15, CSPG4, UBE2V1, MAP2K6, MAPK3
GO:0015031	protein transport	23	0.888349	ARRDC4, MAMDC4, SLC15A1, RAB4B, DTX3L, GOLT1A, STXBP1, DENND4C, TAP1, SNX21, SNX22, LIN7C, KIF17, GABARAP, ARHGAP33, SNX18, ATG16L2, S100A13, AP1S3, SLC15A3, TMED7, SEC62, TOMM5
GO:0009887	animal organ morphogenesis	7	0.888417	GAMT, LAMC3, NTN5, PBX4, LHX4, NTN1, FGF22
GO:0043525	positive regulation of neuron apoptotic process	3	0.888472	TFAP2B, MYB, MYBL2
GO:0045732	positive regulation of protein catabolic process	4	0.889752	NDUFA13, EGLN2, TNFSF12, SGSM3
GO:0043410	positive regulation of MAPK cascade	8	0.891265	IL11, AR, FLT4, KDR, EIF2AK2, CSPG4, FGFR1, VEGFA
GO:0006888	ER to Golgi vesicle-mediated transport	10	0.892015	NRBP2, SPTBN5, GOLT1A, PDCD6, COL7A1, PROZ, RANGRF, TMED7, CNIH3, SEC31B
GO:0071363	cellular response to growth factor stimulus	3	0.894189	SFRP1, ACVR1C, BMPR1B
GO:1903078	positive regulation of protein localization to plasma membrane	3	0.894189	STAC3, RANGRF, NKD2
GO:0048666	neuron development	3	0.894189	ATAT1, DMD, PBX4
GO:0032436	positive regulation of proteasomal ubiquitin-dependent protein catabolic process	4	0.894676	SH3RF3, CSNK1E, GABARAP, NKD2
GO:0042391	regulation of membrane potential	5	0.895467	KCNH2, GABRP, RANGRF, SLC39A8, CNIH3
GO:0030593	neutrophil chemotaxis	4	0.8994	CCL24, EDN2, CXADR, PIK3CG
GO:0031175	neuron projection development	6	0.902577	BLOC1S1, GALR2, NRTN, MAPT, AGER, UHMK1
GO:0032880	regulation of protein localization	4	0.903933	TRIM46, B9D1, CSNK1E, TRIM22
GO:0051260	protein homooligomerization	6	0.906258	PEG10, KCNC3, KCTD12, MAPT, NLRP1, TMEM70
GO:0008286	insulin receptor signaling pathway	4	0.908281	SREBF1, TCIRG1, ATP6V0C, ATP6V1C2
GO:0007409	axonogenesis	4	0.908281	RTN4R, ADGRB1, TRIM46, SLITRK5
GO:0007612	learning	3	0.909743	SLC8A3, ATP8A1, DLG4
GO:0071902	positive regulation of protein serine/threonine kinase activity	3	0.909743	STRADA, FAM20A, BMPR1B
GO:0016525	negative regulation of angiogenesis	6	0.909817	RGCC, YJEFN3, STAT1, PDE3B, ADGRB1, ISM1
GO:0070936	protein K48-linked ubiquitination	3	0.914433	UBE2D4, DTX3L, UBE2Q2
GO:0002931	response to ischemia	3	0.914433	FAIM2, PPARGC1A, MAP2K6
GO:0060291	long-term synaptic potentiation	3	0.914433	SLC8A3, PRRT1, CRHR2
GO:0006890	retrograde vesicle-mediated transport, Golgi to ER	4	0.916444	RAB6C, KIF5A, TMED7, TAPBP
GO:0050804	modulation of synaptic transmission	3	0.918893	TUBB2B, BDNF, DNM1
GO:0000381	regulation of alternative mRNA splicing, via spliceosome	3	0.918893	MBNL2, CELF5, RBM10
GO:0006325	chromatin organization	13	0.919551	L3MBTL1, DTX3L, HDAC10, UHRF1, C17ORF49, IKZF1, SIRT7, HDAC9, GFI1B, HMGN2P46, PADI3, PADI1, H3C6
GO:0006486	protein glycosylation	6	0.919793	MAN2A1, B3GAT2, GCNT2, ST8SIA4, ST8SIA6, MAN1A1
GO:0007186	G-protein coupled receptor signaling pathway	65	0.920335	OR2A1, VIPR1, PTGDR2, GPR65, CGB7, PDE3B, ADM, FZD10, PIK3CG, CXCL16, ADGRE1, ADORA3, ADGRE3, RAC2, FFAR3, TAS2R5, CCR3, PDGFRB, ENTPD2, EDN2, GPR78, ADGRF2, GPR162, OBSCN, ADCY9, ADORA2A, LTB4R2, ADGRB1, GPR160, ARHGEF4, GPRC5D, NGEF, XPR1, RAPGEF4, RGS18, RGS17, DAPL1, ARHGEF25, GPR87, ADCY4, GPR42, CRHR2, ADGRG3, HRH1, GPR153, GRK5, GALR2, GNG7, P2RY1, TAS1R3, FZD1, GPR17, CCL24, GABBR1, P2RY1…
GO:0006397	mRNA processing	10	0.920794	RBM38, MBNL2, PRPF3, SMN2, ARL6IP4, THOC3, SRSF5, PPARGC1A, SUGP2, AFF2
GO:0048208	COPII vesicle coating	3	0.923134	PDCD6, COL7A1, CNIH3
GO:0000724	double-strand break repair via homologous recombination	4	0.92394	H2AX, RECQL4, NABP1, BRCA2
GO:0006366	transcription from RNA polymerase II promoter	9	0.923966	POLR2J2, CEBPD, NFIL3, TAF10, NFE2L3, NMI, HIF3A, GTF2H4, ZNF345
GO:0042102	positive regulation of T cell proliferation	3	0.927165	TFRC, IL15, DHPS
GO:0007187	G-protein coupled receptor signaling pathway, coupled to cyclic nucleotide second messenger	3	0.927165	HRH1, VIPR1, MC5R
GO:0007218	neuropeptide signaling pathway	5	0.928509	POMC, LTB4R2, PTGDR2, GALR2, NXPH4
GO:0030449	regulation of complement activation	5	0.934433	C8G, CFH, CFI, CFP, C2
GO:0043687	post-translational protein modification	17	0.9354	FBXW12, WSB1, EPAS1, FBXL15, HIF3A, UCHL3, MSLN, FBXO10, PSMB10, ASB16, SPSB3, PSMA6, KLHL5, MXRA8, VWA1, FBXO6, APOL1
GO:0006464	cellular protein modification process	4	0.940061	LOX, ST8SIA4, UBE2L6, TGM3
GO:0030336	negative regulation of cell migration	7	0.940217	EPHA4, TCAF1, SFRP1, ADORA3, PIP5KL1, MAPK15, ROBO1
GO:0010508	positive regulation of autophagy	3	0.941377	ENDOG, BNIP3, TRIM22
GO:0038061	NIK/NF-kappaB signaling	3	0.941377	PSMA6, REL, PSMB10
GO:0006469	negative regulation of protein kinase activity	3	0.941377	ADORA2A, GADD45B, ILK
GO:0090502	RNA phosphodiester bond hydrolysis, endonucleolytic	3	0.941377	ENDOG, RNASEK, RPP21
GO:0031647	regulation of protein stability	4	0.94288	SREBF1, KAT2A, SOX4, GET4
GO:0070098	chemokine-mediated signaling pathway	3	0.944494	CCL24, GPR17, CCR3
GO:0051865	protein autoubiquitination	3	0.947453	SH3RF3, DTX3L, UHRF1
GO:0031146	SCF-dependent proteasomal ubiquitin-dependent protein catabolic process	4	0.948151	PSMA6, FBXL15, FBXO6, PSMB10
GO:0006606	protein import into nucleus	4	0.950614	NUP214, GCKR, POM121B, RANGRF
GO:0019886	antigen processing and presentation of exogenous peptide antigen via MHC class II	4	0.959412	KIF5A, AP1S3, CTSD, CTSS
GO:0090305	nucleic acid phosphodiester bond hydrolysis	3	0.960125	EME2, PLD4, NEIL1
GO:0006661	phosphatidylinositol biosynthetic process	3	0.964324	BMX, MTMR6, PIK3CG
GO:0050853	B cell receptor signaling pathway	5	0.969391	ITK, KLHL6, NFATC2, IGHE, BMX
GO:0042147	retrograde transport, endosome to Golgi	3	0.969836	RAB6C, CLTCL1, BAIAP3
GO:0090090	negative regulation of canonical Wnt signaling pathway	8	0.972622	FZD1, PSMA6, SFRP1, MDK, CTNNBIP1, PSMB10, NKD2, ANKRD6
GO:0017148	negative regulation of translation	3	0.973044	DHFR, ENC1, EIF2AK2
GO:0007049	cell cycle	16	0.973615	CDKN1C, RBM38, TMPRSS11A, CENPV, SPAG8, RIF1, UHRF1, STRADB, AHR, IKZF1, KLK10, NEDD1, RGCC, SGSM3, CDK20, MAPK3
GO:0000398	mRNA splicing, via spliceosome	11	0.974794	SRRM2, SNRPN, DDX39B, PCBP1, PRPF3, GEMIN7, SNRPGP15, SRSF5, RBM10, U2AF1L4, RBM6
GO:0006412	translation	9	0.975662	MRPL2, PDF, RPS27AP5, EEF1A1P5, DHPS, EEF1A2, EIF2AK2, RPL26, RPS10
GO:0070373	negative regulation of ERK1 and ERK2 cascade	3	0.977246	SPRED3, EPHA4, DMD
GO:0007626	locomotory behavior	3	0.977246	MCOLN3, ADORA2A, PPP1R1B
GO:0070125	mitochondrial translational elongation	3	0.979688	MRPL2, MRPS24, MRPL38
GO:0007286	spermatid development	3	0.980811	DDX25, TTC21A, HSPA2
GO:0070126	mitochondrial translational termination	3	0.980811	MRPL2, MRPS24, MRPL38
GO:0050829	defense response to Gram-negative bacterium	3	0.983832	ADGRB1, ADM, CTSG
GO:0007417	central nervous system development	5	0.984896	SCIN, ADORA2A, NHLH1, MNX1, NPAS2
GO:0002223	stimulatory C-type lectin receptor signaling pathway	4	0.985278	PSMA6, MUC4, MUC21, PSMB10
GO:0006914	autophagy	5	0.987547	USP13, CD84, IFI16, HAP1, GABARAP
GO:0018149	peptide cross-linking	3	0.987869	SPRR3, CSTA, TGM3
GO:0006910	phagocytosis, recognition	3	0.987869	TUB, ADGRB1, IGHE
GO:0007052	mitotic spindle organization	4	0.98924	NEK6, KNL1, EML1, AURKC
GO:0002250	adaptive immune response	19	0.990542	BTNL9, ITK, CD84, UNC93B1, ERAP1, HLA-B, TRBJ2-6, TAP1, BMX, RASGRP1, PIK3CG, CTSS, RAP1GAP, ADGRE1, LAT, RAPGEF3, SKAP1, LAIR1, RAPGEF4
GO:0035335	peptidyl-tyrosine dephosphorylation	3	0.990917	MTMR6, DUSP13, DUSP14
GO:1990830	cellular response to leukemia inhibitory factor	3	0.990917	TFRC, RIF1, MYBL2
GO:1901796	regulation of signal transduction by p53 class mediator	5	0.991155	L3MBTL1, PLK3, TAF10, SGK1, MAP2K6
GO:0006511	ubiquitin-dependent protein catabolic process	11	0.992453	USP13, PSMA6, UBE2D4, DTX3L, UHRF1, USP50, UBE2L6, UCHL3, DCST1, FBXO10, GET4
GO:0019083	viral transcription	3	0.99463	NUP214, RPL26, RPS10
GO:0007608	sensory perception of smell	3	0.995226	BBS1, OMP, BEST2
GO:0006911	phagocytosis, engulfment	3	0.995499	ITGAM, IGHE, ARHGAP25
GO:0043488	regulation of mRNA stability	3	0.996446	NUP214, PSMA6, PSMB10
GO:0006260	DNA replication	4	0.99669	RECQL4, RTEL1, CHTF8, LPIN1
GO:0000184	nuclear-transcribed mRNA catabolic process, nonsense-mediated decay	3	0.996843	HELZ2, RPL26, RPS10
GO:0006457	protein folding	5	0.998064	PLSCR4, PTGES3L, GNB3, AHSA2P, CRYAB
GO:0006958	complement activation, classical pathway	4	0.998089	C8G, CFI, IGHE, C2
GO:0006413	translational initiation	3	0.998361	EIF4A1, RPL26, RPS10
GO:0051301	cell division	13	0.998624	CENPV, NEK6, KNL1, AURKC, NEDD1, TUBA1A, PARD6A, HAUS7, PRC1, CDK3, CDK20, TPPP, CDK14
GO:0006470	protein dephosphorylation	3	0.999616	PPP1R3E, MTMR6, DUSP13
GO:0006364	rRNA processing	4	0.999718	RRP7BP, MTERF4, PIH1D2, RPL26
GO:0043161	proteasome-mediated ubiquitin-dependent protein catabolic process	4	0.999832	SPSB3, PSMA6, UBXN11, PSMB10
GO:0050911	detection of chemical stimulus involved in sensory perception of smell	3	1	OR2A1, OR2A7, OR13A1
GO:0006396	RNA processing	3	1	SNHG12, LARP6, RBM6

## Sheet: Supplementary TableS9C
Supplementary TableS9C: Gene ontology analysis of n = 1745 DEGs in PPI-R EoE at diagnosis (Pre-PPI) that correlated with distal Grade Basal Zone Hyperplasia.
Of n = 2296 DEGs between control and PPI-R EoE at diagnosis (Supplementary Table S1) we identified n = 1745 DEGs that correlated with distal peak count (Eos/HPF). Gene ontology analyses was performed on n = 1745 genes.
Gene Ontology ID	Gene Ontology Term	Count	PValue	Genes
GO:0006954	inflammatory response	72	1.70519e-10	CXCL6, CD40, ECM1, CXCL8, CSF1, ADM, TCIRG1, LIPA, PIK3CG, ADGRE2, CYP26B1, ADORA3, ZC3H12A, CCRL2, NFKBIZ, STAB1, C3AR1, FFAR3, OLR1, TNFRSF4, CCR3, CMKLR1, CERS6, IL15, PLA2G4B, IL13, CD180, IL18, CYBA, ADORA2A, LTB4R2, KIT, ADAM8, PRKD1, MS4A2, TLR4, TLR3, NAIP, CD44, MGLL, CHST2, TLR2, CCL13, SGMS1, PTGER2, ALOX15, CXCR4, LY96, FPR3, AGER, HRH1, IL1RL2, IFI16, SPP1, TAC4, IL36RN, CD14, NLRP1,…
GO:0060337	type I interferon signaling pathway	22	4.93911e-08	IFITM3, HLA-H, RSAD2, STAT1, MX1, HLA-B, IFI6, IFIT5, HLA-C, HLA-A, IFI35, HLA-F, PSMB8, IFIT3, IFIT2, OASL, BST2, IFI27, OAS2, IRF1, OAS3, GBP2
GO:0051607	defense response to virus	43	1.21167e-07	IFITM3, RTP4, CD40, UNC93B1, IFIT5, IFI6, CGAS, DDX60, IFIT3, IFIT2, OASL, IFIH1, IFI16, ZC3H12A, FADD, NLRP1, GBP1, TRIM22, GBP3, IL33, CXADR, DTX3L, RSAD2, DDX58, STAT1, BNIP3, MX1, EIF2AK2, PARP9, BST2, ZNFX1, PTPRC, STING1, IFI27, OAS2, IRF1, OAS3, TTC4, CD207, SERINC5, APOBEC3A, TLR3, TLR2
GO:0097190	apoptotic signaling pathway	21	3.24616e-07	NDUFA13, ITGAM, PTGIS, DAPL1, PDCD6, TNFSF12, IFI6, LY96, TYROBP, IFI27, CD28, BTK, FAS, ST20, TNFRSF25, CD14, BAK1, FADD, TLR4, TLR3, RAI14
GO:0006955	immune response	70	1.05217e-06	IFITM3, CXCL6, ADAMDEC1, CXCL8, PTGDR2, GPR65, SECTM1, CXCL14, CTSS, JCHAIN, IL27RA, FCGR3A, RGS1, FTH1, CCRL2, CTLA4, IL12A, CTSG, B2M, TNFRSF4, CTSC, CCR3, TRIM22, CMKLR1, HLA-H, IL15, IL13, IL18, HLA-B, HLA-C, HLA-A, PDCD1LG2, HLA-F, LAX1, TAPBP, IGHE, LCP2, LTB, MS4A2, TLR4, TLR2, CCL13, SEMA3C, IFI6, CXCR4, CFP, IL1RL1, NFIL3, IGKC, HRH2, IL36RN, ICOS, GBP2, CCL18, IGHA2, CCR1, CCL24, CCL23,…
GO:0001525	angiogenesis	42	5.68679e-06	ROBO4, ECM1, NRP2, CXCL8, EPAS1, FLT4, PDCD6, NRXN1, PDE3B, ITGA2B, TNFAIP2, HIF3A, MEOX2, PIK3CG, TYMP, DLL4, ESM1, GJA5, ZC3H12A, KDR, ITGAV, CCN3, EPHB1, PDGFRB, EDN2, NOS3, TNFSF12, ERAP1, IL18, PLXDC1, VEGFA, MMP14, FAP, COL8A2, ADAM8, NOX5, CSPG4, PRKD1, AMOTL1, RAMP1, RAPGEF3, ANGPTL1
GO:0006915	apoptotic process	77	1.5373e-05	NCF1, GPR65, CGB7, FAIM2, AHR, TCIRG1, HIF3A, TP53AIP1, CASP7, HINT2, MECOM, ADAMTSL4, RFK, PEG10, ZC3H12A, PEA15, TRIM69, CAPN3, TNS4, CTSC, SRGN, IGFBP3, TNFRSF18, FBXO10, EDAR, MELK, ADORA2A, IFI27, IRF1, TNFRSF25, PRKD1, DNASE1, SGK1, NAIP, TLR2, ARHGEF6, SGMS1, IFI6, CXCR4, NTN1, SAV1, GRK5, TIAF1, PLAGL1, EPB41L3, CD14, BAK1, FADD, NLRP1, BCL2L14, BCL2L15, MAPK3, MAP2K6, LGALS7B, PLK3, EGLN…
GO:0006508	proteolysis	61	3.02947e-05	ADAMDEC1, TFRC, PLAT, CPZ, CTSS, PRSS21, CASP7, MMP28, CAPN3, OLR1, FBXO6, CTSG, TPSAB1, CTSD, CTSC, CPA3, TMPRSS11A, TMPRSS11B, CELA2B, MST1, ADAM11, MMEL1, JMJD7, MMP9, PRSS53, SFRP1, MMP14, NPEPL1, ADAM12, ADAM8, TRABD2B, CFB, TMPRSS9, CFH, TMPRSS5, TMPRSS4, PAPLN, CFI, FGL2, PROZ, ADAM20, C2, DPP4, ADAMTS15, ADAM28, ADAMTS13, NRIP2, ADAMTS17, LTA4H, GGT5, NAPSA, ACE, ERAP1, ADAM33, GGH, KLK14…
GO:0060333	interferon-gamma-mediated signaling pathway	18	3.90244e-05	HLA-H, VCAM1, STAT1, HLA-B, HLA-C, HLA-A, NMI, HLA-F, OASL, MT2A, OAS2, IRF1, OAS3, GBP2, GBP1, B2M, CD44, TRIM22
GO:0032760	positive regulation of tumor necrosis factor production	22	7.22883e-05	SASH3, IL33, CD84, DDX58, LPL, ZBTB20, LY96, CYBA, CLU, RASGRP1, AGER, IFIH1, AKAP12, TYROBP, PTPRC, OAS2, OAS3, CD14, FADD, TLR4, TLR3, TLR2
GO:0010273	detoxification of copper ion	8	0.000122066	MT2A, MT1L, MT1M, MT1F, MT1G, MT1H, MT1X, MT1E
GO:0071356	cellular response to tumor necrosis factor	26	0.000124295	CCL13, CD40, CXCL8, SGMS1, GATA3, CLDN1, AKAP12, ADAMTS13, ZC3H12A, HAS2, GBP2, CCL18, GBP1, PPARGC1A, GBP3, MAPK3, CCL24, CCL23, VCAM1, CYBA, TRPV1, NR1D1, ASS1, SFRP1, KAT2A, CCL26
GO:0045087	innate immune response	75	0.000140923	CD84, ITGAM, CSF1, NCF1, IFIT5, CGAS, IFI35, CLU, WFDC5, PIK3CG, IFIT3, JCHAIN, OASL, IFIT2, IFIH1, IGHG4, B2M, TRIM22, FCER1G, RSAD2, DTX3L, DDX58, CD180, HLA-B, HLA-C, CYBA, HLA-A, PARP9, TYROBP, IFI27, OAS2, OAS3, ADGRB1, BTK, TRIM58, IGHE, PRKD1, TLR4, TLR3, NAIP, TLR2, UNC93B1, CFI, IFI6, LY96, GATA3, DDX60, DCST1, AGER, C2, IL1RL2, IGKC, IFI16, CD300LB, IL36RN, CD14, FADD, KLRC1, APOL1, SLC…
GO:0002474	antigen processing and presentation of peptide antigen via MHC class I	10	0.000159983	HLA-H, ACE, ERAP1, HLA-B, HLA-C, TAP1, HLA-A, HLA-F, B2M, TAPBP
GO:0045071	negative regulation of viral genome replication	13	0.000192559	IFITM3, RSAD2, MX1, IFIT5, EIF2AK2, OASL, IFIH1, BST2, ZNFX1, IFI16, OAS2, OAS3, APOBEC3A
GO:0031623	receptor internalization	13	0.000192559	ACHE, CXCL8, FCER1G, TFRC, MX1, ADM, LILRB4, DNM1, GHR, GRK3, RAB31, CD9, RAMP1
GO:0043303	mast cell degranulation	8	0.00019324	KIT, S100A13, CLNK, PLA2G3, PTGDS, RASGRP1, LAT, PIK3CG
GO:0006935	chemotaxis	23	0.000271654	CCR1, CCL24, CXCL6, CCL13, CCL23, CXCL8, PTGDR2, PLAUR, CXCR4, MACO1, FPR3, PLA2G6, CXCL14, TYMP, CXCL16, LTB4R2, CCRL2, C3AR1, RAC2, CCL18, CCR3, CCL26, CMKLR1
GO:0002480	antigen processing and presentation of exogenous peptide antigen via MHC class I, TAP-independent	6	0.000308265	HLA-H, HLA-B, HLA-C, HLA-A, HLA-F, B2M
GO:0019221	cytokine-mediated signaling pathway	45	0.000336557	ITGAM, CXCL8, CSF1, CEBPD, MAOA, ALOX15, CSF2RB, GATA3, IL27RA, GHR, IGHG4, IL1RL2, SOCS1, GRAP2, IL12A, IL36RN, CTSG, TIMP1, IL13RA2, CCR1, IL11, EDN2, VCAM1, IL11RA, STAT1, IL13, OSM, IL18, LIFR, LILRB2, OSMR, IL17RD, MMP9, F3, IL17RB, BATF, VEGFA, POMC, IL2RA, CLCF1, KIT, SAA1, IGHE, CD44, IL9R
GO:0045926	negative regulation of growth	8	0.000434291	MT2A, MT1L, MT1M, MT1F, MT1G, MT1H, MT1X, MT1E
GO:0035589	G-protein coupled purinergic nucleotide receptor signaling pathway	7	0.000438237	P2RY10, P2RY6, P2RY11, GPR34, GPR87, P2RY14, P2RY1
GO:0050729	positive regulation of inflammatory response	20	0.000463975	CCL24, IL33, ACE, IL15, PDE2A, OSM, IL18, NKG7, LPL, IFI35, NMI, PLA2G7, IL1RL1, GPRC5B, MDK, NFKBIZ, NLRP1, TLR4, TLR3, TLR2
GO:0009615	response to virus	21	0.000653274	IFITM3, RSAD2, DDX58, MX1, IFI44, EIF2AK2, CXCR4, GATA3, NMI, DDX60, CLU, IFIT3, IFIT2, OASL, IFIH1, BST2, OAS2, OAS3, IL12A, TRIM22, XPR1
GO:0007169	transmembrane receptor protein tyrosine kinase signaling pathway	23	0.000743601	PDGFRB, NTRK1, NTRK2, EPHA4, EPHA6, EPHA10, CSF1, BDNF, FLT4, MERTK, RASGRP4, CNKSR1, KIT, CD7, KDR, CLNK, STAP1, LCP2, NRTN, SAMD12, EPHB1, ANGPTL1, FGFR1
GO:0006882	cellular zinc ion homeostasis	10	0.000850525	MT2A, MT1L, MT1M, MT1F, MT1G, MT1H, SLC30A1, SLC39A8, MT1X, MT1E
GO:0002479	antigen processing and presentation of exogenous peptide antigen via MHC class I, TAP-dependent	16	0.000863136	HLA-H, NCF1, HLA-B, HLA-C, TAP1, CYBA, HLA-A, HLA-F, PSMB8, PSMB10, PSMB9, TAPBP, PSMA6, CD207, ITGAV, B2M
GO:0045766	positive regulation of angiogenesis	26	0.000984198	ECM1, CD40, BTG1, CXCL8, PDCD6, ADM, GATA2, ZC3H12A, C3AR1, KDR, EMILIN2, CCR3, NTRK1, CCL24, CCBE1, PTGIS, NOS3, CMA1, TNFSF12, ERAP1, F3, VEGFA, ADAM12, PRKD1, RAPGEF3, TLR3
GO:0071276	cellular response to cadmium ion	11	0.00115037	MT2A, NCF1, MT1L, MT1M, MT1F, MT1G, MT1H, MT1X, MMP9, MAPK3, MT1E
GO:0007165	signal transduction	126	0.00129924	OLFML2B, GMFB, RASL11B, GMFG, RASL11A, OLFML2A, CXCL14, CXCL16, EDNRA, HPGDS, ARHGAP40, RGS1, ADORA3, CCN3, FAM3C, CDKL2, PDGFRB, CSNK1E, AR, OMP, ADCY9, TYROBP, ADGRB1, CD226, PRKD1, PLPP2, PTGES, NPR1, EPAS1, NPR2, FPR3, CSF2RB, GATA3, IQGAP2, RASGRP1, RAP1GAP, SAV1, SCUBE2, GRK3, MICAL1, IL36RN, FADD, ASIC1, MAP2K6, SMAD1, TNFSF12, PDE2A, RASSF9, ARHGAP27, BMX, ARHGAP25, SMAD5, ARHGAP33, ARL2B…
GO:0043406	positive regulation of MAP kinase activity	16	0.00130736	PDGFRB, CD40, ILK, RASGRP1, PIK3CG, ROBO1, VEGFA, GHR, KITLG, PTPRC, PDGFD, KIT, ADAM8, TLR4, MAP2K6, FGFR1
GO:0071347	cellular response to interleukin-1	17	0.00148103	CCL24, CCL13, CCL23, CD40, PTGIS, CXCL8, NR1D1, TFPI, AKAP12, SFRP1, ZC3H12A, HAS2, GBP2, CCL18, GBP1, CCL26, GBP3
GO:0071280	cellular response to copper ion	9	0.00151512	MT2A, MAP1LC3A, MT1L, MT1M, MT1F, MT1G, MT1H, MT1X, MT1E
GO:0030198	extracellular matrix organization	36	0.00159936	VIT, COL16A1, ITGAM, OLFML2B, LAMC3, PAPLN, COL11A2, ITGA2B, OLFML2A, ADAMTS15, ADAMTS13, ADAMTSL4, ADAMTS17, MMP28, ADAMTSL2, KDR, SPP1, ITGAV, SLC39A8, VCAM1, EGFL6, MMP9, MMP14, LOX, ITGA10, COL4A4, COL7A1, ADAM12, COL4A6, COL8A2, COL4A5, VWA1, ITGA7, COL6A6, COL6A5, CD44
GO:0001819	positive regulation of cytokine production	14	0.00190164	IL33, ITK, CADM1, IL15, EIF2AK2, PIK3CG, BATF, KAT2A, RGCC, IFI16, CD28, S100A13, SAA1, NOX5
GO:0036018	cellular response to erythropoietin	4	0.00190764	MT2A, CD40, MT1X, RHEX
GO:0071346	cellular response to interferon-gamma	18	0.0020429	CCL24, CCL13, CCL23, STAT1, STXBP1, CLDN1, ASS1, ADAMTS13, MRC1, GBP2, CCL18, GBP1, TLR4, GBP4, TLR3, CCL26, GBP3, TLR2
GO:0051770	positive regulation of nitric-oxide synthase biosynthetic process	7	0.00205163	AKAP12, IL33, STAT1, KDR, TLR4, MAP2K6, TLR2
GO:0002486	antigen processing and presentation of endogenous peptide antigen via MHC class I via ER pathway, TAP-independent	5	0.00217613	HLA-H, HLA-B, HLA-C, HLA-A, HLA-F
GO:0032689	negative regulation of interferon-gamma production	11	0.00244448	IL33, LGALS7B, IL1RL1, ZC3H12A, IL36RN, GATA3, PDCD1LG2, INHA, TLR4, LILRB4, SLAMF1
GO:0048469	cell maturation	10	0.00250305	BFSP1, IL15, EPAS1, BTK, KDR, PLA2G3, GATA3, GATA2, RUNX2, VEGFA
GO:0071294	cellular response to zinc ion	8	0.00271062	MT2A, MT1L, MT1M, MT1F, MT1G, MT1H, MT1X, MT1E
GO:0042759	long-chain fatty acid biosynthetic process	8	0.00271062	CYP2C9, CYP2D6, ALOX15, ACSBG1, ALOX12, LTA4H, CYP3A4, LTC4S
GO:0043312	neutrophil degranulation	57	0.00291994	SERPINA1, ITGAM, ATP8A1, GMFG, SLC2A3, TCIRG1, EPX, SLC2A5, CTSS, FTH1, C3AR1, COTL1, OLR1, ITGAV, CTSG, B2M, CTSD, CTSC, SERPINB3, HLA-H, FCER1G, HLA-B, PLAUR, HLA-C, CYBA, RHOF, MMP9, TYROBP, RAB31, LRRC7, RAB37, DSG1, ADAM8, ALDOA, ATP6V0C, DSC1, SLC27A2, CD44, TLR2, SERPINB10, CSTB, FGL2, IQGAP2, CFP, ADGRG3, PLAC8, STOM, CD14, LTA4H, LAIR1, RAB4B, HSPA6, GGH, LILRB2, BST2, PTPRC, STING1
GO:0006468	protein phosphorylation	59	0.00317332	GMFB, GMFG, AATK, ILK, PIK3CG, NRBP2, EDNRA, CDK20, CTSG, CDKL2, STRADA, STRADB, IGFBP3, HUNK, CSNK1E, PASK, OBSCN, MELK, MYO3B, ITPKA, BTK, PRKD1, FAM20A, SGK1, BRSK2, NPR1, NPR2, WNK4, CSF2RB, PKMYT1, AURKC, RSKR, GRK3, ACVR1C, PHKG1, GRK5, TRPM6, MAPK3, NTRK1, PRRT1, PLK3, SMAD1, CDK11A, DMPK, NEK6, TAF10, MOK, EIF2AK2, BMX, MERTK, SMAD5, STK17B, CDK3, CDK1, POMK, BMPR1B, CDK14, CDK15, FGFR1
GO:0008277	regulation of G-protein coupled receptor protein signaling pathway	11	0.0034301	RGS18, TUB, KCTD8, RGS2, GRK5, RGS1, GNG7, RGS20, RGS11, RAMP1, RASGRP4
GO:0001916	positive regulation of T cell mediated cytotoxicity	8	0.00345731	HLA-H, PTPRC, HLA-B, IL12A, HLA-A, FADD, HLA-F, B2M
GO:0006942	regulation of striated muscle contraction	5	0.00367042	MYBPC3, TNNT3, TNNI1, ATP2A1, ATP1A2
GO:0042531	positive regulation of tyrosine phosphorylation of STAT protein	14	0.00372781	CD40, IL15, TNFRSF18, IL13, OSM, IL18, PARP14, PARP9, GHR, HPX, ARL2BP, CLCF1, KIT, IL12A
GO:0007155	cell adhesion	63	0.00373393	ACHE, SPON1, NRP2, COL16A1, ITGAM, ITGA2B, HAPLN3, MSLN, CLDN1, ROBO1, ADGRE1, ADGRE2, CDH3, CHL1, CLDN24, BOC, CLDN23, STAB1, EMILIN2, ITGAV, EMILIN1, CCN3, CCR3, MYBPC3, EPHA4, EGFL6, CLDN5, OBSCN, MMRN1, CDHR1, ADGRB1, ADAM12, COL4A6, MXRA8, ITGA7, COL6A6, CD226, CLDN16, COL6A5, CD44, THBS3, DPP4, FLRT1, SPP1, CTNNAL1, SLAMF1, CCR1, VCAM1, AMBP, MUC16, PCDHGC5, SSPOP, BMX, SELP, KITLG, FAP, CO…
GO:0050790	regulation of catalytic activity	48	0.00402427	RGS18, RGS17, ARHGEF25, CALML6, NCF1C, CALML3, LTC4S, RGPD1, RABGEF1, KRTCAP2, ALS2CL, ARHGAP40, RASGEF1B, PLEKHG4B, SH3PXD2B, RAC2, EPS8L1, RGS20, CAPN3, EPS8L2, CCNL2, SLAMF1, ARHGEF37, DMPK, ARHGEF15, DENND4A, IGFBP3, DENND4C, EIF2AK2, RHOF, ARHGAP33, PCP2, AGAP9, ZEB2, OBSCN, ARL2BP, NOXA1, BTK, ARHGEF4, RANGRF, DENND6B, RGS11, DENND6A, AGAP7P, SGK1, GDPGP1, ARHGEF6, RAPGEF4
GO:0008217	regulation of blood pressure	14	0.00477285	ACE, GCH1, NOS3, NPR1, NPR2, ERAP1, AGTRAP, ATP1A2, RENBP, POMC, EDNRA, GNB3, TAC4, SGK1
GO:0071222	cellular response to lipopolysaccharide	27	0.00479669	CXCL6, CD40, CXCL8, SGMS1, GFI1, LY96, TFPI, LITAF, GATA1, ADAMTS13, MRC1, ZC3H12A, STAP1, IL36RN, CTSG, HMGCS2, CD14, PPARGC1A, B2M, CD180, NR1D1, LILRB2, PDCD1LG2, ASS1, PLSCR4, CMPK2, TLR4
GO:0006082	organic acid metabolic process	7	0.0048749	CYP2C9, CYP2W1, CYP2D7, CYP2D6, CYP2S1, FMO2, CYP2C19
GO:0032728	positive regulation of interferon-beta production	10	0.0051324	IFIH1, STING1, DDX58, OAS2, IRF1, OAS3, ZBTB20, TLR4, TLR3, TLR2
GO:0070588	calcium ion transmembrane transport	19	0.00522836	CATSPER1, MCOLN3, CATSPER2, SLC24A3, TRPC4, TRPC1, ATP2A3, CACNA2D2, ATP2A1, TRPV1, CACNA1F, SLC8A3, TMEM37, EDNRA, CACNB4, ORAI1, ITGAV, TRPM6, ASIC1
GO:0019369	arachidonic acid metabolic process	9	0.00541508	GPX1, CYP2D7, CYP2D6, PLA2G4B, ALOX15, ALOX12, CYP4F12, MGLL, MAPK3
GO:0030890	positive regulation of B cell proliferation	10	0.00604101	SASH3, CD40, PTPRC, TFRC, GPR183, CLCF1, IL13, NFATC2, TLR4, TNFRSF4
GO:0042178	xenobiotic catabolic process	7	0.00625733	GSTM3, CYP2C9, GSTM2, CYP2D7, CYP2D6, CYP2C19, CYP3A4
GO:0042157	lipoprotein metabolic process	7	0.00625733	APOL4, APOL6, NPC1L1, OLR1, APOL1, APOL3, APOL2
GO:0022617	extracellular matrix disassembly	13	0.00626608	CMA1, WDR72, MMP9, CTSS, ADAMTS15, MMP14, SH3PXD2B, ADAM8, CTSG, TLL1, TIMP1, TPSAB1, CD44
GO:0001774	microglial cell activation	8	0.00664685	ITGAM, IL13, TRPV1, MAPT, AGER, CLU, TLR3, TLR2
GO:0019433	triglyceride catabolic process	8	0.00664685	FABP3, LIPI, LIPG, LPL, FABP12, PLB1, PNPLA1, MGLL
GO:0097623	potassium ion export across plasma membrane	6	0.00665936	KCNH2, KCNE3, KCNT2, KCNIP2, KCND3, KCNA2
GO:0045589	regulation of regulatory T cell differentiation	6	0.00665936	KAT2A, TNFRSF18, IL2RA, CD28, NFATC2, CTLA4
GO:0060048	cardiac muscle contraction	10	0.00706854	KCNH2, MYBPC3, TNNT2, TNNI1, TNNI2, CXCR4, DMD, ATP1A2, SMAD5, MAP2K6
GO:0042554	superoxide anion generation	7	0.007904	NCF1, SH3PXD2B, NOXA1, NCF1C, NOX5, ALOX12, CYBA
GO:0007275	multicellular organism development	62	0.00801873	WNT2B, FLT4, GPR65, FZD10, RORB, TPGS1, MEOX2, MEOX1, SPRED3, LBH, CREB3L1, ENC1, CDK20, KDR, FAM3C, PITX2, EPHB1, HOXA4, PDGFRB, EPHA4, EPHA6, EGFL6, IFRD1, HUNK, ANO1, OBSCN, KIT, HOXB2, CHST2, CATSPER1, CATSPER2, HLF, EPHA10, DDX25, NOTCH4, SCUBE2, DLL4, RECQL4, GALR2, PDGFD, GCNT2, HOXC4, TSNAXIP1, APOL2, NTRK1, NFE2, NTRK2, PHC1, GADD45B, CADM1, VDR, OSM, MERTK, GADD45G, GFI1B, ZGLP1, SPDYA,…
GO:0032722	positive regulation of chemokine production	10	0.00822455	IL33, IL1RL1, IL18, FFAR3, LPL, EIF2AK2, AGER, TLR4, TLR3, TLR2
GO:0009597	detection of virus	4	0.00843938	IFIH1, DDX58, SERINC5, TLR3
GO:0016098	monoterpenoid metabolic process	4	0.00843938	CYP2C9, CYP2D6, CYP2C19, CYP3A4
GO:0086009	membrane repolarization	5	0.00844578	KCNH2, KCNIP2, KCND3, ATP1A2, ATP1B2
GO:0086009	membrane repolarization	5	0.00844578	KCNH2, KCNIP2, KCND3, ATP1A2, ATP1B2
GO:0019885	antigen processing and presentation of endogenous peptide antigen via MHC class I	5	0.00844578	ERAP1, TAP1, HLA-A, B2M, TAPBP
GO:0007267	cell-cell signaling	30	0.00896247	CCL13, CXCL6, CGB7, GUCA1B, PCSK5, CXCL14, GATA1, NUDT3, GJA5, GRAP2, STAB1, CCL18, FGFBP3, FZD1, CCR1, CCL24, CCL23, IL15, IL18, LILRB2, MERTK, POMC, AR, ADORA2A, LTB, MAPT, INHA, FJX1, SIGLEC6, CCL26
GO:0033627	cell adhesion mediated by integrin	9	0.00909537	FYB2, ITGAM, COL16A1, MMRN1, ITGA10, ITGA2B, ITGA7, ITGAV, CCN3
GO:0042738	exogenous drug catabolic process	7	0.00984063	CYP2C9, CYP2W1, CYP2D7, CYP2D6, CYP2S1, CYP2C19, CYP3A4
GO:1904659	glucose transmembrane transport	7	0.00984063	SLC5A9, SLC2A11, SLC2A10, SLC2A3, SLC2A5, SLC5A3, SLC2A6
GO:0050965	detection of temperature stimulus involved in sensory perception of pain	6	0.0114278	NTRK1, ANO1, TAC4, CXCR4, TRPV1, EPHB1
GO:0038083	peptidyl-tyrosine autophosphorylation	6	0.0114278	NTRK1, ITK, KDR, AATK, BMX, MAPK3
GO:0046718	viral entry into host cell	16	0.0117188	SERPINB3, SCARB1, CXADR, GPR15, TFRC, SLC10A1, CXCR4, SLC1A5, CLDN1, CD209, MRC1, CDK1, ITGAV, TNFRSF4, XPR1, SLAMF1
GO:0033674	positive regulation of kinase activity	13	0.012376	PDGFRB, NTRK1, NTRK2, EPHA4, EPHA6, EPHA10, FLT4, MERTK, KIT, KDR, EPHB1, CD44, FGFR1
GO:0007204	positive regulation of cytosolic calcium ion concentration	22	0.0125359	CCR1, EDN2, PTGER2, CXCR4, ADM, FPR3, GATA2, PLA2G6, GATA1, PIK3CG, EDNRA, C1QTNF1, GALR2, DLG4, P2RY1, CCRL2, C3AR1, SAA1, TAC4, ITGAV, CCR3, CMKLR1
GO:0007229	integrin-mediated signaling pathway	17	0.0126466	ADAMDEC1, FYB2, ITGAM, FYB1, COL16A1, ITGA2B, ADAM33, ADAM11, ILK, ADAMTS13, ITGA10, ADAM12, ITGA7, ADAM8, ITGAV, PRKD1, LAT
GO:0001938	positive regulation of endothelial cell proliferation	13	0.0137306	CCL24, ECM1, NRP2, PDCD6, TNFSF12, FLT4, CYBA, F3, VEGFA, KDR, PRKD1, CCR3, CCL26
GO:0002244	hematopoietic progenitor cell differentiation	13	0.0137306	TOP2A, ARL11, CEBPD, FLT4, ESCO2, EML1, SLC8A3, ANLN, SFRP1, PTPRC, KIT, KDR, KCP
GO:0034128	negative regulation of MyD88-independent toll-like receptor signaling pathway	4	0.0138979	LY96, CD14, TLR4, TLR3
GO:1903997	positive regulation of non-membrane spanning protein tyrosine kinase activity	4	0.0138979	NTRK2, DOCK3, BDNF, STAP1
GO:0071260	cellular response to mechanical stimulus	14	0.0140002	CD40, BNIP3, IL13, PDE2A, ATP1A2, CYBA, IRF1, FAS, BAK1, FADD, TLR4, KCNJ2, TLR3, MAPK3
GO:0017158	regulation of calcium ion-dependent exocytosis	6	0.0145098	DOC2A, SYT11, DOC2B, SYT8, SYT7, SYT17
GO:0034142	toll-like receptor 4 signaling pathway	6	0.0145098	ITGAM, LY96, CD14, NMI, PIK3AP1, TLR4
GO:0010759	positive regulation of macrophage chemotaxis	6	0.0145098	CSF1, MDK, C3AR1, CMKLR1, SLAMF1, MAPK3
GO:0002639	positive regulation of immunoglobulin production	7	0.0146827	SASH3, IL33, HPX, PTPRC, CLCF1, IL13, TNFRSF4
GO:0007568	aging	25	0.0149052	CDKN1C, TFRC, ADM, ALOX12, ENO3, LITAF, CLDN1, CASP7, P2RY1, UCP2, DMD, BAK1, TIMP1, PPARGC1A, CTSC, MAPK3, PDGFRB, NTRK1, SREBF1, ACE, ENDOG, VCAM1, GPX1, IL15, ASS1
GO:0006629	lipid metabolic process	27	0.0149819	ALOX15, GDPD1, LPL, ALOX12, PLA2G6, CYP3A4, LIPA, CLU, PLB1, FADS3, APOL4, CYP4X1, FADS6, LIPI, TTPA, LIPG, LTA4H, APOL2, SREBF1, SLC16A1, ADHFE1, ANO9, ACSL4, TRPV1, CH25H, RUBCNL, MGLL
GO:0048247	lymphocyte chemotaxis	8	0.0161706	CCL24, CCL13, CCL23, SAA1, ADAM8, CCL18, CCL26, CXCL16
GO:0035025	positive regulation of Rho protein signal transduction	8	0.0161706	RTN4R, PDGFRB, GPR174, GPR17, P2RY10, SYNPO2L, GPR65, ROBO1
GO:0014068	positive regulation of phosphatidylinositol 3-kinase signaling	15	0.0167805	PDGFRB, NTRK1, NTRK2, NCF1, OSM, IL18, PIK3CG, VEGFA, SELP, PDGFD, KIT, CD28, KDR, PIK3AP1, FGFR1
GO:0098609	cell-cell adhesion	25	0.0177969	CRISP2, CSTA, ITGAM, ITGA2B, NTN1, CDH3, EPCAM, BOC, ITGAV, ICOS, VCAM1, CRNN, OBSCN, DLG4, LRRC7, ITGA10, CDHR1, CDHR2, PKP2, COL8A2, ITGA7, DSG1, ADAM8, DSC1, CD44
GO:0048729	tissue morphogenesis	3	0.0180771	GCNT1, GCNT3, GCNT4
GO:0002051	osteoblast fate commitment	3	0.0180771	SMAD1, SMAD5, RUNX2
GO:0042110	T cell activation	10	0.0184009	DPP4, ITK, CD84, PTPRC, CD7, CD28, RASGRP1, CD44, LAT, PIK3CG
GO:0001666	response to hypoxia	24	0.0188376	EGLN3, ACE, EGLN2, VCAM1, TFRC, EPAS1, BNIP3, CXCR4, AGTRAP, ADM, PLOD2, PLAT, CYBA, HIF3A, AGER, SLC6A4, VEGFA, DPP4, MMP14, EDNRA, UCP2, MYB, CRYAB, TLR2
GO:0048662	negative regulation of smooth muscle cell proliferation	8	0.0188595	IL15, NPR1, NOS3, IGFBP3, CTNNBIP1, ILK, IL12A, PPARGC1A
GO:0006898	receptor-mediated endocytosis	22	0.0197936	SCARB1, CD163, ITGAM, RNASEK, AMBP, HBA2, ARHGAP27, HBA1, DNM1, CXCL16, JCHAIN, HPX, IGKC, MRC1, CD207, CLTCL1, STAB1, SAA1, SNX9, CD14, APOL1, IGHA2
GO:0023041	neuronal signal transduction	4	0.0209309	RTN4R, P2RY11, NRXN1, MACO1
GO:0006600	creatine metabolic process	4	0.0209309	GAMT, CKMT2, SLC6A8, CKMT1A
GO:0001676	long-chain fatty acid metabolic process	7	0.0209692	ACSL5, ACSBG1, ACSL4, CYP2C19, CYP4F12, SLC27A2, ACOT4
GO:0048709	oligodendrocyte differentiation	7	0.0209692	SLC8A3, NTRK2, GPR17, MYRF, TRPC4, BNIP3, TPPP
GO:0002576	platelet degranulation	18	0.0210371	SRGN, ECM1, SERPINA1, STXBP1, ITGA2B, LHFPL2, GTPBP2, CLU, VEGFA, SELP, CLEC3B, SCCPDH, MMRN1, CD9, PHACTR2, TIMP1, FAM3C, ALDOA
GO:0002687	positive regulation of leukocyte migration	5	0.0211303	SELP, KITLG, TNFRSF18, ITGA2B, VEGFA
GO:0010466	negative regulation of peptidase activity	5	0.0211303	SERPINB3, CSTB, SERPINB4, CSTA, ECM1
GO:0017157	regulation of exocytosis	8	0.0218465	STX1B, RAB26, LGI3, SEPTIN5, SEPTIN4, HAP1, RAB8B, RAPGEF4
GO:0030217	T cell differentiation	8	0.0218465	DLL4, PTPRC, KIT, RHOH, GATA3, TCIRG1, SOX4, RUNX2
GO:0070098	chemokine-mediated signaling pathway	12	0.0222003	CCR1, CCL24, CXCL6, CCL13, GPR17, CCL23, CXCL8, CCRL2, CCL18, CCR3, CMKLR1, CCL26
GO:1901224	positive regulation of NIK/NF-kappaB signaling	12	0.0222003	EDAR, IL18, EIF2AK2, ILK, CD14, IFI35, NMI, AGER, TLR4, IL18R1, TLR3, TLR2
GO:0035082	axoneme assembly	6	0.0222367	LRGUK, TTLL3, CFAP46, RSPH9, CC2D2A, GAS8
GO:0032729	positive regulation of interferon-gamma production	13	0.0222591	SASH3, IL18, HLA-A, RASGRP1, IL27RA, IL12A, CD226, CD14, FADD, TLR4, IL18R1, TLR3, SLAMF1
GO:0006968	cellular defense response	10	0.0232556	ITK, IL1RL2, TYROBP, ADORA2A, NCF1, RAB23, LY96, LILRB2, TCIRG1, CCR3
GO:0070374	positive regulation of ERK1 and ERK2 cascade	28	0.0240573	CCL13, FLT4, NRXN1, ALOX15, RASGRP1, AGER, AKAP12, P2RY6, PDGFD, P2RY1, KDR, GCNT2, ALKAL1, CCL18, MAPK3, SLAMF1, CCR1, PDGFRB, NTRK1, CCL24, CCL23, VEGFA, MFHAS1, PTPRC, GPR183, TLR4, CD44, CCL26
GO:0016485	protein processing	12	0.0244414	SRGN, CPM, MMP14, CASP7, ADAMTS13, TMPRSS4, CTSG, MMEL1, CPZ, PCSK5, F3, CTSS
GO:0031663	lipopolysaccharide-mediated signaling pathway	8	0.0251456	SCARB1, NOS3, IL18, LY96, CD14, TLR4, TLR2, MAPK3
GO:0016032	viral process	51	0.0261412	H2AX, EIF4A1, NDUFA13, NRP2, GFI1, CGAS, IFIH1, CREB3L1, ZC3H12A, KDR, IL12A, CDK5RAP3, CCR3, TRIM22, NUP214, RSAD2, NUP210, DTX3L, DDX58, HLA-B, HLA-C, TAP1, HLA-A, TENT5C, CCNA2, KAT2A, CD200R1, IFI27, MXRA8, ATP6V0C, CFH, CFI, GPS2, PSMB10, HPX, PARD6A, CCDC85B, BAK1, FADD, NLRP1, MAPK3, RBM38, AMBP, CADM1, STAT1, BNIP3, PSMB8, PSMB9, PTPRC, STING1, SERINC5
GO:0006937	regulation of muscle contraction	5	0.0270337	TNNT1, TNNT2, TNNC2, TNNI2, ATP1A2
GO:0010838	positive regulation of keratinocyte proliferation	5	0.0270337	CRNN, CDH3, MDK, HAS2, TLR4
GO:0010954	positive regulation of protein processing	5	0.0270337	CCBE1, SPON1, MMP14, ADAM8, NKD2
GO:0006646	phosphatidylethanolamine biosynthetic process	5	0.0270337	CHKB, ETNK2, ALOX15, LPIN1, LPIN3
GO:0070106	interleukin-27-mediated signaling pathway	5	0.0270337	STAT1, OAS2, MX1, IL27RA, OASL
GO:0030049	muscle filament sliding	8	0.0287698	MYBPC3, TNNT1, TNNT2, TNNT3, TNNC2, TNNI1, TNNI2, DMD
GO:0035666	TRIF-dependent toll-like receptor signaling pathway	7	0.0288607	CD40, LY96, CD14, FADD, CD300LF, TLR4, TLR3
GO:0007498	mesoderm development	7	0.0288607	IRX3, BTK, SECTM1, IKZF1, BMX, IKZF3, VEGFA
GO:1903779	regulation of cardiac conduction	10	0.0289606	SLC8A3, DMPK, NPR1, FXYD3, NPR2, TRPC1, ATP2A3, ATP2A1, ATP1A2, ATP1B2
GO:0007193	adenylate cyclase-inhibiting G-protein coupled receptor signaling pathway	11	0.0294661	AKAP12, EDNRA, GABBR1, ADCY9, PTGDR2, RGS1, PDE2A, P2RY1, ADCY4, FFAR3, AKAP5
GO:0086013	membrane repolarization during cardiac muscle cell action potential	4	0.0295612	KCNH2, KCNIP2, KCND3, KCNJ2
GO:0060993	kidney morphogenesis	4	0.0295612	GCNT1, GCNT3, GCNT4, SOX4
GO:0050764	regulation of phagocytosis	4	0.0295612	SCARB1, PTPRC, ITGAV, SYT7
GO:0008347	glial cell migration	4	0.0295612	EPHA4, P2RY1, CD9, CSPG4
GO:0009190	cyclic nucleotide biosynthetic process	4	0.0295612	ADCY9, NPR1, NPR2, ADCY4
GO:0019882	antigen processing and presentation	9	0.0310625	CD209, HLA-B, HLA-C, HLA-A, HLA-F, CTSS, PSMB8, RAB33A, RAB8B
GO:0008285	negative regulation of cell proliferation	49	0.0310776	BTG1, CXCL8, SERPINE2, ADM, IFI35, RERG, IFIT3, ADORA3, FTH1, SOX4, H2AC8, IGFBP3, DLEC1, PLAAT4, SULT2B1, AR, SFRP1, ADORA2A, IRF1, ADGRB1, RARB, NUPR2, GAS8, TLR2, PTGES, GATA3, GATA1, DLL4, SCIN, ZNF503, BAK1, TP53I11, RBM10, NTRK1, RBM38, TFAP2B, SMAD1, CCL23, GABBR1, BCL11B, NOS3, VDR, OSM, EIF2AK2, NMI, FABP3, RGCC, CD9, BNIPL
GO:0045214	sarcomere organization	8	0.032731	FHOD3, OBSCN, SYNPO2L, TNNT1, TNNT2, TNNT3, CAPN3, MYOZ1
GO:0051092	positive regulation of NF-kappaB transcription factor activity	22	0.0334765	RNF31, NTRK1, CD40, TFRC, IL18, EIF2AK2, CLU, AGER, CRNN, AR, PSMA6, SLCO3A1, BTK, CAPN3, ADAM8, UBE2V1, PRKD1, TLR4, IL18R1, TRIM22, TLR3, TLR2
GO:0043524	negative regulation of neuron apoptotic process	20	0.0338244	NTRK1, TFAP2B, NTRK2, PCDHGC5, BDNF, STXBP1, VSTM2L, PLA2G3, ILK, FAIM2, IL27RA, FOXQ1, NRBP2, ADORA2A, MDK, CHL1, CLCF1, ADAM8, PPARGC1A, NAIP
GO:0043129	surfactant homeostasis	5	0.0338252	NAPSA, EPAS1, KDR, ABCA12, VEGFA
GO:0034116	positive regulation of heterotypic cell-cell adhesion	5	0.0338252	ALOX15, GCNT2, AGER, CD44, SKAP1
GO:0019372	lipoxygenase pathway	5	0.0338252	GPX1, ALOX15, PLA2G3, ALOX12, LTC4S
GO:0071372	cellular response to follicle-stimulating hormone stimulus	5	0.0338252	EDNRA, PLAT, EFNA5, PPARGC1A, GATA1
GO:0030278	regulation of ossification	5	0.0338252	CSF1, SIX2, TENT5A, RUNX2, MAPK3
GO:0048485	sympathetic nervous system development	5	0.0338252	NTRK1, TFAP2B, EDNRA, GATA3, SOX4
GO:1904151	positive regulation of microglial cell mediated cytotoxicity	3	0.0342465	ITGAM, TYROBP, STAP1
GO:0033600	negative regulation of mammary gland epithelial cell proliferation	3	0.0342465	GATA3, BRCA2, ROBO1
GO:0008065	establishment of blood-nerve barrier	3	0.0342465	GSTM3, DMD, CLDN1
GO:0035710	CD4-positive, alpha-beta T cell activation	3	0.0342465	RSAD2, NKG7, CDH26
GO:0060700	regulation of ribonuclease activity	3	0.0342465	OAS2, OAS3, OASL
GO:1903010	regulation of bone development	3	0.0342465	KAT2A, LOX, KDR
GO:0032497	detection of lipopolysaccharide	3	0.0342465	SCARB1, LY96, TLR4
GO:0042490	mechanoreceptor differentiation	3	0.0342465	NTRK1, NTRK2, MYO7A
GO:0007157	heterophilic cell-cell adhesion via plasma membrane cell adhesion molecules	9	0.0347629	SELP, CRB2, LGALS7B, TENM3, VCAM1, CXADR, CADM1, CD209, NRXN1
GO:0010595	positive regulation of endothelial cell migration	11	0.0355879	SCARB1, CCBE1, NRP2, PDCD6, FLT4, ZC3H12A, KDR, GATA3, PRKD1, PIK3CG, VEGFA
GO:0051897	positive regulation of protein kinase B signaling	24	0.0363024	PDGFRB, GPX1, NRXN1, OSM, IL18, ILK, GATA3, NRG2, F3, PIK3CG, VEGFA, MFHAS1, KITLG, C1QTNF1, NRG4, KIT, CD28, RAC2, GCNT2, ADAM8, PIK3AP1, ICOS, FGF22, FGFR1
GO:0006805	xenobiotic metabolic process	15	0.0367477	MAOA, SMOX, FMO2, AHR, CYP3A4, CYP2C19, CYP4F12, SULT1A1, CYP2C9, CYP2W1, CYP26B1, CYP2D7, CYP2D6, CYP2S1, CBR3
GO:0051726	regulation of cell cycle	30	0.0368698	L3MBTL1, INO80E, LIN37, MECOM, GRK5, PLAGL1, CDK20, PCLAF, DMD, MYBL2, BAK1, MAP2K6, NUP214, CDKL2, GADD45B, MOK, GADD45G, UHMK1, KAT2A, PTPRC, FAP, IRF1, CDK3, ID3, NUPR2, SRSF5, INHA, PRR11, CDK14, CDK15
GO:0035458	cellular response to interferon-beta	6	0.0381134	NDUFA13, IFI16, STING1, STAT1, IRF1, TLR3
GO:0046330	positive regulation of JNK cascade	14	0.0384363	GADD45B, NCF1, FLT4, RASGRP1, AGER, GADD45G, EDAR, SH3RF3, MFHAS1, TLR4, TLR3, NAIP, ANKRD6, SLAMF1
GO:1900745	positive regulation of p38MAPK cascade	7	0.0384863	MFHAS1, GADD45B, NCF1, ZC3H12A, AGER, GADD45G, VEGFA
GO:0009410	response to xenobiotic stimulus	28	0.0386816	SEMA3C, LPL, GATA3, AHR, NPAS2, SLC6A4, CDH3, MDK, SLITRK5, BAK1, HMGCS2, MAP2K6, FZD1, NTRK1, SREBF1, TFAP2B, RAB6C, ACE, GPX1, STAT1, NFATC2, CYBA, ASS1, SFRP1, ADORA2A, LOX, CDK1, RPP21
GO:0019731	antibacterial humoral response	10	0.0392483	H2BC7, H2BC6, ADM, CTSG, HLA-A, PLA2G6, IGHA2, B2M, WFDC5, JCHAIN
GO:1901731	positive regulation of platelet aggregation	4	0.0397731	MMRN1, EMILIN2, CTSG, GP6
GO:2000048	negative regulation of cell-cell adhesion mediated by cadherin	4	0.0397731	RGCC, EPCAM, NOTCH4, VEGFA
GO:0090037	positive regulation of protein kinase C signaling	4	0.0397731	CD40, FLT4, PLA2G6, VEGFA
GO:0048791	calcium ion-regulated exocytosis of neurotransmitter	4	0.0397731	STX1B, DOC2B, SYT8, SYT7
GO:0043065	positive regulation of apoptotic process	41	0.0410966	FOXA1, TOP2A, ADM, ALOX12, CLU, SAV1, IFIT2, ACVR1C, SCIN, ADAMTSL4, PIP5KL1, EMILIN2, CTLA4, BAK1, FADD, ECT2, CTSD, SOX4, MAP2K6, PDGFRB, ACE, ENDOG, GADD45B, BNIP3, IGFBP3, TRPV1, SEPTIN4, MMP9, GADD45G, SFRP1, OBSCN, MELK, STK17B, EEF1A2, ID3, ARHGEF4, RARB, FAS, TLR3, NGEF, ARHGEF6
GO:0006957	complement activation, alternative pathway	5	0.0415181	C8G, CFH, VSIG4, CFP, CFB
GO:0043116	negative regulation of vascular permeability	5	0.0415181	AKAP12, CLDN5, ADORA2A, PDE2A, ADM
GO:0045582	positive regulation of T cell differentiation	5	0.0415181	IL1RL2, MDK, IL2RA, RHOH, GATA3
GO:0006044	N-acetylglucosamine metabolic process	5	0.0415181	CHST7, NAGK, MGAT3, RENBP, CHST2
GO:0042119	neutrophil activation	5	0.0415181	CXCL6, CXCL8, IL15, IL18, CTSG
GO:0043491	protein kinase B signaling	8	0.0417056	PLK3, CD40, LOX, SESN2, KDR, ILK, PEAR1, MERTK
GO:0001895	retina homeostasis	8	0.0417056	CRB2, CDH3, IGKC, POC1B, ATP1B2, IGHA2, B2M, JCHAIN
GO:0007160	cell-matrix adhesion	15	0.0422141	SNED1, ITGAM, VCAM1, ITGA2B, ILK, MSLN, THBS3, ADAMTS13, ITGA10, ITGA7, ITGAV, EMILIN1, STRCP1, MUC4, CD44
GO:0035556	intracellular signal transduction	47	0.0425089	ITK, BRSK2, CXCL8, TFRC, CCDC68, NPR1, NPR2, ADCY4, WNK4, ASB16, NRBP2, SOCS1, SH3BP5, ECT2, MAPK3, WSB1, RASA4B, CISH, DMPK, S100A1, MOK, HUNK, STAC3, NRG2, PASK, BMX, MAPK15, LAX1, MLXIPL, CD200R1, TYROBP, MELK, ADCY9, CD209, STK17B, KIT, PPP1R1B, BTK, ARHGEF4, CLNK, LCP2, CSPG4, RGS11, PRKD1, MYZAP, SGK1, LAT
GO:0009636	response to toxic substance	13	0.0431979	PDGFRB, ASNS, AHR, CLDN1, SLC6A4, ARHGAP33, ADAMTS13, TTPA, CDK1, TRPM6, SLC18A2, TLR2, MAPK3
GO:0006874	cellular calcium ion homeostasis	15	0.0451523	CCR1, CCL13, CCL23, CD40, SLC24A3, EDN2, DMPK, VDR, ATP2A3, SLC30A1, ATP2A1, TCIRG1, SLC8A3, EDNRA, ATP13A5
GO:0007189	adenylate cyclase-activating G-protein coupled receptor signaling pathway	17	0.045666	GPR78, PTGER2, GPR65, ADCY4, ADM, GPR3, ADGRG3, ADGRE1, ADGRE2, ADCY9, ADORA2A, GALR2, UCN2, MC5R, ADGRB1, RAMP1, RAPGEF4
GO:0008284	positive regulation of cell proliferation	55	0.046382	VIPR1, CSF1, FLT4, ILK, ADM, TCIRG1, HAPLN3, ESM1, KDR, RAC2, ITGAV, TIMP1, SOX4, KRT6A, PDGFRB, SERPINB3, IL11, EPHA4, EDN2, IL11RA, IL15, DHPS, LIFR, OSMR, RUNX2, CLDN5, AR, SFRP1, KIT, CRIP2, NTN1, DPP4, PLAC8, PDF, GRK5, EPCAM, PDGFD, S100A13, GCNT2, HSF4, HAS2, DMD, FGF22, SLAMF1, NTRK2, TFAP2B, OSM, MAPK15, TBX2, VEGFA, MLXIPL, KITLG, CLCF1, SPDYA, FGFR1
GO:1902600	hydrogen ion transmembrane transport	16	0.0485001	SLC15A1, RNASEK, SLC2A10, NDUFA4L2, ATP1A2, TCIRG1, ATP4A, SLC9A3, SLC9A5, ASIC5, NNT, UCP2, NOX5, SLC15A3, ATP6V0C, ATP6V1C2
GO:0035924	cellular response to vascular endothelial growth factor stimulus	7	0.049939	DLL4, VCAM1, FLT4, KDR, MT1G, PRKD1, VEGFA
GO:0008015	blood circulation	7	0.049939	DLL4, ADORA2A, STAT1, C3AR1, OLR1, HOXB2, MEOX2
GO:0002230	positive regulation of defense response to virus by host	7	0.049939	DTX3L, STING1, DDX58, STAT1, ZC3H12A, CGAS, PARP9
GO:0019933	cAMP-mediated signaling	7	0.049939	PDE2A, CGAS, ADM, AHR, RAPGEF3, CAP2, RAPGEF4
GO:0006814	sodium ion transport	13	0.0500566	SLC34A3, KCNE3, SLC10A1, ATP1A2, ATP1B2, SLC5A3, SLC5A9, SLC9A5, FXYD3, SCN7A, SGK1, SCN2A, ASIC1
GO:0001709	cell fate determination	5	0.0501153	CYP26B1, NOTCH4, PTCH2, GATA3, GATA2
GO:0006691	leukotriene metabolic process	5	0.0501153	GGT5, ALOX15, LTA4H, LTC4S, TLR2
GO:0007166	cell surface receptor signaling pathway	34	0.0511424	RTN4R, VIPR1, NPR1, LY96, AGER, CRHR2, IL27RA, ADGRG3, ADGRE1, ADGRE2, FCGR3A, GALR2, P2RY1, FADD, CD14, KLRC1, MAPK3, CCR1, EDN2, LIFR, TRPV1, LILRB2, PDCD1LG2, MERTK, ADGRF2, PTPRC, IL2RA, CLCF1, ADGRB1, CD28, TNFRSF25, MS4A2, INHA, CD101
GO:0043097	pyrimidine nucleoside salvage	4	0.0515208	PUDP, UPP1, TK1, TYMP
GO:0043306	positive regulation of mast cell degranulation	4	0.0515208	STXBP1, IL13, GATA2, GATA1
GO:0019371	cyclooxygenase pathway	4	0.0515208	HPGDS, PTGIS, PTGDS, PTGES
GO:0035455	response to interferon-alpha	4	0.0515208	IFITM3, BST2, LAMP3, EIF2AK2
GO:0008045	motor neuron axon guidance	6	0.0517464	EPHA4, RAC2, NTN5, RHOH, LHX4, NTN1
GO:0061436	establishment of skin barrier	6	0.0517464	FA2H, CYP26B1, ALOX12, ABCA12, CLDN1, PNPLA1
GO:0032753	positive regulation of interleukin-4 production	6	0.0517464	SASH3, IL33, FCER1G, CD28, GATA3, EPX
GO:0097191	extrinsic apoptotic signaling pathway	8	0.0521377	IL33, NDUFA13, IFI27, TNFSF12, FAS, IL12A, FADD, TLR3
GO:0032735	positive regulation of interleukin-12 production	8	0.0521377	CD40, MDK, IRF1, LTB, AGER, TLR4, TLR3, TLR2
GO:0034198	cellular response to amino acid starvation	12	0.0524272	MAP1LC3A, DAPL1, SESN2, UCP2, FAS, EIF2AK2, CASTOR1, PRKD1, TCIRG1, ATP6V0C, ATP6V1C2, MAPK3
GO:0038033	positive regulation of endothelial cell chemotaxis by VEGF-activated vascular endothelial growth factor receptor signaling pathway	3	0.0540872	KDR, PRKD1, VEGFA
GO:0032962	positive regulation of inositol trisphosphate biosynthetic process	3	0.0540872	HRH1, P2RY6, P2RY1
GO:0036324	vascular endothelial growth factor receptor-2 signaling pathway	3	0.0540872	PDCD6, KDR, VEGFA
GO:0014061	regulation of norepinephrine secretion	3	0.0540872	ADORA2A, ADORA3, FFAR3
GO:0032286	central nervous system myelin maintenance	3	0.0540872	FA2H, MYRF, CLU
GO:0071456	cellular response to hypoxia	17	0.0545002	EGLN3, ENDOG, PTGIS, EGLN2, ACAA2, EPAS1, BNIP3, MST1, AQP3, VEGFA, SLC8A3, CCNA2, SFRP1, RGCC, ADAM8, SCN2A, PPARGC1A
GO:0060326	cell chemotaxis	11	0.0546164	PDGFRB, CCR1, VCAM1, LOX, KIT, CCRL2, CXCR4, CCN3, CXCL14, EPHB1, CCR3
GO:0010951	negative regulation of endopeptidase activity	19	0.0562362	SERPINB3, CRB2, SERPINB10, CSTB, SERPINB4, CSTA, SERPINA1, AMBP, SPINK8, SERPINE2, SPINK7, PAPLN, TFPI, WFDC5, RENBP, BST2, COL7A1, FETUB, TIMP1
GO:0010043	response to zinc ion	7	0.0563693	VCAM1, AANAT, CA2, GGH, D2HGDH, LTA4H, ASS1
GO:0051216	cartilage development	10	0.0564615	SMAD1, SNORC, PRRX1, COL11A2, BMP8A, HOXC4, TIMP1, SMAD5, CD44, MAPK3
GO:0030097	hemopoiesis	10	0.0564615	L3MBTL1, TWSG1, MELK, GFI1, NOTCH4, KIT, CRIP2, GATA2, BRCA2, RUNX2
GO:0030593	neutrophil chemotaxis	12	0.056488	CCL24, CXCL6, CCL13, CCL23, EDN2, CXADR, CXCL8, FCER1G, SAA1, CCL18, PIK3CG, CCL26
GO:0008203	cholesterol metabolic process	12	0.056488	SULT2B1, SREBF1, CYP2C9, CH25H, SOAT1, CYP2D6, CYP11A1, INSIG1, CYP3A4, CYP7B1, APOL1, APOL2
GO:0071360	cellular response to exogenous dsRNA	5	0.0596101	IFIH1, STING1, DDX58, CGAS, TLR3
GO:0001516	prostaglandin biosynthetic process	5	0.0596101	HPGDS, EDN2, PTGIS, PTGDS, PTGES
GO:0019432	triglyceride biosynthetic process	5	0.0596101	LPL, GPAT3, ACSL4, LPIN1, LPIN3
GO:0035162	embryonic hemopoiesis	5	0.0596101	KITLG, KIT, KDR, GATA3, GATA1
GO:0042462	eye photoreceptor cell development	5	0.0596101	RORB, FSCN2, RDH13, MYO7A, VEGFA
GO:0016064	immunoglobulin mediated immune response	5	0.0596101	FCER1G, CSF2RB, TCIRG1, IL13RA2, IL9R
GO:0018108	peptidyl-tyrosine phosphorylation	17	0.0610083	PDGFRB, NTRK1, NTRK2, EPHA4, EPHA6, EPHA10, FLT4, EIF2AK2, MERTK, MELK, KIT, PBK, KDR, BTK, EPHB1, MAP2K6, FGFR1
GO:0007265	Ras protein signal transduction	13	0.0616765	RASGRP1, NTN1, RERG, RASGRP4, CCNA2, CNKSR1, RASGEF1B, GRAP2, USP50, PRKD1, LAT, RAPGEF3, RAPGEF4
GO:0001974	blood vessel remodeling	7	0.0632739	DLL4, EDNRA, ACE, SEMA3C, EPAS1, NOS3, BAK1
GO:0098915	membrane repolarization during ventricular cardiac muscle cell action potential	4	0.0647349	KCNH2, KCNJ5, KCNE3, KCND3
GO:0002003	angiotensin maturation	4	0.0647349	CPA3, ACE, CMA1, CTSG
GO:0090331	negative regulation of platelet aggregation	4	0.0647349	C1QTNF1, SERPINE2, CD9, ALOX12
GO:0001503	ossification	12	0.0652222	CLEC3B, ECM1, TWSG1, CSF1, NPR2, PAM16, ALOX15, SPP1, BMP8A, TCIRG1, MMP9, RUNX2
GO:0030154	cell differentiation	65	0.0656432	FOXA1, LRGUK, FOXE1, TNFAIP2, HNF4G, FOXQ1, MECOM, MDK, PEG10, SH3PXD2B, ZC3H12A, SOX4, KRT6A, EGFL6, DLEC1, EDAR, ETV7, SFRP1, TWSG1, ETV3L, RARB, UBE2V1, PRKD1, VAMP5, FKBP6, NGEF, ASF1B, ZNF431, RAI14, CATSPER1, SLFN5, DAPL1, NXN, NOTCH4, RASGRP1, TYMP, ACVR1C, CCDC85B, NHLH1, TSNAXIP1, ECT2, FGF22, NTRK1, RBM38, NTRK2, SMAD1, SPAG8, GADD45B, CADM1, VDR, TMEM176B, TNFSF12, BMP8A, SSPOP, SEPTIN…
GO:0070268	cornification	15	0.0658142	SPRR3, CSTA, KRT79, KRT35, KLK14, KRT78, KRT40, CYP26B1, KRT37, PKP2, DSG1, KRT6C, SPRR2B, DSC1, KRT6A
GO:0003009	skeletal muscle contraction	6	0.0678751	TNNT1, TNNT3, TNNC2, STAC3, TNNI1, TNNI2
GO:0017144	drug metabolic process	6	0.0678751	CYP2C9, CYP2D6, FMO2, CYP2C19, CYP3A4, CYP4F12
GO:0048873	homeostasis of number of cells within a tissue	6	0.0678751	SASH3, CSF1, NOS3, GATA2, LIPA, GATA1
GO:0042104	positive regulation of activated T cell proliferation	6	0.0678751	IL2RA, IL18, FADD, AGER, SLAMF1, IL27RA
GO:0032781	positive regulation of ATPase activity	6	0.0678751	MYBPC3, TNNT2, ATP1B2, AHSA2P, HSPA2, PFN2
GO:0032496	response to lipopolysaccharide	19	0.0689416	GGT5, ACE, VCAM1, GCH1, NOS3, PTGER2, IL13, LY96, ADM, CSF2RB, CLDN1, C2, SELP, AKAP12, THBD, IL12A, TLR4, PTGES, TLR2
GO:0051259	protein oligomerization	5	0.0699869	BLM, STING1, ZC3H12A, CLDN1, TMEM70
GO:0042102	positive regulation of T cell proliferation	10	0.0721507	SASH3, VCAM1, PTPRC, TFRC, IL15, CD209, DHPS, CD28, LILRB2, PDCD1LG2
GO:0034113	heterotypic cell-cell adhesion	6	0.0768688	CD200R1, VCAM1, PTPRC, ITGA7, ITGAV, LILRB2
GO:0046483	heterocycle metabolic process	3	0.0769112	CYP2D6, CYP2C19, CYP3A4
GO:0042737	drug catabolic process	3	0.0769112	CYP2C9, CYP2D6, CYP3A4
GO:1904428	negative regulation of tubulin deacetylation	3	0.0769112	BEX4, TPPP, MAPT
GO:0034440	lipid oxidation	3	0.0769112	ALOX15, ALOX12, PLA2G7
GO:0002322	B cell proliferation involved in immune response	3	0.0769112	CD180, TLR4, GAPT
GO:0046473	phosphatidic acid metabolic process	3	0.0769112	PLA2G3, LPIN1, PLA2G6
GO:0046929	negative regulation of neurotransmitter secretion	3	0.0769112	SYT11, SLC30A1, ASIC1
GO:0042270	protection from natural killer cell mediated cytotoxicity	3	0.0769112	SERPINB4, HLA-B, HLA-A
GO:0061669	spontaneous neurotransmitter secretion	3	0.0769112	STX1B, DOC2A, DOC2B
GO:0051603	proteolysis involved in cellular protein catabolic process	8	0.0775332	PSMA6, FAP, GZMB, CTSS, PSMB8, CTSC, PSMB10, PSMB9
GO:0045454	cell redox homeostasis	8	0.0775332	GPX1, EGLN2, NCF1, SLC2A10, NNT, NOS3, RAC2, CYBA
GO:0009968	negative regulation of signal transduction	8	0.0775332	RGS18, RGS17, RGS19, CISH, RGS1, IGFBP3, RGS20, RGS11
GO:0050919	negative chemotaxis	7	0.0785067	DPP4, NRP2, SEMA3C, ITGAV, SEMA4G, LGR6, EFNA5
GO:0046777	protein autophosphorylation	21	0.0789513	PDGFRB, NTRK1, NTRK2, EPHA4, FLT4, NEK6, EIF2AK2, PASK, BMX, MAPK15, UHMK1, STK33, MELK, GRK5, STK17B, KIT, KDR, BTK, PRKD1, EPHB1, FGFR1
GO:0008645	hexose transport	4	0.0793282	SLC5A9, SLC2A11, SLC2A10, SLC2A6
GO:0034638	phosphatidylcholine catabolic process	4	0.0793282	PNPLA7, PLA2G6, PLA2G7, PLB1
GO:0002675	positive regulation of acute inflammatory response	4	0.0793282	OSM, ADAM8, OSMR, PIK3CG
GO:0010917	negative regulation of mitochondrial membrane potential	4	0.0793282	BNIP3, PIP5KL1, TRPV1, MAPT
GO:0007623	circadian rhythm	11	0.0793612	NTRK1, SREBF1, NTRK2, PER1, AANAT, NFIL3, NR1D1, PPARGC1A, ASS1, NPAS2, SLC6A4
GO:0019722	calcium-mediated signaling	12	0.0798861	POMC, CCR1, EDN2, P2RY11, CXCL8, PTGDR2, PLA2G4B, CCRL2, BTK, CXCR4, CCR3, LAT
GO:0006801	superoxide metabolic process	5	0.0812222	NCF1, SH3PXD2B, NOXA1, NCF1C, CYBA
GO:0007194	negative regulation of adenylate cyclase activity	5	0.0812222	GABBR1, LTB4R2, GALR2, GPR87, AKAP5
GO:0008283	cell proliferation	18	0.0816786	USP13, IL18, LIPA, RASGRP4, CKS1B, EDNRA, KAT2A, DACH1, MELK, SIX2, CDK3, LIPG, CKS2, CDK1, POC1B, CSPG4, BAK1, CDK5RAP3
GO:0002224	toll-like receptor signaling pathway	8	0.0848355	UNC93B1, S100A1, LY96, CD14, TLR4, CTSS, TLR3, TLR2
GO:0098869	cellular oxidant detoxification	11	0.085022	GSTM2, GPX1, NXN, NNT, GPX3, SESN2, HBA2, HBA1, EPX, LTC4S, PTGES
GO:0007411	axon guidance	26	0.0858743	SPTBN5, ROBO4, NRP2, SEMA3C, EPHA10, ARHGEF25, NRXN1, CXCR4, GATA3, EFNA5, RAP1GAP, ROBO1, CHL1, BOC, KIF5A, NRTN, EPHB1, MAPK3, NTRK1, EPHA4, EPHA6, BDNF, VSTM2L, SEMA4G, CNTN4, LGR6
GO:0014059	regulation of dopamine secretion	6	0.0864704	SYT11, KCNA2, SNCG, SYT8, SYT7, SYT17
GO:0017156	calcium ion regulated exocytosis	6	0.0864704	SCIN, SYT11, SYT8, SYT7, SYT17, RAPGEF4
GO:0001975	response to amphetamine	7	0.0868296	RGS17, EDNRA, RGS2, ADORA2A, PPP1R1B, SLC18A2, ASIC1
GO:0006024	glycosaminoglycan biosynthetic process	7	0.0868296	PDGFRB, NDST2, GALNT5, HS3ST3A1, GCNT2, PXYLP1, HS3ST1
GO:0048661	positive regulation of smooth muscle cell proliferation	10	0.0902898	PDGFRB, STAT1, PDGFD, MYB, IL13, IL18, ALOX12, CYBA, PPARGC1A, TLR4
GO:0050776	regulation of immune response	24	0.0919023	HLA-H, CD40, VCAM1, CXADR, PIANP, SPPL2A, HLA-B, HLA-C, HLA-A, LILRB2, HLA-F, TAPBP, FCGR3A, CD200R1, TYROBP, CLEC2B, IGKC, IRF1, CD300LB, CD226, KLRC1, CD300LF, B2M, LAIR1
GO:0046716	muscle cell cellular homeostasis	5	0.0932858	LOX, CAPN3, DMD, ALDOA, LARGE2
GO:0030007	cellular potassium ion homeostasis	4	0.0952004	ATP4A, ATP1A2, ATP1B2, KCNJ2
GO:0055119	relaxation of cardiac muscle	4	0.0952004	GSTM2, RGS2, ATP1A2, KCNJ2
GO:0045744	negative regulation of G-protein coupled receptor protein signaling pathway	4	0.0952004	RGS2, CXCL8, RGS13, KLK14
GO:0035810	positive regulation of urine volume	4	0.0952004	TFAP2B, ADORA2A, NPR1, HAS2
GO:0086064	cell communication by electrical coupling involved in cardiac conduction	4	0.0952004	GJA5, PKP2, ATP1A2, ATP1B2
GO:0042129	regulation of T cell proliferation	4	0.0952004	CD209, RAC2, CD28, CTLA4
GO:0032233	positive regulation of actin filament bundle assembly	4	0.0952004	SYNPO2L, SYNPO2, SYNPO, PFN2
GO:0042116	macrophage activation	4	0.0952004	EDN2, IL13, PLA2G3, TLR4
GO:0061351	neural precursor cell proliferation	4	0.0952004	MELK, RARB, ZNF503, EPHB1
GO:0071320	cellular response to cAMP	9	0.0955562	SLC8A3, AANAT, PDE2A, AHR, GATA1, CFTR, RAPGEF3, ASS1, PIK3CG
GO:0006953	acute-phase response	7	0.095616	CD163, SERPINA1, TFRC, SAA1, SAA2, ASS1, APOL2
GO:0050873	brown fat cell differentiation	6	0.0966666	PLAC8, FABP3, ARL4A, RGS2, BNIP3, PPARGC1A
GO:0032715	negative regulation of interleukin-6 production	10	0.0968818	RABGEF1, CD84, CD200R1, SYT11, ZC3H12A, IL36RN, TLR4, LILRB4, SLAMF1, IL27RA
GO:0065003	macromolecular complex assembly	16	0.0993839	CD40, GCH1, NUP210, GLDC, TAPBP, JCHAIN, SLC9A3R2, GCHFR, ST13P5, DLG4, CDK1, FAS, CAPN3, SNX9, PPARGC1A, MAPK3
GO:0043536	positive regulation of blood vessel endothelial cell migration	8	0.100572	CD40, NOS3, KDR, ALOX12, PRKD1, GATA2, FGFR1, VEGFA
GO:0022008	neurogenesis	8	0.100572	OMP, NTN5, RARB, CXCR4, NAV1, HAP1, EPHB1, TBX2
GO:0030218	erythrocyte differentiation	8	0.100572	MFHAS1, EPAS1, KIT, IKZF1, GATA3, INHA, SMAD5, GATA1
GO:0043305	negative regulation of mast cell degranulation	3	0.102116	RABGEF1, CD84, IL13RA2
GO:1900122	positive regulation of receptor binding	3	0.102116	BDNF, B2M, MMP9
GO:1900426	positive regulation of defense response to bacterium	3	0.102116	EMILIN2, EMILIN1, CYBA
GO:0071373	cellular response to luteinizing hormone stimulus	3	0.102116	CCNA2, EDNRA, PLAT
GO:0002725	negative regulation of T cell cytokine production	3	0.102116	HLA-F, LILRB4, SLAMF1
GO:0052031	modulation by symbiont of host defense response	3	0.102116	MRC1, B2M, TLR2
GO:0002821	positive regulation of adaptive immune response	3	0.102116	SASH3, FADD, SKAP1
GO:0045590	negative regulation of regulatory T cell differentiation	3	0.102116	MDK, IRF1, CTLA4
GO:0052651	monoacylglycerol catabolic process	3	0.102116	ABHD16A, MGLL, ABHD12B
GO:0045650	negative regulation of macrophage differentiation	3	0.102116	GATA2, INHA, C1QC
GO:0038165	oncostatin-M-mediated signaling pathway	3	0.102116	OSM, LIFR, OSMR
GO:0032483	regulation of Rab protein signal transduction	3	0.102116	DENND4A, SGSM3, DENND4C
GO:1902036	regulation of hematopoietic stem cell differentiation	10	0.103745	PSMA6, MYB, OSM, EIF2AK2, GATA3, GATA2, GATA1, PSMB8, PSMB10, PSMB9
GO:0009653	anatomical structure morphogenesis	16	0.104304	FOXA1, SMAD1, CPM, FOXE1, KRT35, GATA3, TBX19, SMAD5, FOXQ1, MLXIPL, SIX2, CLTCL1, FSCN2, PITX2, SOX4, HOXA4
GO:0010499	proteasomal ubiquitin-independent protein catabolic process	5	0.106141	PSMA6, ENC1, PSMB8, PSMB10, PSMB9
GO:0035584	calcium-mediated signaling using intracellular calcium source	5	0.106141	SELP, GPR143, VCAM1, PTPRC, KDR
GO:0032693	negative regulation of interleukin-10 production	5	0.106141	TYROBP, PDCD1LG2, EPX, AGER, LILRB4
GO:0043278	response to morphine	6	0.107441	GHR, MAP1LC3A, PPP1R1B, PEA15, CXCR4, FADD
GO:0001764	neuron migration	14	0.109943	NTRK2, CXCR4, NAV1, GATA3, SEPTIN4, GATA2, NTN1, TUBB2B, TUBB2A, CHL1, TRIM46, POMK, LRP12, FGFR1
GO:0050848	regulation of calcium-mediated signaling	4	0.112242	GPR143, MAPT, GBP1, CMKLR1
GO:0001779	natural killer cell differentiation	4	0.112242	PTPRC, NFIL3, MERTK, SLAMF1
GO:0021675	nerve development	4	0.112242	NRP2, BDNF, ILK, NRTN
GO:0010818	T cell chemotaxis	4	0.112242	GPR183, PIK3CG, CCL26, CXCL16
GO:0032755	positive regulation of interleukin-6 production	13	0.112559	IL33, DDX58, LPL, ZBTB20, CYBA, LILRB2, AGER, IFIH1, IL1RL2, TYROBP, TLR4, TLR3, TLR2
GO:0010628	positive regulation of gene expression	50	0.114219	CXCL8, CSF1, TFRC, CLU, SLC6A4, ROBO1, CYP26B1, C1QTNF1, CDH3, LAMP3, ZC3H12A, EMILIN1, SLC2A10, DDX58, MST1, IL13, F3, RUNX2, EDAR, CLDN5, AR, TYROBP, TLR4, TLR3, TLR2, SLC24A3, SGMS1, PLAG1, NRXN1, ALOX12, GATA2, DLL4, NFIL3, STAP1, PPARGC1A, FGF22, MAPK3, LGALS7B, NTRK2, IL33, SMAD1, NOS3, VDR, PDE2A, NFATC2, VEGFA, RGCC, CD28, CDK1, ID3
GO:0034097	response to cytokine	8	0.117785	SELP, AANAT, STAT1, LIFR, TIMP1, OSMR, PTGES, CXCL16
GO:0045785	positive regulation of cell adhesion	8	0.117785	EPHA4, MDK, TNFRSF18, SAA1, ADAM8, ITGAV, IL12A, VEGFA
GO:0048167	regulation of synaptic plasticity	8	0.117785	HRH1, KAT2A, ITPKA, ADGRB1, PLAT, CNTN4, MAPT, AGER
GO:0007611	learning or memory	9	0.11874	NTRK1, SLC8A3, PRRT1, GALR2, POMK, LILRB2, MAPT, AGER, B2M
GO:0072593	reactive oxygen species metabolic process	6	0.118773	NDUFA13, NNT, RFK, BNIP3, SESN2, IFI6
GO:0032727	positive regulation of interferon-alpha production	5	0.119747	IFIH1, DDX58, STAT1, TLR4, TLR3
GO:0045861	negative regulation of proteolysis	5	0.119747	SERPINB3, CSTB, CSTA, SERPINE2, PLAT
GO:0042098	T cell proliferation	5	0.119747	PTPRC, RASGRP1, TNFRSF4, PSMB10, PIK3CG
GO:0007186	G-protein coupled receptor signaling pathway	105	0.121783	VIPR1, GPR65, FZD10, RORB, CXCL16, RGS2, EDNRA, RGS1, ADORA3, CCRL2, C3AR1, CMKLR1, PDGFRB, ENTPD2, GPR78, GPR162, OBSCN, ADCY9, LTB4R2, ADGRB1, GPR160, BTK, NGEF, XPR1, NPR1, ARHGEF25, GPR87, FPR3, GPR82, CRHR2, ADGRG3, GRK3, HRH1, OR2I1P, GRK5, GALR2, HRH2, ECT2, FZD1, CCR1, GPR17, GPR15, PDE2A, GPR183, GNB3, OR13A1, GPR19, CXCL6, GPR25, CXCL8, PTGDR2, CGB7, PDE3B, ADM, PIK3CG, AKAP12, ADGRE1, …
GO:0006811	ion transport	16	0.125437	GABRP, SLC15A1, SLC24A3, LHFPL5, WNK4, MLC1, CP, SLC8A3, SLC9A3, SLC9A5, FXYD3, SLCO4A1, LRRC8D, LRRC8A, SLC15A3, SLC26A4
GO:0000045	autophagosome assembly	9	0.127077	MAP1LC3A, STING1, ATG16L2, ATG9B, SYNPO2, RAB23, RAB1C, TCIRG1, GABARAP
GO:0043123	positive regulation of I-kappaB kinase/NF-kappaB signaling	21	0.12821	RNF31, ECM1, CD40, TFRC, NEK6, IFIT5, SECTM1, LITAF, EDAR, BST2, GPRC5B, LURAP1L, S100A13, FADD, UBE2V1, PRKD1, ECT2, TLR4, APOL3, TRIM22, TLR3
GO:0061042	vascular wound healing	3	0.129178	KDR, GATA2, VEGFA
GO:0070837	dehydroascorbic acid transport	3	0.129178	SLC2A10, SLC2A3, SLC2A6
GO:0002283	neutrophil activation involved in immune response	3	0.129178	TYROBP, FCER1G, DNASE1
GO:0002729	positive regulation of natural killer cell cytokine production	3	0.129178	CLNK, CD226, HLA-F
GO:0010544	negative regulation of platelet activation	3	0.129178	THBD, C1QTNF1, NOS3
GO:0060740	prostate gland epithelium morphogenesis	3	0.129178	FOXA1, AR, CYP7B1
GO:0006548	histidine catabolic process	3	0.129178	HDC, CARNS1, HNMT
GO:2000556	positive regulation of T-helper 1 cell cytokine production	3	0.129178	IL18, IL18R1, SLAMF1
GO:0006658	phosphatidylserine metabolic process	3	0.129178	PLA2G3, SERINC2, SERINC5
GO:0061518	microglial cell proliferation	3	0.129178	IL33, CSF1, CLU
GO:0097527	necroptotic signaling pathway	3	0.129178	FAS, FADD, TLR3
GO:0032825	positive regulation of natural killer cell differentiation	3	0.129178	IL15RA, IL15, RASGRP1
GO:1903979	negative regulation of microglial cell activation	3	0.129178	PTPRC, SYT11, NR1D1
GO:0038084	vascular endothelial growth factor signaling pathway	4	0.130338	NRP2, FLT4, KDR, VEGFA
GO:0043171	peptide catabolic process	4	0.130338	ACE, ADAMTS13, ERAP1, LTA4H
GO:0060218	hematopoietic stem cell differentiation	4	0.130338	SFRP1, ACE, MEOX1, BATF
GO:0006878	cellular copper ion homeostasis	4	0.130338	MT2A, SLC31A2, ABCB6, SCO2
GO:0097067	cellular response to thyroid hormone stimulus	4	0.130338	KIT, PPARGC1A, GATA1, CTSS
GO:0008016	regulation of heart contraction	6	0.130641	DMPK, KCNIP2, S100A1, TNNT2, ADORA3, TBX2
GO:0001818	negative regulation of cytokine production	6	0.130641	SRGN, TWSG1, RGCC, SYT11, BTK, MERTK
GO:1900182	positive regulation of protein localization to nucleus	6	0.130641	DTX3L, TFRC, SESN2, CDK1, PARP9, CDK5RAP3
GO:0007202	activation of phospholipase C activity	6	0.130641	NTRK2, ITK, EDNRA, P2RY6, BDNF, RASGRP4
GO:0051056	regulation of small GTPase mediated signal transduction	18	0.132706	DOCK3, ARHGEF15, ARHGEF25, RHOH, RHOF, ARHGAP27, ARHGAP25, RAP1GAP, ARHGAP33, OBSCN, ARHGAP40, PLEKHG4B, TRIP10, RAC2, ARHGEF4, ECT2, NGEF, ARHGEF6
GO:0006813	potassium ion transport	10	0.133849	KCNJ5, KCNIP2, FXYD3, KCND3, GJA5, KCNA2, ATP1A2, ATP1B2, KCNAB3, KCNJ2
GO:0070509	calcium ion import	5	0.134057	TRPC4, ORAI1, SLC30A1, ATP2A1, CACNA1F
GO:0030206	chondroitin sulfate biosynthetic process	5	0.134057	CHST9, CHST7, DSE, CHST15, CSPG4
GO:0042573	retinoic acid metabolic process	5	0.134057	CYP26B1, CYP2S1, BCO2, ALDH8A1, CYP3A4
GO:0043010	camera-type eye development	7	0.135204	CDKN1C, TWSG1, MTERF4, HSF4, B9D1, PITX2, CC2D2A
GO:0007200	phospholipase C-activating G-protein coupled receptor signaling pathway	9	0.135709	ANO1, HRH1, P2RY6, P2RY11, GALR2, P2RY1, C3AR1, FPR3, CMKLR1
GO:0043086	negative regulation of catalytic activity	14	0.14032	SERPINB3, GMFB, MRLN, PDE6G, GMFG, SSPOP, RHOH, GPS2, IQGAP2, PARP9, SOCS1, PHACTR2, TIMP1, MYOZ1
GO:0001934	positive regulation of protein phosphorylation	22	0.142261	FZD1, NTRK1, NTRK2, CD40, TFRC, FLT4, PLAUR, ILK, HSPA2, PLA2G6, EFNA5, RASGRP1, AGER, MMP9, VEGFA, SLCO3A1, P2RY1, KDR, FAS, FAM20A, FGF22, MAPK3
GO:0006897	endocytosis	22	0.142261	CD163, TMPRSS5, CD163L1, CFI, TMPRSS4, LOXL4, CSNK1E, AGER, PIK3CG, MTMR6, DNM1, GHR, RABGEF1, EHD2, CD209, TRIP10, NOSTRIN, OLR1, SNX9, RAB17, CLEC4F, LRP12
GO:0042113	B cell activation	6	0.14302	BST2, CD40, BTK, LAX1, IKZF3, RASGRP1
GO:0044267	cellular protein metabolic process	17	0.143366	NAPSA, SERPINA1, CSF1, IGFBP3, CSF2RB, MSLN, CP, LTBP1, ADORA2A, SPP1, MXRA8, VWA1, CTSG, D2HGDH, TIMP1, LTA4H, APOL1
GO:0098655	cation transmembrane transport	7	0.146147	UNC80, ANO1, ATP8A1, TMEM63C, ATP13A5, ATP1A2, TRPM6
GO:0009725	response to hormone	7	0.146147	TUB, GPX1, SNRPN, NOS3, MSI1, TIMP1, RERG
GO:0045494	photoreceptor cell maintenance	7	0.146147	CRB2, TUB, BBS1, USH1G, CDHR1, ATP1B2, PROM1
GO:0030513	positive regulation of BMP signaling pathway	7	0.146147	CRB2, TWSG1, KDR, KCP, ILK, FBXL15, BMPR1B
GO:0071230	cellular response to amino acid stimulus	8	0.146241	NTRK2, SOCS1, COL16A1, PDGFD, SESN2, COL4A6, HMGCS2, ASS1
GO:0030317	flagellated sperm motility	11	0.146567	CATSPER1, SLC22A14, DNAH1, CATSPER2, TTLL3, MST1, TTC21A, CCNYL1, SEPTIN4, QRICH2, GAS8
GO:0045471	response to ethanol	15	0.14812	SREBF1, GABBR1, RGS19, VCAM1, SLC10A1, IL13, GGH, GATA3, CLDN1, CLDN5, RGS2, CDK1, CD14, BAK1, HMGCS2
GO:0043547	positive regulation of GTPase activity	31	0.148998	RGS18, RTN4R, RGS17, CCL13, CD40, FZD10, RGPD1, RASGRP1, RASGRP4, RAP1GAP, RGS2, ALS2CL, RGS1, RASGEF1B, SNX9, CCL18, ECT2, NTRK1, CCL24, CCL23, RASA4B, ARHGAP27, ARHGAP25, ARHGAP33, AGAP9, SFRP1, SGSM3, AGAP7P, RAPGEF3, CCL26, RAPGEF4
GO:0036152	phosphatidylethanolamine acyl-chain remodeling	5	0.149022	ABHD4, PLA2G4B, PLA2G3, PLA2G6, PLAAT4
GO:0034341	response to interferon-gamma	5	0.149022	IFITM3, BST2, CD40, GCH1, CXCL16
GO:0045663	positive regulation of myoblast differentiation	5	0.149022	BTG1, IGFBP3, BOC, ILK, LRRC8A
GO:0036120	cellular response to platelet-derived growth factor stimulus	5	0.149022	PDGFRB, CCNA2, PDGFD, HAS2, TLR4
GO:0010842	retina layer formation	5	0.149022	SDK1, TFAP2B, RDH13, PROM1, FJX1
GO:0048245	eosinophil chemotaxis	4	0.149371	CCL24, CCL13, HRH1, CCL26
GO:1904355	positive regulation of telomere capping	4	0.149371	PKIB, RTEL1, MAPK15, MAPK3
GO:0043523	regulation of neuron apoptotic process	4	0.149371	EGLN3, EGLN2, FAIM2, GATA3
GO:0002407	dendritic cell chemotaxis	4	0.149371	CCR1, GPR183, CXCR4, PIK3CG
GO:1901379	regulation of potassium ion transmembrane transport	4	0.149371	KCNH2, KCNIP2, KCNIP3, KCNAB3
GO:0055078	sodium ion homeostasis	4	0.149371	TFAP2B, EDNRA, SCN7A, CYP4F12
GO:0045598	regulation of fat cell differentiation	4	0.149371	ATAT1, GNB3, GPS2, NR1D1
GO:0003094	glomerular filtration	4	0.149371	EDNRA, TMEM63C, IGHA2, JCHAIN
GO:0035641	locomotory exploration behavior	4	0.149371	DPP4, DLG4, GAD1, ATP1A2
GO:0030224	monocyte differentiation	4	0.149371	IFI16, PDE2A, MT1G, VEGFA
GO:0030502	negative regulation of bone mineralization	4	0.149371	SRGN, CCR1, ECM1, GATA1
GO:0046688	response to copper ion	4	0.149371	AANAT, TFRC, CDK1, S100A13
GO:1903428	positive regulation of reactive oxygen species biosynthetic process	4	0.149371	ADGRB1, CYBA, TLR4, SLC5A3
GO:0048593	camera-type eye morphogenesis	4	0.149371	TENM3, COL8A2, EPHB1, VEGFA
GO:0010629	negative regulation of gene expression	32	0.151227	SLC24A3, CXCL8, PLAG1, NRXN1, ZBTB20, PLA2G3, GATA2, ROBO1, DLL4, CREB3L1, ZC3H12A, KDR, ZNF503, EMILIN1, BAK1, CCR1, ACE, SLC2A10, VDR, CNPY2, PARP9, PARP14, VEGFA, CLDN5, SFRP1, CILP, CDK1, CD28, ID3, MAPT, CRYAB, ZNF410
GO:0042493	response to drug	29	0.15164	SEMA3C, LPL, GATA3, ENO3, NPAS2, SLC6A4, CDH3, NPC1L1, BAK1, PPARGC1A, B2M, MAP2K6, FZD1, NTRK1, SREBF1, TFAP2B, RAB6C, STAT1, GAD1, GGH, NFATC2, CYBA, ASS1, SFRP1, FABP3, ADORA2A, LOX, CDK1, RPP21
GO:0006936	muscle contraction	13	0.152101	GAMT, KCNIP2, TMOD4, CKMT2, SLC6A8, TNNT1, GALR2, TNNT2, TNNT3, TNNI1, TNNI2, SCN7A, CRYAB
GO:0050900	leukocyte migration	21	0.153144	CD84, ITGAM, SLC16A1, CXADR, FCER1G, ATP1B2, GP6, MERTK, MMP9, JCHAIN, SELP, THBD, SLC7A7, IGKC, EPCAM, OLR1, ITGA7, ITGAV, SLC16A8, IGHA2, CD44
GO:0061337	cardiac conduction	6	0.155882	KCNH2, KCNIP2, KCND3, KCNIP3, CACNA2D2, KCNJ2
GO:0070328	triglyceride homeostasis	6	0.155882	SCARB1, MLXIPL, GCKR, SESN2, IL18, LPL
GO:0051017	actin filament bundle assembly	6	0.155882	BAIAP2L2, MYO1B, MICAL1, DMD, FSCN2, AIF1L
GO:0046854	phosphatidylinositol phosphorylation	8	0.15639	SOCS1, CISH, PI4KAP1, PIP5KL1, ITPKA, BPNT1, EFR3B, PIK3CG
GO:0070294	renal sodium ion absorption	3	0.15764	EDNRA, WNK4, SGK1
GO:0051122	hepoxilin biosynthetic process	3	0.15764	GSTM2, ALOX15, ALOX12
GO:0001945	lymph vessel development	3	0.15764	FLT4, HEG1, KDR
GO:1900119	positive regulation of execution phase of apoptosis	3	0.15764	PTGIS, FAP, ZC3H12A
GO:0001973	adenosine receptor signaling pathway	3	0.15764	ADORA2A, ADORA3, P2RY1
GO:0010248	establishment or maintenance of transmembrane electrochemical gradient	3	0.15764	ATP4A, ATP1A2, BAK1
GO:0060392	negative regulation of SMAD protein import into nucleus	3	0.15764	CILP, SLC2A10, CCN3
GO:0046146	tetrahydrobiopterin metabolic process	3	0.15764	GCHFR, GCH1, NOS3
GO:0010753	positive regulation of cGMP-mediated signaling	3	0.15764	NPR1, NPR2, CGAS
GO:1902966	positive regulation of protein localization to early endosome	3	0.15764	DTX3L, MGAT3, VEGFA
GO:2000271	positive regulation of fibroblast apoptotic process	3	0.15764	SFRP1, BTG1, STK17B
GO:0046825	regulation of protein export from nucleus	3	0.15764	IFI27, SIRT7, UHMK1
GO:0015749	monosaccharide transport	3	0.15764	SLC2A11, SLC2A3, SLC2A5
GO:0048771	tissue remodeling	3	0.15764	MMP14, CSPG4, LIPA
GO:0007584	response to nutrient	10	0.159093	VCAM1, TFRC, STAT1, TTPA, LIPG, ACSL4, HMGCS2, ASS1, SLC6A4, C2
GO:0045669	positive regulation of osteoblast differentiation	10	0.159093	SCUBE2, SMAD1, CEBPD, CTNNBIP1, ILK, PRKD1, TENT5A, BMPR1B, SMAD5, RUNX2
GO:0008584	male gonad development	13	0.159317	PDGFRB, ACE, WNT2B, ADAM20, GATA3, GATA1, AR, MMP14, SFRP1, KITLG, KIT, INHA, TLR3
GO:0032869	cellular response to insulin stimulus	13	0.159317	STAT1, INSIG1, DENND4C, PDE3B, GPT, GHR, RAB31, UCP2, HMGCS2, SRSF5, LPIN1, LPIN3, RAB8B
GO:0050852	T cell receptor signaling pathway	20	0.159405	RNF31, BTNL9, ITK, FYB2, FYB1, GATA3, HLA-A, PSMB8, PSMB10, PSMB9, PSMA6, PTPRC, GRAP2, NFKBIZ, ZC3H12A, CD28, CTLA4, LCP2, LAT, SKAP1
GO:0071277	cellular response to calcium ion	11	0.162719	ENDOG, RASA4B, SYT11, CPNE4, NRXN1, ALOX15, CAPN3, ECT2, SYT8, SYT7, SYT17
GO:0001954	positive regulation of cell-matrix adhesion	5	0.164591	SFRP1, CSF1, ILK, DMD, SKAP1
GO:0003148	outflow tract septum morphogenesis	5	0.164591	NRP2, SEMA3C, RARB, ROBO1, TBX2
GO:0045671	negative regulation of osteoclast differentiation	5	0.164591	SFRP1, TMEM178A, TLR4, LILRB4, TLR3
GO:0042832	defense response to protozoan	5	0.164591	CD40, NKG7, GBP2, GBP4, BATF
GO:0007346	regulation of mitotic cell cycle	7	0.169177	CDKN1C, CDK11A, NEK6, CKS2, CDK5RAP3, DLGAP5, CKS1B
GO:0051591	response to cAMP	7	0.169177	SREBF1, THBD, PER1, STAT1, PLAT, HMGCS2, AGXT
GO:0031100	animal organ regeneration	7	0.169177	CCNA2, ACE, CDK1, ADM, BAK1, LPIN1, GATA1
GO:0042311	vasodilation	6	0.169199	GPX1, GCH1, ADORA2A, NOS3, GJA5, PLA2G6
GO:0043951	negative regulation of cAMP-mediated signaling	4	0.169222	RGS2, PDE10A, PDE2A, PDE3B
GO:0050727	regulation of inflammatory response	11	0.171108	PSMA6, IL1RL2, STING1, CMA1, SETD6, ALOX15, NLRP1, PIK3AP1, AGER, MGLL, PTGES
GO:0009611	response to wounding	9	0.173038	CCR1, EDNRA, MRLN, MDK, ADORA3, TMPRSS4, ID3, ADM, AGER
GO:0035725	sodium ion transmembrane transport	12	0.173102	SLC8A3, SLC34A3, SLC6A8, ASIC5, SLC24A3, SLC6A15, SCN7A, ATP1A2, SCN2A, SLC6A4, ASIC1, SLC28A3
GO:0002862	negative regulation of inflammatory response to antigenic stimulus	22	0.173265	GGT5, GPR39, GPR17, GPR25, VIPR1, CD163, P2RY11, GPR15, GPX1, PTGER2, ADCY4, ADM, CRHR2, POMC, IGHG4, FCGR3A, ADCY9, ADORA2A, IGKC, HRH2, MC5R, RAMP1
GO:0072659	protein localization to plasma membrane	17	0.173833	FYB2, FYB1, KCNIP3, STXBP1, DENND4C, WDR72, ABCA12, EFR3B, NKD2, SLC9A3R2, EHD2, EPB41L3, P2RY1, PKP2, RAMP1, SKAP1, RAB8B
GO:0030168	platelet activation	13	0.17426	CD40, ENTPD2, FCER1G, GP6, MERTK, PIK3CG, ADAMTS13, P2RY1, SAA1, CD9, LCP2, CTSG, MAPK3
GO:0006887	exocytosis	13	0.17426	CCR1, CADPS2, BRSK2, LGI3, TNFAIP2, LIN7C, SYT8, SYT7, NKD2, BAIAP3, SYT17, STX1B, HAP1
GO:0007050	cell cycle arrest	15	0.17482	CDKN1C, RBM38, CXCL8, STRADA, STRADB, ILK, UHMK1, IRF1, PLAGL1, SGSM3, IL12A, NUPR2, INHA, PRR11, MAP2K6
GO:0030183	B cell differentiation	10	0.177104	NTRK1, ADGRG3, LYL1, IL11, VCAM1, PTPRC, CLCF1, KIT, GPS2, TCIRG1
GO:0006952	defense response	10	0.177104	CXCL6, CD84, P2RY11, STAT1, MX1, HLA-B, TAP1, GATA3, TPSAB1, IL17RB
GO:0035987	endodermal cell differentiation	5	0.180711	MMP14, COL7A1, ITGA7, ITGAV, MMP9
GO:0090200	positive regulation of release of cytochrome c from mitochondria	5	0.180711	BNIP3, PLAUR, BAK1, PLA2G6, MMP9
GO:0032703	negative regulation of interleukin-2 production	5	0.180711	PTPRC, GATA3, VSIG4, GBP1, LILRB4
GO:0042744	hydrogen peroxide catabolic process	5	0.180711	GPX1, GPX3, HBA2, HBA1, EPX
GO:0030335	positive regulation of cell migration	26	0.181007	SEMA3C, CSF1, ATP8A1, SYNPO2, ILK, CLDN1, CXCL16, MDK, PDGFD, KDR, GCNT2, HAS2, ITGAV, CCR1, PDGFRB, SERPINB3, CCL24, EPHA4, SEMA4G, MMP9, F3, VEGFA, MMP14, KIT, LGR6, CCL26
GO:0050766	positive regulation of phagocytosis	7	0.181226	TUB, IL15RA, FCER1G, IL15, CYBA, GATA2, MERTK
GO:0001822	kidney development	14	0.182138	CDKN1C, TFAP2B, ACE, GATA3, PCSK5, ASS1, VEGFA, CYP26B1, CA2, SIX2, HAS2, FADD, HMGCS2, CC2D2A
GO:0007259	JAK-STAT cascade	6	0.18294	GHR, SOCS1, STAT1, CLCF1, CSF2RB, NMI
GO:1902042	negative regulation of extrinsic apoptotic signaling pathway via death domain receptors	6	0.18294	GPX1, NOS3, PEA15, FAS, FAIM2, FADD
GO:0034220	ion transmembrane transport	22	0.184337	GABRP, TTYH3, ATP8A1, ATP8B1, ATP2A3, ANO9, ATP11C, ATP2A1, ATP1A2, ATP1B2, TCIRG1, TMC5, UNC80, ANO1, ATP4A, ASIC5, FXYD3, ATP13A5, SGK1, ATP6V0C, ASIC1, ATP6V1C2
GO:1901522	positive regulation of transcription from RNA polymerase II promoter involved in cellular response to chemical stimulus	3	0.187107	SMAD1, SMAD5, RUNX2
GO:0032940	secretion by cell	3	0.187107	SERPINE2, ABCA12, MERTK
GO:0033089	positive regulation of T cell differentiation in thymus	3	0.187107	TESPA1, ADAM8, RASGRP1
GO:0050863	regulation of T cell activation	3	0.187107	KAT2A, CGAS, LAT
GO:0002237	response to molecule of bacterial origin	3	0.187107	CXCL8, B2M, TLR2
GO:0009967	positive regulation of signal transduction	3	0.187107	MAOA, ILK, GATA3
GO:0072359	circulatory system development	3	0.187107	CRB2, NXN, SLITRK5
GO:0014824	artery smooth muscle contraction	3	0.187107	EDNRA, EDN2, GRIP2
GO:0048304	positive regulation of isotype switching to IgG isotypes	3	0.187107	CD40, PTPRC, CD28
GO:0016051	carbohydrate biosynthetic process	3	0.187107	CHST9, B3GAT2, ST8SIA6
GO:0007168	receptor guanylyl cyclase signaling pathway	3	0.187107	NPR1, NPR2, GUCA1B
GO:0033138	positive regulation of peptidyl-serine phosphorylation	11	0.188479	NTRK2, IL11, TFRC, BDNF, NRXN1, OSM, PRKD1, CD44, RAPGEF3, PFN2, VEGFA
GO:0070830	bicellular tight junction assembly	8	0.188658	CLDN5, PARD6A, CLDN24, CLDN23, CLDN16, ECT2, CLDN1, MPP7
GO:0043277	apoptotic cell clearance	4	0.189775	TYROBP, ALOX15, ADGRB1, ITGAV
GO:0035338	long-chain fatty-acyl-CoA biosynthetic process	4	0.189775	ELOVL5, ACSL5, ACSBG1, ACSL4
GO:0010744	positive regulation of macrophage derived foam cell differentiation	4	0.189775	CSF1, IL18, PLA2G3, LPL
GO:0006491	N-glycan processing	4	0.189775	MAN2A1, ST8SIA4, ST8SIA6, MAN1A1
GO:2000573	positive regulation of DNA biosynthetic process	4	0.189775	PDGFRB, RGCC, DDX39B, VEGFA
GO:0061178	regulation of insulin secretion involved in cellular response to glucose stimulus	4	0.189775	BRSK2, NR1D1, ABCA12, EFNA5
GO:0042310	vasoconstriction	4	0.189775	EDNRA, EDN2, ACE, SLC6A4
GO:0042574	retinal metabolic process	4	0.189775	RDH10, BCO2, RDH13, ALDH8A1
GO:0045652	regulation of megakaryocyte differentiation	9	0.193256	H4C8, L3MBTL1, NFE2, LOX, ITGA2B, H4-16, GATA1, H3C6, H4C5
GO:0001933	negative regulation of protein phosphorylation	10	0.195992	RABGEF1, PARD6A, NNT, MICAL1, IGFBP3, PIP5KL1, ZC3H12A, PBK, PPARGC1A, CDK5RAP3
GO:0086091	regulation of heart rate by cardiac conduction	6	0.197074	KCNH2, KCNJ5, KCNE3, KCND3, PKP2, KCNJ2
GO:0086091	regulation of heart rate by cardiac conduction	6	0.197074	KCNH2, KCNJ5, KCNE3, KCND3, PKP2, KCNJ2
GO:0006139	nucleobase-containing compound metabolic process	6	0.197074	RTEL1, OAS2, OAS3, BPNT1, UPP1, TK1
GO:0010719	negative regulation of epithelial to mesenchymal transition	6	0.197074	FOXA1, SPRED3, EPHA4, SFRP1, GATA3, IL17RD
GO:0048286	lung alveolus development	6	0.197074	EDN2, ACE, MAN2A1, FLT4, KDR, ABCA12
GO:0007585	respiratory gaseous exchange	5	0.197325	EDNRA, DACH1, MAN2A1, CSF2RB, HNMT
GO:0001835	blastocyst hatching	5	0.197325	NECAB1, ST8SIA6, C6ORF141, SLC25A34, ASF1B
GO:0010332	response to gamma radiation	5	0.197325	PTPRC, GPX1, GATA3, BAK1, BRCA2
GO:0031214	biomineral tissue development	5	0.197325	SRGN, ECM1, SPP1, WDR72, FAM20A
GO:0015908	fatty acid transport	5	0.197325	RBP7, FABP3, ACSL4, FABP12, SLC27A2
GO:0016266	O-glycan processing	8	0.199975	GALNT5, MUC16, GCNT1, GCNT3, GCNT4, GXYLT2, MUC4, MUC21
GO:0007596	blood coagulation	20	0.200529	NFE2, SERPINA1, FCER1G, SERPINE2, PLAUR, PROZ, PLAT, GATA3, GATA2, GP6, TFPI, F3, GATA1, THBD, EHD2, MMRN1, ADORA2A, IRF1, MICAL1, H3C6
GO:0045444	fat cell differentiation	9	0.203717	SREBF1, IL11, TFAP2B, SOCS1, GPX1, GRK5, CEBPD, ERAP1, PSMB8
GO:0010976	positive regulation of neuron projection development	14	0.205063	FZD1, NTRK1, NTRK2, TENM3, BDNF, PLA2G3, ATP1B2, RGS2, MDK, LRRC7, ENC1, DMD, PRKD1, ALKAL1
GO:0016311	dephosphorylation	11	0.2066	PFKFB3, ARMT1, PTPRC, PUDP, CILP, PXYLP1, ATP1A2, HDHD2, LPIN1, LPIN3, DUSP13
GO:0002756	MyD88-independent toll-like receptor signaling pathway	4	0.210914	LY96, CD14, TLR4, TLR3
GO:0043032	positive regulation of macrophage activation	4	0.210914	IL33, IL1RL1, IL13, TLR4
GO:0045197	establishment or maintenance of epithelial cell apical/basal polarity	4	0.210914	CRB2, PARD6A, LRRC7, ILK
GO:0045780	positive regulation of bone resorption	4	0.210914	TFRC, CA2, SPP1, ADAM8
GO:0060047	heart contraction	4	0.210914	ACE, GPX1, RANGRF, SGCG
GO:0006826	iron ion transport	4	0.210914	TFRC, FTH1, B2M, CP
GO:0042474	middle ear morphogenesis	4	0.210914	EDNRA, PRRX1, SIX2, INSIG1
GO:0007612	learning	8	0.211547	SLC8A3, CLDN5, NTRK2, ATP8A1, SYT11, DLG4, NRXN1, TLR2
GO:0051965	positive regulation of synapse assembly	8	0.211547	NTRK1, NTRK2, BDNF, NRXN1, ADGRB1, SLITRK5, EFNA5, EPHB1
GO:0006836	neurotransmitter transport	8	0.211547	SLC6A8, STXBP1, SLC6A15, LIN7C, PPFIA4, TSPOAP1, SLC18A2, SLC6A4
GO:0035094	response to nicotine	6	0.211568	GABBR1, VCAM1, GPX1, PPP1R1B, IL13, ATP1A2
GO:0097009	energy homeostasis	6	0.211568	MLXIPL, EDN2, IRX3, BMP8A, PASK, PPARGC1A
GO:0006974	cellular response to DNA damage stimulus	26	0.212562	H2AX, TOP2A, BLM, RIF1, CGAS, NPAS2, RAD51AP1, MRNIP, ZC3H12A, PCLAF, CTLA4, MAPK3, PLK3, EGLN3, ARMT1, DTX3L, NFATC2, CHD1L, SIRT7, MAPK15, BATF, CDK3, SPDYA, NABP1, NUPR2, SGK1
GO:0033209	tumor necrosis factor-mediated signaling pathway	14	0.212978	CD40, STAT1, TNFSF12, TNFRSF18, ILK, PSMB8, PSMB10, PSMB9, EDAR, PSMA6, FAS, TNFRSF25, LTB, TNFRSF4
GO:0046676	negative regulation of insulin secretion	5	0.21438	SREBF1, SFRP1, ACVR1C, BMP8A, CCN3
GO:0000083	regulation of transcription involved in G1/S transition of mitotic cell cycle	5	0.21438	DHFR, RRM2, GFI1, CDK14, CDK15
GO:0007159	leukocyte cell-cell adhesion	5	0.21438	SELP, VCAM1, PTPRC, CD209, OLR1
GO:0061418	regulation of transcription from RNA polymerase II promoter in response to hypoxia	9	0.214397	PSMA6, EGLN3, EGLN2, EPAS1, HIF3A, PSMB8, PSMB10, PSMB9, VEGFA
GO:0030199	collagen fibril organization	12	0.215423	COL16A1, TNXA, LOX, COL4A4, COL7A1, COL11A2, COL8A2, COL4A6, COL4A5, LOXL4, TLL1, PLOD2
GO:0071223	cellular response to lipoteichoic acid	3	0.217238	CD14, TLR4, TLR2
GO:0043117	positive regulation of vascular permeability	3	0.217238	PDE2A, FGFBP3, VEGFA
GO:0070757	interleukin-35-mediated signaling pathway	3	0.217238	STAT1, IL12A, IL27RA
GO:0009100	glycoprotein metabolic process	3	0.217238	PORCN, ADAMTS13, ST8SIA6
GO:0009268	response to pH	3	0.217238	CA2, TTPA, ASIC1
GO:0002726	positive regulation of T cell cytokine production	3	0.217238	SASH3, HLA-A, B2M
GO:0035456	response to interferon-beta	3	0.217238	IFITM3, BST2, STAT1
GO:0060174	limb bud formation	3	0.217238	SEMA3C, ZNF219, SOX4
GO:1902043	positive regulation of extrinsic apoptotic signaling pathway via death domain receptors	3	0.217238	SFRP1, PEA15, BMPR1B
GO:0046135	pyrimidine nucleoside catabolic process	3	0.217238	DPYD, UPP1, TYMP
GO:0086011	membrane repolarization during action potential	3	0.217238	KCNH2, KCNE3, KCNJ2
GO:0031642	negative regulation of myelination	3	0.217238	TMEM98, LPIN1, CTSC
GO:0032330	regulation of chondrocyte differentiation	3	0.217238	SCIN, MDK, SIX2
GO:0032308	positive regulation of prostaglandin secretion	3	0.217238	PLA2G3, PTGES, MAP2K6
GO:2001020	regulation of response to DNA damage stimulus	3	0.217238	ARMT1, MAPT, NPAS2
GO:0032754	positive regulation of interleukin-5 production	3	0.217238	IL33, IL1RL1, GATA3
GO:0032819	positive regulation of natural killer cell proliferation	3	0.217238	FCGR3A, IL15, IL18
GO:0006635	fatty acid beta-oxidation	7	0.219262	ACAA2, ACADL, SESN2, ECHDC2, CPT1C, SLC27A2, CPT1B
GO:0050728	negative regulation of inflammatory response	14	0.221023	PTGIS, IL13, GPS2, GATA3, NR1D1, AOAH, MFHAS1, RABGEF1, FNDC4, ADORA2A, IL2RA, PBK, SAA1, CCN3
GO:0043154	negative regulation of cysteine-type endopeptidase activity involved in apoptotic process	9	0.225285	GPX1, ADORA2A, LAMP3, MICAL1, IFI6, CRYAB, CD44, NAIP, VEGFA
GO:0043588	skin development	6	0.226389	TFAP2B, ABCB6, SLC2A10, PTCH2, SLITRK5, LTB
GO:0009409	response to cold	6	0.226389	PLAC8, UCP2, LPL, ADM, HSPA2, PPARGC1A
GO:1901223	negative regulation of NIK/NF-kappaB signaling	6	0.226389	ADGRG3, ZC3H12A, CCN3, IFI35, NMI, LITAF
GO:0032733	positive regulation of interleukin-10 production	6	0.226389	SASH3, IL13, CD28, TIGIT, TLR4, TLR2
GO:0001569	branching involved in blood vessel morphogenesis	5	0.231819	DLL4, EDNRA, NOTCH4, KDR, VEGFA
GO:0002218	activation of innate immune response	5	0.231819	ZNFX1, IFI16, STING1, CGAS, TLR4
GO:0051602	response to electrical stimulus	5	0.231819	NTRK1, AKAP12, EEF1A2, S100A13, CD14
GO:0006633	fatty acid biosynthetic process	7	0.232499	FA2H, FADS6, LIPI, LIPG, LPL, ACOT4, MGLL
GO:0042572	retinol metabolic process	7	0.232499	CYP2D6, RDH10, AKR1B15, RDH5, RDH13, CYP3A4, PLB1
GO:0019373	epoxygenase P450 pathway	4	0.232529	CYP2C9, CYP2S1, CYP2C19, CYP4F12
GO:0032930	positive regulation of superoxide anion generation	4	0.232529	ITGAM, TYROBP, CYBA, MAPT
GO:0016338	calcium-independent cell-cell adhesion via plasma membrane cell-adhesion molecules	4	0.232529	CLDN5, CLDN23, CLDN16, CLDN1
GO:0001659	temperature homeostasis	4	0.232529	EDN2, GPX1, ACADL, PPARGC1A
GO:0043651	linoleic acid metabolic process	4	0.232529	GSTM2, ELOVL5, ALOX15, ALOX12
GO:0045055	regulated exocytosis	4	0.232529	RAB31, RAB26, SYNGR3, ABCA12
GO:0030865	cortical cytoskeleton organization	4	0.232529	EPB41L3, RAC2, RHOH, RHOF
GO:2000249	regulation of actin cytoskeleton reorganization	4	0.232529	MDK, GMFG, IQGAP2, RAPGEF3
GO:0061028	establishment of endothelial barrier	4	0.232529	EDNRA, ROBO4, PDE2A, RAPGEF3
GO:0048011	neurotrophin TRK receptor signaling pathway	4	0.232529	NTRK1, NTRK2, BDNF, HAP1
GO:0050731	positive regulation of peptidyl-tyrosine phosphorylation	11	0.235063	GHR, IL11, KITLG, PTPRC, IL15, OSM, CSPG4, EFNA5, GATA1, CD44, VEGFA
GO:0006821	chloride transport	9	0.236368	ANO1, GABRP, BEST4, TTYH3, FXYD3, WNK4, ANO9, BEST2, CFTR
GO:0007190	activation of adenylate cyclase activity	6	0.241503	EDNRA, ADCY9, P2RY11, ADORA3, ADCY4, CAP2
GO:0071407	cellular response to organic cyclic compound	7	0.245976	SMAD1, SLC16A1, STING1, STAT1, IL18, CYBA, SMAD5
GO:0030838	positive regulation of actin filament polymerization	7	0.245976	CCL24, BAIAP2L2, CDC42EP5, ALOX15, SNX9, PFN2, CCL26
GO:0042542	response to hydrogen peroxide	7	0.245976	PDGFRB, GPX1, STAT1, HBA2, BAK1, HBA1, CRYAB
GO:0007252	I-kappaB phosphorylation	3	0.247738	TLR4, TLR3, TLR2
GO:1904322	cellular response to forskolin	3	0.247738	AHR, EFNA5, CFTR
GO:0099509	regulation of presynaptic cytosolic calcium ion concentration	3	0.247738	CALB2, P2RY1, TSPOAP1
GO:0050927	positive regulation of positive chemotaxis	3	0.247738	KDR, F3, VEGFA
GO:0001960	negative regulation of cytokine-mediated signaling pathway	3	0.247738	ECM1, PTPRC, IL36RN
GO:1900227	positive regulation of NLRP3 inflammasome complex assembly	3	0.247738	ATAT1, USP50, TLR4
GO:0046323	glucose import	3	0.247738	RAB4B, SESN2, SLC2A3
GO:0042136	neurotransmitter biosynthetic process	3	0.247738	ACHE, GAD1, SLC6A4
GO:0042359	vitamin D metabolic process	3	0.247738	VDR, CYP11A1, CYP3A4
GO:0097120	receptor localization to synapse	3	0.247738	LRRC7, DLG4, NRXN1
GO:0007077	mitotic nuclear envelope disassembly	3	0.247738	NEK6, CDK1, LPIN1
GO:0016045	detection of bacterium	3	0.247738	HLA-B, HLA-A, NAIP
GO:0006335	DNA replication-dependent nucleosome assembly	5	0.249587	H4C8, H4-16, H3C6, ASF1B, H4C5
GO:0002040	sprouting angiogenesis	5	0.249587	CCBE1, ESM1, YJEFN3, FLT4, VEGFA
GO:0003180	aortic valve morphogenesis	5	0.249587	DLL4, NOS3, EMILIN1, GATA3, ROBO1
GO:0030316	osteoclast differentiation	5	0.249587	TYROBP, CSF1, TFRC, GPR183, TCIRG1
GO:0070266	necroptotic process	4	0.254515	LY96, CD14, TLR4, TLR3
GO:0071542	dopaminergic neuron differentiation	4	0.254515	FOXA1, DMRTA2, SFRP1, VEGFA
GO:0030225	macrophage differentiation	4	0.254515	CSF1, IL15, MMP9, VEGFA
GO:0048468	cell development	4	0.254515	IRX6, IRX3, HSF4, MKX
GO:0006869	lipid transport	11	0.2548	APOL4, APOL6, ATP8A1, YJEFN3, SPNS1, ESYT3, ABCA12, APOL1, APOL3, APOL2, ABCG2
GO:0048013	ephrin receptor signaling pathway	10	0.257209	NTRK1, EPHA4, EPHA6, EPHA10, EFNA5, MMP9, EPHB1, NGEF, DNM1, ANKS1B
GO:0007264	small GTPase mediated signal transduction	13	0.258006	RAB6C, DOCK3, RGS19, RHOH, RHOF, RASGRP1, RERG, RASGRP4, ARHGAP33, RASGEF1B, RAC2, RAPGEF3, RAPGEF4
GO:0060348	bone development	7	0.259671	TTC9, SMAD1, NPR2, SH3PXD2B, CHAD, SMAD5, MAP2K6
GO:0042060	wound healing	11	0.264873	PDGFRB, SPRR3, SCARB1, CDH3, LOX, NOTCH4, ALOX15, EPPK1, EVPLL, MYOZ1, KRT6A
GO:0016042	lipid catabolic process	11	0.264873	HINT2, ABHD4, PCCA, LIPI, LIPG, LPL, PLAAT4, LIPA, PLA2G7, CES4A, PNPLA1
GO:0002755	MyD88-dependent toll-like receptor signaling pathway	5	0.267631	BTK, LY96, CD14, TLR4, TLR2
GO:0043542	endothelial cell migration	5	0.267631	DPP4, EDN2, FAP, NOS3, TNFSF12
GO:0045737	positive regulation of cyclin-dependent protein serine/threonine kinase activity	5	0.267631	RGCC, CKS2, SPDYA, CCNYL1, CKS1B
GO:0097192	extrinsic apoptotic signaling pathway in absence of ligand	5	0.267631	KITLG, FAS, ITGAV, BAK1, FADD
GO:0032147	activation of protein kinase activity	9	0.27066	GPRC5B, RGCC, STRADA, STRADB, SPDYA, CLSPN, GPRC5D, ECT2, VEGFA
GO:0032868	response to insulin	9	0.27066	FABP3, ACVR1C, AANAT, VPS13C, SESN2, GCNT1, GGH, ADM, TLR2
GO:1990573	potassium ion import across plasma membrane	6	0.272475	KCNH2, KCNJ5, ATP4A, ATP1A2, ATP1B2, KCNJ2
GO:1990573	potassium ion import across plasma membrane	6	0.272475	KCNH2, KCNJ5, ATP4A, ATP1A2, ATP1B2, KCNJ2
GO:1990573	potassium ion import across plasma membrane	6	0.272475	KCNH2, KCNJ5, ATP4A, ATP1A2, ATP1B2, KCNJ2
GO:0015701	bicarbonate transport	6	0.272475	CA2, HBA2, SLC39A8, HBA1, SLC26A4, CFTR
GO:0048010	vascular endothelial growth factor receptor signaling pathway	8	0.272672	NRP2, NCF1, FLT4, KDR, ITGAV, CYBA, PRKD1, VEGFA
GO:0006909	phagocytosis	8	0.272672	P2RY6, ADORA2A, CD14, GATA2, MERTK, TLR4, SYT7, SLAMF1
GO:0051496	positive regulation of stress fiber assembly	7	0.27356	SFRP1, RGCC, ARHGEF15, SYNPO2L, GPR65, RAPGEF3, PFN2
GO:0002376	immune system process	7	0.27356	CADM1, IRF1, CD300LB, OLR1, CD300LF, PSMB10, PSMB9
GO:0031334	positive regulation of protein complex assembly	7	0.27356	TFRC, BAK1, TPPP, CLU, TRABD2B, MPP7, VEGFA
GO:0007188	adenylate cyclase-modulating G-protein coupled receptor signaling pathway	7	0.27356	VIPR1, GRK5, ADORA2A, GALR2, ADCY4, CCR3, CRHR2
GO:0002053	positive regulation of mesenchymal cell proliferation	4	0.276771	PRRX1, STAT1, KDR, VEGFA
GO:0019934	cGMP-mediated signaling	4	0.276771	NPR1, NPR2, PDE2A, CGAS
GO:0030031	cell projection assembly	4	0.276771	SCIN, RAC2, RHOH, QRICH2
GO:2000311	regulation of AMPA receptor activity	4	0.276771	PRRT1, NRXN1, SHISA9, CNIH3
GO:0014911	positive regulation of smooth muscle cell migration	4	0.276771	PDGFRB, P2RY6, HAS2, TLR4
GO:0061484	hematopoietic stem cell homeostasis	4	0.276771	CCN3, SEPTIN4, TCIRG1, SOX4
GO:0032700	negative regulation of interleukin-17 production	4	0.276771	IL12A, IL36RN, TLR4, IL27RA
GO:0048714	positive regulation of oligodendrocyte differentiation	4	0.276771	MDK, CXCR4, TLR2, ZNF365
GO:0097746	regulation of blood vessel diameter	4	0.276771	ACE, NPR1, NOS3, P2RY1
GO:0050778	positive regulation of immune response	3	0.278358	RSAD2, IL15, CTSG
GO:0033762	response to glucagon	3	0.278358	CCNA2, SREBF1, HMGCS2
GO:0043568	positive regulation of insulin-like growth factor receptor signaling pathway	3	0.278358	AR, CDH3, IGFBP3
GO:0034138	toll-like receptor 3 signaling pathway	3	0.278358	UNC93B1, FADD, TLR3
GO:1900272	negative regulation of long-term synaptic potentiation	3	0.278358	EPHA4, TYROBP, AGER
GO:0002430	complement receptor mediated signaling pathway	3	0.278358	C3AR1, FPR3, CMKLR1
GO:0045579	positive regulation of B cell differentiation	3	0.278358	MMP14, BTK, ATP11C
GO:0035457	cellular response to interferon-alpha	3	0.278358	GATA3, IFIT3, IFIT2
GO:0010038	response to metal ion	3	0.278358	MT2A, MT1X, HMGCS2
GO:0060100	positive regulation of phagocytosis, engulfment	3	0.278358	RAB31, STAP1, GATA2
GO:0003215	cardiac right ventricle morphogenesis	3	0.278358	SEMA3C, GATA3, SOX4
GO:0060294	cilium movement involved in cell motility	3	0.278358	CFAP46, RSPH9, GAS8
GO:0010863	positive regulation of phospholipase C activity	3	0.278358	PDGFRB, KIT, FGFR1
GO:0097320	plasma membrane tubulation	3	0.278358	EHD2, CAVIN2, SNX9
GO:0030324	lung development	10	0.278871	SREBF1, CCBE1, MMP14, LOX, EPAS1, NOS3, HEG1, HMGCS2, LIPA, VEGFA
GO:0010498	proteasomal protein catabolic process	5	0.285896	PSMA6, NR1D1, PSMB8, PSMB10, PSMB9
GO:0051482	positive regulation of cytosolic calcium ion concentration involved in phospholipase C-activating G-protein coupled signaling pathway	5	0.285896	GPR174, GPR17, P2RY10, GPR65, C3AR1
GO:0030010	establishment of cell polarity	5	0.285896	CRB2, BRSK2, TCIRG1, EPHB1, MPP7
GO:0046579	positive regulation of Ras protein signal transduction	5	0.285896	NTRK1, KITLG, CSF1, RASGRP1, RASGRP4
GO:0043410	positive regulation of MAPK cascade	16	0.287247	NTRK1, IL11, NTRK2, PDE6G, FLT4, IGFBP3, OSM, EIF2AK2, VEGFA, AR, C1QTNF1, PTPRC, KIT, KDR, CSPG4, FGFR1
GO:0042472	inner ear morphogenesis	7	0.28762	TMIE, PRRX1, USH1G, INSIG1, GATA3, GATA2, NTN1
GO:0002548	monocyte chemotaxis	6	0.288266	CCL24, CCL13, CCL23, CTSG, CCL18, CCL26
GO:0070527	platelet aggregation	6	0.288266	STXBP1, ITGA2B, ILK, PEAR1, GATA1, PIK3CG
GO:0001541	ovarian follicle development	6	0.288266	MMP14, KITLG, KIT, KDR, INHA, VEGFA
GO:0032570	response to progesterone	6	0.288266	CATSPER1, SREBF1, CATSPER2, PTGER2, DSG1, TLR2
GO:0006281	DNA repair	26	0.288863	BLM, RTEL1, INO80E, RIF1, HDAC10, UHRF1, CGAS, BRCA2, RAD51AP1, RECQL4, MRNIP, EXO1, HAUS7, EME2, FBXO6, CLSPN, MUTYH, RFC3, TREX2, CHD1L, SIRT7, CSNK1E, GTF2H4, EEPD1, CDK1, NABP1
GO:0007613	memory	10	0.28989	SLC8A3, HRH1, BDNF, SYT11, PPP1R1B, MAPT, SCN2A, PLA2G6, SLC6A4, ASIC1
GO:0006919	activation of cysteine-type endopeptidase activity involved in apoptotic process	10	0.28989	EGLN3, PDCD6, ATP2A3, FAS, ST20, FADD, MAPT, NLRP1, F3, ROBO1
GO:0070542	response to fatty acid	4	0.299203	FABP3, UCP2, PLAT, TLR2
GO:0044772	mitotic cell cycle phase transition	4	0.299203	CCNA2, CDK1, CKS2, CKS1B
GO:0090023	positive regulation of neutrophil chemotaxis	4	0.299203	CXCL8, MDK, RAC2, C3AR1
GO:0006471	protein ADP-ribosylation	4	0.299203	PARP14, PARP9, ART5, PARP8
GO:0048240	sperm capacitation	4	0.299203	SLC22A14, CATSPER2, ELSPBP1, CFTR
GO:0006631	fatty acid metabolic process	10	0.301021	GGT5, FA2H, FABP3, LPL, ACSL4, AOAH, CPT1C, CYP4F12, CPT1B, ACOT4
GO:0045944	positive regulation of transcription from RNA polymerase II promoter	102	0.301254	FOXA1, AHR, RORB, IKZF3, CREB3L1, ZC3H12A, ZNF208, MYB, PITX2, ZNF841, SOX4, CDK5RAP3, PTOV1, RUNX2, ARMCX3, AR, HOXB2, PRKD1, SKAP1, EPAS1, GATA3, GATA2, GATA1, NPAS2, PLAC8, HELZ2, GALR2, NHLH1, PCBP1, HOXC4, FADD, PPARGC1A, TFAP2B, SMAD1, BCL11B, VDR, NFATC2, NR1D1, MAFA, MLXIPL, RGCC, CD28, LHX4, BMPR1B, ZNF410, TOP2A, CD40, ZNF493, HNF4G, MEOX2, LITAF, MEOX1, MECOM, SIX2, MYBL2, IL11, SREBF1…
GO:0071345	cellular response to cytokine stimulus	7	0.301828	CRNN, IL1RL2, STAT1, IL13, CXCR4, TCIRG1, IL18R1
GO:0042130	negative regulation of T cell proliferation	6	0.304216	IL2RA, CTLA4, LILRB2, PDCD1LG2, VSIG4, LILRB4
GO:0070507	regulation of microtubule cytoskeleton organization	5	0.304332	ATAT1, TPPP, MAPT, EFNA5, PHLDB2
GO:0034612	response to tumor necrosis factor	5	0.304332	GGT5, ENDOG, GCH1, CD14, CXCL16
GO:0007095	mitotic G2 DNA damage checkpoint	5	0.304332	BLM, MRNIP, CDK1, CLSPN, CDK5RAP3
GO:0048678	response to axon injury	5	0.304332	NTRK1, TYROBP, MORN4, BNIP3, CDK1
GO:0032956	regulation of actin cytoskeleton organization	9	0.306237	PDGFRB, BST2, RAC2, ILK, RHOH, FZD10, RHOF, IQGAP2, EFNA5
GO:0045730	respiratory burst	3	0.308884	NCF1, NCF1C, CYBA
GO:0036376	sodium ion export from cell	3	0.308884	ATP4A, ATP1A2, ATP1B2
GO:0070166	enamel mineralization	3	0.308884	WDR72, FAM20A, TCIRG1
GO:0050892	intestinal absorption	3	0.308884	SCARB1, VDR, GCNT3
GO:1900271	regulation of long-term synaptic potentiation	3	0.308884	CALB2, LILRB2, AGER
GO:0034356	NAD biosynthesis via nicotinamide riboside salvage pathway	3	0.308884	SLC22A13, PTGIS, PARP9
GO:0035108	limb morphogenesis	3	0.308884	BAK1, BMPR1B, PCSK5
GO:0030195	negative regulation of blood coagulation	3	0.308884	THBD, SERPINE2, TFPI
GO:0030239	myofibril assembly	3	0.308884	TMOD4, CAPN3, MYOZ1
GO:0060322	head development	3	0.308884	MMP14, EDNRA, IL11RA
GO:0010447	response to acidic pH	3	0.308884	GPR65, CTSS, ASIC1
GO:0046488	phosphatidylinositol metabolic process	3	0.308884	PDGFRB, GALR2, PLA2G3
GO:0014075	response to amine	3	0.308884	ADAMTS13, CDK1, HNMT
GO:0014912	negative regulation of smooth muscle cell migration	3	0.308884	IGFBP3, ILK, PPARGC1A
GO:0032736	positive regulation of interleukin-13 production	3	0.308884	IL33, IL18, GATA3
GO:0000165	MAPK cascade	28	0.309095	SPTBN5, CSF2RB, RASGRP1, PSMB10, RASGRP4, PEA15, PBK, NRTN, FGF22, MAPK3, MAP2K6, PDGFRB, SMAD1, IL18, NRG2, IL17RD, MAPK15, PSMB8, PSMB9, PSMA6, KITLG, DLG4, LRRC7, NRG4, IL2RA, KIT, LAT, FGFR1
GO:0050830	defense response to Gram-positive bacterium	12	0.31053	H2BC7, H2BC6, ADM, CTSG, IL12A, HLA-A, GBP2, B2M, GBP4, TLR2, IL27RA, KRT6A
GO:0016310	phosphorylation	13	0.31392	LRGUK, CHKB, SGMS1, TPK1, CKMT1A, PGM2L1, PIK3CG, CKMT2, ETNK2, RFK, PIP5KL1, TK1, MAPK3
GO:0006977	DNA damage response, signal transduction by p53 class mediator resulting in cell cycle arrest	7	0.316161	RBM38, PLK3, RGCC, PLAGL1, CDK1, RPL26, SOX4
GO:0071333	cellular response to glucose stimulus	9	0.318319	ACE, ENDOG, GPX1, CMA1, UCP2, ZBTB20, CYBA, PPARGC1A, SOX4
GO:0008202	steroid metabolic process	6	0.320292	SULT2B1, CYP2C9, CYP2D6, RDH5, CYP2C19, CYP3A4
GO:0045007	depurination	4	0.321723	H4C8, H4-16, MUTYH, H4C5
GO:0055010	ventricular cardiac muscle tissue morphogenesis	4	0.321723	MYBPC3, TNNT2, PKP2, TNNI1
GO:0060135	maternal process involved in female pregnancy	4	0.321723	RGS2, DSG1, PLA2G6, APOL2
GO:0042267	natural killer cell mediated cytotoxicity	4	0.321723	FCGR3A, IL18, NKG7, GZMB
GO:0016125	sterol metabolic process	4	0.321723	CYP26B1, CYP11A1, CYP7B1, LIPA
GO:0001657	ureteric bud development	5	0.322888	SMAD1, SFRP1, EPCAM, RARB, SMAD5
GO:0003091	renal water homeostasis	5	0.322888	TFAP2B, ADCY9, ADCY4, CYP4F12, AQP3
GO:0061512	protein localization to cilium	5	0.322888	TUB, BBS1, CDK20, TTC21A, DZIP1
GO:0007154	cell communication	5	0.322888	SLC8A3, DLL4, GJA5, TRIP10, CCL18
GO:0007249	I-kappaB kinase/NF-kappaB signaling	8	0.324469	RNF31, EDNRA, TIAF1, BTK, LY96, CD14, TLR4, TLR3
GO:0050796	regulation of insulin secretion	8	0.324469	DPP4, TFAP2B, SLC16A1, CACNA2D2, TCIRG1, SYT7, RAPGEF3, RAPGEF4
GO:0034599	cellular response to oxidative stress	11	0.327606	EDNRA, GPX1, NCF1, GPX3, SESN2, ZC3H12A, MGAT3, NOX5, CYBA, PRKD1, PPARGC1A
GO:0060041	retina development in camera-type eye	7	0.330595	TUB, ACHE, LAMC3, RORB, TCIRG1, BMPR1B, MERTK
GO:0003151	outflow tract morphogenesis	6	0.336462	FZD1, CLDN5, GJA5, ILK, TBX2, VEGFA
GO:0007338	single fertilization	8	0.337677	OVGP1, AR, SPAG8, CD9, FETUB, ELSPBP1, ADAM20, LHFPL2
GO:0070989	oxidative demethylation	3	0.339137	CYP2C9, CYP2D6, CYP3A4
GO:0050930	induction of positive chemotaxis	3	0.339137	CXCL8, AGER, VEGFA
GO:1904645	response to beta-amyloid	3	0.339137	AGER, MMP9, DNM1
GO:0045745	positive regulation of G-protein coupled receptor protein signaling pathway	3	0.339137	PTGDR2, PDE6G, KLK14
GO:0035909	aorta morphogenesis	3	0.339137	PDGFRB, TFAP2B, TBX2
GO:0046222	aflatoxin metabolic process	3	0.339137	CYP2W1, AKR7L, CYP3A4
GO:0032230	positive regulation of synaptic transmission, GABAergic	3	0.339137	ADORA2A, CA2, HAP1
GO:0048148	behavioral response to cocaine	3	0.339137	SDK1, PPP1R1B, FADD
GO:0006790	sulfur compound metabolic process	3	0.339137	CHST9, CHST7, CHST2
GO:0032725	positive regulation of granulocyte macrophage colony-stimulating factor production	3	0.339137	DDX58, IL18, RASGRP1
GO:0034614	cellular response to reactive oxygen species	5	0.341517	NCF1, BTK, MAPT, MMP9, MAPK3
GO:0045880	positive regulation of smoothened signaling pathway	5	0.341517	FOXA1, SCUBE2, SFRP1, PRRX1, GAS8
GO:0045907	positive regulation of vasoconstriction	5	0.341517	HRH1, ACE, HRH2, GJA5, SMTNL2
GO:0001678	cellular glucose homeostasis	4	0.344249	LRRC8D, LRRC8A, NR1D1, PPARGC1A
GO:0051000	positive regulation of nitric-oxide synthase activity	4	0.344249	DHFR, SCARB1, GCH1, S100A1
GO:0071353	cellular response to interleukin-4	4	0.344249	ADAMTS13, NFIL3, MRC1, GATA3
GO:0045742	positive regulation of epidermal growth factor receptor signaling pathway	4	0.344249	PDE6G, PLAUR, HAP1, MMP9
GO:0030101	natural killer cell activation	4	0.344249	FCGR3A, IL18, RASGRP1, IL18R1
GO:0045954	positive regulation of natural killer cell mediated cytotoxicity	4	0.344249	CADM1, IL12A, CD226, RASGRP1
GO:0010608	posttranscriptional regulation of gene expression	4	0.344249	PER1, ACE, GCNT2, PARP9
GO:0071466	cellular response to xenobiotic stimulus	7	0.345109	KCNH2, TFRC, SLC10A1, CXCR4, CD69, APOBEC3A, TLR3
GO:0045860	positive regulation of protein kinase activity	7	0.345109	PTPRC, MRNIP, CSF1, SPDYA, LCP2, SNX9, LAT
GO:0006956	complement activation	10	0.346434	IGHG4, RGCC, C8G, CFH, IGKC, CFP, CLU, CFB, C1QC, C2
GO:0006886	intracellular protein transport	29	0.349685	UNC93B1, STXBP1, PDCD6, RAB1C, ABCA12, TBC1D3G, ARL17B, ARL5B, RAB23, STX16-NPEPL1, CLTCL1, SNX9, AP1S3, TMED7, SEC31B, ARL11, RAB6C, KCNIP3, RANBP17, MYO7A, STX1B, ARL4A, TBC1D3K, RAB31, TBC1D3, SGSM3, SNX15, RAB17, RAMP1
GO:0000187	activation of MAPK activity	12	0.351215	GHR, PTPRC, PDE6G, KIT, PEA15, SAA1, CXCR4, CSPG4, UBE2V1, TLR4, MAP2K6, MAPK3
GO:0008344	adult locomotory behavior	6	0.352696	CSTB, CHL1, LGI4, SNCG, ATP1A2, SEZ6L2
GO:0051592	response to calcium ion	7	0.359679	AANAT, PDCD6, TNNT2, TRPC1, CAPN3, AQP3, PTGES
GO:0051225	spindle assembly	5	0.360173	GOLGA8B, HAUS7, NEK6, STARD9, GOLGA8A
GO:0045109	intermediate filament organization	5	0.360173	BFSP1, KRT37, KRT35, EPPK1, KRT40
GO:0045597	positive regulation of cell differentiation	5	0.360173	GHR, AR, HSF4, BMPR1B, FGFR1
GO:0035774	positive regulation of insulin secretion involved in cellular response to glucose stimulus	5	0.360173	ANO1, PLA2G6, CFTR, C2CD2L, BAIAP3
GO:0000278	mitotic cell cycle	14	0.363243	NUP214, PLK3, CDK11A, RAB6C, PKMYT1, SKA1, TUBB2B, EDNRA, TUBA1A, TUBB2A, CLTCL1, MYB, PBK, MYBL2
GO:0030036	actin cytoskeleton organization	17	0.363869	SPTBN5, KLHL17, SHROOM4, PDLIM3, TYROBP, DIAPH3, ABLIM3, DAAM2, ITPKA, TRIP10, RAC2, PHACTR2, DMD, FSCN2, AMOTL1, SMTNL2, PFN2
GO:0050896	response to stimulus	8	0.364281	CRB2, TUB, BBS1, MYO3B, PDE6G, PRCD, GUCA1B, RDH5
GO:0032200	telomere organization	4	0.366706	H4C8, H4-16, H3C6, H4C5
GO:0006336	DNA replication-independent nucleosome assembly	4	0.366706	H4C8, H4-16, ASF1B, H4C5
GO:0044458	motile cilium assembly	4	0.366706	DNAAF3, DMD, RSPH9, CC2D2A
GO:0045776	negative regulation of blood pressure	4	0.366706	GCH1, NOS3, GJA5, FFAR3
GO:0014003	oligodendrocyte development	4	0.366706	MYRF, HDAC10, CD9, TPPP
GO:2001238	positive regulation of extrinsic apoptotic signaling pathway	4	0.366706	PTPRC, TNFSF12, FADD, BCL2L14
GO:0009755	hormone-mediated signaling pathway	6	0.368963	GHR, UCN2, CGB7, RARB, NR1D1, CRHR2
GO:0042149	cellular response to glucose starvation	6	0.368963	BRSK2, IFI16, SESN2, ZC3H12A, ASNS, UPP1
GO:0043652	engulfment of apoptotic cell	3	0.368965	ADGRB1, RAC2, RHOH
GO:0044419	interspecies interaction between organisms	3	0.368965	CD209, CD207, CLEC4F
GO:0071383	cellular response to steroid hormone stimulus	3	0.368965	AR, ATP1A2, TFPI
GO:0071425	hematopoietic stem cell proliferation	3	0.368965	WNT2B, MECOM, YJEFN3
GO:0071639	positive regulation of monocyte chemotactic protein-1 production	3	0.368965	CD84, OAS3, AGER
GO:0035418	protein localization to synapse	3	0.368965	DLG4, NRXN1, BSN
GO:1901741	positive regulation of myoblast fusion	3	0.368965	EHD2, ADGRB1, NFATC2
GO:0045910	negative regulation of DNA recombination	3	0.368965	BLM, RTEL1, H1-2
GO:0045956	positive regulation of calcium ion-dependent exocytosis	3	0.368965	STXBP1, DOC2B, SYT7
GO:0005980	glycogen catabolic process	3	0.368965	PHKG1, PYGM, PGM2L1
GO:0006111	regulation of gluconeogenesis	3	0.368965	ZNF692, SESN2, SIRT7
GO:0086010	membrane depolarization during action potential	3	0.368965	KCNH2, SCN7A, SCN2A
GO:0061099	negative regulation of protein tyrosine kinase activity	3	0.368965	PTPRC, SH3BP5, LILRB4
GO:0006809	nitric oxide biosynthetic process	3	0.368965	GCHFR, GCH1, NOS3
GO:0006885	regulation of pH	3	0.368965	SLC9A3, SLC9A5, SLC26A4
GO:0015804	neutral amino acid transport	3	0.368965	SLC43A2, SLC6A15, SLC1A5
GO:0048566	embryonic digestive tract development	3	0.368965	CXCL8, RARB, PCSK5
GO:0007517	muscle organ development	10	0.369522	CHKB, ADGRB1, ID3, CAPN3, ITGA7, DMD, MKX, CRYAB, VAMP5, SGCG
GO:0061844	antimicrobial humoral immune response mediated by antimicrobial peptide	11	0.370952	POMC, CXCL6, CCL13, H2BC7, CXCL8, H2BC6, ADM, CCL18, B2M, CXCL14, KRT6A
GO:0001570	vasculogenesis	7	0.374285	NTRK2, HEG1, KDR, HAS2, ADM, ITGAV, VEGFA
GO:0032092	positive regulation of protein binding	8	0.377646	CLDN5, SPON1, ACE, SPAG8, DTX3L, STING1, B2M, RAMP1
GO:0007269	neurotransmitter secretion	5	0.378813	SNPH, NRXN1, GAD1, STXBP1, LIN7C
GO:0030177	positive regulation of Wnt signaling pathway	5	0.378813	SFRP1, LGR6, ATP6V0C, ATP6V1C2, TLR2
GO:0061098	positive regulation of protein tyrosine kinase activity	5	0.378813	EPHA4, GPRC5B, ACE, DLG4, ALKAL1
GO:0006695	cholesterol biosynthetic process	5	0.378813	ACAA2, NPC1L1, INSIG1, HMGCS2, CFTR
GO:0007601	visual perception	19	0.379387	CRB2, BBS1, LAMC3, EPAS1, PDE6G, PRCD, GUCA1B, MYO7A, RORB, CACNA1F, DLL4, GPR143, CDH3, MYO3B, RDH10, HSF4, RDH5, FSCN2, KIFC3
GO:0000902	cell morphogenesis	9	0.379788	VDR, STRADB, ILK, ADAM8, ECT2, LIPA, CLU, PSMB10, CAP2
GO:0007156	homophilic cell adhesion via plasma membrane adhesion molecules	16	0.381368	CD84, ROBO4, TENM3, CADM1, PCDHGC5, VSTM2L, ROBO1, TRO, SDK1, CDH3, CDHR1, CDHR2, DSG1, CNTN4, CDH26, DSC1
GO:0001501	skeletal system development	13	0.382332	CDKN1C, VDR, COL11A2, HAPLN3, MMP9, MMP14, SH3PXD2B, TLL1, INHA, BMPR1B, SOX4, FGFR1, CMKLR1
GO:0034765	regulation of ion transmembrane transport	13	0.382332	KCNH2, CATSPER1, KCNJ5, CATSPER2, KCND3, KCNC3, KCNA2, CACNA2D2, CACNA1F, TMEM37, SCN7A, SCN2A, KCNJ2
GO:0007163	establishment or maintenance of cell polarity	6	0.385235	PARD6A, RAC2, RHOH, FSCN2, RHOF, CAP2
GO:0008210	estrogen metabolic process	4	0.389025	SULT1A1, CYP2C9, CYP2D6, CYP3A4
GO:0032967	positive regulation of collagen biosynthetic process	4	0.389025	PDGFRB, RGCC, CREB3L1, MYB
GO:0043001	Golgi to plasma membrane protein transport	4	0.389025	BBS1, RAB31, RAB26, VAMP5
GO:0007288	sperm axoneme assembly	4	0.389025	DNAH1, SPEF2, PLA2G3, TPGS1
GO:0071398	cellular response to fatty acid	4	0.389025	SREBF1, FFAR3, LPL, HMGCS2
GO:0051894	positive regulation of focal adhesion assembly	4	0.389025	SFRP1, COL16A1, KDR, VEGFA
GO:0046329	negative regulation of JNK cascade	4	0.389025	PER1, AMBP, MECOM, GPS2
GO:0051321	meiotic cell cycle	8	0.391029	H2AX, RAD51AP1, EXO1, WBP2NL, PKMYT1, AURKC, FKBP6, DUSP13
GO:0071479	cellular response to ionizing radiation	5	0.397396	RAD51AP1, BLM, IFI16, BRCA2, ECT2
GO:0045595	regulation of cell differentiation	5	0.397396	TFAP2B, CEBPD, TBX19, RUNX2, FGFR1
GO:0070593	dendrite self-avoidance	3	0.398245	ROBO4, VSTM2L, CNTN4
GO:0019395	fatty acid oxidation	3	0.398245	ALOX15, ALOX12, PPARGC1A
GO:0002063	chondrocyte development	3	0.398245	ECM1, BMPR1B, RUNX2
GO:0071380	cellular response to prostaglandin E stimulus	3	0.398245	SFRP1, P2RY6, PTGER2
GO:0045591	positive regulation of regulatory T cell differentiation	3	0.398245	SOCS1, LILRB2, LILRB4
GO:1990403	embryonic brain development	3	0.398245	TUBB2B, CDK20, CC2D2A
GO:0010469	regulation of receptor activity	3	0.398245	CNRIP1, P2RY1, MUC4
GO:0086005	ventricular cardiac muscle cell action potential	3	0.398245	KCNH2, KCNE3, PKP2
GO:0047496	vesicle transport along microtubule	3	0.398245	BICDL2, HAP1, RASGRP1
GO:0061036	positive regulation of cartilage development	3	0.398245	SMAD1, MDK, BMPR1B
GO:0048143	astrocyte activation	3	0.398245	ADORA2A, MAPT, AGER
GO:0015718	monocarboxylic acid transport	3	0.398245	SLC16A1, SLC16A7, SLC16A8
GO:2001034	positive regulation of double-strand break repair via nonhomologous end joining	3	0.398245	DTX3L, RIF1, PARP9
GO:0015909	long-chain fatty acid transport	3	0.398245	FABP3, LCN12, CPT1B
GO:0045600	positive regulation of fat cell differentiation	6	0.401484	CCDC71L, SFRP1, ZC3H12A, LPL, SAV1, CMKLR1
GO:0032757	positive regulation of interleukin-8 production	7	0.403519	DDX58, CD14, FADD, F3, TLR4, TLR3, TLR2
GO:0032731	positive regulation of interleukin-1 beta production	7	0.403519	TYROBP, IFI16, USP50, LPL, NLRP1, AGER, TLR4
GO:0048812	neuron projection morphogenesis	7	0.403519	ADORA2A, BDNF, EPB41L3, ILK, DMD, SGK1, MNX1
GO:0030449	regulation of complement activation	11	0.403848	IGHG4, C8G, CFH, IGKC, CFI, C3AR1, CFP, CLU, CFB, C1QC, C2
GO:0032355	response to estradiol	11	0.403848	FOXA1, GHR, PDGFRB, GGT5, ENDOG, GPX1, STXBP1, TFPI, CRYAB, ASS1, SLC6A4
GO:0006302	double-strand break repair	10	0.404386	H2AX, H4C8, DTX3L, EME2, H4-16, ESCO2, BRCA2, PARP9, KPNA2, H4C5
GO:0007283	spermatogenesis	38	0.404448	H2AX, CATSPER1, LRGUK, SPEF2, BTG1, BRCA2, AURKC, DUSP13, PRSS21, CYP26B1, RGS2, ADAM28, LRRC8A, TSNAXIP1, GAMT, GGT5, CNTD1, SPATA6L, SPAG8, ACE, CADM1, MST1, CFAP91, DLEC1, SEPTIN4, HSPA2, MERTK, ATAT1, AR, ZGLP1, KIT, CCNYL1, MYCBPAP, PMFBP1, DZIP1, FKBP6, RAI14, ASF1B
GO:0006816	calcium ion transport	9	0.404624	CATSPER1, CCR1, TRPC4, VDR, TRPC1, ATP2A3, ATP2A1, CACNA1F, RAMP1
GO:0007569	cell aging	4	0.411145	CDK1, ILK, BRCA2, TBX2
GO:0045664	regulation of neuron differentiation	4	0.411145	BCL11B, BDNF, NREP, CDK5RAP3
GO:1902430	negative regulation of beta-amyloid formation	4	0.411145	NTRK2, SPON1, HAP1, CLU
GO:0006611	protein export from nucleus	4	0.411145	NUP214, STRADA, STRADB, RANBP17
GO:0006904	vesicle docking involved in exocytosis	4	0.411145	STX1B, STXBP1, CFTR, RAB8B
GO:0007420	brain development	23	0.411987	ACE, PFKFB3, ABCB6, CADM1, KLHL17, CXCR4, AATK, MACO1, PBX4, BRCA2, HNMT, EML1, SHROOM4, RGS2, SNPH, POMK, CD9, BAK1, CNTN4, HAP1, HMGCS2, CDK5RAP3, GAS8
GO:0098656	anion transmembrane transport	5	0.415883	SLC9A3, SLC9A5, SLC24A3, LRRC8D, LRRC8A
GO:0007566	embryo implantation	5	0.415883	TRO, MST1, SPP1, PCSK5, MMP9
GO:0051480	regulation of cytosolic calcium ion concentration	5	0.415883	CALB2, TRPC4, TMEM178A, TRPC1, GPR3
GO:1990090	cellular response to nerve growth factor stimulus	5	0.415883	NTRK1, NTRK2, KAT2A, TRPV1, MAPT
GO:0006493	protein O-linked glycosylation	5	0.415883	POMK, GCNT3, ST8SIA6, GCNT4, LARGE2
GO:0000422	mitophagy	5	0.415883	MAP1LC3A, ATG9B, BNIP3, PPARGC1A, GABARAP
GO:0043124	negative regulation of I-kappaB kinase/NF-kappaB signaling	6	0.417683	PER1, STAT1, ZC3H12A, RHOH, NR1D1, LILRB4
GO:0034605	cellular response to heat	6	0.417683	ANO1, PDCD6, TFEC, HSPA6, TRPV1, MAPT
GO:0030148	sphingolipid biosynthetic process	6	0.417683	FA2H, CERS6, SGMS1, ELOVL5, PRKD1, PLPP2
GO:0032526	response to retinoic acid	6	0.417683	PDGFRB, SREBF1, TFRC, AQP3, PTGES, TBX2
GO:0071560	cellular response to transforming growth factor beta stimulus	7	0.418107	CLEC3B, SFRP1, CILP, PDGFD, PDE2A, CLDN1, PPARGC1A
GO:0042752	regulation of circadian rhythm	7	0.418107	TOP2A, PER1, CDK1, RORB, NR1D1, CSNK1E, PPARGC1A
GO:0045653	negative regulation of megakaryocyte differentiation	3	0.426872	H4C8, H4-16, H4C5
GO:0050868	negative regulation of T cell activation	3	0.426872	CTSG, TIGIT, LAX1
GO:0008209	androgen metabolic process	3	0.426872	ADM, CYP3A4, PPARGC1A
GO:0043691	reverse cholesterol transport	3	0.426872	SCARB1, LIPG, CLU
GO:0001944	vasculature development	3	0.426872	FLT4, NOTCH4, B9D1
GO:0034375	high-density lipoprotein particle remodeling	3	0.426872	SCARB1, LIPG, PLA2G3
GO:0071318	cellular response to ATP	3	0.426872	P2RY11, P2RY1, TRPV1
GO:0035036	sperm-egg recognition	3	0.426872	CATSPER1, CATSPER2, CD9
GO:0021954	central nervous system neuron development	3	0.426872	NTRK2, MAPT, GATA2
GO:0022011	myelination in peripheral nervous system	3	0.426872	NTRK2, LGI4, ILK
GO:0045722	positive regulation of gluconeogenesis	3	0.426872	KAT2A, GPT, PPARGC1A
GO:0006103	2-oxoglutarate metabolic process	3	0.426872	AADAT, ADHFE1, D2HGDH
GO:0010569	regulation of double-strand break repair via homologous recombination	3	0.426872	RAD51AP1, RTEL1, ZNF365
GO:0048545	response to steroid hormone	3	0.426872	LOX, CA2, SPP1
GO:0007221	positive regulation of transcription of Notch receptor target	3	0.426872	STAT1, NOTCH4, DLGAP5
GO:0001558	regulation of cell growth	8	0.431141	CDK11A, EGLN2, CISH, IGFBP3, EPB41L3, PTCH2, SGK1, IL17RB
GO:0060021	palate development	7	0.432651	CLDN5, PRRX1, INSIG1, COL11A2, CDK20, MEOX2, TBX2
GO:1902476	chloride transmembrane transport	7	0.432651	ANO1, GABRP, ANO9, LRRC8A, SLC26A4, APOL1, CFTR
GO:0036151	phosphatidylcholine acyl-chain remodeling	4	0.433007	PLA2G4B, PLA2G3, PLA2G6, PLB1
GO:0030534	adult behavior	4	0.433007	NRXN1, SEPTIN5, SLITRK5, TPGS1
GO:0006699	bile acid biosynthetic process	4	0.433007	CH25H, OSBPL6, CYP7B1, SLC27A2
GO:0019233	sensory perception of pain	6	0.433806	ACE, P2RY1, KCNA2, POMK, PTGES, MAPK3
GO:0031295	T cell costimulation	6	0.433806	DPP4, GRAP2, CD28, CTLA4, PDCD1LG2, ICOS
GO:0007076	mitotic chromosome condensation	5	0.434239	H4C8, H4-16, CDK1, SMC2, H4C5
GO:0007399	nervous system development	33	0.438056	ACHE, GMFB, DOC2A, MSI1, EFNA5, ROBO1, ACVR1C, MDK, BOC, ZC3H12A, ENC1, SMN2, ST8SIA4, BPNT1, NRTN, ECT2, NTRK1, NTRK2, BDNF, SSPOP, NAV1, NRG2, MERTK, VEGFA, ZEB2, DLG4, NRG4, CNTN4, PRKD1, IGSF9B, SCN2A, NAIP, NGEF
GO:0008360	regulation of cell shape	14	0.439393	CCL24, CCL13, RHOH, RHOF, VEGFA, CDC42EP5, EPB41L3, P2RY1, KIT, S100A13, KDR, RAC2, ITGA7, ALDOA
GO:0006644	phospholipid metabolic process	7	0.447131	CYP2W1, PLA2G4B, PLA2G3, LPL, PLAAT4, PLPP2, PLB1
GO:0048015	phosphatidylinositol-mediated signaling	6	0.449831	NTRK1, PDGFRB, GPR143, PI4KAP1, PIK3CG, FGFR1
GO:0034080	CENP-A containing nucleosome assembly	5	0.45243	H4C8, H4-16, CENPN, KNL1, H4C5
GO:0030574	collagen catabolic process	5	0.45243	MMP14, MMP28, CTSD, MMP9, CTSS
GO:0015914	phospholipid transport	5	0.45243	SCARB1, ATP8A1, ATP8B1, PRELID3A, C2CD2L
GO:0030855	epithelial cell differentiation	9	0.454168	FZD1, KRT37, CDHR2, CDK1, KRT35, ID3, MSI1, KRT40, VEGFA
GO:0016239	positive regulation of macroautophagy	4	0.454563	STING1, BNIP3, SESN2, KDR
GO:0001662	behavioral fear response	4	0.454563	DPP4, MDK, ATP1A2, ASIC1
GO:0071480	cellular response to gamma radiation	4	0.454563	H2AX, CYBA, RPL26, CRYAB
GO:0051881	regulation of mitochondrial membrane potential	4	0.454563	ADORA2A, UCP2, BAK1, BCO2
GO:0033044	regulation of chromosome organization	3	0.454766	CENPV, INO80E, MAPT
GO:0050427	3'-phosphoadenosine 5'-phosphosulfate metabolic process	3	0.454766	SULT1A1, SULT2B1, BPNT1
GO:0043403	skeletal muscle tissue regeneration	3	0.454766	GPX1, DMD, ENO3
GO:0050921	positive regulation of chemotaxis	3	0.454766	PDGFRB, CXCR4, CCL26
GO:0001892	embryonic placenta development	3	0.454766	EPAS1, TTPA, GATA2
GO:0001935	endothelial cell proliferation	3	0.454766	SCARB1, MMP14, NOX5
GO:0008610	lipid biosynthetic process	3	0.454766	SREBF1, ACSL5, ACSL4
GO:0002028	regulation of sodium ion transport	3	0.454766	PER1, DMPK, NOS3
GO:0045618	positive regulation of keratinocyte differentiation	3	0.454766	VDR, ZBED2, PLAAT4
GO:0003161	cardiac conduction system development	3	0.454766	SMAD1, GJA5, SMAD5
GO:0045824	negative regulation of innate immune response	3	0.454766	IFI16, TRAFD1, NMI
GO:0030050	vesicle transport along actin filament	3	0.454766	MYO1B, MYO7A, MYO1H
GO:0030889	negative regulation of B cell proliferation	3	0.454766	TYROBP, BTK, CTLA4
GO:2000042	negative regulation of double-strand break repair via homologous recombination	3	0.454766	RIF1, CGAS, FANCB
GO:0031103	axon regeneration	3	0.454766	DHFR, CHL1, NREP
GO:0031290	retinal ganglion cell axon guidance	3	0.454766	BMPR1B, EFNA5, EPHB1
GO:0042026	protein refolding	3	0.454766	HSPA6, HSPA2, B2M
GO:0090501	RNA phosphodiester bond hydrolysis	3	0.454766	HELZ2, ZC3H12A, RNASE1
GO:0032332	positive regulation of chondrocyte differentiation	3	0.454766	ZNF219, BMPR1B, RUNX2
GO:0042326	negative regulation of phosphorylation	3	0.454766	CDKN1C, STAP1, INHA
GO:0048535	lymph node development	3	0.454766	IL15, LTB, FADD
GO:0032695	negative regulation of interleukin-12 production	3	0.454766	TIGIT, CMKLR1, SLAMF1
GO:0097202	activation of cysteine-type endopeptidase activity	3	0.454766	IFI16, BAK1, FADD
GO:0000038	very long-chain fatty acid metabolic process	3	0.454766	ACSBG1, CYP4F12, ACOT4
GO:0030308	negative regulation of cell growth	12	0.455251	BST2, SFRP1, NDUFA13, BTG1, SERPINE2, NPR1, CCDC85B, SESN2, ST20, CCN3, CRYAB, RERG
GO:0030522	intracellular receptor signaling pathway	8	0.457702	SREBF1, EEPD1, AR, HNF4G, GPS2, RORB, AHR, NR1D1
GO:0001649	osteoblast differentiation	11	0.458712	SFRP1, GABBR1, LOX, CREB3L1, IGFBP3, COL11A2, SPP1, SIRT7, BMPR1B, RUNX2, MAP2K6
GO:0071805	potassium ion transmembrane transport	12	0.465632	KCNH2, SLC9A3, SLC9A5, SLC24A3, KCNT1, KCND3, KCNIP3, KCNC3, KCNA2, ATP1A2, KCNAB3, KCNJ2
GO:0006405	RNA export from nucleus	6	0.465734	NUP214, DDX39B, POM121B, THOC3, SRSF5, U2AF1L4
GO:0050808	synapse organization	6	0.465734	SLC8A3, PRRT1, PCDHGC5, SNCG, MAPT, PPFIA4
GO:0030216	keratinocyte differentiation	6	0.465734	SPRR3, CSTA, SPRR2B, PNPLA1, TGM3, SAV1
GO:0030182	neuron differentiation	14	0.467965	FZD1, NTRK2, BRSK2, WNT2B, IRX6, IRX3, ACSL4, FZD10, RUNX2, NGRN, NRBP2, SNPH, ID3, LHX4
GO:0007098	centrosome cycle	5	0.470426	SLC16A1, PARD6A, HAUS7, CDK1, PCLAF
GO:0030334	regulation of cell migration	10	0.47394	ADGRG3, BEX4, ROBO4, SERPINE2, DDX58, MGAT3, AMOTL1, SGK1, NTN1, FGF22
GO:0045931	positive regulation of mitotic cell cycle	4	0.475768	FOXA1, CDK1, ASNS, BRCA2
GO:0090102	cochlea development	4	0.475768	CCNA2, EPHA4, GATA3, GATA2
GO:2000310	regulation of NMDA receptor activity	4	0.475768	LRRC7, DLG4, NRXN1, PPARGC1A
GO:0048008	platelet-derived growth factor receptor signaling pathway	4	0.475768	PDGFRB, PDGFD, CSPG4, PLAT
GO:0048701	embryonic cranial skeleton morphogenesis	4	0.475768	MMP14, PRRX1, SIX2, RUNX2
GO:0032922	circadian regulation of gene expression	7	0.475834	PER1, ID3, AHR, NR1D1, CSNK1E, PPARGC1A, NPAS2
GO:0007274	neuromuscular synaptic transmission	3	0.481861	STXBP1, RIMBP2, STAC3
GO:0050901	leukocyte tethering or rolling	3	0.481861	SELP, VCAM1, GCNT1
GO:0019229	regulation of vasoconstriction	3	0.481861	EDN2, ACE, ATP1A2
GO:0045862	positive regulation of proteolysis	3	0.481861	CAPN3, BAK1, FADD
GO:0010165	response to X-ray	3	0.481861	THBD, BLM, BRCA2
GO:0003351	epithelial cilium movement	3	0.481861	DNAH1, SPEF2, GAS8
GO:0030517	negative regulation of axon extension	3	0.481861	RTN4R, TRIM46, NTN1
GO:2000010	positive regulation of protein localization to cell surface	3	0.481861	TYROBP, RANGRF, ABCA12
GO:0031589	cell-substrate adhesion	3	0.481861	ITGAV, ATP1B2, EPHB1
GO:0060997	dendritic spine morphogenesis	3	0.481861	DLG4, EPHB1, ZNF365
GO:0051402	neuron apoptotic process	5	0.488197	CASP7, GPX1, BNIP3, NLRP1, SCN2A
GO:0090630	activation of GTPase activity	11	0.491292	TBC1D3K, TBC1D3, ARHGEF15, SGSM3, GPR65, ECT2, ARHGAP25, RASGRP1, RAP1GAP, TBC1D3G, NGEF
GO:0048863	stem cell differentiation	4	0.496581	EPCAM, SETD6, KIT, RUNX2
GO:0044344	cellular response to fibroblast growth factor stimulus	4	0.496581	DLL4, SFRP1, CXCL8, CD44
GO:0071773	cellular response to BMP stimulus	4	0.496581	SFRP1, GATA3, BMPR1B, RUNX2
GO:0045648	positive regulation of erythrocyte differentiation	4	0.496581	STAT1, GATA2, GATA1, RHEX
GO:0003281	ventricular septum development	4	0.496581	HEG1, GJA5, PDE2A, GATA3
GO:0046513	ceramide biosynthetic process	4	0.496581	FA2H, CERS6, SGMS1, PNPLA1
GO:0015698	inorganic anion transport	4	0.496581	ABCC3, LRRC8D, SLC39A8, SLC26A4
GO:0042476	odontogenesis	4	0.496581	CSF1, ID3, PITX2, AQP3
GO:0014070	response to organic cyclic compound	6	0.497091	MMP14, SFRP1, KAT2A, CDK1, BAK1, PTGES
GO:0006334	nucleosome assembly	11	0.50205	H2AX, H2BC9, H4C8, H2BC7, H2BC6, H4-16, NAP1L2, H3C6, ASF1B, H1-2, H4C5
GO:0060765	regulation of androgen receptor signaling pathway	5	0.505719	H4C8, AR, H4-16, H3C6, H4C5
GO:0002062	chondrocyte differentiation	5	0.505719	WNT2B, SIX2, COL11A2, CCN3, RUNX2
GO:0048538	thymus development	5	0.505719	FOXE1, BCL11B, GATA3, FADD, MAPK3
GO:0043950	positive regulation of cAMP-mediated signaling	3	0.508106	POMC, CGAS, GPR3
GO:1900181	negative regulation of protein localization to nucleus	3	0.508106	MFHAS1, TMEM98, LILRB4
GO:0002042	cell migration involved in sprouting angiogenesis	3	0.508106	KDR, ROBO1, VEGFA
GO:0035066	positive regulation of histone acetylation	3	0.508106	KAT2A, PPARGC1A, MAPK3
GO:1901214	regulation of neuron death	3	0.508106	SNCG, CLU, EPHB1
GO:0045104	intermediate filament cytoskeleton organization	3	0.508106	EPPK1, EVPLL, KRT6C
GO:0035567	non-canonical Wnt signaling pathway	3	0.508106	FZD1, SFRP1, FZD10
GO:0072657	protein localization to membrane	3	0.508106	SH3PXD2B, CAPN3, AGER
GO:0006414	translational elongation	3	0.508106	EEF1A1P5, EEF1A2, GTPBP2
GO:0090201	negative regulation of release of cytochrome c from mitochondria	3	0.508106	GPX1, PAM16, CLU
GO:1903076	regulation of protein localization to plasma membrane	3	0.508106	AR, MMP14, GBP1
GO:0006693	prostaglandin metabolic process	3	0.508106	HPGDS, CYP2S1, PTGES
GO:0038095	Fc-epsilon receptor signaling pathway	15	0.50974	ITK, FCER1G, NFATC2, PSMB8, PSMB10, PSMB9, PSMA6, IGKC, GRAP2, BTK, IGHE, LCP2, MS4A2, LAT, MAPK3
GO:0043087	regulation of GTPase activity	8	0.509907	NTRK2, EPHA4, RASA4B, ARHGAP27, IQGAP2, EFNA5, RAP1GAP, NGEF
GO:0001701	in utero embryonic development	18	0.512209	ENDOG, NXN, NOS3, HEG1, SLC30A1, GATA3, TENT5C, GATA1, VEGFA, AR, EDNRA, KAT2A, ADCY9, SCO2, ETNK2, MAN2A1, RDH10, B9D1
GO:0042127	regulation of cell proliferation	14	0.515038	BEX4, TFAP2B, EGLN3, STAT1, PTGER2, TBX19, CLU, SAV1, FA2H, KIT, INHA, SGK1, BRICD5, IL9R
GO:0043330	response to exogenous dsRNA	4	0.51697	RFTN2, DDX58, TLR3, MAPK3
GO:0070059	intrinsic apoptotic signaling pathway in response to endoplasmic reticulum stress	4	0.51697	BRSK2, ATP2A3, ATP2A1, BAK1
GO:0031175	neuron projection development	11	0.523371	NTRK1, BLOC1S1, GALR2, GPRIN1, NRXN1, NRTN, CNTN4, MAPT, AGER, LRP12, UHMK1
GO:0009617	response to bacterium	10	0.53053	KLHL6, RGS1, BNIP3, ERAP1, IFI44, LPL, SCN7A, TENT5A, FAM20A, IKZF3
GO:0016486	peptide hormone processing	3	0.533466	DPP4, PCSK5, PLA2G7
GO:0070269	pyroptosis	3	0.533466	GZMB, NLRP1, NAIP
GO:0001836	release of cytochrome c from mitochondria	3	0.533466	IFI6, BAK1, CLU
GO:0044255	cellular lipid metabolic process	3	0.533466	CCDC71L, LPIN1, LPIN3
GO:1901687	glutathione derivative biosynthetic process	3	0.533466	GSTM3, GSTM2, HPGDS
GO:0030099	myeloid cell differentiation	3	0.533466	CDKN1C, IFI16, RASGRP4
GO:0005978	glycogen biosynthetic process	3	0.533466	PHKG1, NR1D1, PGM2L1
GO:0031641	regulation of myelination	3	0.533466	LGI4, RARB, TYMP
GO:0014032	neural crest cell development	3	0.533466	EDNRA, PDCD6, RDH10
GO:0061640	cytoskeleton-dependent cytokinesis	3	0.533466	SEPTIN5, NOX5, SEPTIN4
GO:0000188	inactivation of MAPK activity	3	0.533466	SPRED3, GPS2, LAX1
GO:0051260	protein homooligomerization	11	0.533921	KCTD8, BLM, KCND3, PEG10, KCNC3, KCNA2, KCTD12, MAPT, NLRP1, ECT2, TMEM70
GO:0045893	positive regulation of transcription, DNA-templated	54	0.534487	CDKN1C, FOXE1, NCF1, ILK, MYRFL, AHR, RORB, BRCA2, LYL1, ZXDA, LBH, MECOM, MDK, MYB, CAPN3, SOX4, TRIM22, KCNH2, DTX3L, PARP9, RUNX2, CCNA2, LBHD1, AR, SFRP1, KAT2A, IRF1, UBE2V1, SKAP1, BLM, INO80E, SMARCD3, MYRF, NOTCH4, GATA3, GATA1, NPAS2, NFIL3, WBP2NL, SPP1, HAS3, TNNI2, PPARGC1A, FZD1, NFE2, TFAP2B, IRX6, STAT1, NFATC2, PBX4, NR1D1, SMAD5, MLXIPL, ARL2BP
GO:0016192	vesicle-mediated transport	18	0.536485	ARL11, STXBP1, HSPA6, MLC1, HSPA2, SYT8, KIF17, SYT7, SYT17, ARL17B, ARL4A, ARL5B, SYT11, STX16-NPEPL1, KIF5A, CLTCL1, AP1S3, CNIH3
GO:1901381	positive regulation of potassium ion transmembrane transport	4	0.536905	KCNH2, KCNJ5, GABBR1, KCNJ2
GO:0033077	T cell differentiation in thymus	4	0.536905	TESPA1, BCL11B, FADD, B2M
GO:0002027	regulation of heart rate	4	0.536905	EDNRA, EPAS1, RANGRF, DMD
GO:0030032	lamellipodium assembly	4	0.536905	ABLIM3, KIT, ARHGEF4, ARHGEF6
GO:0006656	phosphatidylcholine biosynthetic process	4	0.536905	ACHE, CHKB, LPIN1, LPIN3
GO:0030282	bone mineralization	5	0.539923	CLEC3B, SLC24A3, LOX, ALOX15, FBXL15
GO:0010718	positive regulation of epithelial to mesenchymal transition	5	0.539923	CRB2, SERPINB3, RGCC, MDK, GCNT2
GO:0042552	myelination	5	0.539923	SLC8A3, CLDN5, ACSBG1, SCN2A, SERINC5
GO:0007507	heart development	18	0.5445	CXADR, HEG1, MTERF4, ADM, PCSK5, CASP7, EDNRA, KAT2A, PDLIM3, LOX, GJA5, SH3PXD2B, PKP2, ID3, BORCS8, DZIP1, CC2D2A, SOX4
GO:0060070	canonical Wnt signaling pathway	7	0.545375	FZD1, EDNRA, SFRP1, PORCN, WNT2B, FZD10, CSNK1E
GO:0032508	DNA duplex unwinding	7	0.545375	RECQL4, BLM, ERCC6L, RTEL1, RFC3, CHTF8, CHD1L
GO:0035264	multicellular organism growth	8	0.547886	CDKN1C, AR, KAT2A, ETNK2, PLAG1, TAF10, HEG1, RARB
GO:0033572	transferrin transport	4	0.556361	TFRC, TCIRG1, ATP6V0C, ATP6V1C2
GO:0060412	ventricular septum morphogenesis	4	0.556361	NOS3, SOX4, SAV1, ROBO1
GO:0030833	regulation of actin filament polymerization	4	0.556361	ARHGAP40, DAAM2, COTL1, PFN2
GO:2000352	negative regulation of endothelial cell apoptotic process	4	0.556361	IL13, KDR, GATA3, GATA2
GO:0050680	negative regulation of epithelial cell proliferation	6	0.557506	CDKN1C, AR, SFRP1, EPPK1, B2M, SAV1
GO:0009612	response to mechanical stimulus	6	0.557506	MMP14, ENDOG, STAT1, P2RY1, ANKRD23, ASNS
GO:1901215	negative regulation of neuron death	6	0.557506	GHR, CD200R1, CSF1, IL13, HLA-F, PPARGC1A
GO:0019752	carboxylic acid metabolic process	3	0.557913	GAD1, CSAD, AGXT
GO:0002437	inflammatory response to antigenic stimulus	3	0.557913	IL2RA, IL36RN, RASGRP1
GO:0045672	positive regulation of osteoclast differentiation	3	0.557913	CCR1, CSF1, CA2
GO:0030261	chromosome condensation	3	0.557913	CDK1, SMC2, H1-2
GO:0045921	positive regulation of exocytosis	3	0.557913	CADPS2, PLA2G6, CFTR
GO:0060307	regulation of ventricular cardiac muscle cell membrane repolarization	3	0.557913	KCNH2, KCNE3, GJA5
GO:0010460	positive regulation of heart rate	3	0.557913	EDN2, GCH1, ADM
GO:0031018	endocrine pancreas development	3	0.557913	BAK1, SOX4, MNX1
GO:0010881	regulation of cardiac muscle contraction by regulation of the release of sequestered calcium ion	3	0.557913	GSTM2, DMD, ATP1A2
GO:0007088	regulation of mitotic nuclear division	3	0.557913	L3MBTL1, CDCA2, PKMYT1
GO:0060548	negative regulation of cell death	7	0.558797	BNIP3, TTPA, CCN3, PRKD1, CLU, SOX4, NPAS2
GO:0007059	chromosome segregation	7	0.558797	TOP2A, BEX4, CDCA2, NEK6, CENPN, SKA1, DLGAP5
GO:0042593	glucose homeostasis	10	0.563432	FOXA1, POMC, PPP1R3G, MLXIPL, TFAP2B, GCKR, SLC16A1, SESN2, DHPS, SOX4
GO:0000086	G2/M transition of mitotic cell cycle	12	0.566678	CCNA2, NEDD1, PLK3, BRSK2, TUBA1A, MELK, HAUS7, CDK1, FBXL15, CSNK1E, PKMYT1, CDK14
GO:0050804	modulation of synaptic transmission	6	0.57204	SRGN, AKAP12, TUBB2B, BDNF, EPHB1, DNM1
GO:0000723	telomere maintenance	5	0.572879	RECQL4, BLM, RTEL1, RIF1, ZNF365
GO:0030178	negative regulation of Wnt signaling pathway	5	0.572879	SFRP1, NXN, CTNNBIP1, TRABD2B, NKD2
GO:0006654	phosphatidic acid biosynthetic process	5	0.572879	ABHD4, LIPI, PLA2G4B, GPAT3, LPIN1
GO:0042632	cholesterol homeostasis	9	0.573245	SCARB1, FABP3, SOAT1, INSIG1, LIPG, IL18, LPL, NR1D1, CYP7B1
GO:0007268	chemical synaptic transmission	22	0.574928	GABRP, DOC2A, KCNIP2, NRXN1, GAD1, AKAP5, DOC2B, TPGS1, GABARAP, HRH1, OMP, CACNB4, HRH2, DLG4, KIF5A, SLITRK5, SNCG, MYCBPAP, DLGAP1, HAP1, BSN, SLC18A2
GO:0000183	chromatin silencing at rDNA	4	0.575318	H4C8, H4-16, H3C6, H4C5
GO:0010975	regulation of neuron projection development	4	0.575318	BRSK2, SFRP1, GATA3, ZNF365
GO:0008104	protein localization	12	0.576382	TAMALIN, TESPA1, CCDC68, WNK4, MGAT3, NBEAL1, HAP1, DOC2B, TNS4, AGXT, SLC27A2, ACOT4
GO:0055085	transmembrane transport	25	0.579565	SLC23A3, ABCB6, ATP8A1, ABCA12, PSMB10, SLC22A13, SLC22A14, GJA5, LRRC8D, LRRC8A, SLC18A2, ABCC3, SLC10A1, ANO9, TAP1, PSMB8, PSMB9, ANO1, PSMA6, SLCO3A1, SLCO4A1, SPNS1, CFTR, ABCG2, SLC35E2A
GO:0048844	artery morphogenesis	3	0.581432	PRRX1, GJA5, VEGFA
GO:0034383	low-density lipoprotein particle clearance	3	0.581432	SCARB1, SOAT1, LIPA
GO:0002052	positive regulation of neuroblast proliferation	3	0.581432	DMRTA2, SMARCD3, VEGFA
GO:0045216	cell-cell junction organization	3	0.581432	SDK1, CXADR, CLDN1
GO:0035904	aorta development	3	0.581432	EDNRA, PDE2A, ROBO1
GO:0046835	carbohydrate phosphorylation	3	0.581432	PFKFB3, NAGK, POMK
GO:0010906	regulation of glucose metabolic process	3	0.581432	C1QTNF1, IGFBP3, GNB3
GO:0032094	response to food	3	0.581432	GHR, SREBF1, SLC16A1
GO:0014850	response to muscle activity	3	0.581432	NPC1L1, CAPN3, PPARGC1A
GO:0032740	positive regulation of interleukin-17 production	3	0.581432	IL15, OSM, IL18
GO:0007140	male meiosis	3	0.581432	CYP26B1, SPDYA, HSPA2
GO:1990000	amyloid fibril formation	8	0.584556	H4C8, SAA1, H4-16, UBE2L6, MAPT, B2M, H3C6, H4C5
GO:0030509	BMP signaling pathway	7	0.585064	SMAD1, TWSG1, BMP8A, BMPR1B, SMAD5, RUNX2, MAPK3
GO:0032720	negative regulation of tumor necrosis factor production	7	0.585064	POMC, SYT11, ZC3H12A, TLR4, LILRB4, SLAMF1, IL27RA
GO:0050853	B cell receptor signaling pathway	11	0.585326	ITK, IGHG4, PTPRC, IGKC, KLHL6, BTK, NFATC2, CTLA4, IGHE, BMX, IGHA2
GO:0007254	JNK cascade	6	0.586322	CDC42EP5, STRADB, GPS2, UBE2V1, TLR3, ARHGEF6
GO:0016477	cell migration	21	0.587664	PDGFRB, BTG1, FOXE1, LAMC3, NFATC2, RHOF, PARP9, MERTK, PIK3CG, ADGRE2, SH3D21, PSTPIP2, SIX2, KDR, CDK1, ITGAV, IL12A, EMILIN1, FSCN2, CD44, FGFR1
GO:0001817	regulation of cytokine production	5	0.588849	BTNL9, SOCS1, GATA3, LITAF, TLR2
GO:0035019	somatic stem cell population maintenance	5	0.588849	SFRP1, EPAS1, KIT, GATA2, SOX4
GO:0007162	negative regulation of cell adhesion	5	0.588849	EPHA4, ADAMDEC1, MDK, PDE3B, MUC21
GO:0098742	cell-cell adhesion via plasma-membrane adhesion molecules	4	0.593759	ITGAM, CDH3, EPCAM, CDH26
GO:0070371	ERK1 and ERK2 cascade	4	0.593759	CDK1, KDR, ITGAV, MAPK3
GO:0010811	positive regulation of cell-substrate adhesion	4	0.593759	VIT, EGFL6, ALOX15, EMILIN1
GO:0042789	mRNA transcription from RNA polymerase II promoter	4	0.593759	SREBF1, EPAS1, VDR, TAF10
GO:0090263	positive regulation of canonical Wnt signaling pathway	13	0.595883	ILK, CSNK1E, PSMB8, PSMB10, PSMB9, PSMA6, ZEB2, SFRP1, GPRC5B, CDH3, DAAM2, LGR6, SOX4
GO:0006310	DNA recombination	7	0.59789	RECQL4, BLM, RTEL1, INO80E, ENDOG, EXO1, EME2
GO:0035690	cellular response to drug	6	0.60034	KCNH2, TFRC, SLC10A1, PDE2A, CXCR4, TLR3
GO:0006879	cellular iron ion homeostasis	6	0.60034	HPX, ABCB6, TFRC, FTH1, CP, ABCG2
GO:0006883	cellular sodium ion homeostasis	3	0.604015	ATP4A, ATP1A2, ATP1B2
GO:1900051	positive regulation of histone exchange	3	0.604015	H4C8, H4-16, H4C5
GO:0051899	membrane depolarization	3	0.604015	CACNB4, ADORA2A, BEST2
GO:0045332	phospholipid translocation	3	0.604015	ATP8A1, ATP8B1, ATP11C
GO:0045821	positive regulation of glycolytic process	3	0.604015	MLXIPL, PFKFB3, ZBTB20
GO:0040029	regulation of gene expression, epigenetic	3	0.604015	GPX1, IFI16, H3C6
GO:0014066	regulation of phosphatidylinositol 3-kinase signaling	3	0.604015	CRNN, RASGRP1, MAPK3
GO:0050714	positive regulation of protein secretion	5	0.604463	ACHE, PARD6A, ADORA2A, IL13, ADAM8
GO:0032088	negative regulation of NF-kappaB transcription factor activity	8	0.608168	LRRC14, PTGIS, GFI1, ADORA3, SETD6, ZC3H12A, CDK5RAP3, CMKLR1
GO:0006352	DNA-templated transcription, initiation	4	0.611671	H4C8, TAF10, H4-16, H4C5
GO:0008643	carbohydrate transport	4	0.611671	SLC2A11, SLC2A10, PEA15, SLC2A5
GO:0031333	negative regulation of protein complex assembly	4	0.611671	STXBP1, CTNNBIP1, CRYAB, CLU
GO:0007043	cell-cell junction assembly	4	0.611671	CLDN5, HEG1, PKP2, DSG1
GO:0000186	activation of MAPKK activity	4	0.611671	NTRK1, GADD45B, EIF2AK2, MAPK3
GO:0007416	synapse assembly	6	0.614085	ACHE, SDK1, BDNF, NRXN1, MAPT, BSN
GO:0051384	response to glucocorticoid	6	0.614085	GHR, MDK, ADM, ACSBG1, HNMT, AGXT
GO:0042981	regulation of apoptotic process	20	0.615239	STAT1, IGFBP3, SEPTIN4, FBXO10, CLU, IKZF3, TP53AIP1, TP53I3, LOX, PEA15, TNFAIP8L1, FAS, TNFRSF25, FADD, NLRP1, SGK1, BCL2L14, RBM10, NAIP, BCL2L15
GO:0031667	response to nutrient levels	5	0.61971	NTRK1, KAT2A, ACE, SLC10A1, CYBA
GO:0005975	carbohydrate metabolic process	14	0.622142	OVGP1, GCKR, GUSBP11, B3GAT2, SLC2A3, SLC2A5, RENBP, PHKG1, MAN2A1, HAS3, GCNT3, GCNT4, MAN1A1, CHST2
GO:0016233	telomere capping	3	0.625662	H4C8, H4-16, H4C5
GO:0043113	receptor clustering	3	0.625662	LRRC7, DLG4, SAV1
GO:0051924	regulation of calcium ion transport	3	0.625662	ADORA2A, CXCR4, ORAI1
GO:0055074	calcium ion homeostasis	3	0.625662	TFAP2B, KDR, FAM20A
GO:0035590	purinergic nucleotide receptor signaling pathway	3	0.625662	IL18, C3AR1, CTSG
GO:0002223	stimulatory C-type lectin receptor signaling pathway	10	0.626057	PSMA6, TYROBP, FCER1G, MUC16, CD209, MUC4, PSMB8, MUC21, PSMB10, PSMB9
GO:0030514	negative regulation of BMP signaling pathway	6	0.627549	FZD1, SMAD1, TWSG1, SFRP1, BMPR1B, SMAD5
GO:0043280	positive regulation of cysteine-type endopeptidase activity involved in apoptotic process	5	0.634582	NDUFA13, ACVR1C, PDCD6, ALOX12, CTSD
GO:0000122	negative regulation of transcription from RNA polymerase II promoter	75	0.635597	CDKN1C, FOXA1, ZNF692, FOXE1, RIF1, HDAC10, GFI1, ZBTB20, FOXQ1, TRO, DACH1, CREB3L1, MYB, ZNF404, MYOZ1, PITX2, SREBF1, ZBTB32, ZNF10, SIRT7, PARP9, ETV7, AR, ZEB2, IFI27, TFEC, ZNF439, RARB, ZNF239, NUPR2, ZNF555, ZNF554, ZNF431, LIN37, UHRF1, NOTCH4, GPS2, GATA3, GATA2, GATA1, DLL4, NFIL3, IFI16, PLAGL1, ZBED2, HSF4, ZNF469, MAGEA11, HES2, ZNF345, RBM10, TFAP2B, PLK3, IL33, PCGF6, PRRX1, STAT1…
GO:0007219	Notch signaling pathway	10	0.636022	FOXA1, DLL4, DTX3L, MDK, NOTCH4, IL2RA, DTX3, AGXT, GRIP2, TBX2
GO:0006260	DNA replication	12	0.641483	RECQL4, FAM111B, BLM, RTEL1, RFC3, RRM2, CHTF8, EXO1, CDK1, PCLAF, CLSPN, LPIN1
GO:0045666	positive regulation of neuron differentiation	8	0.6422	FOXA1, GPRC5B, IRX3, NAP1L2, DMD, GATA2, ECT2, FGFR1
GO:0007005	mitochondrion organization	8	0.6422	ARMCX3, EDNRA, CXADR, EPAS1, MAN2A1, NOS3, VPS13C, PPARGC1A
GO:0016579	protein deubiquitination	21	0.642995	USP13, IL33, SMAD1, INO80E, DDX58, TAF10, GATA3, UCHL3, PSMB8, PSMB10, PSMB9, IFIH1, CCNA2, AR, PSMA6, KAT2A, ZC3H12A, CDK1, USP50, CLSPN, CFTR
GO:0031424	keratinization	16	0.645016	SPRR3, KRTAP5-9, KRT79, KRT35, KRT78, ABCA12, KRT40, CDH3, KRT37, PKP2, DSG1, KRT6C, SPRR2B, DSC1, TGM3, KRT6A
GO:0045184	establishment of protein localization	4	0.645873	DLG4, NRXN1, DZIP1, PHLDB2
GO:0045746	negative regulation of Notch signaling pathway	4	0.645873	DLL4, MMP14, CDK3, GATA2
GO:0050690	regulation of defense response to virus by virus	3	0.646379	CD28, AP1S3, B2M
GO:0045662	negative regulation of myoblast differentiation	3	0.646379	IL18, ID3, CXCL14
GO:0045879	negative regulation of smoothened signaling pathway	3	0.646379	SERPINE2, PTCH2, RUNX2
GO:0030901	midbrain development	3	0.646379	SMAD1, KAT2A, CMA1
GO:0030878	thyroid gland development	3	0.646379	EDNRA, FOXE1, MAPK3
GO:0046686	response to cadmium ion	3	0.646379	KIT, CDK1, B2M
GO:0010875	positive regulation of cholesterol efflux	3	0.646379	EEPD1, GPS2, ABCA12
GO:0046697	decidualization	3	0.646379	VDR, SPP1, MAPK3
GO:2000463	positive regulation of excitatory postsynaptic potential	3	0.646379	STX1B, DLG4, NRXN1
GO:0034976	response to endoplasmic reticulum stress	7	0.646977	CXCL8, ALOX15, TMTC3, ATP2A1, PLA2G6, CDK5RAP3, CFTR
GO:0045727	positive regulation of translation	7	0.646977	DDX39B, CD28, RPL26, EIF3C, PASK, SOX4, MAPK3
GO:0098586	cellular response to virus	5	0.649073	IFIH1, ZC3H12A, IFI6, IL12A, TLR3
GO:0007519	skeletal muscle tissue development	5	0.649073	ITGA7, DMD, MYOZ1, MEOX2, VAMP5
GO:0035176	social behavior	5	0.649073	DLG4, NRXN1, GAD1, SEPTIN5, SLC6A4
GO:0045747	positive regulation of Notch signaling pathway	5	0.649073	DLL4, NOS3, NOTCH4, KIT, CCN3
GO:0010467	gene expression	5	0.649073	TFAP2B, EDNRA, LTB, TCIRG1, LAT
GO:0032481	positive regulation of type I interferon production	5	0.649073	IFI16, STING1, IRF1, CGAS, CD14
GO:0043687	post-translational protein modification	27	0.649503	SERPINA1, CSF1, EPAS1, HIF3A, MSLN, LTBP1, PSMB10, ASB16, SPP1, FBXO6, TIMP1, APOL1, FBXW12, WSB1, CISH, IGFBP3, FBXL15, FBXO10, UCHL3, CP, PSMB8, PSMB9, SPSB3, PSMA6, KLHL5, MXRA8, VWA1
GO:0043627	response to estrogen	6	0.653607	PDGFRB, GSTM3, MMP14, CA2, GATA3, HAPLN3
GO:0090502	RNA phosphodiester bond hydrolysis, endonucleolytic	6	0.653607	ENDOG, RNASEK, EXO1, ZC3H12A, RPP21, RNASE1
GO:0002250	adaptive immune response	35	0.65705	ITK, CD84, UNC93B1, RASGRP1, RAP1GAP, PIK3CG, CTSS, JCHAIN, ADGRE1, IGKC, LAMP3, CTLA4, KLRC1, LAIR1, SLAMF1, BTNL9, ERAP1, HLA-B, HLA-C, TAP1, HLA-A, LILRB2, PDCD1LG2, BMX, LAX1, LILRB4, CD209, GPR183, CD7, BTK, ORAI1, LAT, RAPGEF3, SKAP1, RAPGEF4
GO:0019216	regulation of lipid metabolic process	7	0.658664	HELZ2, SREBF1, SMARCD3, BCL11B, RUBCNL, GPS2, NR1D1
GO:1901216	positive regulation of neuron death	4	0.662153	ITGAM, TYROBP, MAPT, CLU
GO:0003007	heart morphogenesis	4	0.662153	MYBPC3, SYNPO2L, TBX19, VEGFA
GO:0010942	positive regulation of cell death	4	0.662153	ZC3H12A, UCP2, HBA2, HBA1
GO:0006605	protein targeting	4	0.662153	RASSF9, AP1S3, HAP1, GABARAP
GO:0042594	response to starvation	4	0.662153	ADM, GPT, HMGCS2, PPARGC1A
GO:0043434	response to peptide hormone	5	0.663176	BTG1, STAT1, LTA4H, TRPV1, TIMP1
GO:0042742	defense response to bacterium	18	0.665109	RNF31, CXCL6, FCER1G, EPX, CFP, PLAC8, IGHG4, ZNFX1, IGKC, OAS2, OAS3, STAB1, IGHE, NLRP1, IGHA2, TLR4, TLR3, NAIP
GO:0090383	phagosome acidification	3	0.666175	TCIRG1, ATP6V0C, ATP6V1C2
GO:0071377	cellular response to glucagon stimulus	3	0.666175	ADCY9, ADCY4, ASS1
GO:0034620	cellular response to unfolded protein	3	0.666175	HSPA6, BAK1, HSPA2
GO:0035023	regulation of Rho protein signal transduction	3	0.666175	ARHGEF25, EPS8L1, EPS8L2
GO:0042755	eating behavior	3	0.666175	ACE, ADORA2A, P2RY1
GO:2001243	negative regulation of intrinsic apoptotic signaling pathway	3	0.666175	NDUFA13, PLAUR, MMP9
GO:0010977	negative regulation of neuron projection development	6	0.66619	RTN4R, STX1B, EPHA4, GFI1, B2M, ZNF365
GO:0007015	actin filament organization	11	0.670686	MYO1B, SH3D21, TMOD4, RAC2, RHOH, MYO7A, RHOF, ALDOA, MYO1H, ARHGAP25, SHROOM4
GO:0016525	negative regulation of angiogenesis	10	0.674385	CLDN5, RGCC, NPR1, YJEFN3, STAT1, PDE3B, STAB1, ADGRB1, EMILIN1, ISM1
GO:0007266	Rho protein signal transduction	5	0.676887	CNKSR1, CDC42EP5, EPS8L1, EPS8L2, CTNNAL1
GO:0051289	protein homotetramerization	5	0.676887	TRPV1, TK1, ALDOA, B2M, KCNJ2
GO:0045165	cell fate commitment	5	0.676887	WNT2B, KDR, GATA3, GATA2, GATA1
GO:0045599	negative regulation of fat cell differentiation	5	0.676887	CCDC85B, INSIG1, GPS2, GATA3, GATA2
GO:0001756	somitogenesis	4	0.677882	CRB2, KAT2A, SEMA3C, TBX19
GO:0003341	cilium movement	4	0.677882	DNAH1, CFAP70, CFAP91, RSPH9
GO:0042307	positive regulation of protein import into nucleus	4	0.677882	ZC3H12A, CDK1, PRKD1, ECT2
GO:0007052	mitotic spindle organization	10	0.683586	SGO2, ERCC6L, NEK6, CENPN, KNL1, EML1, AURKC, SKA1, DLGAP5, MAD2L1
GO:0043029	T cell homeostasis	3	0.685067	GPR174, FADD, TCIRG1
GO:0033137	negative regulation of peptidyl-serine phosphorylation	3	0.685067	MLXIPL, DMD, BAK1
GO:0007422	peripheral nervous system development	3	0.685067	BDNF, ADGRB1, SLC5A3
GO:0001656	metanephros development	3	0.685067	RDH10, IRX3, ID3
GO:0051453	regulation of intracellular pH	3	0.685067	SLC9A3, SLC9A5, CA2
GO:0051403	stress-activated MAPK cascade	3	0.685067	CRYAB, MAP2K6, MAPK3
GO:0051968	positive regulation of synaptic transmission, glutamatergic	3	0.685067	NTRK1, ADORA2A, NRXN1
GO:0010971	positive regulation of G2/M transition of mitotic cell cycle	3	0.685067	SMARCD3, CDK1, HSPA2
GO:1903672	positive regulation of sprouting angiogenesis	3	0.685067	SMAD1, S100A1, VEGFA
GO:0007129	synapsis	3	0.685067	STAG3, ANKRD31, SIRT7
GO:0032870	cellular response to hormone stimulus	3	0.685067	GHR, ASNS, RAMP1
GO:0045814	negative regulation of gene expression, epigenetic	5	0.690206	H4C8, RIF1, H4-16, H3C6, H4C5
GO:1903078	positive regulation of protein localization to plasma membrane	5	0.690206	NRXN1, STAC3, RANGRF, AKAP5, NKD2
GO:0006892	post-Golgi vesicle-mediated transport	5	0.690206	MYO1B, BLOC1S1, FTH1, AP1S3, CLVS1
GO:0048666	neuron development	5	0.690206	ATAT1, NTRK1, TENM3, DMD, PBX4
GO:0070373	negative regulation of ERK1 and ERK2 cascade	7	0.692248	SPRED3, EPHA4, PTPRC, DMD, EMILIN1, GBP1, TLR4
GO:0007339	binding of sperm to zona pellucida	4	0.693062	OVGP1, FETUB, ADAM20, ALDOA
GO:0006110	regulation of glycolytic process	4	0.693062	NUP214, GCKR, NUP210, SLC2A6
GO:0006865	amino acid transport	4	0.693062	SLC7A7, SLC43A2, SLC6A15, SLC1A5
GO:0070301	cellular response to hydrogen peroxide	6	0.702112	MAP1LC3A, PDGFD, BNIP3, MYB, CDK1, ECT2
GO:0071300	cellular response to retinoic acid	6	0.702112	NDUFA13, CYP26B1, MYB, RORB, FZD10, SLC6A4
GO:0007018	microtubule-based movement	7	0.702941	DYNLT5, DNAH1, KIFC2, KIF5A, STARD9, KIFC3, KIF17
GO:0019228	neuronal action potential	3	0.703071	KCNA2, SCN7A, SCN2A
GO:0051281	positive regulation of release of sequestered calcium ion into cytosol	3	0.703071	TRPC1, IL13, CAPN3
GO:0045089	positive regulation of innate immune response	3	0.703071	ADAM8, IFI35, NMI
GO:0035249	synaptic transmission, glutamatergic	3	0.703071	ADORA2A, PLAT, CNIH3
GO:0045840	positive regulation of mitotic nuclear division	3	0.703071	PDGFRB, RGCC, CD28
GO:0010575	positive regulation of vascular endothelial growth factor production	3	0.703071	CCBE1, FLT4, C3AR1
GO:0031069	hair follicle morphogenesis	3	0.703071	FOXQ1, FOXE1, TGM3
GO:0060612	adipose tissue development	3	0.703071	SH3PXD2B, HMGCS2, PPARGC1A
GO:0038111	interleukin-7-mediated signaling pathway	3	0.703071	SOCS1, CISH, H3C6
GO:0042327	positive regulation of phosphorylation	3	0.703071	AR, ILK, VEGFA
GO:2001235	positive regulation of apoptotic signaling pathway	3	0.703071	ADORA2A, FAS, CTSC
GO:0000387	spliceosomal snRNP assembly	3	0.703071	SMN2, GEMIN7, SNRPGP15
GO:0001654	eye development	4	0.707695	SCO2, SH3PXD2B, PBX4, BMPR1B
GO:0010212	response to ionizing radiation	4	0.707695	H2AX, VCAM1, MRNIP, NABP1
GO:0032024	positive regulation of insulin secretion	4	0.707695	ACSL4, LRRC8A, DOC2B, SOX4
GO:0030336	negative regulation of cell migration	12	0.708802	BST2, CLDN5, EPHA4, TCAF1, SFRP1, DACH1, ADORA3, PIP5KL1, EMILIN2, EPPK1, MAPK15, ROBO1
GO:0030512	negative regulation of transforming growth factor beta receptor signaling pathway	7	0.713381	SPRED3, RASL11B, SLC2A10, PEG10, ADAMTSL2, EMILIN1, IL17RD
GO:0034613	cellular protein localization	6	0.71347	ARMCX3, SEPTIN5, DMD, SEPTIN4, MYO7A, GAS8
GO:0022900	electron transport chain	5	0.715658	NDUFA13, NCF1, GLDC, NDUFA4L2, CYBA
GO:0042475	odontogenesis of dentin-containing tooth	5	0.715658	EDAR, BCL11B, CA2, ADM, RUNX2
GO:0006959	humoral immune response	5	0.715658	GPR183, CD28, GATA3, PSMB10, JCHAIN
GO:0009058	biosynthetic process	3	0.720209	AADAT, GPT, ACCS
GO:0035633	maintenance of permeability of blood-brain barrier	3	0.720209	CLDN5, DMD, CLDN1
GO:0060349	bone morphogenesis	3	0.720209	CYP26B1, ATG9B, HAS2
GO:0030866	cortical actin cytoskeleton organization	3	0.720209	FHOD3, EHD2, EPB41L3
GO:0006520	cellular amino acid metabolic process	3	0.720209	GGT5, HDC, ACCS
GO:0090314	positive regulation of protein targeting to membrane	3	0.720209	TCAF1, ITGAM, STOM
GO:0006665	sphingolipid metabolic process	3	0.720209	FADS3, SERINC2, SERINC5
GO:0048147	negative regulation of fibroblast proliferation	3	0.720209	SFRP1, DACH1, FTH1
GO:0007017	microtubule-based process	3	0.720209	TUBB2B, TUBB2A, TUBA1A
GO:0048706	embryonic skeletal system development	3	0.720209	EDNRA, CDK20, PCSK5
GO:1903955	positive regulation of protein targeting to mitochondrion	3	0.720209	RNF31, ABLIM3, RAC2
GO:0001755	neural crest cell migration	4	0.721786	KITLG, SEMA3C, NRTN, SEMA4G
GO:1904646	cellular response to beta-amyloid	4	0.721786	EPHA4, VCAM1, AGER, TLR4
GO:0009408	response to heat	4	0.721786	CRNN, NOS3, CD14, HSPA2
GO:1902895	positive regulation of pri-miRNA transcription from RNA polymerase II promoter	4	0.721786	SREBF1, SMAD1, GATA3, GATA2
GO:0001889	liver development	7	0.723566	CADM1, DDX39B, MAN2A1, ASNS, HMGCS2, CDK5RAP3, ASS1
GO:0007368	determination of left/right symmetry	5	0.727793	DAAM2, PITX2, PCSK5, CC2D2A, GAS8
GO:0006367	transcription initiation from RNA polymerase II promoter	11	0.729384	AR, HDAC10, VDR, TAF10, NOTCH4, HNF4G, RARB, RORB, NR1D1, GTF2H4, PPARGC1A
GO:0006355	regulation of transcription, DNA-templated	74	0.730698	ZNF493, BTG1, HDAC10, GFI1, AHR, RORB, HIF3A, BRCA2, ELAVL2, CKS1B, LYL1, LBH, ZNF83, ZNF528, ZNF208, MYB, ZNF404, SLC39A8, MYBL2, PITX2, ZNF841, SOX4, TRIM22, ZNF10, RHOH, PROX2, RUNX2, DMRTA2, KAT2A, ZNF92, ADORA2A, ZNF519, TFEC, ZNF439, ZNF714, RARB, ZNF117, UBE2V1, ZNF554, ZNF431, ZNF233, ZNF430, USP13, L3MBTL1, ZNF273, PLAG1, NOTCH4, NFIL3, ZNF426, ZNF667, DMD, PPARGC1A, ZNF101, ZNF662, SMAD…
GO:0060071	Wnt signaling pathway, planar cell polarity pathway	7	0.733495	FZD1, PSMA6, PARD6A, PRICKLE2, PSMB8, PSMB10, PSMB9
GO:0008542	visual learning	4	0.735342	HRH1, KIT, PPP1R1B, ATP1A2
GO:0006275	regulation of DNA replication	4	0.735342	CCNA2, INO80E, ID3, ESCO2
GO:2000272	negative regulation of receptor activity	4	0.735342	LYNX1, CNRIP1, PPARGC1A, LILRB4
GO:0006749	glutathione metabolic process	4	0.735342	GSTM3, GSTM2, HPGDS, GPX1
GO:0001578	microtubule bundle formation	3	0.736505	TRIM46, NAV1, TPPP
GO:0001707	mesoderm formation	3	0.736505	CRB2, TWSG1, TBX19
GO:0043552	positive regulation of phosphatidylinositol 3-kinase activity	3	0.736505	PDGFRB, KIT, PRKD1
GO:0032007	negative regulation of TOR signaling	3	0.736505	ENDOG, PDCD6, TNFAIP8L1
GO:0043066	negative regulation of apoptotic process	40	0.739288	SERPINB10, TFRC, FLT4, IFI6, FAIM2, GATA1, IFIT3, PLAC8, GRK5, EPCAM, NNT, TIAF1, UCP2, KDR, CAPN3, TIMP1, PDGFRB, NTRK1, TFAP2B, PLK3, BCL11B, TNFRSF18, BNIP3, PLAUR, EIF2AK2, ASNS, WDR73, MMP9, HYPK, VEGFA, SFRP1, CDK1, CD28, RARB, FAS, LHX4, CRYAB, CD44, NAIP, MAD2L1
GO:0070936	protein K48-linked ubiquitination	5	0.739537	UBE2D4, IFI27, DTX3L, UBE2Q2, NHLRC4
GO:0045665	negative regulation of neuron differentiation	5	0.739537	IRX3, DMD, CNTN4, RAP1GAP, SLC6A4
GO:0060291	long-term synaptic potentiation	5	0.739537	SLC8A3, PRRT1, NTRK2, SERPINE2, CRHR2
GO:0051091	positive regulation of sequence-specific DNA binding transcription factor activity	9	0.74249	FZD1, FOXA1, RGCC, STING1, DDX58, KIT, PPARGC1A, TRIM22, SAV1
GO:0051781	positive regulation of cell division	4	0.74837	MDK, PDGFD, OSM, VEGFA
GO:0021762	substantia nigra development	4	0.74837	ZNF430, S100A1, SYNGR3, ENO3
GO:0045429	positive regulation of nitric oxide biosynthetic process	4	0.74837	TRPV1, CLU, TLR4, ASS1
GO:0050769	positive regulation of neurogenesis	3	0.751984	ACE, MAN2A1, HAP1
GO:1905606	regulation of presynapse assembly	3	0.751984	FZD1, LRFN3, SLITRK5
GO:0006298	mismatch repair	3	0.751984	EXO1, MSH5, MUTYH
GO:0010803	regulation of tumor necrosis factor-mediated signaling pathway	3	0.751984	RNF31, SPPL2A, FADD
GO:0060828	regulation of canonical Wnt signaling pathway	3	0.751984	DAAM2, CCNYL1, CDK14
GO:0032480	negative regulation of type I interferon production	3	0.751984	IFIH1, DDX58, UBE2L6
GO:0048705	skeletal system morphogenesis	3	0.751984	SPEF2, COL11A2, FGFR1
GO:0050829	defense response to Gram-negative bacterium	7	0.752587	SELP, ADGRB1, ADM, CTSG, PRKD1, B2M, TLR4
GO:0048511	rhythmic process	6	0.75581	TOP2A, PER1, HLF, CDK1, RORB, AHR
GO:0019058	viral life cycle	7	0.761752	NUP214, H4C8, NUP210, CEBPD, H4-16, PCSK5, H4C5
GO:0001523	retinoid metabolic process	5	0.761864	RDH10, RDH5, LPL, BCO2, PLB1
GO:0048208	COPII vesicle coating	5	0.761864	SERPINA1, PDCD6, COL7A1, CNIH3, CTSC
GO:0032212	positive regulation of telomere maintenance via telomerase	3	0.766673	PKIB, MAPK15, MAPK3
GO:0051973	positive regulation of telomerase activity	3	0.766673	PKIB, MAPK15, MAPK3
GO:0051085	chaperone mediated protein folding requiring cofactor	3	0.766673	ST13P5, HSPA6, HSPA2
GO:0045773	positive regulation of axon extension	3	0.766673	ILK, MAPT, NTN1
GO:0030511	positive regulation of transforming growth factor beta receptor signaling pathway	3	0.766673	CDKN1C, ZEB2, SLC2A10
GO:0032201	telomere maintenance via semi-conservative replication	3	0.766673	BLM, RFC3, CHTF8
GO:0007187	G-protein coupled receptor signaling pathway, coupled to cyclic nucleotide second messenger	5	0.772456	CCR1, HRH1, VIPR1, HRH2, MC5R
GO:0048856	anatomical structure development	4	0.772879	TFAP2B, ZEB2, HNF4G, EGFL8
GO:0001932	regulation of protein phosphorylation	4	0.772879	SOCS1, LOX, SESN2, PIK3CG
GO:0032436	positive regulation of proteasomal ubiquitin-dependent protein catabolic process	6	0.775144	SH3RF3, IL33, CSNK1E, CLU, GABARAP, NKD2
GO:0097711	ciliary basal body docking	7	0.779324	NEDD1, TUBA1A, HAUS7, CDK1, B9D1, CSNK1E, CC2D2A
GO:0007565	female pregnancy	7	0.779324	OVGP1, THBD, ACE, COL16A1, AMBP, UCP2, ADM
GO:0090050	positive regulation of cell migration involved in sprouting angiogenesis	3	0.780598	KDR, GATA2, VEGFA
GO:0048239	negative regulation of DNA recombination at telomere	3	0.780598	H4C8, H4-16, H4C5
GO:0021510	spinal cord development	3	0.780598	VIT, PLXDC1, SOX4
GO:0009888	tissue development	3	0.780598	LAMC3, NTN5, NTN1
GO:0045930	negative regulation of mitotic cell cycle	3	0.780598	CDKN1C, BTG1, MAD2L1
GO:0006287	base-excision repair, gap-filling	3	0.780598	RFC3, NEIL1, MUTYH
GO:0031297	replication fork processing	3	0.780598	BLM, RTEL1, EME2
GO:2000379	positive regulation of reactive oxygen species metabolic process	3	0.780598	PDGFRB, ZC3H12A, NOX5
GO:0042100	B cell proliferation	3	0.780598	CD40, PTPRC, RASGRP1
GO:0000077	DNA damage checkpoint	3	0.780598	H2AX, FBXO6, CLSPN
GO:0060964	regulation of gene silencing by miRNA	6	0.78436	NUP214, H4C8, NUP210, H4-16, H3C6, H4C5
GO:0050890	cognition	4	0.784381	CHL1, MGAT3, SHROOM4, CBR3
GO:0009966	regulation of signal transduction	4	0.784381	SPRED3, GRK3, GRK5, MGLL
GO:0030900	forebrain development	4	0.784381	TWSG1, ITGAM, TYROBP, PPARGC1A
GO:0006606	protein import into nucleus	7	0.787736	NUP214, GCKR, POM121B, SIX2, RANBP17, RANGRF, KPNA2
GO:0009791	post-embryonic development	5	0.792523	SEMA3C, ETNK2, HEG1, GATA3, SLC18A2
GO:0007224	smoothened signaling pathway	5	0.792523	PTCH2, BOC, B9D1, DZIP1, CC2D2A
GO:1901990	regulation of mitotic cell cycle phase transition	6	0.793281	PSMA6, CDK1, PSMB8, PSMB10, PSMB9, MAD2L1
GO:0010389	regulation of G2/M transition of mitotic cell cycle	6	0.793281	NEDD1, TUBA1A, HAUS7, CDK1, HMMR, CSNK1E
GO:0008544	epidermis development	6	0.793281	EDAR, SPRR3, KRTAP5-9, COL7A1, EVPLL, SPRR2B
GO:0019985	translesion synthesis	3	0.793788	RFC3, PCLAF, UBE2L6
GO:0009953	dorsal/ventral pattern formation	3	0.793788	FBXL15, HOXB2, BMPR1B
GO:0030041	actin filament polymerization	3	0.793788	DIAPH3, PSTPIP2, MSRB1
GO:0006641	triglyceride metabolic process	3	0.793788	GPX1, INSIG1, LPL
GO:0032743	positive regulation of interleukin-2 production	3	0.793788	SASH3, PTPRC, CD28
GO:2001240	negative regulation of extrinsic apoptotic signaling pathway in absence of ligand	3	0.793788	STRADB, IFI6, GATA1
GO:0007605	sensory perception of sound	11	0.794039	TUB, TMIE, GPX1, MYO3B, USH1G, ATP8B1, COL11A2, LHFPL5, EPS8L2, MYO7A, SLC26A4
GO:0006521	regulation of cellular amino acid metabolic process	4	0.795396	PSMA6, PSMB8, PSMB10, PSMB9
GO:0043966	histone H3 acetylation	4	0.795396	PER1, KAT2A, TAF10, BRCA2
GO:0045668	negative regulation of osteoblast differentiation	4	0.795396	TWSG1, SFRP1, ID3, RORB
GO:2000300	regulation of synaptic vesicle exocytosis	4	0.795396	ADORA2A, P2RY1, SEPTIN5, PFN2
GO:0000079	regulation of cyclin-dependent protein serine/threonine kinase activity	4	0.795396	CCNA2, BLM, PKMYT1, CDK5RAP3
GO:0070498	interleukin-1-mediated signaling pathway	7	0.7959	PSMA6, IL1RL2, UBE2V1, PSMB8, PSMB10, PSMB9, MAPK3
GO:0007030	Golgi organization	9	0.796727	GOLGA8B, SPTBN5, GOLGA8T, ATP8B1, GOLGA8K, PRKD1, KIFC3, TMED7, GOLGA8A
GO:0007409	axonogenesis	6	0.801911	RTN4R, BRSK2, ADGRB1, TRIM46, SLITRK5, CNTN4
GO:0008543	fibroblast growth factor receptor signaling pathway	6	0.801911	FLRT1, SHCBP1, FGF22, FGFR1, MAPK3, TBX2
GO:0006487	protein N-linked glycosylation	4	0.805937	KRTCAP2, MGAT3, SLC39A8, MGAT2
GO:1905168	positive regulation of double-strand break repair via homologous recombination	3	0.806273	RAD51AP1, MRNIP, FANCB
GO:0030163	protein catabolic process	3	0.806273	AMBP, CAPN3, UCHL3
GO:0006296	nucleotide-excision repair, DNA incision, 5'-to lesion	3	0.806273	RFC3, CHD1L, GTF2H4
GO:0010508	positive regulation of autophagy	5	0.811143	ENDOG, BNIP3, ZC3H12A, PRKD1, TRIM22
GO:0007010	cytoskeleton organization	10	0.814597	CCL24, CCL13, DIAPH3, MDK, PSTPIP2, MICAL1, EPB41L3, ZNF135, CAP2, KRT6A
GO:0045892	negative regulation of transcription, DNA-templated	42	0.814892	CDKN1C, L3MBTL1, NDUFA13, FOXE1, CEBPD, HDAC10, GFI1, GATA3, AHR, RORB, IKZF1, DACH1, LBH, MECOM, IFI16, NFIL3, CCDC85B, CREB3L1, MYB, CAPN3, ZNF503, TNFRSF4, TRIM22, SAMD11, FZD1, TFAP2B, PCGF6, PHC1, ATP8B1, VDR, NR1D1, PARP14, RUNX2, TBX2, PER1, MLXIPL, SFRP1, IRF1, ZNF219, NOSTRIN, ID3, CRYAB
GO:0006612	protein targeting to membrane	4	0.816017	GOLGA7B, RTP4, RABGEF1, NCF1
GO:0033683	nucleotide-excision repair, DNA incision	3	0.818079	RFC3, CHD1L, GTF2H4
GO:0014065	phosphatidylinositol 3-kinase signaling	3	0.818079	GATA3, PEAR1, PIK3CG
GO:0042177	negative regulation of protein catabolic process	3	0.818079	SERPINE2, ADGRB1, MAD2L1
GO:0007096	regulation of exit from mitosis	3	0.818079	CDKN1C, ANLN, MAD2L1
GO:0031640	killing of cells of other organism	5	0.819928	POMC, CCL13, CXCL8, CCL18, CXCL14
GO:0055088	lipid homeostasis	4	0.825648	ABHD4, ZBTB20, ABCA12, PNPLA1
GO:0031397	negative regulation of protein ubiquitination	4	0.825648	NXN, ADGRB1, SIRT7, SOX4
GO:0000281	mitotic cytokinesis	4	0.825648	ANLN, SNX9, ECT2, ZNF365
GO:0006303	double-strand break repair via nonhomologous end joining	5	0.828373	H2AX, H4C8, RIF1, H4-16, H4C5
GO:0055072	iron ion homeostasis	3	0.829236	EPAS1, B2M, CP
GO:0097421	liver regeneration	3	0.829236	UCP2, SRSF5, CLDN1
GO:0000724	double-strand break repair via homologous recombination	6	0.833603	H2AX, RECQL4, RAD51AP1, BLM, NABP1, BRCA2
GO:0030307	positive regulation of cell growth	6	0.833603	MMP14, SFRP1, H3-5, ACSL4, CYBA, CXCL16
GO:0034446	substrate adhesion-dependent cell spreading	4	0.834845	LAMC3, ILK, ITGAV, MERTK
GO:0014823	response to activity	4	0.834845	SCO2, CDK1, CXCR4, CYBA
GO:0021987	cerebral cortex development	5	0.836486	H2AX, NTRK2, MDK, BNIP3, DMD
GO:0070555	response to interleukin-1	3	0.839772	GHR, CYBA, HNMT
GO:0061077	chaperone-mediated protein folding	3	0.839772	FKBP2, FKBP1C, CLU
GO:0090398	cellular senescence	3	0.839772	H2AX, MAP2K6, TBX2
GO:0032467	positive regulation of cytokinesis	3	0.839772	CENPV, ECT2, AURKC
GO:0007032	endosome organization	3	0.839772	ALS2CL, USP50, DNM1
GO:0031145	anaphase-promoting complex-dependent catabolic process	6	0.840846	PSMA6, CDK1, PSMB8, PSMB10, PSMB9, MAD2L1
GO:0016055	Wnt signaling pathway	14	0.841744	WNT2B, NXN, CTNNBIP1, CSNK1E, CPZ, NKD2, PORCN, SFRP1, GRK5, DAAM2, AMOTL1, LGR6, CDK14, TRABD2B
GO:0010468	regulation of gene expression	17	0.849003	SLC10A1, TAF10, TMPRSS4, AHR, TCIRG1, TAPBP, CRNN, STX1B, PTPRC, LOX, PCBP1, NFKBIZ, ZC3H12A, GNB3, TRIM58, CCN3, TRIM22
GO:0070317	negative regulation of G0 to G1 transition	3	0.849716	PCGF6, RRM2, PHC1
GO:0051209	release of sequestered calcium ion into cytosol	3	0.849716	MCOLN3, PTPRC, TRPV1
GO:0090307	mitotic spindle assembly	3	0.849716	KIFC2, MYBL2, MZT1
GO:0015721	bile acid and bile salt transport	3	0.849716	ABCC3, ATP8B1, SLC10A1
GO:0009749	response to glucose	5	0.851751	SREBF1, ACVR1C, SESN2, LPL, MAFA
GO:0006406	mRNA export from nucleus	7	0.852716	NUP214, NUP210, DDX39B, DDX25, THOC3, SRSF5, U2AF1L4
GO:0016358	dendrite development	3	0.859094	FLRT1, NTN5, NTN1
GO:0071392	cellular response to estradiol stimulus	3	0.859094	CCNA2, SFRP1, PPARGC1A
GO:0048488	synaptic vesicle endocytosis	3	0.859094	SNCG, SYT8, DNM1
GO:0032465	regulation of cytokinesis	3	0.859094	PLK3, BRCA2, AURKC
GO:0048704	embryonic skeletal system morphogenesis	3	0.859094	HOXC4, HOXB2, HOXA4
GO:0097352	autophagosome maturation	3	0.859094	MAP1LC3A, RUBCNL, GABARAP
GO:0030155	regulation of cell adhesion	4	0.859963	CXCL8, PLAUR, IL18, CXCR4
GO:0031532	actin cytoskeleton reorganization	4	0.859963	BRSK2, CXADR, GPR65, KIT
GO:0009267	cellular response to starvation	5	0.865789	SREBF1, SFRP1, WNT2B, MAP1LC3A, NUPR2
GO:0006464	cellular protein modification process	6	0.86726	LOX, ST8SIA4, PLOD2, UBE2L6, PLAT, TGM3
GO:0010972	negative regulation of G2/M transition of mitotic cell cycle	4	0.867558	PSMA6, PSMB8, PSMB10, PSMB9
GO:0016339	calcium-dependent cell-cell adhesion via plasma membrane cell adhesion molecules	3	0.867934	SELP, NRXN1, DSG1
GO:0043409	negative regulation of MAPK cascade	3	0.867934	SPRED3, LILRB4, DUSP13
GO:0019082	viral protein processing	3	0.867934	MAN2A1, MGAT2, PARP9
GO:1900026	positive regulation of substrate adhesion-dependent cell spreading	3	0.867934	MDK, ILK, HAS2
GO:0002088	lens development in camera-type eye	3	0.867934	WNT2B, GATA3, CRYAB
GO:1901998	toxin transport	3	0.867934	BNIP3, ANTXR2, DNM1
GO:1900034	regulation of cellular response to heat	5	0.87237	NUP214, NUP210, MAPT, CRYAB, MAPK3
GO:0010506	regulation of autophagy	5	0.87237	USP13, IFI16, LAMP3, MAPT, MAPK15
GO:0009887	animal organ morphogenesis	9	0.873992	GAMT, ETV7, LAMC3, TMEM176B, NTN5, PBX4, LHX4, NTN1, FGF22
GO:0031124	mRNA 3'-end processing	4	0.874787	DDX39B, THOC3, SRSF5, U2AF1L4
GO:0043507	positive regulation of JUN kinase activity	3	0.876261	EPHA4, FZD10, AGER
GO:0000413	protein peptidyl-prolyl isomerization	3	0.876261	FKBP2, FKBP1C, FKBP6
GO:0006351	transcription, DNA-templated	7	0.881145	SMAD1, POLR2J2, ABLIM3, PLAG1, PPP1R1B, SLC39A8, MAPK3
GO:0002931	response to ischemia	4	0.881664	CSF1, FAIM2, PPARGC1A, MAP2K6
GO:0050821	protein stabilization	13	0.882435	USP13, EPHA4, STXBP1, ATP1B2, CLU, HYPK, SAV1, TYROBP, DSG1, CRYAB, PPARGC1A, SOX4, PFN2
GO:0043407	negative regulation of MAP kinase activity	3	0.884101	RGS2, LAX1, CDK5RAP3
GO:0006094	gluconeogenesis	3	0.884101	ALDOA, ENO3, PPARGC1A
GO:0031146	SCF-dependent proteasomal ubiquitin-dependent protein catabolic process	6	0.884557	PSMA6, FBXL15, FBXO6, PSMB8, PSMB10, PSMB9
GO:0009952	anterior/posterior pattern specification	6	0.884557	CTNNBIP1, HOXC4, HOXB2, HES2, PCSK5, HOXA4
GO:0006006	glucose metabolic process	4	0.888203	TFAP2B, H6PD, GDPGP1, PGM2L1
GO:0060395	SMAD protein signal transduction	4	0.888203	SMAD1, BMP8A, INHA, SMAD5
GO:0034332	adherens junction organization	3	0.891479	EPHA4, CDH3, CADM1
GO:0018105	peptidyl-serine phosphorylation	11	0.89204	BRSK2, DMPK, NEK6, CDK1, ILK, PRKD1, CSNK1E, CLSPN, SGK1, MAPK3, UHMK1
GO:0030030	cell projection organization	4	0.894416	ILK, B9D1, HAP1, KIF17
GO:0006910	phagocytosis, recognition	6	0.894984	TUB, IGHG4, IGKC, ADGRB1, IGHE, IGHA2
GO:0018149	peptide cross-linking	6	0.894984	SPRR3, IGHG4, CSTA, FCGR3A, IGKC, TGM3
GO:0043647	inositol phosphate metabolic process	3	0.898419	GALR2, ITPKA, NUDT3
GO:0036388	pre-replicative complex assembly	4	0.900317	PSMA6, PSMB8, PSMB10, PSMB9
GO:0032880	regulation of protein localization	5	0.901244	TRIM46, B9D1, CSNK1E, SLC26A4, TRIM22
GO:0000226	microtubule cytoskeleton organization	8	0.902093	TUBB2B, TUBB2A, TUBA1A, CDK1, MAPT, PHLDB2, EML1, GABARAP
GO:0045596	negative regulation of cell differentiation	3	0.904943	SIX2, NOTCH4, TENT5C
GO:0017148	negative regulation of translation	5	0.906273	DHFR, RGS2, ENC1, EIF2AK2, GZMB
GO:0000209	protein polyubiquitination	18	0.907154	RNF31, FBXW12, WSB1, UBE2D4, DTX3L, FBXL15, UBE2L6, FBXO10, PSMB8, PSMB10, PSMB9, PSMA6, UBE2Q2, TRIM58, TRIM69, FBXO6, UBE2V1, TRIM22
GO:0019886	antigen processing and presentation of exogenous peptide antigen via MHC class II	6	0.909094	FCER1G, KIF5A, AP1S3, CTSD, B2M, CTSS
GO:0021549	cerebellum development	3	0.911073	FAIM2, HAP1, PPARGC1A
GO:0007040	lysosome organization	3	0.911073	TMEM106B, MYO7A, CLVS1
GO:0042391	regulation of membrane potential	6	0.913414	KCNH2, GABRP, RANGRF, SLC39A8, CNIH3, ASIC1
GO:0048839	inner ear development	3	0.916831	PDGFRB, CEBPD, CXCL14
GO:0075733	intracellular transport of virus	3	0.916831	NUP214, NUP210, CD209
GO:0010862	positive regulation of pathway-restricted SMAD protein phosphorylation	3	0.916831	TWSG1, BMP8A, INHA
GO:0007626	locomotory behavior	5	0.920024	MCOLN3, HPGDS, ADORA2A, PPP1R1B, SLC18A2
GO:0006979	response to oxidative stress	7	0.920693	MMP14, BTG1, GPX1, GPX3, NCOA7, EPX, NEIL1
GO:0006338	chromatin remodeling	8	0.921048	FOXA1, KAT2A, INO80E, SMARCD3, MYB, PABPC1L, GATA3, CHD1L
GO:0038061	NIK/NF-kappaB signaling	4	0.921055	PSMA6, PSMB8, PSMB10, PSMB9
GO:0006469	negative regulation of protein kinase activity	4	0.921055	PTPRC, ADORA2A, GADD45B, ILK
GO:0015031	protein transport	28	0.922179	GOLT1A, STXBP1, MLC1, LIN7C, KIF17, GABARAP, S100A13, AP1S3, TMED7, SLC15A3, ECT2, SEC62, ARRDC4, CADPS2, MAMDC4, SLC15A1, RAB4B, DTX3L, NUP210, DENND4C, TAP1, SNX21, SNX22, ARHGAP33, ATG16L2, RAB37, RAMP1, TOMM5
GO:1904707	positive regulation of vascular smooth muscle cell proliferation	3	0.922237	P2RY6, DDX39B, MMP9
GO:0010923	negative regulation of phosphatase activity	3	0.922237	RIMBP2, KNL1, PKMYT1
GO:0006888	ER to Golgi vesicle-mediated transport	12	0.92235	NRBP2, SPTBN5, SERPINA1, GOLT1A, PDCD6, COL7A1, PROZ, RANGRF, TMED7, CNIH3, CTSC, SEC31B
GO:0031122	cytoplasmic microtubule organization	3	0.927311	PLK3, MAPT, WDR73
GO:0048146	positive regulation of fibroblast proliferation	3	0.927311	PDGFRB, CCNA2, PDGFD
GO:0051865	protein autoubiquitination	4	0.929872	SH3RF3, DTX3L, UHRF1, TRIM58
GO:0045786	negative regulation of cell cycle	3	0.932071	NUPR2, GATA3, INHA
GO:0032259	methylation	6	0.93241	GAMT, ARMT1, FAM86B2, AMT, FAM86B1, HNMT
GO:1901796	regulation of signal transduction by p53 class mediator	9	0.934232	L3MBTL1, PLK3, BLM, RFC3, EXO1, TAF10, CDK1, SGK1, MAP2K6
GO:0007179	transforming growth factor beta receptor signaling pathway	6	0.935729	CLDN5, SMAD1, TWSG1, PARD6A, GCNT2, SMAD5
GO:0034644	cellular response to UV	3	0.936534	PBK, BAK1, RPL26
GO:0030968	endoplasmic reticulum unfolded protein response	3	0.936534	CREB3L1, EIF2AK2, CDK5RAP3
GO:0006357	regulation of transcription from RNA polymerase II promoter	122	0.936646	FOXA1, ZNF692, GFI1, ZBTB20, IKZF1, AHR, RORB, IKZF3, FOXQ1, ZXDA, DACH1, ZNF83, CREB3L1, ZNF208, CCNL2, PITX2, ZNF841, MNX1, HOXA4, IFRD1, ZFP2, ZBTB32, ZNF10, RUNX2, AR, ZNF92, ZNF439, ZNF714, NUPR2, HOXB2, ZNF555, ZNF554, ZNF430, ZNF273, EPAS1, GATA3, GATA2, GATA1, NPAS2, NHLH1, ZBED2, HOXC4, ZNF426, ZNF667, ZSCAN18, ZNF662, TFAP2B, NFE2, SMAD1, BCL11B, ZNF382, NFATC2, PBX4, MAFA, SMAD5, MLXIP…
GO:0043484	regulation of RNA splicing	3	0.940719	RBM38, MBNL2, CCNL2
GO:0006986	response to unfolded protein	3	0.940719	HSPA6, FBXO6, HSPA2
GO:0000082	G1/S transition of mitotic cell cycle	4	0.941409	PLK3, TAF10, CDK3, SPDYA
GO:0006958	complement activation, classical pathway	9	0.942176	IGHG4, C8G, IGKC, CFI, IGHE, IGHA2, CLU, C1QC, C2
GO:0006958	complement activation, classical pathway	9	0.942176	IGHG4, C8G, IGKC, CFI, IGHE, IGHA2, CLU, C1QC, C2
GO:0007218	neuropeptide signaling pathway	6	0.944827	POMC, GPR143, LTB4R2, PTGDR2, GALR2, NXPH4
GO:0031647	regulation of protein stability	5	0.945321	SREBF1, KAT2A, PRKD1, SOX4, GET4
GO:0008380	RNA splicing	11	0.945796	RBM38, MBNL2, SNRPN, DDX39B, PRPF3, SMN2, ARL6IP4, THOC3, PPARGC1A, RBM10, SUGP2
GO:0032091	negative regulation of protein binding	4	0.948095	ACE, CTNNBIP1, CSNK1E, IFIT2
GO:0043525	positive regulation of neuron apoptotic process	3	0.948313	TFAP2B, MYB, MYBL2
GO:0019827	stem cell population maintenance	3	0.948313	RIF1, SETD6, KIT
GO:0007049	cell cycle	22	0.949123	CDKN1C, RBM38, TMPRSS11A, ERCC6L, CENPV, CDCA2, SPAG8, RIF1, UHRF1, STRADB, AHR, IKZF1, KLK10, SMC2, CKS1B, NEDD1, RGS2, RGCC, SGSM3, CDK20, NUPR2, MAPK3
GO:0019222	regulation of metabolic process	3	0.951753	MC5R, HMGCS2, GPR3
GO:0071363	cellular response to growth factor stimulus	3	0.951753	SFRP1, ACVR1C, BMPR1B
GO:0061024	membrane organization	7	0.953018	SH3GLB2, BAIAP2L2, TFRC, CLTCL1, TRIP10, SNX9, CFTR
GO:0006911	phagocytosis, engulfment	6	0.955145	IGHG4, ITGAM, IGKC, IGHE, ARHGAP25, IGHA2
GO:0016236	macroautophagy	5	0.956256	MAP1LC3A, HDAC10, TCIRG1, TOMM5, GABARAP
GO:0045732	positive regulation of protein catabolic process	4	0.956803	NDUFA13, EGLN2, TNFSF12, SGSM3
GO:0051301	cell division	23	0.960611	BRSK2, ERCC6L, CENPV, CDCA2, NEK6, KNL1, AURKC, SKA1, SMC2, CKS1B, CCNA2, NEDD1, SGO2, TUBA1A, PARD6A, HAUS7, CDK3, CDK20, CKS2, CDK1, TPPP, CDK14, MAD2L1
GO:0071902	positive regulation of protein serine/threonine kinase activity	3	0.960809	STRADA, FAM20A, BMPR1B
GO:0040008	regulation of growth	3	0.960809	SOCS1, OSM, LRP12
GO:0051028	mRNA transport	4	0.961826	NUP210, POM121B, PEG10, RANBP17
GO:0001843	neural tube closure	4	0.961826	KAT2A, CDK20, ADM, CC2D2A
GO:0000381	regulation of alternative mRNA splicing, via spliceosome	3	0.965914	MBNL2, CELF5, RBM10
GO:0008286	insulin receptor signaling pathway	4	0.966297	SREBF1, TCIRG1, ATP6V0C, ATP6V1C2
GO:1990830	cellular response to leukemia inhibitory factor	5	0.967082	NRP2, TFRC, RIF1, GLDC, MYBL2
GO:0060271	cilium assembly	13	0.967397	BBS1, CFAP70, PLA2G3, ATAT1, EHD2, ABLIM3, TTLL3, RAB23, POC1B, B9D1, RAB17, DZIP1, CC2D2A
GO:0016567	protein ubiquitination	34	0.967861	RPS27AP5, UBE2D4, UHRF1, EPAS1, PDCD6, KLHL17, FBXO24, HIF3A, DTX3, DCST1, ASB16, RABGEF1, SOCS1, UBE2Q2, ENC1, TRIM69, FBXO6, TRIM22, H2BC9, ARRDC4, H2BC7, WSB1, CISH, DTX3L, H2BC6, HLA-B, FBXL15, HLA-A, FBXO10, UCHL3, SH3RF3, SPSB3, RNF182, TRIM58
GO:0016925	protein sumoylation	3	0.96822	NUP214, IFIH1, NUP210
GO:0050679	positive regulation of epithelial cell proliferation	3	0.96822	SFRP1, CYP7B1, VEGFA
GO:0006366	transcription from RNA polymerase II promoter	10	0.969925	ETV7, POLR2J2, CEBPD, NFIL3, TAF10, NFE2L3, NMI, HIF3A, GTF2H4, ZNF345
GO:0006890	retrograde vesicle-mediated transport, Golgi to ER	4	0.970269	RAB6C, KIF5A, TMED7, TAPBP
GO:0007417	central nervous system development	7	0.976823	SCIN, ADORA2A, NHLH1, ID3, HAPLN3, MNX1, NPAS2
GO:0007286	spermatid development	4	0.976923	DDX25, KIT, TTC21A, HSPA2
GO:0006486	protein glycosylation	6	0.978883	MAN2A1, B3GAT2, GCNT2, ST8SIA4, ST8SIA6, MAN1A1
GO:0090090	negative regulation of canonical Wnt signaling pathway	10	0.979046	FZD1, PSMA6, SFRP1, MDK, CTNNBIP1, PSMB8, PSMB10, NKD2, ANKRD6, PSMB9
GO:0043433	negative regulation of sequence-specific DNA binding transcription factor activity	4	0.979693	CTNNBIP1, ID3, TNFRSF4, ZNF431
GO:0006914	autophagy	7	0.981199	USP13, CD84, RGS19, IFI16, SYT11, HAP1, GABARAP
GO:0050871	positive regulation of B cell activation	4	0.985297	IGHG4, IGKC, IGHE, IGHA2
GO:0016197	endosomal transport	4	0.985297	EHD2, BLOC1S1, SNX9, RASSF9
GO:0090305	nucleic acid phosphodiester bond hydrolysis	3	0.986465	PGBD5, EME2, NEIL1
GO:0043488	regulation of mRNA stability	5	0.987212	NUP214, PSMA6, PSMB8, PSMB10, PSMB9
GO:0006661	phosphatidylinositol biosynthetic process	3	0.988284	BMX, MTMR6, PIK3CG
GO:0035335	peptidyl-tyrosine dephosphorylation	4	0.990077	PTPRC, MTMR6, DUSP13, DUSP14
GO:0042147	retrograde transport, endosome to Golgi	3	0.990574	RAB6C, CLTCL1, BAIAP3
GO:0070125	mitochondrial translational elongation	3	0.994348	MRPL2, MRPS24, MRPL38
GO:0006397	mRNA processing	9	0.994481	RBM38, MBNL2, PRPF3, SMN2, ARL6IP4, THOC3, SRSF5, PPARGC1A, SUGP2
GO:0019083	viral transcription	4	0.994555	NUP214, NUP210, RPL26, RPS10
GO:0070126	mitochondrial translational termination	3	0.994748	MRPL2, MRPS24, MRPL38
GO:0000398	mRNA splicing, via spliceosome	12	0.9949	SRRM2, SNRPN, DDX39B, PCBP1, PRPF3, GEMIN7, SNRPGP15, SRSF5, RBM10, ELAVL2, U2AF1L4, RBM6
GO:0007608	sensory perception of smell	4	0.995242	BBS1, OMP, BEST2, B2M
GO:0006325	chromatin organization	12	0.995363	L3MBTL1, GFI1B, HMGN2P46, DTX3L, HDAC10, C17ORF49, UHRF1, PADI3, IKZF1, SIRT7, PADI1, H3C6
GO:0038096	Fc-gamma receptor signaling pathway involved in phagocytosis	5	0.995543	IGHG4, FCGR3A, IGKC, PLA2G6, MAPK3
GO:0006412	translation	9	0.997371	MRPL2, PDF, RPS27AP5, EEF1A1P5, DHPS, EEF1A2, EIF2AK2, RPL26, RPS10
GO:0006511	ubiquitin-dependent protein catabolic process	13	0.9976	USP13, UBE2D4, DTX3L, UHRF1, UBE2L6, DCST1, UCHL3, FBXO10, PSMA6, USP50, TRIM58, MAD2L1, GET4
GO:0006413	translational initiation	4	0.998617	EIF4A1, RPL26, EIF3C, RPS10
GO:0043161	proteasome-mediated ubiquitin-dependent protein catabolic process	7	0.999078	SPSB3, PSMA6, IFI27, UBXN11, PSMB8, PSMB10, PSMB9
GO:0006457	protein folding	6	0.999303	PLSCR4, PTGES3L, GNB3, AHSA2P, CRYAB, FKBP6
GO:0000184	nuclear-transcribed mRNA catabolic process, nonsense-mediated decay	3	0.999485	HELZ2, RPL26, RPS10
GO:0006470	protein dephosphorylation	4	0.999747	PTPRC, PPP1R3E, MTMR6, DUSP13
GO:0006364	rRNA processing	4	0.999983	RRP7BP, MTERF4, PIH1D2, RPL26

## Sheet: Supplementary TableS9D
Supplementary Table S9D: Gene ontology analysis of n = 1332 DEGs in PPI-R EoE at diagnosis (Pre-PPI) that correlated with distal Total Grade Score.
Of n = 2296 DEGs between control and PPI-R EoE at diagnosis (Supplementary Table S1) we identified n = 1332 DEGs that correlated with distal peak count (Eos/HPF). Gene ontology analyses was performed on n = 1332 genes.
Gene Ontology ID	Gene Ontology Term	Count	PValue	Genes
GO:0051607	defense response to virus	37	7.85729e-08	IFITM3, RTP4, CD40, UNC93B1, IFIT5, IFI6, CGAS, DDX60, IFIT3, IFIT2, OASL, IFIH1, IFI16, ZC3H12A, FADD, NLRP1, TRIM22, IL33, CXADR, DTX3L, DDX58, STAT1, BNIP3, MX1, EIF2AK2, PARP9, BST2, STING1, IFI27, OAS2, OAS3, TTC4, CD207, SERINC5, APOBEC3A, TLR3, TLR2
GO:0060337	type I interferon signaling pathway	19	1.12372e-07	IFITM3, HLA-H, STAT1, MX1, HLA-B, IFI6, IFIT5, HLA-C, HLA-A, IFI35, PSMB8, IFIT3, IFIT2, OASL, BST2, IFI27, OAS2, OAS3, GBP2
GO:0006954	inflammatory response	52	6.78628e-07	CD40, ECM1, ADM, TCIRG1, LIPA, PIK3CG, ADGRE2, CYP26B1, ADORA3, ZC3H12A, CCRL2, NFKBIZ, C3AR1, TNFRSF4, CCR3, CERS6, IL15, PLA2G4B, CD180, IL18, CYBA, LTB4R2, KIT, ADAM8, MS4A2, TLR3, NAIP, CD44, MGLL, CHST2, TLR2, SGMS1, PTGER2, CXCR4, AGER, HRH1, IL1RL2, IFI16, HRH4, SPP1, CD14, NLRP1, APOL3, GGT5, CCL24, SMAD1, SELP, MFHAS1, IL2RA, BMPR1B, IL18R1, CCL26
GO:0006915	apoptotic process	65	4.4329e-06	NCF1, GPR65, FAIM2, AHR, TCIRG1, TP53AIP1, CASP7, MECOM, ADAMTSL4, RFK, PEG10, ZC3H12A, PEA15, TRIM69, CAPN3, TNS4, CTSC, SRGN, IGFBP3, TNFRSF18, FBXO10, EDAR, MELK, IFI27, TNFRSF25, DNASE1, SGK1, NAIP, TLR2, ARHGEF6, SGMS1, IFI6, CXCR4, NTN1, SAV1, GRK5, TIAF1, PLAGL1, EPB41L3, CD14, BAK1, FADD, NLRP1, BCL2L14, BCL2L15, MAPK3, MAP2K6, LGALS7B, PLK3, EGLN3, CDK11A, GADD45B, CADM1, BNIP3, NEK6, TN…
GO:0001525	angiogenesis	35	8.0504e-06	ROBO4, ECM1, NRP2, EPAS1, PDCD6, PDE3B, ITGA2B, TNFAIP2, MEOX2, PIK3CG, TYMP, DLL4, GJA5, ZC3H12A, KDR, ITGAV, CCN3, EPHB1, PDGFRB, EDN2, NOS3, TNFSF12, ERAP1, IL18, PLXDC1, VEGFA, MMP14, FAP, COL8A2, ADAM8, NOX5, CSPG4, AMOTL1, RAPGEF3, ANGPTL1
GO:0097190	apoptotic signaling pathway	16	1.74254e-05	NDUFA13, ITGAM, DAPL1, PDCD6, TNFSF12, IFI6, TYROBP, IFI27, BTK, FAS, TNFRSF25, CD14, BAK1, FADD, TLR3, RAI14
GO:0042554	superoxide anion generation	9	4.13849e-05	NCF1, NCF2, SH3PXD2B, NOXA1, NCF1B, NCF1C, NOX5, ALOX12, CYBA
GO:0002479	antigen processing and presentation of exogenous peptide antigen via MHC class I, TAP-dependent	16	4.85659e-05	HLA-H, NCF1, NCF2, HLA-B, HLA-C, TAP1, CYBA, HLA-A, PSMB8, PSMB10, PSMB9, TAPBP, PSMA6, CD207, ITGAV, B2M
GO:0009615	response to virus	20	6.05774e-05	IFITM3, DDX58, MX1, IFI44, EIF2AK2, CXCR4, GATA3, NMI, DDX60, CLU, IFIT3, IFIT2, OASL, IFIH1, BST2, OAS2, OAS3, IL12A, TRIM22, XPR1
GO:0060333	interferon-gamma-mediated signaling pathway	15	0.000101911	HLA-H, VCAM1, STAT1, HLA-B, HLA-C, HLA-A, NMI, OASL, MT2A, OAS2, OAS3, GBP2, B2M, CD44, TRIM22
GO:0035589	G-protein coupled purinergic nucleotide receptor signaling pathway	7	0.00010211	P2RY10, P2RY6, P2RY11, GPR34, GPR87, P2RY14, P2RY1
GO:0002474	antigen processing and presentation of peptide antigen via MHC class I	9	0.000150422	HLA-H, ACE, ERAP1, HLA-B, HLA-C, TAP1, HLA-A, B2M, TAPBP
GO:0045087	innate immune response	61	0.000150479	CD84, ITGAM, NCF1, NCF2, IFIT5, CGAS, IFI35, CLU, WFDC5, PIK3CG, IFIT3, JCHAIN, OASL, IFIT2, IFIH1, B2M, TRIM22, FCER1G, DTX3L, DDX58, CD180, HLA-B, HLA-C, CYBA, HLA-A, PARP9, TYROBP, IFI27, OAS2, OAS3, ADGRB1, BTK, IGHE, TLR3, NAIP, TLR2, UNC93B1, CFI, IFI6, GATA3, DDX60, DCST1, AGER, IL1RL2, IFI16, CD14, FADD, APOL1, SLC15A3, IGHA2, MX1, EIF2AK2, PARP14, BST2, MFHAS1, STING1, TTC4, SAA1, SERINC…
GO:0048469	cell maturation	10	0.000380634	BFSP1, IL15, EPAS1, BTK, KDR, PLA2G3, GATA3, GATA2, RUNX2, VEGFA
GO:0045071	negative regulation of viral genome replication	11	0.00038445	IFIH1, IFITM3, BST2, IFI16, OAS2, OAS3, MX1, IFIT5, EIF2AK2, APOBEC3A, OASL
GO:0006508	proteolysis	46	0.000523549	TMPRSS9, ADAMDEC1, CFH, TFRC, TMPRSS4, PAPLN, CFI, PLAT, CTSS, DPP4, ADAMTS15, CASP7, ADAM28, ADAMTS13, NRIP2, ADAMTS17, MMP28, CAPN3, FBXO6, CTSG, LTA4H, TPSAB1, CTSD, CTSC, CPA3, TMPRSS11A, GGT5, TMPRSS11B, NAPSA, ACE, MST1, ERAP1, ADAM11, GGH, MMEL1, PRSS33, JMJD7, KLK10, MMP9, FAM111B, CAPN14, MMP14, NPEPL1, FAP, ADAM12, ADAM8
GO:0043312	neutrophil degranulation	49	0.000630403	ITGAM, ATP8A1, GMFG, SLC2A3, TCIRG1, SLC2A5, CTSS, HK3, FTH1, C3AR1, COTL1, ITGAV, CTSG, B2M, CTSD, CTSC, SERPINB3, HLA-H, FCER1G, HLA-B, PLAUR, HLA-C, CYBA, RHOF, MMP9, TYROBP, RAB31, LRRC7, RAB37, DSG1, ADAM8, ALDOA, DSC1, SLC27A2, CD44, TLR2, CSTB, IQGAP2, ADGRG3, PLAC8, STOM, CD14, LTA4H, LAIR1, HSPA6, GGH, LILRB2, BST2, STING1
GO:0036018	cellular response to erythropoietin	4	0.000874652	MT2A, CD40, MT1X, RHEX
GO:0006801	superoxide metabolic process	7	0.00127365	NCF1, NCF2, SH3PXD2B, NOXA1, NCF1B, NCF1C, CYBA
GO:0006082	organic acid metabolic process	7	0.00127365	CYP2C9, CYP2W1, CYP2D7, CYP2D6, CYP2S1, FMO2, CYP2C19
GO:0050790	regulation of catalytic activity	41	0.00131513	RGS18, RGS17, NCF2, NCF1B, NCF1C, CALML3, LTC4S, RABGEF1, KRTCAP2, ALS2CL, ARHGAP40, RASGEF1B, SH3PXD2B, RAC2, EPS8L1, RGS20, CAPN3, EPS8L2, CCNL2, ARHGEF37, DMPK, ARHGEF15, DENND4A, IGFBP3, EIF2AK2, RHOF, ARHGAP33, PCP2, AGAP9, ZEB2, OBSCN, ARL2BP, NOXA1, BTK, ARHGEF4, DENND6B, DENND6A, SGK1, GDPGP1, ARHGEF6, RAPGEF4
GO:0002480	antigen processing and presentation of exogenous peptide antigen via MHC class I, TAP-independent	5	0.00137494	HLA-H, HLA-B, HLA-C, HLA-A, B2M
GO:0006955	immune response	47	0.00162591	IFITM3, ADAMDEC1, SEMA3C, PTGDR2, GPR65, IFI6, CXCR4, CXCL14, CTSS, JCHAIN, IL27RA, IL1RL1, FCGR3A, NFIL3, HRH2, FTH1, CCRL2, IL12A, CTSG, GBP2, IGHA2, B2M, TNFRSF4, CCR3, TRIM22, CTSC, CCL24, HLA-H, FYB1, IL15, TNFSF12, IL18, HLA-B, IFI44, HLA-C, HLA-A, LILRB2, LAX1, TAPBP, GPR183, IL2RA, FAS, IGHE, LCP2, MS4A2, IL18R1, TLR2
GO:0031623	receptor internalization	10	0.00165548	GHR, ACHE, GRK3, RAB31, FCER1G, TFRC, MX1, CD9, ADM, DNM1
GO:0001666	response to hypoxia	23	0.00177142	EGLN3, ACE, EGLN2, VCAM1, TFRC, EPAS1, BNIP3, CXCR4, AGTRAP, ADM, PLOD2, PLAT, CYBA, AGER, SLC6A4, VEGFA, DPP4, MMP14, EDNRA, UCP2, MYB, CRYAB, TLR2
GO:0032760	positive regulation of tumor necrosis factor production	16	0.00180947	IL33, CD84, DDX58, CYBA, CLU, RASGRP1, AGER, IFIH1, AKAP12, TYROBP, OAS2, OAS3, CD14, FADD, TLR3, TLR2
GO:0045766	positive regulation of angiogenesis	21	0.00202352	CCL24, CCBE1, ECM1, CD40, BTG1, NOS3, PDCD6, TNFSF12, ERAP1, ADM, GATA2, F3, VEGFA, ADAM12, ZC3H12A, C3AR1, KDR, EMILIN2, RAPGEF3, CCR3, TLR3
GO:0045214	sarcomere organization	9	0.00216608	FHOD3, OBSCN, SYNPO2L, SIX4, TNNT1, TNNT2, TNNT3, CAPN3, MYOZ1
GO:0030198	extracellular matrix organization	29	0.00266988	VIT, COL16A1, ITGAM, PAPLN, ITGA2B, ADAMTS15, ADAMTS13, ADAMTSL4, ADAMTS17, MMP28, ADAMTSL2, KDR, SPP1, ITGAV, SLC39A8, VCAM1, EGFL6, MMP9, MMP14, LOX, ITGA10, COL7A1, ADAM12, COL8A2, COL4A5, VWA1, ITGA7, COL6A5, CD44
GO:1904659	glucose transmembrane transport	7	0.00269795	SLC5A9, SLC2A11, SLC2A10, SLC2A3, SLC2A5, SLC5A3, SLC2A6
GO:0006468	protein phosphorylation	48	0.0028312	GMFB, GMFG, WNK4, AATK, CSF2RB, PKMYT1, PIK3CG, RSKR, NRBP2, GRK3, EDNRA, ACVR1C, GRK5, CDK20, CTSG, TRPM6, MAPK3, PRRT1, CDKL2, PLK3, SMAD1, CDK11A, DMPK, STRADA, STRADB, IGFBP3, NEK6, TAF10, MOK, HUNK, EIF2AK2, CSNK1E, PASK, MERTK, SMAD5, OBSCN, MELK, STK17B, ITPKA, CDK1, POMK, BTK, FAM20A, BMPR1B, SGK1, CDK14, CDK15, FGFR1
GO:0043303	mast cell degranulation	6	0.00284366	KIT, S100A13, CLNK, PLA2G3, RASGRP1, PIK3CG
GO:0043406	positive regulation of MAP kinase activity	13	0.0029905	PDGFRB, CD40, RASGRP1, PIK3CG, ROBO1, VEGFA, GHR, KITLG, PDGFD, KIT, ADAM8, MAP2K6, FGFR1
GO:0019885	antigen processing and presentation of endogenous peptide antigen via MHC class I	5	0.00326185	ERAP1, TAP1, HLA-A, B2M, TAPBP
GO:0051770	positive regulation of nitric-oxide synthase biosynthetic process	6	0.00374101	AKAP12, IL33, STAT1, KDR, MAP2K6, TLR2
GO:0009597	detection of virus	4	0.00398347	IFIH1, DDX58, SERINC5, TLR3
GO:0050729	positive regulation of inflammatory response	15	0.00402583	CCL24, IL33, ACE, IL15, PDE2A, IL18, IFI35, NMI, PLA2G7, IL1RL1, MDK, NFKBIZ, NLRP1, TLR3, TLR2
GO:0019369	arachidonic acid metabolic process	8	0.00470418	GPX1, CYP2D7, CYP2D6, PLA2G4B, ALOX12, CYP4F12, MGLL, MAPK3
GO:0007568	aging	22	0.00565957	PDGFRB, SREBF1, ACE, ENDOG, VCAM1, GPX1, TFRC, IL15, ADM, ALOX12, ENO3, LITAF, CLDN1, ASS1, CASP7, P2RY1, UCP2, DMD, BAK1, PPARGC1A, CTSC, MAPK3
GO:0007155	cell adhesion	50	0.00566653	ACHE, SPON1, NRP2, COL16A1, ITGAM, ITGA2B, HAPLN3, CLDN1, ROBO1, ADGRE1, ADGRE2, CDH3, BOC, CLDN23, EMILIN2, ITGAV, EMILIN1, CCN3, CCR3, EPHA4, EGFL6, CLDN5, OBSCN, MMRN1, CDHR1, ADGRB1, ADAM12, MXRA8, ITGA7, CD226, CLDN16, COL6A5, CD44, THBS3, DPP4, FLRT1, SPP1, CTNNAL1, VCAM1, SSPOP, SELP, KITLG, FAP, COL7A1, ITGA10, CD9, CNTN4, IGSF9B, SIGLEC8, SIGLEC6
GO:0071356	cellular response to tumor necrosis factor	18	0.00572508	CCL24, CD40, VCAM1, SGMS1, CYBA, GATA3, NR1D1, TRPV1, CLDN1, ASS1, AKAP12, KAT2A, ADAMTS13, ZC3H12A, GBP2, PPARGC1A, CCL26, MAPK3
GO:0071222	cellular response to lipopolysaccharide	22	0.00637954	CD40, SGMS1, CEBPE, GFI1, CD180, NR1D1, LILRB2, TFPI, LITAF, GATA1, ASS1, ADAMTS13, PLSCR4, MRC1, ZC3H12A, CMPK2, STAP1, CTSG, CD14, HMGCS2, PPARGC1A, B2M
GO:0016032	viral process	44	0.00652508	H2AX, EIF4A1, NDUFA13, NRP2, CFH, GFI1, CFI, CGAS, PSMB10, IFIH1, PARD6A, CCDC85B, CREB3L1, ZC3H12A, KDR, IL12A, BAK1, FADD, NLRP1, CCR3, CDK5RAP3, TRIM22, MAPK3, NUP214, RBM38, DTX3L, CADM1, NUP210, DDX58, STAT1, BNIP3, HLA-B, HLA-C, TAP1, HLA-A, PSMB8, PSMB9, CCNA2, KAT2A, CD200R1, STING1, IFI27, MXRA8, SERINC5
GO:0001819	positive regulation of cytokine production	11	0.00657511	IL33, KAT2A, RGCC, IFI16, CADM1, IL15, SAA1, S100A13, EIF2AK2, NOX5, PIK3CG
GO:1903997	positive regulation of non-membrane spanning protein tyrosine kinase activity	4	0.00665469	NTRK2, DOCK3, BDNF, STAP1
GO:0007169	transmembrane receptor protein tyrosine kinase signaling pathway	17	0.00685642	PDGFRB, NTRK2, EPHA4, BDNF, MERTK, RASGRP4, CNKSR1, KIT, KDR, CLNK, STAP1, LCP2, NRTN, SAMD12, EPHB1, ANGPTL1, FGFR1
GO:0045454	cell redox homeostasis	9	0.00718476	GPX1, EGLN2, NCF1, NCF2, SLC2A10, NNT, NOS3, RAC2, CYBA
GO:0001774	microglial cell activation	7	0.0073303	ITGAM, TRPV1, MAPT, AGER, CLU, TLR3, TLR2
GO:0050919	negative chemotaxis	8	0.00752711	SEMA6B, DPP4, NRP2, SEMA3C, ITGAV, SEMA4G, LGR6, EFNA5
GO:0033627	cell adhesion mediated by integrin	8	0.00752711	ITGAM, COL16A1, MMRN1, ITGA10, ITGA2B, ITGA7, ITGAV, CCN3
GO:0019731	antibacterial humoral response	10	0.00830467	H2BC7, H2BC6, ADM, CTSG, HLA-A, PLA2G6, IGHA2, B2M, WFDC5, JCHAIN
GO:0045730	respiratory burst	5	0.00853714	NCF1, NCF2, NCF1B, NCF1C, CYBA
GO:0002687	positive regulation of leukocyte migration	5	0.00853714	SELP, KITLG, TNFRSF18, ITGA2B, VEGFA
GO:0010466	negative regulation of peptidase activity	5	0.00853714	SERPINB3, CSTB, SERPINB4, CSTA, ECM1
GO:0042178	xenobiotic catabolic process	6	0.00937898	GSTM3, CYP2C9, GSTM2, CYP2D7, CYP2D6, CYP2C19
GO:0042157	lipoprotein metabolic process	6	0.00937898	APOL4, APOL6, NPC1L1, APOL1, APOL3, APOL2
GO:0043065	positive regulation of apoptotic process	36	0.00985595	FOXA1, TOP2A, ADM, ALOX12, CLU, SAV1, IFIT2, ACVR1C, SCIN, ADAMTSL4, PIP5KL1, EMILIN2, BAK1, FADD, ECT2, CTSD, SOX4, MAP2K6, PDGFRB, ACE, ENDOG, GADD45B, BNIP3, IGFBP3, TRPV1, MMP9, OBSCN, MELK, STK17B, EEF1A2, ARHGEF4, RARB, FAS, TLR3, NGEF, ARHGEF6
GO:0002486	antigen processing and presentation of endogenous peptide antigen via MHC class I via ER pathway, TAP-independent	4	0.0101659	HLA-H, HLA-B, HLA-C, HLA-A
GO:0048729	tissue morphogenesis	3	0.010785	GCNT1, GCNT3, GCNT4
GO:0002051	osteoblast fate commitment	3	0.010785	SMAD1, SMAD5, RUNX2
GO:0033566	gamma-tubulin complex localization	3	0.010785	CEP72, MZT1, ZNF365
GO:0006805	xenobiotic metabolic process	14	0.0109326	MAOA, SMOX, FMO2, AHR, CYP2C19, CYP4F12, SULT1A1, CYP2C9, CYP2W1, CYP26B1, CYP2D7, CYP2D6, CYP2S1, CBR3
GO:0016485	protein processing	11	0.0109379	SRGN, CPM, MMP14, CASP7, ADAMTS13, TMPRSS4, CTSG, MMEL1, PCSK5, F3, CTSS
GO:0010954	positive regulation of protein processing	5	0.0110855	CCBE1, SPON1, MMP14, ADAM8, NKD2
GO:0070106	interleukin-27-mediated signaling pathway	5	0.0110855	STAT1, OAS2, MX1, IL27RA, OASL
GO:0071276	cellular response to cadmium ion	8	0.0114389	MT2A, NCF1, MT1F, MT1G, MT1X, MMP9, MAPK3, MT1E
GO:0070588	calcium ion transmembrane transport	15	0.0122355	CATSPER1, CATSPER2, SLC24A3, TRPC4, ATP2A3, CACNA2D2, TRPV1, CACNA1F, SLC8A3, TMEM37, EDNRA, CACNB4, ORAI1, ITGAV, TRPM6
GO:0030097	hemopoiesis	10	0.0127335	L3MBTL1, TWSG1, MELK, GFI1, NOTCH4, KIT, CRIP2, GATA2, BRCA2, RUNX2
GO:0098609	cell-cell adhesion	21	0.0134463	CSTA, ITGAM, VCAM1, ITGA2B, NTN1, CRNN, OBSCN, CDH3, DLG4, LRRC7, ITGA10, CDHR1, BOC, PKP2, COL8A2, DSG1, ITGA7, ADAM8, ITGAV, DSC1, CD44
GO:0042738	exogenous drug catabolic process	6	0.0136797	CYP2C9, CYP2W1, CYP2D7, CYP2D6, CYP2S1, CYP2C19
GO:0006882	cellular zinc ion homeostasis	7	0.0138837	MT2A, MT1F, MT1G, SLC30A1, SLC39A8, MT1X, MT1E
GO:0010273	detoxification of copper ion	5	0.0140764	MT2A, MT1F, MT1G, MT1X, MT1E
GO:0097623	potassium ion export across plasma membrane	5	0.0140764	KCNH2, KCNE3, KCNIP2, KCND3, KCNA2
GO:0043129	surfactant homeostasis	5	0.0140764	NAPSA, EPAS1, KDR, ABCA12, VEGFA
GO:0071372	cellular response to follicle-stimulating hormone stimulus	5	0.0140764	EDNRA, PLAT, EFNA5, PPARGC1A, GATA1
GO:0001938	positive regulation of endothelial cell proliferation	11	0.0144434	CCL24, ECM1, NRP2, PDCD6, TNFSF12, KDR, CYBA, F3, CCR3, CCL26, VEGFA
GO:0060993	kidney morphogenesis	4	0.0145613	GCNT1, GCNT3, GCNT4, SOX4
GO:0086013	membrane repolarization during cardiac muscle cell action potential	4	0.0145613	KCNH2, KCNIP2, KCND3, KCNJ2
GO:0008347	glial cell migration	4	0.0145613	EPHA4, P2RY1, CD9, CSPG4
GO:0097191	extrinsic apoptotic signaling pathway	8	0.0147526	IL33, NDUFA13, IFI27, TNFSF12, FAS, IL12A, FADD, TLR3
GO:0007204	positive regulation of cytosolic calcium ion concentration	18	0.0150496	EDN2, PTGER2, CXCR4, ADM, GATA2, PLA2G6, GATA1, PIK3CG, EDNRA, GALR2, DLG4, P2RY1, CCRL2, HRH4, C3AR1, SAA1, ITGAV, CCR3
GO:0019221	cytokine-mediated signaling pathway	31	0.0153363	ITGAM, CEBPD, MAOA, IL5RA, CSF2RB, GATA3, IL27RA, GHR, IL1RL2, SOCS1, GRAP2, IL12A, CTSG, EDN2, VCAM1, IL11RA, STAT1, IL18, LILRB2, OSMR, IL17RD, MMP9, F3, IL17RB, VEGFA, IL2RA, KIT, SAA1, IGHE, CD44, IL9R
GO:0007165	signal transduction	93	0.0153944	ECM1, GMFB, GMFG, PDE3B, RASL11A, IL5RA, ADM, CXCL14, CXCL16, AKAP12, HPGDS, EDNRA, ARHGAP40, MDK, ADORA3, RAC2, TCP11L2, VSTM1, CCN3, FAM3C, CDKL2, PDGFRB, GPR39, IL15, TNFRSF18, PLAUR, HUNK, CSNK1E, NRG2, AR, CD200R1, TYROBP, ADCY9, NRG4, ADGRB1, KIT, ITPKA, RARB, TNFRSF25, CD226, PLPP2, RAPGEF3, TLR3, IL9R, TLR2, PTGES, TAMALIN, EPAS1, CSF2RB, AKAP5, GATA3, IQGAP2, RASGRP1, RAP1GAP, SAV1, TYMP…
GO:0002230	positive regulation of defense response to virus by host	7	0.0160082	DTX3L, STING1, DDX58, STAT1, ZC3H12A, CGAS, PARP9
GO:0019933	cAMP-mediated signaling	7	0.0160082	PDE2A, CGAS, ADM, AHR, RAPGEF3, CAP2, RAPGEF4
GO:0060048	cardiac muscle contraction	8	0.016643	KCNH2, TNNT2, TNNI1, TNNI2, CXCR4, DMD, SMAD5, MAP2K6
GO:0045582	positive regulation of T cell differentiation	5	0.0175326	IL1RL2, MDK, IL2RA, RHOH, GATA3
GO:0006044	N-acetylglucosamine metabolic process	5	0.0175326	CHST7, NAGK, MGAT3, RENBP, CHST2
GO:0007275	multicellular organism development	48	0.0176574	CATSPER1, CATSPER2, WNT2B, GPR65, NOTCH4, FZD10, TPGS1, MEOX2, SCUBE2, DLL4, SPRED3, RECQL4, LBH, GALR2, CREB3L1, PDGFD, ENC1, CDK20, KDR, GCNT2, HOXC4, FAM3C, PITX2, EPHB1, HOXA4, APOL2, PDGFRB, NFE2, NTRK2, EPHA4, EGFL6, PHC1, GADD45B, CADM1, VDR, IFRD1, HUNK, MERTK, ANO1, GFI1B, OBSCN, CATSPERB, KIT, SPDYA, HOXB2, CLC, CHST2, FGFR1
GO:0071346	cellular response to interferon-gamma	13	0.0177327	CCL24, STAT1, STXBP1, CLDN1, ASS1, RAB43, ADAMTS13, MRC1, GBP2, GBP4, TLR3, CCL26, TLR2
GO:0006935	chemotaxis	15	0.0183507	CCL24, PTGDR2, PLAUR, CXCR4, MACO1, PLA2G6, CXCL14, TYMP, CXCL16, LTB4R2, CCRL2, C3AR1, RAC2, CCR3, CCL26
GO:0051092	positive regulation of NF-kappaB transcription factor activity	19	0.0184565	RNF31, CD40, TFRC, IL18, EIF2AK2, CLU, AGER, CRNN, AR, PSMA6, SLCO3A1, BTK, CAPN3, ADAM8, UBE2V1, IL18R1, TRIM22, TLR3, TLR2
GO:0001916	positive regulation of T cell mediated cytotoxicity	6	0.019139	HLA-H, HLA-B, IL12A, HLA-A, FADD, B2M
GO:1901731	positive regulation of platelet aggregation	4	0.0198672	MMRN1, EMILIN2, CTSG, GP6
GO:1904151	positive regulation of microglial cell mediated cytotoxicity	3	0.0206954	ITGAM, TYROBP, STAP1
GO:0033600	negative regulation of mammary gland epithelial cell proliferation	3	0.0206954	GATA3, BRCA2, ROBO1
GO:0008065	establishment of blood-nerve barrier	3	0.0206954	GSTM3, DMD, CLDN1
GO:0060700	regulation of ribonuclease activity	3	0.0206954	OAS2, OAS3, OASL
GO:1903010	regulation of bone development	3	0.0206954	KAT2A, LOX, KDR
GO:0002576	platelet degranulation	15	0.0208332	SRGN, ECM1, STXBP1, ITGA2B, LHFPL2, GTPBP2, CLU, VEGFA, SELP, SCCPDH, MMRN1, CD9, PHACTR2, FAM3C, ALDOA
GO:0001974	blood vessel remodeling	7	0.0209089	DLL4, EDNRA, ACE, SEMA3C, EPAS1, NOS3, BAK1
GO:0030217	T cell differentiation	7	0.0209089	DLL4, KIT, RHOH, GATA3, TCIRG1, SOX4, RUNX2
GO:0001676	long-chain fatty acid metabolic process	6	0.0258606	ACSL5, ACSL4, CYP2C19, CYP4F12, SLC27A2, ACOT4
GO:0045926	negative regulation of growth	5	0.0259128	MT2A, MT1F, MT1G, MT1X, MT1E
GO:0071360	cellular response to exogenous dsRNA	5	0.0259128	IFIH1, STING1, DDX58, CGAS, TLR3
GO:0035162	embryonic hemopoiesis	5	0.0259128	KITLG, KIT, KDR, GATA3, GATA1
GO:0043097	pyrimidine nucleoside salvage	4	0.0260943	PUDP, UPP1, TK1, TYMP
GO:0035455	response to interferon-alpha	4	0.0260943	IFITM3, BST2, LAMP3, EIF2AK2
GO:1901224	positive regulation of NIK/NF-kappaB signaling	10	0.0265089	EDAR, IL18, EIF2AK2, CD14, IFI35, NMI, AGER, IL18R1, TLR3, TLR2
GO:0014068	positive regulation of phosphatidylinositol 3-kinase signaling	12	0.0284991	SELP, PDGFRB, NTRK2, NCF1, PDGFD, KIT, IL18, KDR, PIK3AP1, PIK3CG, FGFR1, VEGFA
GO:0007160	cell-matrix adhesion	13	0.028695	SNED1, ITGAM, VCAM1, ITGA2B, THBS3, ADAMTS13, ITGA10, ITGA7, ITGAV, EMILIN1, STRCP1, MUC4, CD44
GO:0060326	cell chemotaxis	10	0.0287692	PDGFRB, VCAM1, LOX, KIT, CCRL2, CXCR4, CCN3, CXCL14, EPHB1, CCR3
GO:0042531	positive regulation of tyrosine phosphorylation of STAT protein	10	0.0287692	GHR, CD40, ARL2BP, IL15, TNFRSF18, KIT, IL18, IL12A, PARP14, PARP9
GO:0071280	cellular response to copper ion	6	0.029721	MT2A, MAP1LC3A, MT1F, MT1G, MT1X, MT1E
GO:0051259	protein oligomerization	5	0.0308628	BLM, STING1, ZC3H12A, CLDN1, TMEM70
GO:0032962	positive regulation of inositol trisphosphate biosynthetic process	3	0.0331012	HRH1, P2RY6, P2RY1
GO:0036324	vascular endothelial growth factor receptor-2 signaling pathway	3	0.0331012	PDCD6, KDR, VEGFA
GO:0032286	central nervous system myelin maintenance	3	0.0331012	FA2H, MYRF, CLU
GO:0098915	membrane repolarization during ventricular cardiac muscle cell action potential	4	0.0332399	KCNH2, KCNJ5, KCNE3, KCND3
GO:0000165	MAPK cascade	28	0.0336247	SPTBN5, IL5RA, CSF2RB, RASGRP1, PSMB10, RASGRP4, PEA15, PBK, NRTN, MAPK3, MAP2K6, PDGFRB, SMAD1, IL18, NRG2, IL17RD, MAPK8IP2, MAPK15, PSMB8, PSMB9, PSMA6, KITLG, DLG4, LRRC7, NRG4, IL2RA, KIT, FGFR1
GO:0014059	regulation of dopamine secretion	6	0.0339257	SYT11, KCNA2, SNCG, SYT8, SYT7, SYT17
GO:0017156	calcium ion regulated exocytosis	6	0.0339257	SCIN, SYT11, SYT8, SYT7, SYT17, RAPGEF4
GO:0008285	negative regulation of cell proliferation	39	0.0344825	BTG1, SERPINE2, ADM, GATA3, IFI35, GATA1, IFIT3, DLL4, SCIN, ADORA3, FTH1, ZNF503, BAK1, TP53I11, SOX4, RBM10, RBM38, TFAP2B, SMAD1, H2AC8, GABBR1, BCL11B, NOS3, VDR, IGFBP3, EIF2AK2, NMI, PLAAT4, SULT2B1, AR, RGCC, ADGRB1, RARB, CD9, NUPR2, GAS8, PTGES, BNIPL, TLR2
GO:0007611	learning or memory	9	0.0346794	SLC8A3, PRRT1, GALR2, POMK, LILRB2, MAPT, AGER, B2M, AFF2
GO:0007194	negative regulation of adenylate cyclase activity	5	0.0363305	GABBR1, LTB4R2, GALR2, GPR87, AKAP5
GO:0002244	hematopoietic progenitor cell differentiation	10	0.0363525	TOP2A, SLC8A3, ARL11, ANLN, CEBPD, KIT, KDR, KCP, ESCO2, EML1
GO:0043491	protein kinase B signaling	7	0.0373361	PLK3, CD40, LOX, SESN2, KDR, PEAR1, MERTK
GO:0045785	positive regulation of cell adhesion	8	0.0382126	EPHA4, MDK, TNFRSF18, SAA1, ADAM8, ITGAV, IL12A, VEGFA
GO:0048167	regulation of synaptic plasticity	8	0.0382126	HRH1, KAT2A, ITPKA, ADGRB1, PLAT, CNTN4, MAPT, AGER
GO:0030168	platelet activation	13	0.0390724	CD40, ENTPD2, FCER1G, GP6, MERTK, PIK3CG, ADAMTS13, P2RY1, SAA1, CD9, LCP2, CTSG, MAPK3
GO:0046718	viral entry into host cell	12	0.0396123	SERPINB3, SCARB1, CXADR, TFRC, MRC1, CDK1, CXCR4, ITGAV, SLC1A5, CLDN1, TNFRSF4, XPR1
GO:0009636	response to toxic substance	11	0.0397069	ARHGAP33, PDGFRB, ADAMTS13, CDK1, AHR, TRPM6, CLDN1, SLC18A2, SLC6A4, TLR2, MAPK3
GO:0007193	adenylate cyclase-inhibiting G-protein coupled receptor signaling pathway	9	0.040843	AKAP12, EDNRA, GABBR1, ADCY9, PTGDR2, PDE2A, P2RY1, ADCY4, AKAP5
GO:0008645	hexose transport	4	0.0412905	SLC5A9, SLC2A11, SLC2A10, SLC2A6
GO:0034638	phosphatidylcholine catabolic process	4	0.0412905	PNPLA7, PLA2G6, PLA2G7, PLB1
GO:0010917	negative regulation of mitochondrial membrane potential	4	0.0412905	BNIP3, PIP5KL1, TRPV1, MAPT
GO:0032728	positive regulation of interferon-beta production	7	0.0413888	IFIH1, STING1, DDX58, OAS2, OAS3, TLR3, TLR2
GO:0006968	cellular defense response	8	0.0417942	IL1RL2, TYROBP, NCF1, NCF2, RAB23, LILRB2, TCIRG1, CCR3
GO:0046716	muscle cell cellular homeostasis	5	0.0423197	LOX, CAPN3, DMD, ALDOA, LARGE2
GO:0043278	response to morphine	6	0.0433914	GHR, MAP1LC3A, PPP1R1B, PEA15, CXCR4, FADD
GO:1900745	positive regulation of p38MAPK cascade	6	0.0433914	MFHAS1, NCF1, GADD45B, ZC3H12A, AGER, VEGFA
GO:0051726	regulation of cell cycle	24	0.0440567	CDKL2, NUP214, L3MBTL1, INO80E, GADD45B, LIN37, MOK, UHMK1, KAT2A, MECOM, FAP, GRK5, PLAGL1, CDK20, PCLAF, NUPR2, DMD, MYBL2, BAK1, SRSF5, CDK14, PRR11, CDK15, MAP2K6
GO:0016098	monoterpenoid metabolic process	3	0.0476601	CYP2C9, CYP2D6, CYP2C19
GO:0070665	positive regulation of leukocyte proliferation	3	0.0476601	BST2, IL5RA, CSF2RB
GO:0046473	phosphatidic acid metabolic process	3	0.0476601	PLA2G3, LPIN1, PLA2G6
GO:0042270	protection from natural killer cell mediated cytotoxicity	3	0.0476601	SERPINB4, HLA-B, HLA-A
GO:0010595	positive regulation of endothelial cell migration	9	0.0476937	SCARB1, CCBE1, NRP2, PDCD6, ZC3H12A, KDR, GATA3, PIK3CG, VEGFA
GO:0072593	reactive oxygen species metabolic process	6	0.0486606	NDUFA13, NNT, RFK, BNIP3, SESN2, IFI6
GO:0010499	proteasomal ubiquitin-independent protein catabolic process	5	0.0488309	PSMA6, ENC1, PSMB8, PSMB10, PSMB9
GO:0061351	neural precursor cell proliferation	4	0.0502232	MELK, ZNF503, RARB, EPHB1
GO:0022617	extracellular matrix disassembly	9	0.0513832	ADAMTS15, MMP14, SH3PXD2B, ADAM8, CTSG, TPSAB1, MMP9, CD44, CTSS
GO:0006952	defense response	10	0.0518362	CD84, P2RY11, STAT1, CEBPE, MX1, HLA-B, TAP1, GATA3, TPSAB1, IL17RB
GO:0032729	positive regulation of interferon-gamma production	10	0.0518362	IL18, IL12A, CD226, CD14, HLA-A, FADD, RASGRP1, IL18R1, TLR3, IL27RA
GO:0042472	inner ear morphogenesis	8	0.0538143	TMIE, PRRX1, SIX4, USH1G, INSIG1, GATA3, GATA2, NTN1
GO:0001818	negative regulation of cytokine production	6	0.0542904	SRGN, TWSG1, RGCC, SYT11, BTK, MERTK
GO:1900182	positive regulation of protein localization to nucleus	6	0.0542904	DTX3L, TFRC, SESN2, CDK1, PARP9, CDK5RAP3
GO:0035025	positive regulation of Rho protein signal transduction	6	0.0542904	RTN4R, PDGFRB, P2RY10, SYNPO2L, GPR65, ROBO1
GO:0032570	response to progesterone	7	0.0551588	CATSPER1, SREBF1, CATSPER2, CATSPERB, PTGER2, DSG1, TLR2
GO:0032722	positive regulation of chemokine production	7	0.0551588	IL33, IL1RL1, IL18, EIF2AK2, AGER, TLR3, TLR2
GO:0034198	cellular response to amino acid starvation	10	0.0553807	MAP1LC3A, DAPL1, SESN2, UCP2, FAS, EIF2AK2, CASTOR1, TCIRG1, ATP6V1C2, MAPK3
GO:0035458	cellular response to interferon-beta	5	0.0558611	NDUFA13, IFI16, STING1, STAT1, TLR3
GO:0045861	negative regulation of proteolysis	5	0.0558611	SERPINB3, CSTB, CSTA, SERPINE2, PLAT
GO:0065003	macromolecular complex assembly	14	0.058212	CD40, GCH1, NUP210, GLDC, TAPBP, JCHAIN, SLC9A3R2, DLG4, CDK1, FAS, CAPN3, SNX9, PPARGC1A, MAPK3
GO:0008203	cholesterol metabolic process	10	0.0590787	SULT2B1, SREBF1, CYP2C9, SOAT1, CYP2D6, CYP11A1, INSIG1, CYP7B1, APOL1, APOL2
GO:0001933	negative regulation of protein phosphorylation	10	0.0590787	RABGEF1, PARD6A, NNT, MICAL1, IGFBP3, PIP5KL1, ZC3H12A, PBK, PPARGC1A, CDK5RAP3
GO:0010818	T cell chemotaxis	4	0.0600076	GPR183, PIK3CG, CCL26, CXCL16
GO:0010043	response to zinc ion	6	0.0602809	VCAM1, CA2, GGH, D2HGDH, LTA4H, ASS1
GO:0048662	negative regulation of smooth muscle cell proliferation	6	0.0602809	IL15, NOS3, IGFBP3, CTNNBIP1, IL12A, PPARGC1A
GO:0071294	cellular response to zinc ion	5	0.0634046	MT2A, MT1F, MT1G, MT1X, MT1E
GO:0030206	chondroitin sulfate biosynthetic process	5	0.0634046	CHST9, CHST7, DSE, CHST15, CSPG4
GO:0042759	long-chain fatty acid biosynthetic process	5	0.0634046	CYP2C9, CYP2D6, ALOX12, LTA4H, LTC4S
GO:0051056	regulation of small GTPase mediated signal transduction	16	0.0634862	DOCK3, ARHGEF15, RHOH, RHOF, ARHGAP27, ARHGAP25, RAP1GAP, ARHGAP33, OBSCN, ARHGAP40, TRIP10, RAC2, ARHGEF4, ECT2, NGEF, ARHGEF6
GO:0045652	regulation of megakaryocyte differentiation	9	0.063532	H4C8, L3MBTL1, NFE2, LOX, ITGA2B, H4-16, GATA1, H3C6, H4C5
GO:1902036	regulation of hematopoietic stem cell differentiation	9	0.063532	PSMA6, MYB, EIF2AK2, GATA3, GATA2, GATA1, PSMB8, PSMB10, PSMB9
GO:1900122	positive regulation of receptor binding	3	0.0640623	BDNF, B2M, MMP9
GO:1900426	positive regulation of defense response to bacterium	3	0.0640623	EMILIN2, EMILIN1, CYBA
GO:0071373	cellular response to luteinizing hormone stimulus	3	0.0640623	CCNA2, EDNRA, PLAT
GO:0052031	modulation by symbiont of host defense response	3	0.0640623	MRC1, B2M, TLR2
GO:0051603	proteolysis involved in cellular protein catabolic process	7	0.0657032	PSMA6, FAP, CTSS, PSMB8, CTSC, PSMB10, PSMB9
GO:0008277	regulation of G-protein coupled receptor protein signaling pathway	7	0.0657032	RGS18, TUB, RGS2, GRK5, GNG7, RGS20, RASGRP4
GO:0031100	animal organ regeneration	7	0.0657032	CCNA2, ACE, CDK1, ADM, BAK1, LPIN1, GATA1
GO:0071260	cellular response to mechanical stimulus	10	0.0669403	CD40, BNIP3, PDE2A, FAS, CYBA, BAK1, FADD, TLR3, KCNJ2, MAPK3
GO:0071320	cellular response to cAMP	8	0.0677925	SLC8A3, PDE2A, AHR, GATA1, CFTR, RAPGEF3, ASS1, PIK3CG
GO:0008283	cell proliferation	15	0.0699518	USP13, IL18, LIPA, RASGRP4, CKS1B, EDNRA, KAT2A, DACH1, MELK, CKS2, CDK1, POC1B, CSPG4, BAK1, CDK5RAP3
GO:0007229	integrin-mediated signaling pathway	12	0.0701403	ADAMDEC1, ITGAM, FYB1, ADAMTS13, COL16A1, ITGA10, ADAM12, ITGA2B, ADAM11, ITGA7, ADAM8, ITGAV
GO:0032869	cellular response to insulin stimulus	12	0.0701403	GHR, RAB31, STAT1, INSIG1, PDE3B, UCP2, GPT, HMGCS2, SRSF5, LPIN1, LPIN3, RAB8B
GO:0043171	peptide catabolic process	4	0.0706071	ACE, ADAMTS13, ERAP1, LTA4H
GO:0034116	positive regulation of heterotypic cell-cell adhesion	4	0.0706071	GCNT2, AGER, CD44, SKAP1
GO:0019372	lipoxygenase pathway	4	0.0706071	GPX1, PLA2G3, ALOX12, LTC4S
GO:0048485	sympathetic nervous system development	4	0.0706071	TFAP2B, EDNRA, GATA3, SOX4
GO:0097067	cellular response to thyroid hormone stimulus	4	0.0706071	KIT, PPARGC1A, GATA1, CTSS
GO:0050766	positive regulation of phagocytosis	7	0.0713868	TUB, IL15RA, FCER1G, IL15, CYBA, GATA2, MERTK
GO:0001678	cellular glucose homeostasis	5	0.0714529	HK3, LRRC8D, LRRC8A, NR1D1, PPARGC1A
GO:0008045	motor neuron axon guidance	5	0.0714529	EPHA4, RAC2, RHOH, LHX4, NTN1
GO:0034341	response to interferon-gamma	5	0.0714529	IFITM3, BST2, CD40, GCH1, CXCL16
GO:0061436	establishment of skin barrier	5	0.0714529	FA2H, CYP26B1, ALOX12, ABCA12, CLDN1
GO:0010628	positive regulation of gene expression	41	0.0728591	SLC24A3, SGMS1, TFRC, PLAG1, CEBPE, ALOX12, GATA2, CLU, SLC6A4, ROBO1, DLL4, CYP26B1, CDH3, NFIL3, LAMP3, ZC3H12A, STAP1, EMILIN1, PPARGC1A, MAPK3, IL33, LGALS7B, NTRK2, SMAD1, SLC2A10, DDX58, NOS3, VDR, MST1, PDE2A, F3, RUNX2, VEGFA, EDAR, CLDN5, AR, TYROBP, RGCC, CDK1, TLR3, TLR2
GO:0031663	lipopolysaccharide-mediated signaling pathway	6	0.0733389	SCARB1, NOS3, IL18, CD14, TLR2, MAPK3
GO:0006869	lipid transport	11	0.0770116	APOL4, APOL6, ATP8A1, YJEFN3, SPNS1, ESYT3, ABCA12, APOL1, APOL3, APOL2, ABCG2
GO:0033674	positive regulation of kinase activity	9	0.0773269	PDGFRB, NTRK2, EPHA4, KIT, KDR, MERTK, EPHB1, CD44, FGFR1
GO:0010951	negative regulation of endopeptidase activity	15	0.0795967	SERPINB3, CRB2, CSTB, SERPINB4, CSTA, SPINK8, SERPINE2, SPINK7, PAPLN, TFPI, WFDC5, RENBP, BST2, COL7A1, FETUB
GO:0030049	muscle filament sliding	6	0.0804	TNNT1, TNNT2, TNNT3, TNNI1, TNNI2, DMD
GO:1902042	negative regulation of extrinsic apoptotic signaling pathway via death domain receptors	6	0.0804	GPX1, NOS3, PEA15, FAS, FAIM2, FADD
GO:0001764	neuron migration	12	0.0816152	NTRK2, TUBB2B, TUBB2A, TRIM46, POMK, CXCR4, NAV1, GATA3, GATA2, NTN1, LRP12, FGFR1
GO:1904355	positive regulation of telomere capping	4	0.0819803	PKIB, RTEL1, MAPK15, MAPK3
GO:0043116	negative regulation of vascular permeability	4	0.0819803	AKAP12, CLDN5, PDE2A, ADM
GO:0043523	regulation of neuron apoptotic process	4	0.0819803	EGLN3, EGLN2, FAIM2, GATA3
GO:0055078	sodium ion homeostasis	4	0.0819803	TFAP2B, EDNRA, SCN7A, CYP4F12
GO:0003094	glomerular filtration	4	0.0819803	EDNRA, TMEM63C, IGHA2, JCHAIN
GO:0030224	monocyte differentiation	4	0.0819803	IFI16, PDE2A, MT1G, VEGFA
GO:0010469	regulation of receptor activity	4	0.0819803	CNRIP1, P2RY1, MAPK8IP2, MUC4
GO:0061042	vascular wound healing	3	0.0820278	KDR, GATA2, VEGFA
GO:0070837	dehydroascorbic acid transport	3	0.0820278	SLC2A10, SLC2A3, SLC2A6
GO:0002283	neutrophil activation involved in immune response	3	0.0820278	TYROBP, FCER1G, DNASE1
GO:0023041	neuronal signal transduction	3	0.0820278	RTN4R, P2RY11, MACO1
GO:0060740	prostate gland epithelium morphogenesis	3	0.0820278	FOXA1, AR, CYP7B1
GO:0006548	histidine catabolic process	3	0.0820278	HDC, CARNS1, HNMT
GO:0006600	creatine metabolic process	3	0.0820278	GAMT, SLC6A8, CKMT1A
GO:0006658	phosphatidylserine metabolic process	3	0.0820278	PLA2G3, SERINC2, SERINC5
GO:0097527	necroptotic signaling pathway	3	0.0820278	FAS, FADD, TLR3
GO:0032825	positive regulation of natural killer cell differentiation	3	0.0820278	IL15RA, IL15, RASGRP1
GO:0043536	positive regulation of blood vessel endothelial cell migration	7	0.0835723	CD40, NOS3, KDR, ALOX12, GATA2, FGFR1, VEGFA
GO:0030218	erythrocyte differentiation	7	0.0835723	MFHAS1, EPAS1, KIT, IKZF1, GATA3, SMAD5, GATA1
GO:0051216	cartilage development	8	0.0837538	SMAD1, SNORC, PRRX1, BMP8A, HOXC4, SMAD5, CD44, MAPK3
GO:0006629	lipid metabolic process	19	0.0878054	SREBF1, SLC16A1, ADHFE1, GDPD1, ANO9, ACSL4, ALOX12, TRPV1, PLA2G6, CLU, LIPA, PLB1, APOL4, CYP4X1, LIPI, FADS6, LTA4H, MGLL, APOL2
GO:0086091	regulation of heart rate by cardiac conduction	6	0.0878096	KCNH2, KCNJ5, KCNE3, KCND3, PKP2, KCNJ2
GO:0006024	glycosaminoglycan biosynthetic process	6	0.0878096	PDGFRB, NDST2, GALNT5, GCNT2, PXYLP1, HS3ST1
GO:0006139	nucleobase-containing compound metabolic process	6	0.0878096	RTEL1, OAS2, OAS3, BPNT1, UPP1, TK1
GO:0017144	drug metabolic process	5	0.0890173	CYP2C9, CYP2D6, FMO2, CYP2C19, CYP4F12
GO:0035987	endodermal cell differentiation	5	0.0890173	MMP14, COL7A1, ITGA7, ITGAV, MMP9
GO:0090200	positive regulation of release of cytochrome c from mitochondria	5	0.0890173	BNIP3, PLAUR, BAK1, PLA2G6, MMP9
GO:0042104	positive regulation of activated T cell proliferation	5	0.0890173	IL2RA, IL18, FADD, AGER, IL27RA
GO:0048709	oligodendrocyte differentiation	5	0.0890173	SLC8A3, NTRK2, MYRF, TRPC4, BNIP3
GO:0007189	adenylate cyclase-activating G-protein coupled receptor signaling pathway	13	0.0891267	GPR78, PTGER2, GPR65, ADCY4, ADM, ADGRG3, ADGRE1, ADGRE2, ADCY9, GALR2, MC5R, ADGRB1, RAPGEF4
GO:0007623	circadian rhythm	9	0.0927779	SREBF1, NTRK2, PER1, NFIL3, NR1D1, PPARGC1A, ASS1, NPAS2, SLC6A4
GO:0032496	response to lipopolysaccharide	15	0.0937278	GGT5, ACE, VCAM1, GCH1, NOS3, PTGER2, ADM, CSF2RB, CLDN1, SELP, AKAP12, THBD, IL12A, PTGES, TLR2
GO:0001709	cell fate determination	4	0.0940817	CYP26B1, NOTCH4, GATA3, GATA2
GO:0050965	detection of temperature stimulus involved in sensory perception of pain	4	0.0940817	ANO1, CXCR4, TRPV1, EPHB1
GO:0035036	sperm-egg recognition	4	0.0940817	CATSPER1, CATSPER2, CATSPERB, CD9
GO:0006691	leukotriene metabolic process	4	0.0940817	GGT5, LTA4H, LTC4S, TLR2
GO:0050830	defense response to Gram-positive bacterium	12	0.0941914	H2BC7, H2BC6, ADM, CTSG, IL12A, HLA-A, GBP2, B2M, GBP4, TLR2, IL27RA, KRT6A
GO:0030324	lung development	10	0.0942994	SREBF1, CCBE1, MMP14, LOX, EPAS1, NOS3, HEG1, HMGCS2, LIPA, VEGFA
GO:0045471	response to ethanol	13	0.097325	SREBF1, GABBR1, RGS19, VCAM1, GGH, GATA3, CLDN1, CLDN5, RGS2, CDK1, CD14, BAK1, HMGCS2
GO:0007585	respiratory gaseous exchange	5	0.0985047	EDNRA, DACH1, MAN2A1, CSF2RB, HNMT
GO:0034113	heterotypic cell-cell adhesion	5	0.0985047	CD200R1, VCAM1, ITGA7, ITGAV, LILRB2
GO:0070294	renal sodium ion absorption	3	0.101304	EDNRA, WNK4, SGK1
GO:0050764	regulation of phagocytosis	3	0.101304	SCARB1, ITGAV, SYT7
GO:1902966	positive regulation of protein localization to early endosome	3	0.101304	DTX3L, MGAT3, VEGFA
GO:0046825	regulation of protein export from nucleus	3	0.101304	IFI27, SIRT7, UHMK1
GO:0015749	monosaccharide transport	3	0.101304	SLC2A11, SLC2A3, SLC2A5
GO:0048771	tissue remodeling	3	0.101304	MMP14, CSPG4, LIPA
GO:0071456	cellular response to hypoxia	13	0.101589	EGLN3, ENDOG, EGLN2, EPAS1, BNIP3, MST1, AQP3, VEGFA, SLC8A3, CCNA2, RGCC, ADAM8, PPARGC1A
GO:0001895	retina homeostasis	6	0.103648	CRB2, CDH3, POC1B, IGHA2, B2M, JCHAIN
GO:1901223	negative regulation of NIK/NF-kappaB signaling	6	0.103648	ADGRG3, ZC3H12A, CCN3, IFI35, NMI, LITAF
GO:0071407	cellular response to organic cyclic compound	7	0.103861	SMAD1, SLC16A1, STING1, STAT1, IL18, CYBA, SMAD5
GO:0017158	regulation of calcium ion-dependent exocytosis	4	0.106863	SYT11, SYT8, SYT7, SYT17
GO:0034142	toll-like receptor 4 signaling pathway	4	0.106863	ITGAM, CD14, NMI, PIK3AP1
GO:0019432	triglyceride biosynthetic process	4	0.106863	GPAT3, ACSL4, LPIN1, LPIN3
GO:0006491	N-glycan processing	4	0.106863	MAN2A1, ST8SIA4, ST8SIA6, MAN1A1
GO:2000573	positive regulation of DNA biosynthetic process	4	0.106863	PDGFRB, RGCC, DDX39B, VEGFA
GO:0042310	vasoconstriction	4	0.106863	EDNRA, EDN2, ACE, SLC6A4
GO:0016064	immunoglobulin mediated immune response	4	0.106863	FCER1G, CSF2RB, TCIRG1, IL9R
GO:0035666	TRIF-dependent toll-like receptor signaling pathway	5	0.10844	CD40, CD14, FADD, CD300LF, TLR3
GO:0000083	regulation of transcription involved in G1/S transition of mitotic cell cycle	5	0.10844	DHFR, RRM2, GFI1, CDK14, CDK15
GO:0034599	cellular response to oxidative stress	11	0.109321	EDNRA, GPX1, NCF1, NCF2, GPX3, SESN2, ZC3H12A, MGAT3, NOX5, CYBA, PPARGC1A
GO:0007265	Ras protein signal transduction	10	0.1101	CCNA2, CNKSR1, RASGEF1B, GRAP2, USP50, RASGRP1, NTN1, RAPGEF3, RASGRP4, RAPGEF4
GO:0018108	peptidyl-tyrosine phosphorylation	13	0.110447	PDGFRB, NTRK2, EPHA4, EIF2AK2, MERTK, MELK, KIT, PBK, KDR, BTK, EPHB1, MAP2K6, FGFR1
GO:0009653	anatomical structure morphogenesis	13	0.110447	FOXA1, SMAD1, CPM, FOXE1, GATA3, TBX19, SMAD5, FOXQ1, SIX4, CLTCL1, PITX2, SOX4, HOXA4
GO:0050776	regulation of immune response	19	0.110713	HLA-H, CD40, VCAM1, CXADR, SPPL2A, HLA-B, CD8B2, HLA-C, HLA-A, LILRB2, TAPBP, FCGR3A, CD200R1, TYROBP, CLEC2B, CD226, CD300LF, B2M, LAIR1
GO:0007190	activation of adenylate cyclase activity	6	0.112062	EDNRA, ADCY9, P2RY11, ADORA3, ADCY4, CAP2
GO:0030335	positive regulation of cell migration	22	0.113004	SEMA6B, PDGFRB, SERPINB3, CCL24, EPHA4, SEMA3C, ATP8A1, SEMA4G, F3, CLDN1, MMP9, CXCL16, VEGFA, MMP14, MDK, PDGFD, KIT, KDR, GCNT2, ITGAV, LGR6, CCL26
GO:0007420	brain development	22	0.115805	ACE, PFKFB3, CADM1, KLHL17, CXCR4, AATK, MACO1, BRCA2, HNMT, EML1, SHROOM4, AFF2, RGS2, SNPH, POMK, CD9, BAK1, CNTN4, HAP1, HMGCS2, CDK5RAP3, GAS8
GO:0071230	cellular response to amino acid stimulus	7	0.118682	NTRK2, SOCS1, COL16A1, PDGFD, SESN2, HMGCS2, ASS1
GO:0001569	branching involved in blood vessel morphogenesis	5	0.118804	DLL4, EDNRA, NOTCH4, KDR, VEGFA
GO:0050873	brown fat cell differentiation	5	0.118804	PLAC8, ARL4A, RGS2, BNIP3, PPARGC1A
GO:0006874	cellular calcium ion homeostasis	11	0.119782	SLC8A3, EDNRA, CD40, EDN2, SLC24A3, DMPK, VDR, ATP2A3, ATP13A5, SLC30A1, TCIRG1
GO:0045780	positive regulation of bone resorption	4	0.120275	TFRC, CA2, SPP1, ADAM8
GO:0048661	positive regulation of smooth muscle cell proliferation	8	0.121527	PDGFRB, STAT1, PDGFD, MYB, IL18, ALOX12, CYBA, PPARGC1A
GO:1901522	positive regulation of transcription from RNA polymerase II promoter involved in cellular response to chemical stimulus	3	0.121663	SMAD1, SMAD5, RUNX2
GO:0032940	secretion by cell	3	0.121663	SERPINE2, ABCA12, MERTK
GO:0033089	positive regulation of T cell differentiation in thymus	3	0.121663	TESPA1, ADAM8, RASGRP1
GO:2000048	negative regulation of cell-cell adhesion mediated by cadherin	3	0.121663	RGCC, NOTCH4, VEGFA
GO:0090037	positive regulation of protein kinase C signaling	3	0.121663	CD40, PLA2G6, VEGFA
GO:0006936	muscle contraction	11	0.125213	GAMT, SLC6A8, TNNT1, KCNIP2, GALR2, TNNT2, TNNT3, TNNI1, TNNI2, SCN7A, CRYAB
GO:0001934	positive regulation of protein phosphorylation	18	0.125968	FZD1, NTRK2, CD40, TFRC, PLAUR, HSPA2, PLA2G6, EFNA5, RASGRP1, AGER, MMP9, VEGFA, SLCO3A1, P2RY1, KDR, FAS, FAM20A, MAPK3
GO:0006898	receptor-mediated endocytosis	15	0.126375	SCARB1, ITGAM, RNASEK, ARHGAP27, DNM1, CXCL16, JCHAIN, MRC1, CD207, CLTCL1, SAA1, SNX9, CD14, APOL1, IGHA2
GO:0043123	positive regulation of I-kappaB kinase/NF-kappaB signaling	17	0.126407	RNF31, ECM1, CD40, TFRC, NEK6, IFIT5, LITAF, EDAR, BST2, LURAP1L, S100A13, FADD, UBE2V1, ECT2, APOL3, TRIM22, TLR3
GO:0046854	phosphatidylinositol phosphorylation	7	0.126466	SOCS1, PI4KAP1, PIP5KL1, ITPKA, BPNT1, EFR3B, PIK3CG
GO:0046330	positive regulation of JNK cascade	10	0.127283	EDAR, SH3RF3, MFHAS1, NCF1, GADD45B, AGER, RASGRP1, TLR3, NAIP, ANKRD6
GO:0006281	DNA repair	23	0.127975	BLM, RTEL1, INO80E, RFC3, RIF1, HDAC10, UHRF1, TREX2, CGAS, CSNK1E, SIRT7, BRCA2, RAD51AP1, RECQL4, EEPD1, MRNIP, EXO1, HAUS7, EME2, CDK1, NABP1, FBXO6, CLSPN
GO:0006335	DNA replication-dependent nucleosome assembly	5	0.129578	H4C8, H4-16, H3C6, ASF1B, H4C5
GO:0003180	aortic valve morphogenesis	5	0.129578	DLL4, NOS3, EMILIN1, GATA3, ROBO1
GO:0090102	cochlea development	5	0.129578	CCNA2, CECR2, EPHA4, GATA3, GATA2
GO:0043010	camera-type eye development	6	0.12983	TWSG1, MTERF4, HSF4, B9D1, PITX2, CC2D2A
GO:0008584	male gonad development	11	0.130776	PDGFRB, AR, MMP14, KITLG, ACE, WNT2B, SIX4, KIT, GATA3, GATA1, TLR3
GO:0030154	cell differentiation	49	0.131094	FOXA1, FOXE1, TNFAIP2, HNF4G, FOXQ1, MECOM, MDK, PEG10, SH3PXD2B, ZC3H12A, SOX4, KRT6A, SEMA6B, EGFL6, EDAR, ETV7, TWSG1, CATSPERB, RARB, UBE2V1, VAMP5, NGEF, ASF1B, ZNF431, RAI14, CATSPER1, SLFN5, DAPL1, NXN, NOTCH4, RASGRP1, TYMP, ACVR1C, CCDC85B, ECT2, RBM38, NTRK2, SMAD1, GADD45B, CADM1, VDR, TMEM176B, TNFSF12, BMP8A, SSPOP, NR1D1, SMAD5, SYT17, VEGFA
GO:0019373	epoxygenase P450 pathway	4	0.134266	CYP2C9, CYP2S1, CYP2C19, CYP4F12
GO:0032930	positive regulation of superoxide anion generation	4	0.134266	ITGAM, TYROBP, CYBA, MAPT
GO:0016338	calcium-independent cell-cell adhesion via plasma membrane cell-adhesion molecules	4	0.134266	CLDN5, CLDN23, CLDN16, CLDN1
GO:0030865	cortical cytoskeleton organization	4	0.134266	EPB41L3, RAC2, RHOH, RHOF
GO:2000249	regulation of actin cytoskeleton reorganization	4	0.134266	MDK, GMFG, IQGAP2, RAPGEF3
GO:0061028	establishment of endothelial barrier	4	0.134266	EDNRA, ROBO4, PDE2A, RAPGEF3
GO:0046777	protein autophosphorylation	16	0.135248	PDGFRB, NTRK2, EPHA4, NEK6, EIF2AK2, PASK, MAPK15, UHMK1, MELK, GRK5, STK17B, KIT, KDR, BTK, EPHB1, FGFR1
GO:0050796	regulation of insulin secretion	8	0.135776	DPP4, TFAP2B, SLC16A1, CACNA2D2, TCIRG1, SYT7, RAPGEF3, RAPGEF4
GO:0051897	positive regulation of protein kinase B signaling	17	0.139016	PDGFRB, GPX1, IL18, GATA3, NRG2, F3, PIK3CG, VEGFA, MFHAS1, KITLG, NRG4, KIT, RAC2, GCNT2, ADAM8, PIK3AP1, FGFR1
GO:0030513	positive regulation of BMP signaling pathway	6	0.139164	CRB2, TWSG1, KDR, KCP, FBXL15, BMPR1B
GO:0009410	response to xenobiotic stimulus	20	0.139548	FZD1, SREBF1, TFAP2B, ACE, GPX1, SEMA3C, STAT1, CYBA, GATA3, AHR, ASS1, NPAS2, SLC6A4, CDH3, LOX, MDK, CDK1, BAK1, HMGCS2, MAP2K6
GO:0043524	negative regulation of neuron apoptotic process	14	0.140109	TFAP2B, NTRK2, BDNF, STXBP1, PLA2G3, FAIM2, IL27RA, FOXQ1, NRBP2, SIX4, MDK, ADAM8, PPARGC1A, NAIP
GO:0043542	endothelial cell migration	5	0.140738	DPP4, EDN2, FAP, NOS3, TNFSF12
GO:0045737	positive regulation of cyclin-dependent protein serine/threonine kinase activity	5	0.140738	RGCC, CKS2, SPDYA, CCNYL1, CKS1B
GO:0097192	extrinsic apoptotic signaling pathway in absence of ligand	5	0.140738	KITLG, FAS, ITGAV, BAK1, FADD
GO:0006977	DNA damage response, signal transduction by p53 class mediator resulting in cell cycle arrest	7	0.14275	RBM38, PLK3, RGCC, PLAGL1, CDK1, RPL26, SOX4
GO:0086009	membrane repolarization	3	0.142901	KCNH2, KCNIP2, KCND3
GO:0043306	positive regulation of mast cell degranulation	3	0.142901	STXBP1, GATA2, GATA1
GO:0070757	interleukin-35-mediated signaling pathway	3	0.142901	STAT1, IL12A, IL27RA
GO:0009100	glycoprotein metabolic process	3	0.142901	PORCN, ADAMTS13, ST8SIA6
GO:0035456	response to interferon-beta	3	0.142901	IFITM3, BST2, STAT1
GO:0060174	limb bud formation	3	0.142901	SEMA3C, ZNF219, SOX4
GO:0046135	pyrimidine nucleoside catabolic process	3	0.142901	DPYD, UPP1, TYMP
GO:0086011	membrane repolarization during action potential	3	0.142901	KCNH2, KCNE3, KCNJ2
GO:0031642	negative regulation of myelination	3	0.142901	TMEM98, LPIN1, CTSC
GO:0032308	positive regulation of prostaglandin secretion	3	0.142901	PLA2G3, PTGES, MAP2K6
GO:2001020	regulation of response to DNA damage stimulus	3	0.142901	ARMT1, MAPT, NPAS2
GO:0032754	positive regulation of interleukin-5 production	3	0.142901	IL33, IL1RL1, GATA3
GO:0032819	positive regulation of natural killer cell proliferation	3	0.142901	FCGR3A, IL15, IL18
GO:0045444	fat cell differentiation	8	0.143195	SREBF1, TFAP2B, SOCS1, GPX1, GRK5, CEBPD, ERAP1, PSMB8
GO:0032355	response to estradiol	11	0.14824	FOXA1, GHR, PDGFRB, GGT5, ENDOG, GPX1, STXBP1, TFPI, CRYAB, ASS1, SLC6A4
GO:0048538	thymus development	6	0.148783	FOXE1, BCL11B, SIX4, GATA3, FADD, MAPK3
GO:0030225	macrophage differentiation	4	0.148784	IL15, CEBPE, MMP9, VEGFA
GO:0061418	regulation of transcription from RNA polymerase II promoter in response to hypoxia	8	0.150804	PSMA6, EGLN3, EGLN2, EPAS1, PSMB8, PSMB10, PSMB9, VEGFA
GO:0070830	bicellular tight junction assembly	7	0.151236	CLDN5, PARD6A, CLDN23, CLDN16, ECT2, CLDN1, MPP7
GO:0010498	proteasomal protein catabolic process	5	0.152265	PSMA6, NR1D1, PSMB8, PSMB10, PSMB9
GO:0008016	regulation of heart contraction	5	0.152265	DMPK, KCNIP2, S100A1, TNNT2, ADORA3
GO:0008015	blood circulation	5	0.152265	DLL4, STAT1, C3AR1, HOXB2, MEOX2
GO:0035924	cellular response to vascular endothelial growth factor stimulus	5	0.152265	DLL4, VCAM1, KDR, MT1G, VEGFA
GO:0048247	lymphocyte chemotaxis	5	0.152265	CCL24, SAA1, ADAM8, CCL26, CXCL16
GO:0007202	activation of phospholipase C activity	5	0.152265	NTRK2, EDNRA, P2RY6, BDNF, RASGRP4
GO:0070268	cornification	11	0.154313	SPRR3, CSTA, CYP26B1, KRT79, PKP2, KRT78, DSG1, KRT6C, DSC1, KRT40, KRT6A
GO:0033209	tumor necrosis factor-mediated signaling pathway	12	0.15534	EDAR, PSMA6, CD40, STAT1, TNFRSF18, TNFSF12, FAS, TNFRSF25, TNFRSF4, PSMB8, PSMB10, PSMB9
GO:0030317	flagellated sperm motility	9	0.155829	CATSPER1, DNAH1, CATSPER2, TTLL3, MST1, TTC21A, CCNYL1, QRICH2, GAS8
GO:0043154	negative regulation of cysteine-type endopeptidase activity involved in apoptotic process	8	0.158597	GPX1, LAMP3, MICAL1, IFI6, CRYAB, CD44, NAIP, VEGFA
GO:0008217	regulation of blood pressure	8	0.158597	EDNRA, ACE, GCH1, NOS3, ERAP1, AGTRAP, SGK1, RENBP
GO:0019882	antigen processing and presentation	6	0.158673	HLA-B, HLA-C, HLA-A, CTSS, PSMB8, RAB8B
GO:0007346	regulation of mitotic cell cycle	6	0.158673	CDK11A, NEK6, CKS2, CDK5RAP3, DLGAP5, CKS1B
GO:0051591	response to cAMP	6	0.158673	SREBF1, THBD, PER1, STAT1, PLAT, HMGCS2
GO:0006302	double-strand break repair	10	0.158857	H2AX, H4C8, DTX3L, EME2, H4-16, ESCO2, BRCA2, PARP9, KPNA2, H4C5
GO:0016266	O-glycan processing	7	0.15994	GALNT5, GCNT1, GCNT3, GCNT4, GXYLT2, MUC4, MUC21
GO:0002053	positive regulation of mesenchymal cell proliferation	4	0.163777	PRRX1, STAT1, KDR, VEGFA
GO:0035584	calcium-mediated signaling using intracellular calcium source	4	0.163777	SELP, GPR143, VCAM1, KDR
GO:0030031	cell projection assembly	4	0.163777	SCIN, RAC2, RHOH, QRICH2
GO:0048714	positive regulation of oligodendrocyte differentiation	4	0.163777	MDK, CXCR4, TLR2, ZNF365
GO:0034612	response to tumor necrosis factor	5	0.164134	GGT5, ENDOG, GCH1, CD14, CXCL16
GO:0042113	B cell activation	5	0.164134	BST2, CD40, BTK, LAX1, RASGRP1
GO:0007095	mitotic G2 DNA damage checkpoint	5	0.164134	BLM, MRNIP, CDK1, CLSPN, CDK5RAP3
GO:1904322	cellular response to forskolin	3	0.164833	AHR, EFNA5, CFTR
GO:0099509	regulation of presynaptic cytosolic calcium ion concentration	3	0.164833	CALB2, P2RY1, TSPOAP1
GO:0050927	positive regulation of positive chemotaxis	3	0.164833	KDR, F3, VEGFA
GO:0002003	angiotensin maturation	3	0.164833	CPA3, ACE, CTSG
GO:0090331	negative regulation of platelet aggregation	3	0.164833	SERPINE2, CD9, ALOX12
GO:0042136	neurotransmitter biosynthetic process	3	0.164833	ACHE, GAD1, SLC6A4
GO:0007077	mitotic nuclear envelope disassembly	3	0.164833	NEK6, CDK1, LPIN1
GO:0016045	detection of bacterium	3	0.164833	HLA-B, HLA-A, NAIP
GO:0006821	chloride transport	8	0.166569	ANO1, GABRP, TTYH3, FXYD3, WNK4, ANO9, BEST2, CFTR
GO:0002224	toll-like receptor signaling pathway	6	0.168823	UNC93B1, S100A1, CD14, CTSS, TLR3, TLR2
GO:0007157	heterophilic cell-cell adhesion via plasma membrane cell adhesion molecules	6	0.168823	SELP, CRB2, LGALS7B, VCAM1, CXADR, CADM1
GO:0007612	learning	7	0.168856	SLC8A3, CLDN5, NTRK2, ATP8A1, SYT11, DLG4, TLR2
GO:0006836	neurotransmitter transport	7	0.168856	SLC6A8, STXBP1, LIN7C, PPFIA4, TSPOAP1, SLC18A2, SLC6A4
GO:0032755	positive regulation of interleukin-6 production	10	0.172455	IFIH1, IL33, IL1RL2, TYROBP, DDX58, CYBA, LILRB2, AGER, TLR3, TLR2
GO:0000278	mitotic cell cycle	13	0.172513	NUP214, PLK3, CDK11A, PKMYT1, SKA1, TUBB2B, EDNRA, TUBA1A, TUBB2A, CLTCL1, MYB, PBK, MYBL2
GO:0061337	cardiac conduction	5	0.176322	KCNH2, KCNIP2, KCND3, CACNA2D2, KCNJ2
GO:0017157	regulation of exocytosis	5	0.176322	LGI3, SEPTIN5, HAP1, RAB8B, RAPGEF4
GO:0003091	renal water homeostasis	5	0.176322	TFAP2B, ADCY9, ADCY4, CYP4F12, AQP3
GO:0050727	regulation of inflammatory response	9	0.177935	PSMA6, IL1RL2, STING1, SETD6, NLRP1, PIK3AP1, AGER, MGLL, PTGES
GO:0032727	positive regulation of interferon-alpha production	4	0.179193	IFIH1, DDX58, STAT1, TLR3
GO:0044772	mitotic cell cycle phase transition	4	0.179193	CCNA2, CDK1, CKS2, CKS1B
GO:0046835	carbohydrate phosphorylation	4	0.179193	HK3, NAGK, PFKFB3, POMK
GO:0042098	T cell proliferation	4	0.179193	TNFRSF4, RASGRP1, PSMB10, PIK3CG
GO:0006919	activation of cysteine-type endopeptidase activity involved in apoptotic process	9	0.185596	EGLN3, PDCD6, ATP2A3, FAS, FADD, MAPT, NLRP1, F3, ROBO1
GO:1902600	hydrogen ion transmembrane transport	11	0.186468	SLC9A3, SLC15A1, RNASEK, SLC2A10, NNT, UCP2, NDUFA4L2, NOX5, TCIRG1, SLC15A3, ATP6V1C2
GO:0000045	autophagosome assembly	7	0.187286	RAB43, MAP1LC3A, STING1, ATG16L2, ATG9B, RAB23, TCIRG1
GO:0033762	response to glucagon	3	0.187295	CCNA2, SREBF1, HMGCS2
GO:0043568	positive regulation of insulin-like growth factor receptor signaling pathway	3	0.187295	AR, CDH3, IGFBP3
GO:0034138	toll-like receptor 3 signaling pathway	3	0.187295	UNC93B1, FADD, TLR3
GO:1900272	negative regulation of long-term synaptic potentiation	3	0.187295	EPHA4, TYROBP, AGER
GO:0002675	positive regulation of acute inflammatory response	3	0.187295	ADAM8, OSMR, PIK3CG
GO:0045579	positive regulation of B cell differentiation	3	0.187295	MMP14, BTK, ATP11C
GO:0035457	cellular response to interferon-alpha	3	0.187295	GATA3, IFIT3, IFIT2
GO:0010038	response to metal ion	3	0.187295	MT2A, MT1X, HMGCS2
GO:0060100	positive regulation of phagocytosis, engulfment	3	0.187295	RAB31, STAP1, GATA2
GO:0003215	cardiac right ventricle morphogenesis	3	0.187295	SEMA3C, GATA3, SOX4
GO:0010863	positive regulation of phospholipase C activity	3	0.187295	PDGFRB, KIT, FGFR1
GO:0097320	plasma membrane tubulation	3	0.187295	EHD2, CAVIN2, SNX9
GO:0034614	cellular response to reactive oxygen species	5	0.188804	NCF1, BTK, MAPT, MMP9, MAPK3
GO:0042311	vasodilation	5	0.188804	GPX1, GCH1, NOS3, GJA5, PLA2G6
GO:0045669	positive regulation of osteoblast differentiation	8	0.1915	SCUBE2, SMAD1, CEBPD, CTNNBIP1, TENT5A, BMPR1B, SMAD5, RUNX2
GO:0098869	cellular oxidant detoxification	8	0.1915	GSTM2, GPX1, NXN, NNT, GPX3, SESN2, LTC4S, PTGES
GO:0032147	activation of protein kinase activity	8	0.1915	RGCC, STRADA, STRADB, SPDYA, CLSPN, GPRC5D, ECT2, VEGFA
GO:0006974	cellular response to DNA damage stimulus	21	0.191953	H2AX, TOP2A, PLK3, BLM, EGLN3, ARMT1, RIF1, DTX3L, CGAS, SIRT7, MAPK15, NPAS2, RAD51AP1, MRNIP, ZC3H12A, PCLAF, SPDYA, NABP1, NUPR2, SGK1, MAPK3
GO:0007411	axon guidance	19	0.194193	SEMA6B, EPHA4, SPTBN5, ROBO4, NRP2, SEMA3C, BDNF, CXCR4, GATA3, SEMA4G, EFNA5, RAP1GAP, ROBO1, BOC, NRTN, CNTN4, LGR6, EPHB1, MAPK3
GO:0070509	calcium ion import	4	0.194983	TRPC4, ORAI1, SLC30A1, CACNA1F
GO:0060135	maternal process involved in female pregnancy	4	0.194983	RGS2, DSG1, PLA2G6, APOL2
GO:0016125	sterol metabolic process	4	0.194983	CYP26B1, CYP11A1, CYP7B1, LIPA
GO:0035556	intracellular signal transduction	33	0.195626	TFRC, CCDC68, ADCY4, WNK4, NRBP2, SOCS1, SH3BP5, ECT2, MAPK3, WSB1, RASA4B, DMPK, S100A1, MOK, HUNK, NRG2, PASK, MAPK15, LAX1, CD200R1, TYROBP, MELK, ADCY9, STK17B, KIT, PPP1R1B, BTK, ARHGEF4, CLNK, LCP2, CSPG4, MYZAP, SGK1
GO:0007200	phospholipase C-activating G-protein coupled receptor signaling pathway	7	0.196782	ANO1, HRH1, P2RY6, P2RY11, GALR2, P2RY1, C3AR1
GO:0034765	regulation of ion transmembrane transport	12	0.19845	CATSPER1, KCNH2, TMEM37, KCNJ5, CATSPER2, KCND3, KCNC3, KCNA2, CACNA2D2, SCN7A, CACNA1F, KCNJ2
GO:0008284	positive regulation of cell proliferation	39	0.199073	VIPR1, ADM, CRIP2, TCIRG1, HAPLN3, NTN1, DPP4, PLAC8, PDF, GRK5, PDGFD, S100A13, KDR, GCNT2, HSF4, RAC2, DMD, ITGAV, SOX4, KRT6A, PDGFRB, SERPINB3, TFAP2B, NTRK2, EPHA4, EDN2, IL11RA, IL15, DHPS, OSMR, MAPK15, RUNX2, VEGFA, CLDN5, AR, KITLG, KIT, SPDYA, FGFR1
GO:0016579	protein deubiquitination	21	0.201061	USP13, IL33, SMAD1, INO80E, DDX58, TAF10, GATA3, UCHL3, PSMB8, PSMB10, PSMB9, IFIH1, CCNA2, AR, PSMA6, KAT2A, ZC3H12A, CDK1, USP50, CLSPN, CFTR
GO:0007259	JAK-STAT cascade	5	0.201558	GHR, SOCS1, STAT1, CSF2RB, NMI
GO:0051225	spindle assembly	5	0.201558	GOLGA8B, HAUS7, NEK6, STARD9, GOLGA8A
GO:0045597	positive regulation of cell differentiation	5	0.201558	GHR, AR, HSF4, BMPR1B, FGFR1
GO:0035774	positive regulation of insulin secretion involved in cellular response to glucose stimulus	5	0.201558	ANO1, PLA2G6, CFTR, C2CD2L, BAIAP3
GO:0007399	nervous system development	29	0.201625	ACHE, GMFB, EFNA5, ROBO1, ACVR1C, MDK, BOC, ZC3H12A, ENC1, SMN2, ST8SIA4, BPNT1, NRTN, ECT2, SEMA6B, NTRK2, BDNF, SSPOP, NAV1, NRG2, MERTK, VEGFA, ZEB2, DLG4, NRG4, CNTN4, IGSF9B, NAIP, NGEF
GO:0007596	blood coagulation	16	0.204801	NFE2, FCER1G, SERPINE2, PLAUR, PLAT, GATA3, GATA2, GP6, TFPI, F3, GATA1, THBD, EHD2, MMRN1, MICAL1, H3C6
GO:0006334	nucleosome assembly	11	0.207095	H2AX, H2BC9, H4C8, H2BC7, H2BC6, H4-16, NAP1L2, H3C6, ASF1B, H1-2, H4C5
GO:0007264	small GTPase mediated signal transduction	11	0.207095	ARHGAP33, DOCK3, RGS19, RASGEF1B, RAC2, RHOH, RHOF, RASGRP1, RAPGEF3, RASGRP4, RAPGEF4
GO:0050892	intestinal absorption	3	0.21014	SCARB1, VDR, GCNT3
GO:1900271	regulation of long-term synaptic potentiation	3	0.21014	CALB2, LILRB2, AGER
GO:0035108	limb morphogenesis	3	0.21014	BAK1, BMPR1B, PCSK5
GO:0055119	relaxation of cardiac muscle	3	0.21014	GSTM2, RGS2, KCNJ2
GO:0030195	negative regulation of blood coagulation	3	0.21014	THBD, SERPINE2, TFPI
GO:0060322	head development	3	0.21014	MMP14, EDNRA, IL11RA
GO:0046488	phosphatidylinositol metabolic process	3	0.21014	PDGFRB, GALR2, PLA2G3
GO:0014075	response to amine	3	0.21014	ADAMTS13, CDK1, HNMT
GO:0032233	positive regulation of actin filament bundle assembly	3	0.21014	SYNPO2L, SYNPO, PFN2
GO:0032736	positive regulation of interleukin-13 production	3	0.21014	IL33, IL18, GATA3
GO:0036152	phosphatidylethanolamine acyl-chain remodeling	4	0.211095	PLA2G4B, PLA2G3, PLA2G6, PLAAT4
GO:0051000	positive regulation of nitric-oxide synthase activity	4	0.211095	DHFR, SCARB1, GCH1, S100A1
GO:0071353	cellular response to interleukin-4	4	0.211095	ADAMTS13, NFIL3, MRC1, GATA3
GO:0045663	positive regulation of myoblast differentiation	4	0.211095	BTG1, IGFBP3, BOC, LRRC8A
GO:0030101	natural killer cell activation	4	0.211095	FCGR3A, IL18, RASGRP1, IL18R1
GO:0045954	positive regulation of natural killer cell mediated cytotoxicity	4	0.211095	CADM1, IL12A, CD226, RASGRP1
GO:0010608	posttranscriptional regulation of gene expression	4	0.211095	PER1, ACE, GCNT2, PARP9
GO:0006811	ion transport	12	0.211653	SLC8A3, SLC9A3, GABRP, SLC15A1, SLC24A3, FXYD3, SLCO4A1, WNK4, LHFPL5, LRRC8D, LRRC8A, SLC15A3
GO:0042572	retinol metabolic process	6	0.211739	CYP2D6, RDH10, AKR1B15, RDH5, RDH13, PLB1
GO:0001975	response to amphetamine	5	0.214558	RGS17, EDNRA, RGS2, PPP1R1B, SLC18A2
GO:0010719	negative regulation of epithelial to mesenchymal transition	5	0.214558	FOXA1, SPRED3, EPHA4, GATA3, IL17RD
GO:0048286	lung alveolus development	5	0.214558	EDN2, ACE, MAN2A1, KDR, ABCA12
GO:0048010	vascular endothelial growth factor receptor signaling pathway	7	0.21629	NRP2, NCF1, NCF2, KDR, ITGAV, CYBA, VEGFA
GO:0006909	phagocytosis	7	0.21629	P2RY6, NCF2, CEBPE, CD14, GATA2, MERTK, SYT7
GO:0032956	regulation of actin cytoskeleton organization	8	0.217819	PDGFRB, BST2, RAC2, RHOH, FZD10, RHOF, IQGAP2, EFNA5
GO:0001822	kidney development	11	0.221352	TFAP2B, CYP26B1, ACE, CA2, GATA3, FADD, HMGCS2, PCSK5, CC2D2A, ASS1, VEGFA
GO:0050900	leukocyte migration	16	0.221535	CD84, ITGAM, SLC16A1, CXADR, FCER1G, GP6, MERTK, MMP9, JCHAIN, SELP, THBD, ITGA7, ITGAV, SLC16A8, IGHA2, CD44
GO:0008360	regulation of cell shape	13	0.221608	CCL24, RHOH, RHOF, VEGFA, CDC42EP5, EPB41L3, P2RY1, KIT, S100A13, KDR, RAC2, ITGA7, ALDOA
GO:0006336	DNA replication-independent nucleosome assembly	4	0.227483	H4C8, H4-16, ASF1B, H4C5
GO:0032200	telomere organization	4	0.227483	H4C8, H4-16, H3C6, H4C5
GO:0003148	outflow tract septum morphogenesis	4	0.227483	NRP2, SEMA3C, RARB, ROBO1
GO:0071479	cellular response to ionizing radiation	5	0.227779	RAD51AP1, BLM, IFI16, BRCA2, ECT2
GO:0045595	regulation of cell differentiation	5	0.227779	TFAP2B, CEBPD, TBX19, RUNX2, FGFR1
GO:0097009	energy homeostasis	5	0.227779	EDN2, IRX3, BMP8A, PASK, PPARGC1A
GO:1904645	response to beta-amyloid	3	0.233238	AGER, MMP9, DNM1
GO:0021675	nerve development	3	0.233238	NRP2, BDNF, NRTN
GO:0010838	positive regulation of keratinocyte proliferation	3	0.233238	CRNN, CDH3, MDK
GO:0006646	phosphatidylethanolamine biosynthetic process	3	0.233238	ETNK2, LPIN1, LPIN3
GO:0006790	sulfur compound metabolic process	3	0.233238	CHST9, CHST7, CHST2
GO:0006937	regulation of muscle contraction	3	0.233238	TNNT1, TNNT2, TNNI2
GO:0032725	positive regulation of granulocyte macrophage colony-stimulating factor production	3	0.233238	DDX58, IL18, RASGRP1
GO:0019233	sensory perception of pain	6	0.234388	ACE, P2RY1, KCNA2, POMK, PTGES, MAPK3
GO:0060348	bone development	6	0.234388	TTC9, SMAD1, SH3PXD2B, CHAD, SMAD5, MAP2K6
GO:0000086	G2/M transition of mitotic cell cycle	12	0.239107	CCNA2, NEDD1, PLK3, TUBA1A, MELK, HAUS7, CDK1, CEP72, FBXL15, CSNK1E, PKMYT1, CDK14
GO:0006887	exocytosis	10	0.239604	CADPS2, LGI3, TNFAIP2, HAP1, LIN7C, SYT8, SYT7, SYT17, NKD2, BAIAP3
GO:0007566	embryo implantation	5	0.241199	TRO, MST1, SPP1, PCSK5, MMP9
GO:0009409	response to cold	5	0.241199	PLAC8, UCP2, ADM, HSPA2, PPARGC1A
GO:0006493	protein O-linked glycosylation	5	0.241199	POMK, GCNT3, ST8SIA6, GCNT4, LARGE2
GO:0010629	negative regulation of gene expression	24	0.243765	ACE, SLC24A3, SLC2A10, PLAG1, VDR, PLA2G3, CNPY2, GATA2, PARP14, PARP9, ROBO1, AFF2, VEGFA, DLL4, CLDN5, CREB3L1, ZC3H12A, KDR, CDK1, ZNF503, EMILIN1, BAK1, MAPT, CRYAB
GO:0003009	skeletal muscle contraction	4	0.244099	TNNT1, TNNT3, TNNI1, TNNI2
GO:0032967	positive regulation of collagen biosynthetic process	4	0.244099	PDGFRB, RGCC, CREB3L1, MYB
GO:0007288	sperm axoneme assembly	4	0.244099	DNAH1, SPEF2, PLA2G3, TPGS1
GO:0048873	homeostasis of number of cells within a tissue	4	0.244099	NOS3, GATA2, LIPA, GATA1
GO:0032781	positive regulation of ATPase activity	4	0.244099	TNNT2, AHSA2P, HSPA2, PFN2
GO:0001503	ossification	8	0.245339	TWSG1, ECM1, PAM16, SPP1, BMP8A, TCIRG1, MMP9, RUNX2
GO:0007519	skeletal muscle tissue development	6	0.245959	SIX4, ITGA7, DMD, MYOZ1, MEOX2, VAMP5
GO:0051496	positive regulation of stress fiber assembly	6	0.245959	RGCC, ARHGEF15, SYNPO2L, GPR65, RAPGEF3, PFN2
GO:0043547	positive regulation of GTPase activity	23	0.250203	RTN4R, RGS18, CCL24, RGS17, CD40, RASA4B, FZD10, ARHGAP27, RASGRP1, ARHGAP25, RASGRP4, RAP1GAP, ARHGAP33, AGAP9, RGS2, ALS2CL, RASGEF1B, SGSM3, SNX9, ECT2, RAPGEF3, CCL26, RAPGEF4
GO:0007166	cell surface receptor signaling pathway	23	0.250203	RTN4R, VIPR1, EDN2, LILRB2, TRPV1, MERTK, AGER, IL27RA, ADGRF2, ADGRG3, ADGRE1, ADGRE2, FCGR3A, GALR2, IL2RA, P2RY1, ADGRB1, TNFRSF25, CD14, FADD, MS4A2, CD101, MAPK3
GO:0043087	regulation of GTPase activity	8	0.254746	NTRK2, EPHA4, RASA4B, ARHGAP27, IQGAP2, EFNA5, RAP1GAP, NGEF
GO:0007076	mitotic chromosome condensation	5	0.254792	H4C8, H4-16, CDK1, SMC2, H4C5
GO:0043652	engulfment of apoptotic cell	3	0.25647	ADGRB1, RAC2, RHOH
GO:0071425	hematopoietic stem cell proliferation	3	0.25647	WNT2B, MECOM, YJEFN3
GO:0071639	positive regulation of monocyte chemotactic protein-1 production	3	0.25647	CD84, OAS3, AGER
GO:0045589	regulation of regulatory T cell differentiation	3	0.25647	KAT2A, TNFRSF18, IL2RA
GO:0045910	negative regulation of DNA recombination	3	0.25647	BLM, RTEL1, H1-2
GO:0030278	regulation of ossification	3	0.25647	TENT5A, RUNX2, MAPK3
GO:0006111	regulation of gluconeogenesis	3	0.25647	ZNF692, SESN2, SIRT7
GO:0038084	vascular endothelial growth factor signaling pathway	3	0.25647	NRP2, KDR, VEGFA
GO:0007186	G-protein coupled receptor signaling pathway	78	0.257586	VIPR1, PTGDR2, GPR65, PDE3B, ADM, FZD10, PIK3CG, CXCL16, ADGRE1, AKAP12, ADGRE2, RGS2, EDNRA, ADORA3, CCRL2, C3AR1, RAC2, TAS2R5, CCR3, PDGFRB, GPR39, ENTPD2, EDN2, GPR34, GPR78, ADGRF2, GPR162, OBSCN, ADCY9, LTB4R2, ADGRB1, GPR160, BTK, ARHGEF4, GPRC5D, NGEF, XPR1, RAPGEF4, ARHGEF6, RGS18, RGS17, RGS19, DAPL1, RGS13, GPR87, PTGER2, ADCY4, CXCR4, ADGRG3, GRK3, P2RY6, HRH1, GPR153, GRK5, HRH2, GAL…
GO:0042060	wound healing	9	0.260158	PDGFRB, SPRR3, SCARB1, CDH3, LOX, NOTCH4, EVPLL, MYOZ1, KRT6A
GO:0001835	blastocyst hatching	4	0.260898	ST8SIA6, C6ORF141, SLC25A34, ASF1B
GO:0045664	regulation of neuron differentiation	4	0.260898	BCL11B, BDNF, NREP, CDK5RAP3
GO:0010332	response to gamma radiation	4	0.260898	GPX1, GATA3, BAK1, BRCA2
GO:1902430	negative regulation of beta-amyloid formation	4	0.260898	NTRK2, SPON1, HAP1, CLU
GO:0031214	biomineral tissue development	4	0.260898	SRGN, ECM1, SPP1, FAM20A
GO:0034080	CENP-A containing nucleosome assembly	5	0.268536	H4C8, H4-16, CENPN, KNL1, H4C5
GO:0030574	collagen catabolic process	5	0.268536	MMP14, MMP28, CTSD, MMP9, CTSS
GO:0032735	positive regulation of interleukin-12 production	5	0.268536	CD40, MDK, AGER, TLR3, TLR2
GO:0071345	cellular response to cytokine stimulus	6	0.269518	CRNN, IL1RL2, STAT1, CXCR4, TCIRG1, IL18R1
GO:0000902	cell morphogenesis	8	0.273865	VDR, STRADB, ADAM8, ECT2, LIPA, CLU, PSMB10, CAP2
GO:0019722	calcium-mediated signaling	8	0.273865	EDN2, P2RY11, PTGDR2, PLA2G4B, CCRL2, BTK, CXCR4, CCR3
GO:0036151	phosphatidylcholine acyl-chain remodeling	4	0.277838	PLA2G4B, PLA2G3, PLA2G6, PLB1
GO:0007498	mesoderm development	4	0.277838	IRX3, BTK, IKZF1, VEGFA
GO:0046676	negative regulation of insulin secretion	4	0.277838	SREBF1, ACVR1C, BMP8A, CCN3
GO:0002063	chondrocyte development	3	0.279736	ECM1, BMPR1B, RUNX2
GO:0002407	dendritic cell chemotaxis	3	0.279736	GPR183, CXCR4, PIK3CG
GO:0035641	locomotory exploration behavior	3	0.279736	DPP4, DLG4, GAD1
GO:1990403	embryonic brain development	3	0.279736	TUBB2B, CDK20, CC2D2A
GO:0030502	negative regulation of bone mineralization	3	0.279736	SRGN, ECM1, GATA1
GO:0086005	ventricular cardiac muscle cell action potential	3	0.279736	KCNH2, KCNE3, PKP2
GO:0046688	response to copper ion	3	0.279736	TFRC, CDK1, S100A13
GO:0047496	vesicle transport along microtubule	3	0.279736	BICDL2, HAP1, RASGRP1
GO:0061036	positive regulation of cartilage development	3	0.279736	SMAD1, MDK, BMPR1B
GO:0042119	neutrophil activation	3	0.279736	IL15, IL18, CTSG
GO:1903428	positive regulation of reactive oxygen species biosynthetic process	3	0.279736	ADGRB1, CYBA, SLC5A3
GO:0048245	eosinophil chemotaxis	3	0.279736	CCL24, HRH1, CCL26
GO:2001034	positive regulation of double-strand break repair via nonhomologous end joining	3	0.279736	DTX3L, RIF1, PARP9
GO:0048593	camera-type eye morphogenesis	3	0.279736	COL8A2, EPHB1, VEGFA
GO:0007098	centrosome cycle	5	0.282406	SLC16A1, PARD6A, HAUS7, CDK1, PCLAF
GO:0043086	negative regulation of catalytic activity	10	0.288739	SERPINB3, SOCS1, GMFB, GMFG, PHACTR2, SSPOP, RHOH, MYOZ1, PARP9, IQGAP2
GO:0071277	cellular response to calcium ion	8	0.293339	ENDOG, RASA4B, SYT11, CAPN3, ECT2, SYT8, SYT7, SYT17
GO:0071347	cellular response to interleukin-1	8	0.293339	AKAP12, CCL24, CD40, ZC3H12A, NR1D1, GBP2, TFPI, CCL26
GO:0016239	positive regulation of macroautophagy	4	0.294877	STING1, BNIP3, SESN2, KDR
GO:0051602	response to electrical stimulus	4	0.294877	AKAP12, EEF1A2, S100A13, CD14
GO:0071480	cellular response to gamma radiation	4	0.294877	H2AX, CYBA, RPL26, CRYAB
GO:0098655	cation transmembrane transport	5	0.296381	ANO1, ATP8A1, TMEM63C, ATP13A5, TRPM6
GO:0070527	platelet aggregation	5	0.296381	STXBP1, ITGA2B, PEAR1, GATA1, PIK3CG
GO:0001541	ovarian follicle development	5	0.296381	MMP14, KITLG, KIT, KDR, VEGFA
GO:0045494	photoreceptor cell maintenance	5	0.296381	CRB2, TUB, USH1G, CDHR1, PROM1
GO:0032689	negative regulation of interferon-gamma production	5	0.296381	IL33, LGALS7B, IL1RL1, ZC3H12A, GATA3
GO:0006260	DNA replication	12	0.297533	RECQL4, FAM111B, BLM, RTEL1, RFC3, RRM2, CHTF8, EXO1, CDK1, PCLAF, CLSPN, LPIN1
GO:0006813	potassium ion transport	7	0.299732	KCNJ5, KCNIP2, FXYD3, KCND3, GJA5, KCNA2, KCNJ2
GO:0042493	response to drug	21	0.301809	FZD1, SREBF1, TFAP2B, SEMA3C, STAT1, GAD1, GGH, CYBA, GATA3, ENO3, ASS1, NPAS2, SLC6A4, CDH3, LOX, NPC1L1, CDK1, BAK1, PPARGC1A, B2M, MAP2K6
GO:0045653	negative regulation of megakaryocyte differentiation	3	0.302943	H4C8, H4-16, H4C5
GO:0043951	negative regulation of cAMP-mediated signaling	3	0.302943	RGS2, PDE2A, PDE3B
GO:0071318	cellular response to ATP	3	0.302943	P2RY11, P2RY1, TRPV1
GO:0021954	central nervous system neuron development	3	0.302943	NTRK2, MAPT, GATA2
GO:0045722	positive regulation of gluconeogenesis	3	0.302943	KAT2A, GPT, PPARGC1A
GO:0006103	2-oxoglutarate metabolic process	3	0.302943	AADAT, ADHFE1, D2HGDH
GO:0010569	regulation of double-strand break repair via homologous recombination	3	0.302943	RAD51AP1, RTEL1, ZNF365
GO:0038083	peptidyl-tyrosine autophosphorylation	3	0.302943	KDR, AATK, MAPK3
GO:0048545	response to steroid hormone	3	0.302943	LOX, CA2, SPP1
GO:0007221	positive regulation of transcription of Notch receptor target	3	0.302943	STAT1, NOTCH4, DLGAP5
GO:0071466	cellular response to xenobiotic stimulus	6	0.305682	KCNH2, TFRC, CXCR4, CD69, APOBEC3A, TLR3
GO:0022900	electron transport chain	6	0.305682	NDUFA13, NCF1, NCF2, GLDC, NDUFA4L2, CYBA
GO:0001701	in utero embryonic development	16	0.306368	ENDOG, NXN, NOS3, HEG1, SLC30A1, GATA3, GATA1, VEGFA, AR, EDNRA, KAT2A, ADCY9, ETNK2, MAN2A1, RDH10, B9D1
GO:0030036	actin cytoskeleton organization	14	0.309892	SPTBN5, KLHL17, SHROOM4, TYROBP, DIAPH3, ABLIM3, DAAM2, ITPKA, TRIP10, RAC2, PHACTR2, DMD, AMOTL1, PFN2
GO:0001755	neural crest cell migration	5	0.310438	SEMA6B, KITLG, SEMA3C, NRTN, SEMA4G
GO:0060765	regulation of androgen receptor signaling pathway	5	0.310438	H4C8, AR, H4-16, H3C6, H4C5
GO:0007059	chromosome segregation	7	0.310603	TOP2A, BEX4, CDCA2, NEK6, CENPN, SKA1, DLGAP5
GO:0030316	osteoclast differentiation	4	0.311977	TYROBP, TFRC, GPR183, TCIRG1
GO:2000310	regulation of NMDA receptor activity	4	0.311977	LRRC7, DLG4, MAPK8IP2, PPARGC1A
GO:0048008	platelet-derived growth factor receptor signaling pathway	4	0.311977	PDGFRB, PDGFD, CSPG4, PLAT
GO:0048701	embryonic cranial skeleton morphogenesis	4	0.311977	MMP14, PRRX1, SIX4, RUNX2
GO:1990000	amyloid fibril formation	8	0.313108	H4C8, SAA1, H4-16, UBE2L6, MAPT, B2M, H3C6, H4C5
GO:0007613	memory	8	0.313108	SLC8A3, HRH1, BDNF, SYT11, PPP1R1B, MAPT, PLA2G6, SLC6A4
GO:0030334	regulation of cell migration	9	0.323373	ADGRG3, BEX4, ROBO4, SERPINE2, DDX58, MGAT3, AMOTL1, SGK1, NTN1
GO:0008202	steroid metabolic process	5	0.324556	SULT2B1, CYP2C9, CYP2D6, RDH5, CYP2C19
GO:0009968	negative regulation of signal transduction	5	0.324556	RGS18, RGS17, RGS19, IGFBP3, RGS20
GO:0033044	regulation of chromosome organization	3	0.326011	CENPV, INO80E, MAPT
GO:0050427	3'-phosphoadenosine 5'-phosphosulfate metabolic process	3	0.326011	SULT1A1, SULT2B1, BPNT1
GO:0043277	apoptotic cell clearance	3	0.326011	TYROBP, ADGRB1, ITGAV
GO:0001516	prostaglandin biosynthetic process	3	0.326011	HPGDS, EDN2, PTGES
GO:0043403	skeletal muscle tissue regeneration	3	0.326011	GPX1, DMD, ENO3
GO:0050921	positive regulation of chemotaxis	3	0.326011	PDGFRB, CXCR4, CCL26
GO:0001935	endothelial cell proliferation	3	0.326011	SCARB1, MMP14, NOX5
GO:0008610	lipid biosynthetic process	3	0.326011	SREBF1, ACSL5, ACSL4
GO:0002028	regulation of sodium ion transport	3	0.326011	PER1, DMPK, NOS3
GO:0035338	long-chain fatty-acyl-CoA biosynthetic process	3	0.326011	ELOVL5, ACSL5, ACSL4
GO:0045618	positive regulation of keratinocyte differentiation	3	0.326011	VDR, ZBED2, PLAAT4
GO:0003161	cardiac conduction system development	3	0.326011	SMAD1, GJA5, SMAD5
GO:0045824	negative regulation of innate immune response	3	0.326011	IFI16, TRAFD1, NMI
GO:0030050	vesicle transport along actin filament	3	0.326011	MYO1B, MYO7A, MYO1H
GO:0010759	positive regulation of macrophage chemotaxis	3	0.326011	MDK, C3AR1, MAPK3
GO:0031290	retinal ganglion cell axon guidance	3	0.326011	BMPR1B, EFNA5, EPHB1
GO:0090190	positive regulation of branching involved in ureteric bud morphogenesis	3	0.326011	WNT2B, SIX4, VEGFA
GO:0042026	protein refolding	3	0.326011	HSPA6, HSPA2, B2M
GO:0061178	regulation of insulin secretion involved in cellular response to glucose stimulus	3	0.326011	NR1D1, ABCA12, EFNA5
GO:0032332	positive regulation of chondrocyte differentiation	3	0.326011	ZNF219, BMPR1B, RUNX2
GO:0042462	eye photoreceptor cell development	3	0.326011	RDH13, MYO7A, VEGFA
GO:0042574	retinal metabolic process	3	0.326011	RDH10, BCO2, RDH13
GO:0097202	activation of cysteine-type endopeptidase activity	3	0.326011	IFI16, BAK1, FADD
GO:0045648	positive regulation of erythrocyte differentiation	4	0.329101	STAT1, GATA2, GATA1, RHEX
GO:0003281	ventricular septum development	4	0.329101	HEG1, GJA5, PDE2A, GATA3
GO:0007267	cell-cell signaling	17	0.329324	FZD1, CCL24, IL15, GUCA1B, IL18, LILRB2, MERTK, PCSK5, CXCL14, GATA1, NUDT3, AR, GJA5, GRAP2, MAPT, SIGLEC6, CCL26
GO:0001570	vasculogenesis	6	0.330173	NTRK2, HEG1, KDR, ADM, ITGAV, VEGFA
GO:0030509	BMP signaling pathway	7	0.332527	SMAD1, TWSG1, BMP8A, BMPR1B, SMAD5, RUNX2, MAPK3
GO:0007584	response to nutrient	7	0.332527	VCAM1, TFRC, STAT1, ACSL4, HMGCS2, ASS1, SLC6A4
GO:0032868	response to insulin	7	0.332527	ACVR1C, VPS13C, SESN2, GCNT1, GGH, ADM, TLR2
GO:0010718	positive regulation of epithelial to mesenchymal transition	5	0.338714	CRB2, SERPINB3, RGCC, MDK, GCNT2
GO:0045944	positive regulation of transcription from RNA polymerase II promoter	78	0.341382	FOXA1, TOP2A, CD40, ZNF493, HNF4G, AHR, MEOX2, LITAF, MECOM, SIX4, CREB3L1, ZC3H12A, MYB, MYBL2, PITX2, ZNF841, SOX4, CDK5RAP3, SREBF1, DDX58, PTOV1, IL18, SIRT7, RUNX2, ARMCX3, AR, KAT2A, ZEB2, RARB, HOXB2, NCOA7, SKAP1, TLR3, TLR2, SMARCD3, CEBPD, CEBPE, UHRF1, PLAG1, EPAS1, GATA3, GATA2, GATA1, NPAS2, HELZ2, PLAC8, IFI16, ABLIM3, GALR2, PLAGL1, PCBP1, P2RY1, HSF4, HOXC4, FADD, PPARGC1A, ZNF345…
GO:0050804	modulation of synaptic transmission	6	0.34249	SRGN, AKAP12, TUBB2B, BDNF, EPHB1, DNM1
GO:0006310	DNA recombination	7	0.34356	RECQL4, BLM, RTEL1, INO80E, ENDOG, EXO1, EME2
GO:0043330	response to exogenous dsRNA	4	0.346214	RFTN2, DDX58, TLR3, MAPK3
GO:0030010	establishment of cell polarity	4	0.346214	CRB2, TCIRG1, EPHB1, MPP7
GO:0050901	leukocyte tethering or rolling	3	0.34887	SELP, VCAM1, GCNT1
GO:0045197	establishment or maintenance of epithelial cell apical/basal polarity	3	0.34887	CRB2, PARD6A, LRRC7
GO:0045862	positive regulation of proteolysis	3	0.34887	CAPN3, BAK1, FADD
GO:0010165	response to X-ray	3	0.34887	THBD, BLM, BRCA2
GO:0003351	epithelial cilium movement	3	0.34887	DNAH1, SPEF2, GAS8
GO:0030517	negative regulation of axon extension	3	0.34887	RTN4R, TRIM46, NTN1
GO:0060997	dendritic spine morphogenesis	3	0.34887	DLG4, EPHB1, ZNF365
GO:0006826	iron ion transport	3	0.34887	TFRC, FTH1, B2M
GO:0042474	middle ear morphogenesis	3	0.34887	EDNRA, PRRX1, INSIG1
GO:0051260	protein homooligomerization	10	0.348944	BLM, KCND3, PEG10, KCNC3, KCNA2, KCTD12, MAPT, NLRP1, ECT2, TMEM70
GO:0072659	protein localization to plasma membrane	12	0.35143	SLC9A3R2, EHD2, FYB1, STXBP1, EPB41L3, P2RY1, PKP2, ABCA12, EFR3B, SKAP1, NKD2, RAB8B
GO:0007254	JNK cascade	6	0.354839	CDC42EP5, STRADB, UBE2V1, MAPK8IP2, TLR3, ARHGEF6
GO:0032757	positive regulation of interleukin-8 production	6	0.354839	DDX58, CD14, FADD, F3, TLR3, TLR2
GO:0042981	regulation of apoptotic process	18	0.357122	STAT1, IGFBP3, FBXO10, CLU, TP53AIP1, TP53I3, LOX, PEA15, TNFAIP8L1, FAS, TNFRSF25, FADD, NLRP1, SGK1, BCL2L14, RBM10, NAIP, BCL2L15
GO:1901381	positive regulation of potassium ion transmembrane transport	4	0.363284	KCNH2, KCNJ5, GABBR1, KCNJ2
GO:0033077	T cell differentiation in thymus	4	0.363284	TESPA1, BCL11B, FADD, B2M
GO:0070507	regulation of microtubule cytoskeleton organization	4	0.363284	ATAT1, MAPT, EFNA5, PHLDB2
GO:0030032	lamellipodium assembly	4	0.363284	ABLIM3, KIT, ARHGEF4, ARHGEF6
GO:0048678	response to axon injury	4	0.363284	TYROBP, MORN4, BNIP3, CDK1
GO:0097711	ciliary basal body docking	8	0.363422	NEDD1, TUBA1A, HAUS7, CDK1, CEP72, B9D1, CSNK1E, CC2D2A
GO:0007005	mitochondrion organization	8	0.363422	ARMCX3, EDNRA, CXADR, EPAS1, MAN2A1, NOS3, VPS13C, PPARGC1A
GO:0000723	telomere maintenance	5	0.367069	RECQL4, BLM, RTEL1, RIF1, ZNF365
GO:0022008	neurogenesis	5	0.367069	RARB, CXCR4, NAV1, HAP1, EPHB1
GO:0042752	regulation of circadian rhythm	6	0.367204	TOP2A, PER1, CDK1, NR1D1, CSNK1E, PPARGC1A
GO:0001659	temperature homeostasis	3	0.37146	EDN2, GPX1, PPARGC1A
GO:0043651	linoleic acid metabolic process	3	0.37146	GSTM2, ELOVL5, ALOX12
GO:0002042	cell migration involved in sprouting angiogenesis	3	0.37146	KDR, ROBO1, VEGFA
GO:0035066	positive regulation of histone acetylation	3	0.37146	KAT2A, PPARGC1A, MAPK3
GO:0045055	regulated exocytosis	3	0.37146	RAB31, SYNGR3, ABCA12
GO:0035082	axoneme assembly	3	0.37146	TTLL3, CC2D2A, GAS8
GO:1901214	regulation of neuron death	3	0.37146	SNCG, CLU, EPHB1
GO:0072657	protein localization to membrane	3	0.37146	SH3PXD2B, CAPN3, AGER
GO:0006414	translational elongation	3	0.37146	EEF1A1P5, EEF1A2, GTPBP2
GO:0090201	negative regulation of release of cytochrome c from mitochondria	3	0.37146	GPX1, PAM16, CLU
GO:0048011	neurotrophin TRK receptor signaling pathway	3	0.37146	NTRK2, BDNF, HAP1
GO:0006693	prostaglandin metabolic process	3	0.37146	HPGDS, CYP2S1, PTGES
GO:0050731	positive regulation of peptidyl-tyrosine phosphorylation	8	0.373579	GHR, KITLG, IL15, CSPG4, EFNA5, GATA1, CD44, VEGFA
GO:0016310	phosphorylation	10	0.375311	SGMS1, TPK1, ETNK2, RFK, CKMT1A, PIP5KL1, TK1, PGM2L1, PIK3CG, MAPK3
GO:0006897	endocytosis	15	0.376248	CFI, TMPRSS4, CSNK1E, AGER, PIK3CG, MTMR6, DNM1, GHR, RABGEF1, EHD2, TRIP10, SNX9, RAB17, CLEC4F, LRP12
GO:0071333	cellular response to glucose stimulus	7	0.376829	ACE, ENDOG, GPX1, UCP2, CYBA, PPARGC1A, SOX4
GO:0030593	neutrophil chemotaxis	7	0.376829	CCL24, EDN2, CXADR, FCER1G, SAA1, PIK3CG, CCL26
[truncated: 496 more rows]

## Sheet: Supplementary TableS9E
Supplementary Table S9E: Gene ontology analysis of DEGs n = 1544 genes in PPI-UR EOE at diagnosis that correlated with distal peak count (Eos/HPF)
[truncated: 1,265 more rows]

[truncated: 3 more sheets: Supplementary TableS9F, Supplementary TableS9G, Supplementary TableS9H]
