# Supplementary material for: Unique epithelial proliferative transcriptomic signature in proton pump inhibitor–responsive pediatric eosinophilic esophagitis
Source: JCI Insight. 2025 Oct 8;10(19):e178595. doi: 10.1172/jci.insight.178595 (PMC12513502; doi:10.1172/jci.insight.178595)
Supplement: Supplemental table 10 [file jciinsight-10-178595-s010.xlsx]

## Sheet: Supplementary TableS10A
Supplementary TableS10A. Unique and common DEGs in PPI-R EoE and PPI-UR EoE at diagnosis
Unique and common differentially expressed genes in PPI-R EoE and PPI-UR EoE at diagnosis (pre-PPI).
The n = 2296 DEGs in PPI-R EoE at diagnosis was mapped onto n = 4084 DEGs in PPI-UR EoE at diagnosis
Names	Total	Genes
Common DEGs in PPI-R and PPI-UR EOE at diagnosis	1889	MSRB1
		CREB3L1
		KRTCAP2
		CD44
		SMARCD3
		A4GNT
		PBX4
		CXCR4
		PXYLP1
		NTRK1
		NAP1L2
		RDH10
		SLC2A5
		CDK14
		KCNK3
		ST13P5
		FER1L5
		SSBP3-AS1
		FFAR3
		TMEM184A
		TP53AIP1
		LHFPL2
		CCDC34
		CMPK2
		CYP2D6
		LPAR4
		TMEM19
		CD8B2
		SIGLEC8
		CDK20
		HIGD1B
		TRPM6
		CPNE4
		GRK5
		CLDN16
		CLC
		ZNF83
		SUPT4H1
		ANKRD6
		NEIL1
		RBM10
		VWA5A
		FOXE1
		SIAH3
		PGBD5
		GPR78
		GSTA2
		ISM1
		TM4SF4
		MAOA
		ETNK2
		TNNT3
		NR2E3
		C12orf40
		ST8SIA4
		CHST15
		CDK1
		RASA4B
		ENTPD8
		C8G
		MYO15B
		ZNF239
		SAMSN1
		EMILIN1
		C12orf75
		A4GALT
		ATP11C
		FBXO24
		NPR1
		ASS1
		IDO2
		RHOH
		LRRC8A
		OGFOD2
		AKR1B15
		DPYD
		HTR3A
		DOHH
		SLITRK4
		LAMB4
		ACADL
		PI4KAP1
		SLC22A14
		COL7A1
		NFIL3
		TFAP2B
		EPHA4
		MUTYH
		UQCRHL
		ZBTB20
		UBE2L6
		HDHD2
		GMFB
		CCR3
		NBPF3
		SLC9A3
		SPRR2B
		SMTNL2
		LONRF2
		ATF7-NPFF
		NRG4
		GFI1
		GATA1
		HK3
		AHR
		LPIN3
		MAD2L1
		DLEC1
		PRPF3
		IRX3
		RBM6
		MRPS24
		C16orf71
		IFI27
		SCHIP1
		BTK
		MT1G
		PIGL
		HID1
		GALR2
		ZNF667
		TFEC
		PLSCR4
		TNFAIP6
		RTEL1
		LGALS7B
		RNF182
		AHRR
		NDUFA13
		KLHL6
		HRH2
		MTMR6
		PDGFRB
		PRR36
		LDLRAD2
		CATSPER1
		SLC34A3
		ZNF137P
		NOXA1
		FETUB
		CELF5
		CADPS2
		DOCK8-AS1
		SLC2A10
		MYCBPAP
		RGS20
		TMED7
		CMA1
		ZNF419
		TBC1D3B
		RPS27AP5
		PI15
		ELAVL2
		SIX2
		UCN2
		DLGAP1
		UPK1B
		HSPA2
		TMPRSS4
		TNNT2
		ARHGAP25
		ANKRD20A5P
		GPR174
		SECTM1
		LGALS4
		OSM
		B2M
		APOBEC3A
		OLR1
		EHD2
		NCF1
		AGER
		FGF12
		TPGS1
		NPIPB5
		MUCL3
		IL18
		SLC9A2
		FAM72D
		IGHA2
		TRPC1
		NPIPB7
		PARD6A
		CCDC85B
		MSS51
		GCH1
		CMKLR1
		BAIAP3
		MELK
		IL15RA
		ITK
		YPEL1
		PRCD
		RBP7
		DSC1
		EPB41L3
		TEKT2
		WSB1
		NPIPA5
		PSMB8
		NYAP1
		VEGFA
		APOL1
		RTP1
		AIF1L
		GOLGA6L9
		KANK4
		CAVIN2
		MAN2C1
		CEP72
		OR2A7
		NRXN1
		SGSM3
		SPDYA
		YJEFN3
		SOCS3
		CCNA2
		MAPK8IP2
		SPIC
		PIANP
		BAIAP2L2
		FGF22
		SPNS1
		NLRP9
		SLC23A3
		GPR160
		SP4
		ZC3H11B
		ADAMTS17
		GBP4
		PKP2
		TRIP10
		PDE6G
		TWSG1
		GTPBP2
		CFAP74
		CKS2
		CCER2
		TP53I3
		EFR3B
		TRPV1
		GADD45B
		UCP2
		DAAM2
		RFK
		ANKRD65
		ARMCX3
		ITGA10
		CLNK
		SCTR
		SYNPO2L
		ARMT1
		MAGEA8
		PDCD6
		FAM3C
		EIF2AK2
		AP1S3
		DCST1
		CCL23
		CDRT4
		SLC23A1
		MAN1A1
		GPIHBP1
		FNDC4
		ALOX12
		CCL18
		F13A1
		CSNK1E
		BRCA2
		GIPC2
		NUPR2
		TUBB2B
		RNF31
		PTGER2
		FAM184B
		MT1E
		CNTD1
		NTRK2
		C17orf49
		RPS10
		KLK7
		ADHFE1
		SH3PXD2B
		ARL17B
		ASIC5
		IGKC
		MMP14
		LHX4
		TESPA1
		RASGEF1B
		ZNF10
		TBC1D3G
		HOXC4
		STAB1
		ASPDH
		LAT
		CD28
		TPSB2
		MCOLN3
		AQP7P3
		QRICH2
		NFE2L3
		SRRM5
		RGS11
		ATP6V0C
		TMC5
		SH3D21
		SLC22A13
		OAS2
		C2orf72
		D2HGDH
		ARHGEF4
		CCDC17
		CPA3
		GOLGA8K
		BCKDHA
		PPP1R3E
		H2AX
		CCDC9B
		SLC30A1
		CDC42EP5
		SLC6A8
		CRIP2
		RGS13
		OR13A1
		HRH1
		CRELD1
		SNCG
		SYT11
		GUSBP11
		P2RY10
		H4C4
		SLC15A3
		PDE10A
		MT1HL1
		NABP1
		GNG7
		RUNX2
		ZNF474
		LRP12
		SNX22
		ZNF730
		RASGRP4
		SCN7A
		TNFRSF18
		ZNF559-ZNF177
		LBHD1
		SLC7A7
		NPIPB4
		POU5F1P4
		ADAM8
		MT1F
		ARL6IP4
		TOMM5
		PRRG3
		LY6G5B
		MAMDC4
		POTEI
		CDCA2
		LURAP1L
		DDTL
		LPL
		FTCDNL1
		PUDP
		CEACAM19
		PCOTH
		OMP
		CD84
		ETV3L
		MAGEA11
		QRFPR
		MGAT3
		NREP
		FAM25E
		GATA2
		EXO1
		SBSPON
		CCDC71L
		SNHG12
		ADCY4
		CFAP65
		CSTB
		DMD
		ADCY2
		RPP21
		KLHL5
		TMIE
		CDH19
		LDLRAD1
		ZNF135
		CCBE1
		HDAC10
		MASP1
		PROX2
		MICAL1
		KRT35
		SLC27A2
		USP50
		MARCO
		AKR7L
		TRIM46
		CD200R1
		UBE2V1
		PDCD1LG2
		POMC
		ZNF404
		HAUS7
		MKX
		DHRS1
		IGFBP3
		PSMA6
		CD101
		C1QA
		JMJD7-PLA2G4B
		HLA-C
		FBXO6
		NCOA7
		LIN7C
		ODF3B
		DENND6B
		SERPINB3
		SLC45A1
		CPN2
		KRT79
		MT2A
		LBH
		FLT4
		ZBTB32
		FKBP6
		TMEM88B
		LY96
		PASK
		FKBP2
		TYMP
		GGT5
		NR1D1
		TMEM37
		WDR73
		CH25H
		SAV1
		H1-2
		ZNF519
		IGFL1
		MYB
		ANKRD37
		ESM1
		ZNF416
		DNASE1
		ZNF554
		IL26
		CXCL14
		PPIAL4A
		NCF1B
		MBNL2
		KLK6
		CD300C
		RENBP
		ID3
		C1QC
		CAPN3
		HCP5
		PADI3
		FOXQ1
		CHMP4BP1
		IRF1
		FAM20A
		PLAAT4
		SOX4
		TSPAN3
		SH2D1A
		SLC9A5
		RHOF
		SH3RF3
		STRADB
		KCNIP3
		KCNT1
		NGRN
		CDK15
		BCO2
		MSH5-SAPCD1
		HLA-H
		MXRA8
		HRK
		ARL11
		OBSCN-AS1
		RAC2
		SYNGR3
		EML1
		ADGRG3
		SYT10
		CEACAM8
		PAQR6
		CNTN4
		HRH4
		TMIGD3
		ARL5B
		MUC16
		RNASEK
		FAS
		IDI2-AS1
		ATP4A
		OSMR
		PRTFDC1
		CRYAB
		ALKAL1
		JAKMIP2
		ESRG
		KIAA1143
		LRRC37A2
		ZNF117
		SLCO3A1
		ZNF692
		HSD17B11
		NCF2
		C12orf76
		CAPN14
		SPRR5
		NEFM
		TNNC2
		APOL4
		GRK3
		GALNT5
		ESYT3
		CD40
		KRTAP5-9
		H2BC7
		TAP1
		IFFO2
		POTEE
		ZNF382
		RSKR
		OVGP1
		ARHGAP33
		PRRG4
		MERTK
		ALOX15
		DMPK
		F8A3
		NPIPA7
		SERPINA1
		ANTXR2
		COL4A3
		TAPBP
		IL1RL1
		TAC4
		PABPC3
		LRRC31
		RDH5
		LRRC25
		DNAH1
		STRADA
		PLAGL1
		THBD
		CHKB
		CD180
		ACCS
		NPIPB11
		LSMEM1
		GP6
		CRYBA2
		ILK
		SEC14L3
		EPS8L1
		RASA4
		PITX2
		CCNL2
		WDR17
		FBXW12
		ZFHX4
		SNORC
		ABTB2
		TH
		TMEM132C
		ANKS1B
		ZC3H12A
		CHL1
		TIGIT
		DLG4
		FA2H
		STOM
		SPON1
		SULT1A1
		RAB23
		RIF1
		DCDC2B
		H4C5
		SLC1A2
		PCDHGC4
		TLR8
		ABCC3
		HLA-A
		RSPO4
		HSPA6
		CD226
		RBM14-RBM4
		ROBO1
		ORAI1
		DENND4A
		DIPK1B
		SEZ6L2
		CPM
		SETD6
		SLC26A4
		IER5L
		GBP2
		TGM3
		ACVR1C
		ATP1B2
		TUB
		GTF2H4
		IL17RB
		ADAMTSL2
		TNFSF18
		CD9
		SRGN
		CASP7
		ZNF436-AS1
		LENG8
		CENPN
		ACSL5
		SGMS1
		ASB16
		NSUN5P1
		CACNA1F
		SCARB1
		GCHFR
		S100A1
		VARS2
		H2AC19
		BRINP1
		NPIPB3
		COX4I2
		MT1X
		MUC4
		MST1
		MMEL1
		DYNLRB2
		SOAT1
		ATG16L2
		STX16-NPEPL1
		ACHE
		KRT6A
		OASL
		ADAM21
		IFRD1
		GDPD1
		PABPC4L
		PRR11
		ATG9B
		SKA1
		NUDT3
		CHAD
		TLR3
		RAB17
		CARMIL3
		PPT2-EGFL8
		TRIM58
		SPRED3
		STAG3
		DMRTA2
		PSTPIP2
		UBAP1L
		GAPT
		NUP210
		ANP32C
		CCRL2
		RHEX
		XPR1
		VDR
		ACE
		ITGAM
		RGS2
		COX7A2P2
		TIGD7
		GFRA3
		RPL26
		IQCN
		CD163
		ABCG2
		FABP5P3
		EPPK1
		GPR65
		SMC2
		SKAP1
		SEPTIN5
		IFITM3
		CC2D2A
		FITM1
		SPDYE2B
		CNR2
		TRIM67
		HTR2B
		CCR1
		CLDN5
		ITGA2B
		CACNB4
		PTGDS
		BST2
		SERINC5
		USP6
		TMPRSS9
		AARSD1
		SERPINE2
		ADAM33
		IFI6
		MGAT2
		MSH5
		GPR183
		MYRF
		CTSG
		SNPH
		CHTF8
		NOL12
		IL9R
		PIK3CG
		LY75
		COL4A4
		GPR42
		UTS2
		PABPC1L
		TMPRSS5
		DHPS
		SLITRK5
		NDST2
		PIH1D2
		SDK1
		ST20
		H2BC6
		KIFC2
		SLC4A9
		PLAG1
		CYP2D7
		TGM6
		NPEPL1
		ZNF841
		NKD2
		CLU
		PAMR1
		FLACC1
		GPR34
		EPHA6
		NTN1
		RRM2
		TOP2A
		MYRFL
		JSRP1
		NAV1
		SHISA9
		ISM2
		SNRPN
		CD300LB
		LRRC7
		C1orf74
		WNT2B
		ASNS
		CXCL1
		PDZRN4
		USH1G
		TBX19
		BEX1
		PKMYT1
		C1QB
		ALKAL2
		LYL1
		SEMA4G
		CFTR
		GSTM3
		RTP4
		NFATC2
		WDR97
		GPRASP1
		SPSB3
		ADAMTSL4-AS1
		IL7R
		ZSWIM5
		TLR4
		IFI35
		LYNX1
		SUGP2
		ADAMTS13
		LMO3
		LIN37
		GBP3
		ATP13A5
		MYO7A
		CAP2
		MPP3
		ARHGEF6
		IL33
		MSLN
		DDX60L
		CTNNAL1
		TNFAIP2
		ATP6V0D2
		NFKBIE
		KLK10
		SERPINB10
		POLR2J2
		DYNLT5
		HLA-B
		CLEC18A
		CHD5
		ZNF431
		ITGA9
		SCUBE2
		MAPK15
		DDX58
		FAM25G
		ECHDC2
		MFSD13A
		CATSPER2
		FABP12
		STARD9
		PCSK5
		AGAP7P
		AURKC
		EGLN3
		RNF224
		ERCC6L
		GPX3
		HPX
		TCP11L2
		PLB1
		ENC1
		AIM2
		SLFN5
		SPDYE2
		ANTKMT
		SHC4
		ACOT4
		TNXA
		ZNF714
		MT1H
		FOXD1
		GOLGA8T
		AMT
		IL11
		RASL11A
		GPRC5B
		KITLG
		S100A7A
		MMRN1
		SV2C
		KCTD12
		RGPD1
		ZNF662
		F3
		CFP
		PPFIA4
		CNIH3
		DOCK3
		CES4A
		LRRIQ4
		KCNJ5
		EFCAB1
		CASQ2
		APOA1
		PYGM
		PEG10
		SRSF5
		UHRF1
		SNED1
		PLA2G4B
		SGO2
		TTLL10
		MFHAS1
		RECQL4
		FAM95C
		NKX3-2
		LRRC37A
		NAGK
		KANTR
		AOAH
		PAM16
		AR
		HOXB2
		SESN2
		PLXDC1
		TENT5A
		CDH4
		ARHGEF10
		GAD1
		FJX1
		CLCF1
		HDC
		C2orf16
		RAB43
		ADCY9
		SULT1C4
		CALML6
		SFRP1
		ST8SIA6
		DAPL1
		C17orf114
		KRT40
		EEF1A1P5
		STK17B
		ARHGAP27
		CYP3A4
		TMEM106B
		GPAT3
		H1-10-AS1
		SMAD5
		ABHD16A
		PTGIS
		SERHL
		TNNT1
		CHKB-CPT1B
		TRIM50
		BORCS8
		MLC1
		KCNJ2
		TNIP3
		MT1B
		FIBIN
		GRAP2
		GOLT1A
		APOL2
		PRSS38
		PRSS33
		PDF
		FYB2
		ADAM12
		CSPG4
		IGF1
		NCF1C
		ATP5MF-PTCD1
		PPP1R14A
		SIDT1
		HMGCS2
		KIAA0895L
		LILRB2
		PADI1
		HRG
		IZUMO4
		AATK
		BAK1
		UGT2B17
		ANKS4B
		ZNF208
		CCDC190
		GPR143
		MRPL38
		SUSD2
		CXADR
		DKK2
		LAX1
		ELOVL5
		GPR153
		ARL4A
		IGHG4
		HNMT
		BSN
		CYP2C19
		CDK11A
		KPNA2
		CECR2
		ANLN
		CARNS1
		GHR
		ADGRE3
		ZNF345
		TMEM63C
		MS4A2
		LAIR1
		FGF17
		HS3ST1
		MSMB
		LMAN1L
		LRRC8D
		INE1
		IPO4
		GJB1
		SLC6A15
		TMEM98
		DNM1
		LAMP3
		HMGN2P46
		MZT1
		CEACAM16
		H2AC8
		GCK
		ADRA2A
		TMEM92
		EDNRA
		GUCA1B
		SERF1A
		NBPF8
		GPR19
		TAF10
		GMFG
		PIK3AP1
		LTBP1
		SLAMF1
		KCNE3
		IKZF3
		ENDOG
		KRT37
		LGI4
		PTGES
		BBS1
		TEN1
		ODAD3
		ARL2BP
		TENT5C
		RARB
		METTL15P1
		MAFA
		HLF
		MYH13
		CBARP
		AGTRAP
		VWA1
		IL27RA
		IL5RA
		TNFSF12
		PXMP2
		DHFR
		CHRNA2
		RBM38
		PPIAL4C
		NEK6
		PCDHGC5
		PRRX1
		PGM2L1
		KLRC1
		STRC
		IL1RL2
		BCL2L15
		LIPI
		IFI16
		CDHR1
		CSTA
		GABBR1
		CLTCL1
		TIAF1
		NPPA
		VIT
		CCL26
		PLA2G6
		DEFB4A
		VWA2
		FTH1
		CEBPD
		CMYA5
		TNF
		EEPD1
		PCBP1
		BMP8A
		SPOUT1
		ANO9
		EDAR
		LARGE2
		H2BC9
		PDGFD
		KCND3
		AKR1C4
		DUSP14
		WBP1
		SGK1
		TUBA1A
		RIMBP2
		SELP
		NAIP
		SOX10
		GMCL2
		RABGEF1
		KIT
		DSE
		NFKBIZ
		ZNF439
		ETV7
		H3-5
		SPP1
		H3C6
		HYPK
		FUOM
		TRABD2B
		CFHR1
		LHFPL6
		ADAMTSL4
		SLC25A34
		NEFL
		ANKHD1-EIF4EBP3
		TMEM176A
		HPGDS
		EME2
		ENTPD2
		HAS2
		FCGR3A
		CYP2C9
		GAS8
		WNK4
		HNF4G
		RASSF9
		PPP1R32
		LAMC3
		UBE2Q2
		GCNT2
		LGALS12
		SYT7
		SCCPDH
		CALB2
		TRPC4
		PLPP2
		ADGRE2
		EPSTI1
		GDPGP1
		TRANK1
		GXYLT2
		CLLU1
		FCRLB
		GATD3B
		PPP1R14D
		LCN1P1
		MFAP3L
		SLC31A2
		SLC5A3
		CHST2
		BCL11B
		NLGN3
		SLC9A3R2
		TIMP1
		ABCA12
		PLOD2
		MRC1
		TMEM178A
		KRT78
		IL13
		RGS18
		RAB4B
		HUNK
		BNIPL
		FAM228B
		GPT
		CHD1L
		TREML2
		ZC2HC1A
		CPZ
		STAT1
		NRTN
		EPHB1
		MMP12
		TNFRSF25
		TNFSF13
		NPIPA3
		DLL4
		ATP2A3
		CD68
		ADGRF2
		ANGPTL1
		RGS1
		FHOD3
		TEPSIN
		PARP8
		MS4A3
		P2RY14
		LINGO3
		ECT2
		CACNA2D2
		GLCCI1
		PTPRC
		EEF1A2
		CD14
		NPIPB9
		CDH3
		LYPD6B
		SLC35G6
		ZNF577
		NPAS2
		MTUS2
		PDZK1IP1
		IHH
		IL19
		DIAPH3
		DOC2A
		TPTE2P1
		GGH
		ZNF767P
		COL9A1
		HAS3
		GGACT
		EGFL8
		SIRT7
		PDIA2
		SPIN2A
		ZNF528
		EFNA5
		ZNF555
		COL11A2
		BPNT1
		GATA3
		IL17RD
		ZNF365
		PHC1
		IRX6
		TAS2R5
		ZNF493
		WBP2NL
		NGEF
		AFDN-DT
		SPPL2A
		PCLAF
		CTNNBIP1
		C1QTNF9B
		CYP2S1
		FYB1
		TMEM70
		ZNF430
		POSTN
		POTEF
		MS4A4A
		PLAT
		GPRC5D
		FAM25A
		ADAM28
		ADAMTS15
		PRIMA1
		SH3BP5
		KIF17
		TRIM66
		CTLA4
		CBR3
		ACSBG1
		SNX9
		GCSAML
		AQP3
		KRT6C
		SAMD11
		SMAD1
		ARHGEF15
		SAPCD1
		SLC2A6
		NAPSA
		GPRIN1
		SLC38A3
		GBP1
		TENM3
		ALDH16A1
		TAX1BP3
		AKAP12
		PHACTR2
		LIPG
		CD163L1
		PLEKHG4B
		DENND6A
		NOX5
		H4-16
		ZNF426
		VAMP5
		ADORA3
		COL6A5
		PIK3R2
		GZMB
		HLA-G
		CHST7
		NACA4P
		C2
		GCKR
		SYT8
		C2CD2L
		SLC43A2
		GLDC
		PLA2G7
		RPL37AP8
		SOCS1
		ZNF415
		CDK5RAP3
		EGLN2
		KRTAP3-3
		SMIM6
		COL16A1
		SAA1
		TP53I11
		GOLGA6L4
		CASTOR1
		DLGAP5
		TFPI
		LRIT2
		PGA5
		RAD51AP1
		CCDC180
		RPS10P5
		ESCO2
		CD209
		SEC62
		NKPD1
		NRIP2
		TNNI1
		BFSP1
		GPR17
		LCP2
		RNASE1
		MYZAP
		SLC39A8
		LHFPL5
		SHROOM4
		SCO2
		CLSPN
		CCDC69
		NAV3
		MAP1LC3A
		EPS8L2
		EMILIN2
		MX1
		LOXL4
		LOX
		NLRP1
		FAM71F2
		GPR25
		NPIPA2
		ZNF469
		UBE2D4
		FAM219B
		FKBP1C
		GCNT3
		FAM118B
		CTAGE8
		HAPLN3
		C12orf56
		CYB5D1
		STXBP1
		ADM
		TBC1D3K
		DOC2B
		ABCB6
		C9orf40
		PNPLA7
		TRPV3
		IFIH1
		BOC
		ARHGDIG
		LRRC75B
		INHA
		STX1B
		RGS17
		POM121B
		CLDN1
		ICOS
		NHLH1
		SNX15
		AGXT
		BMX
		ZNF418
		FCER1G
		DDX39B
		ZNF503-AS2
		MT1A
		DDX25
		ITGA7
		CPT1C
		KCNIP2
		CCDC159
		ALKBH6
		COL8A2
		LPIN1
		SEMA6B
		TLR2
		SUCNR1
		FAM111B
		RRP7BP
		GPX1
		IL18R1
		SPINK8
		BEST4
		DTX3
		C8orf74
		EPHA10
		GSTM2
		ADAM11
		SLC35E2A
		SULT2B1
		PARP9
		PEAR1
		MMP10
		TCN2
		PHLDB2
		PLAUR
		CEBPE
		OLIG2
		CLLU1-AS1
		TRBJ2-6
		CLEC18C
		SRRM2
		MEP1B
		GPS2
		SLC16A1
		GJA5
		PLAAT5
		INSIG1
		SERPINA10
		CFD
		UPK3BL2
		CDK3
		ACSL4
		TMEM176B
		KCP
		C1QTNF1
		SLC5A4
		RUBCNL
		ART5
		LTA4H
		DUSP13
		BEAN1
		MRNIP
		BCL2L14
		ADGRB1
		ADGRE1
		IFIT3
		PDE3B
		TMPRSS11A
		L3MBTL1
		BICDL2
		CCL13
		IQGAP2
		PCP2
		TMPRSS11B
		CCDC183
		MYO1B
		FGL2
		ZSCAN18
		CYBA
		NFE2
		KLK14
		SLC28A3
		ERI1
		CILP
		PROZ
		LGR6
		RDH13
		SLC6A4
		TMOD4
		KCNAB3
		NETO2
		NUP214
		AGR3
		FPR3
		FSCN2
		RAB3C
		C6orf223
		VSTM2L
		TRIM22
		GPR162
		B4GALNT4
		RAB8B
		DDX11L1
		BTNL9
		RFC3
		ZNF219
		FGFBP3
		ZYG11A
		H4C8
		CGAS
		WFDC5
		AADAC
		SARS2
		SAMD12
		MEOX1
		PTOV1
		DACH1
		ADAMDEC1
		PLK3
		CALML4
		CFAP46
		MPP7
		APOL6
		RTN4R
		DNAAF3
		BTG1
		DPP4
		IKZF1
		HIF3A
		KCNA2
		GPR173
		ALK
		RAB37
		LILRB4
		BDNF
		CLEC2B
		THBS3
		SLC8A3
		DTX3L
		SCIN
		TAS1R3
		SLC2A3
		FAM86B1
		C3AR1
		MACO1
		TTYH3
		SEC31B
		PCGF6
		LCN12
		RAP1GAP
		ASF1B
		ADORA2A
		KCNH2
		NPIPB8
		RAI14
		LRFN3
		TNNI3
		TMEM273
		KLHDC7B
		TMEM217
		CFH
		TRO
		NRP2
		MROH7
		ERAP1
		AKNAD1
		SLC1A5
		GET4
		MT1M
		MYBL2
		IL31RA
		GFI1B
		MAPT
		ZP1
		C2orf81
		RGS19
		CXCL8
		ECM1
		HDAC9
		PARP14
		LITAF
		CLDN24
		PRR33
		AGAP9
		UHMK1
		CHST13
		IFIT2
		STAP1
		S100G
		C4orf48
		NKG7
		ATP2A1
		PFN2
		SERINC2
		ZNF92
		JMJD7
		CKS1B
		USP13
		INO80E
		NDUFA4L2
		WT1
		BNIP3
		IL13RA2
		TNFRSF4
		RORB
		OAS3
		P2RY1
		C2CD4C
		CTSS
		TMTC3
		ANO1
		CRB2
		RAMP1
		CLDN23
		RSRP1
		CNRIP1
		MYO1H
		BLM
		SMOX
		DRD2
		KRT76
		KRT87P
		CADPS
		GOLGA8A
		LTB
		RGL3
		ITGAV
		ITPKA
		AMY2A
		DDX60
		TNNI2
		ZGLP1
		FER1L4
		CD207
		PTGES3L
		SEC11B
		RAB33A
		CPT1B
		DCST2
		SMN2
		KCNC3
		CYP7B1
		HSF4
		ZC2HC1C
		KIF5A
		OR14L1P
		OR2I1P
		OLAH
		LIPA
		STING1
		GAMT
		RGCC
		PNPLA1
		CDH26
		CIDEC
		SH3GLB2
		ZNF101
		CD300LG
		SPINK7
		NRG2
		IL15
		SPTBN5
		STK33
		PFKFB3
		WDR49
		VSIG4
		SPDYE16
		AGTR1
		TRIM69
		MTERF4
		AHSA2P
		CCNYL1
		OBSCN
		SLC5A9
		MAN2A1
		TNFAIP8L1
		DSG1
		FAM118A
		GOLGA8IP
		PMFBP1
		ARMC12
		NHEJ1
		PLEKHH2
		BRWD1-AS2
		CDKL2
		TFRC
		NEDD1
		CRISP2
		FMO1
		SGCG
		BEX4
		SLC6A14
		PBK
		ALDOA
		CTNNA3
		IL12A
		RAPGEF4
		HEG1
		AADAT
		FADS6
		ANKRD31
		SIGLEC6
		FAM86B2
		KRTAP1-1
		CCL24
		BATF
		PTGDR2
		CCDC68
		CPA6
		KATNBL1
		KIFC3
		BLOC1S1
		SLCO4A1
		SHD
		TPSAB1
		THOC3
		GPR82
		TK1
		HLA-F
		CGB7
		TSPOAP1
		PLA2G3
		MMP28
		TREX2
		KCNT2
		TYROBP
		SHCBP1
		COTL1
		ARHGEF37
		PDE2A
		TUBB2A
		AFF2
		MGLL
		FBXL15
		CYP4X1
		IL2RA
		FAP
		LONRF3
		ATP1A2
		HDX
		HTR1F
		PXDC1
		KNL1
		ADAMTS1
		BCL2L2-PABPN1
		P2RY6
		RASGRP1
		CFI
		GOLM2
		GZMA
		PEA15
		SLC15A1
		NPC1L1
		FNBP4
		LIFR
		MT1L
		CHST9
		EIF4A1
		MAG
		SERPINB4
		STRCP1
		FADD
		FGF9
		IFIT5
		CALML3
		IFIT1
		SCN2A
		SLC18A2
		LRRC74B
		FAIM2
		SASH3
		MRPL2
		TMEM71
		MDK
		TPK1
		GEMIN7
		PRKD1
		ATP8A1
		CSAD
		SIX4
		EGFL6
		BRSK2
		RAPGEF3
		MAPK3
		ITIH2
		TTC21A
		SSPOP
		IGLON5
		ELSPBP1
		CA2
		RANBP17
		ADAT3
		CIRBP-AS1
		U2AF1L4
		TCIRG1
		CYP2W1
		TMEM105
		CRNN
		RAB1C
		SLC45A4
		HOXA4
		PTCHD4
		SERHL2
		MC5R
		NXF3
		NPR2
		PROM1
		SIGLEC10
		ZNF273
		HMGB1P1
		NME2P1
		TTLL3
		ZEB2
		PET100
		PYY2
		OLFML2B
		SSTR1
		RUSC2
		CADM1
		NOTCH4
		LILRB5
		LGI3
		CYP26B1
		TSPAN1
		NMI
		RAB6C
		PCCA
		CNKSR1
		CLVS1
		FMO2
		RPTN
		DIPK1A
		AKAP5
		ATAT1
		VCAM1
		PORCN
		ATP6V1C2
		CENPV
		RSAD2
		BEST2
		ATP6V1FNB
		ALS2CL
		BTBD19
		TSACC
		HMMR
		CD300LF
		CEP295NL
		FAM221A
		SPRR3
		NRBP2
		UGT2B11
		CFB
		CXCL6
		ZBED2
		SYT17
		UPP1
		CLEC4G
		PDLIM3
		MKRN4P
		PMS2P10
		KLHL17
		PAPLN
		MUC21
		EDN2
		NNT
		CD164L2
		DLGAP2
		ELP1
		GAS8-AS1
		CHRNA9
		SLC16A8
		CCN3
		C3orf35
		BMPR1B
		ABLIM3
		LTC4S
		RUSC1-AS1
		CALHM6
		TLL1
		CLDND2
		PDZD4
		FAM193B
		VIPR1
		ADAM20
		GPR87
		FZD1
		PLAC8
		SAA2
		SYNPO
		ZHX1-C8orf76
		CD69
		TTPA
		CLEC4F
		MYOZ1
		CYP46A1
		KBTBD12
		ARL17A
		EMILIN3
		VPS13C
		SLC14A1
		TTC9
		CXCL16
		FAM110B
		ARHGAP40
		PRSS53
		PSMB10
		MYH7B
		CISH
		GPR39
		C20orf197
		APOL3
		SLCO4C1
		GCNT1
		CP
		IGHE
		LRRC14
		MSANTD2
		POC1B
		FXYD3
		COL6A6
		EVPLL
		ATP8B1
		MYBPHL
		SEMA3C
		FANCB
		FBXO10
		JCHAIN
		DPY19L1
		CSF2RB
		IFI44
		ANKRD23
		SNX21
		PTCH2
		FLRT1
		PSMB9
		VSTM1
		GPR15
		SLC2A11
		GOLGA8B
		IL11RA
		CDHR2
		MMP9
		HBA1
		CTSC
		FAM166A
		C12orf54
Unique DEGs in PPI-UR EoE at diagnosis	2195	CLMP
		FSTL1
		ABCA3
		PKNOX2
		BBOX1
		GLT1D1
		GFOD2
		OTOP2
		CXCL3
		LDB3
		GALNT3
		GP1BA
		SLC6A11
		KLHL14
		TBX10
		CENPQ
		TRIB3
		RGN
		KBTBD8
		CCNB1
		NUTM2B
		DIRAS1
		LRMDA
		ERV3-1
		MIER1
		DUXB
		PDE1C
		SEMA4D
		HEPH
		MMS22L
		IGLV5-52
		PHYHIP
		LYAR
		PDLIM2
		NINL
		SFTA2
		EVC
		ARL6IP1
		SUGCT
		DHRS11
		BRCA1
		IGKV3-20
		EFNB1
		TIGAR
		TGM7
		SLCO2B1
		LMNB2
		BBS12
		NUTM2G
		TXNDC8
		TMEM52
		NUDT1
		ZNF212
		RNF103-CHMP3
		SEL1L3
		CD1A
		SELL
		RNF223
		SHROOM1
		KCNC1
		CCL19
		PPIL1
		SLFN12
		CD38
		NAT8L
		TNFRSF9
		ZBTB48
		APOE
		ANGPT4
		VAT1L
		GYPC
		H2BC21
		GMPR
		HSPD1
		F2RL1
		MZB1
		ADH5
		PMM1
		COPS4
		KLHL30
		EIF1AX
		GCLM
		TJAP1
		ORC1
		DUSP5
		PDZD3
		TNXB
		FAXC
		TRAV2
		XRN2
		CHST11
		TMEM225B
		AQP2
		RGS4
		SLC13A4
		DDX18
		SPTBN1
		GRXCR2
		SPX
		LSM4
		MRPL34
		TSPAN7
		PAQR8
		THAP1
		IGSF11
		LAGE3
		RASIP1
[truncated: 2,495 more rows]

## Sheet: Supplementary Table S10B
Supplementary Table S10B. Unique DEGs in PPI-R EoE at diagnosis
DEG (paj < 0.05, abs_log2FC > 2). Uniquely DEGs in PPI-R EoE at diagnosis (pre-PPI). Values showing normalized count value identified by DESeq2.
Gene	log2FoldChange	abs_log2FC	pvalue	padj	Control1	Control2	Control3	Control4	Control5	PrePPI_REOE1	PrePPI_REOE2	PrePPI_REOE3	PrePPI_REOE4	PrePPI_REOE5
KAT2A	-1.094	1.094	1.31e-24	4.45e-22	3497.55	4683.5	4606.63	4438.76	4153.24	1992.42	1934.47	1942.09	2032.24	2120.42
ATP5ME	-1.20748	1.20748	3.18e-21	7.28e-19	1685.77	1735.33	1691.29	1822.61	1768.22	678.408	725.072	616.152	803.201	966.909
NBEAL1	1.20301	1.20301	2.75e-18	4.45e-16	1435.71	1135.39	1396.82	1216.71	1514.71	2822.78	3625.36	3162.31	2527.31	3286.64
GALT	-1.06685	1.06685	1.26e-16	1.58e-14	864.051	1052.76	1031.1	969.636	927.422	479.38	464.499	528.562	353.132	483.455
S100A13	-1.18552	1.18552	1.39e-15	1.47e-13	1330.7	1019.41	958.937	981.425	1230.59	541.442	416.35	453.053	495.077	521.622
TRMT1L	1.01626	1.01626	4.46e-12	2.42e-10	1440.63	1373.29	1472.65	1506.77	1201.84	3160.91	3129.71	2663.95	2053.01	3138.21
CYP11A1	1.05277	1.05277	5.57e-11	2.35e-09	856.504	901.57	821.335	765.541	879.259	1361.1	1841	2343.8	1464.46	1755.7
KDR	-1.00398	1.00398	9.69e-11	3.86e-09	734.427	851.545	778.525	715.929	761.651	483.66	271.902	404.728	366.98	381.675
CERS6	1.05192	1.05192	1.11e-10	4.38e-09	2318.79	2679.14	2216.01	3057.5	2982.39	4932.9	6658.77	4959.42	4483.39	6450.3
ZXDA	1.37579	1.37579	1.35e-10	5.28e-09	75.8055	67.0712	78.5864	97.2583	57.4972	175.487	178.436	265.791	204.262	152.67
OGFRL1	1.01777	1.01777	8.37e-10	2.77e-08	10472	9551.9	12158	11103.4	10523.1	25749.5	27949.3	17164.7	18130.9	19944.6
POMK	1.11878	1.11878	2.17e-09	6.41e-08	278.282	268.655	179.495	283.67	250.523	528.602	396.524	652.397	550.47	614.92
UBXN11	-1.07353	1.07353	4e-09	1.11e-07	945.107	1004.96	1077.89	1024.41	1009.56	434.438	354.039	715.824	460.456	441.046
UCHL3	-1.17067	1.17067	4.82e-09	1.31e-07	318.317	296.077	260.528	242.655	386.426	113.425	113.293	154.038	155.793	135.707
S100A3	-1.29982	1.29982	7.55e-09	1.96e-07	603.162	912.316	677.617	594.357	980.439	306.033	206.759	286.934	387.752	347.748
MOK	-1.26646	1.26646	8.93e-09	2.28e-07	364.588	539.905	506.378	545.482	427.122	278.212	152.945	178.201	228.497	144.188
LYPD6	1.3376	1.3376	9.76e-09	2.47e-07	91.5573	89.3047	129.346	133.607	97.4465	201.168	229.417	404.728	290.814	245.968
ZNF503	1.07551	1.07551	1.01e-08	2.56e-07	1041.59	840.057	1200.81	738.77	1021.88	1654.29	2251.69	2449.51	1602.94	2251.88
NXN	1.0297	1.0297	1.16e-08	2.88e-07	3253.73	2656.54	2972.22	2666.99	3437.88	7595.17	6726.75	6795.8	4182.19	5284.08
CKMT1A	-1.27831	1.27831	2.02e-08	4.71e-07	5456.35	4711.66	4951.25	4663.73	7142.34	2931.92	1906.15	1422.59	1990.69	2849.84
SLC10A1	-2.25316	2.25316	2.12e-08	4.93e-07	56.4439	58.9189	46.1733	45.1907	52.6435	8.56035	5.66463	6.04071	20.7724	16.9633
CNPY2	-1.14855	1.14855	3.43e-08	7.59e-07	248.419	304.97	298.445	329.352	238.576	89.8837	121.79	114.773	183.49	139.947
P2RY11	-1.10119	1.10119	3.73e-08	8.16e-07	232.011	250.127	226.891	194.517	201.987	94.1639	65.1432	123.835	138.483	97.5391
REL	1.16795	1.16795	4.63e-08	9.88e-07	1798.99	1471.49	1086.75	1410.98	1771.96	4042.63	4070.04	2990.15	2194.95	3638.63
TCAF1	1.04704	1.04704	6.15e-08	1.28e-06	783.323	588.448	691.377	918.305	678.018	1463.82	1594.59	2029.68	1083.63	1386.75
CAMK1D	1.17326	1.17326	6.25e-08	1.3e-06	3988.48	3998.33	3678.58	3900.65	3941.54	9112.5	8513.94	10429.3	4663.41	11276.4
PTCD1	-1.11748	1.11748	7.91e-08	1.6e-06	281.235	248.645	267.866	229.638	295.7	151.946	113.293	166.12	86.5518	80.5758
HBA2	-2.85614	2.85614	9.21e-08	1.82e-06	831.235	515.818	543.989	68.5229	254.63	55.6423	53.814	36.2443	93.476	67.8533
KCNJ16	4.91568	4.91568	9.31e-08	1.84e-06	1.31265	2.22335	6.11567	5.89444	0	85.6035	161.442	205.384	6.92415	12.7225
PPARGC1A	1.22228	1.22228	9.42e-08	1.86e-06	267.124	218.259	345.535	395.419	280.019	686.968	552.301	1026.92	574.704	674.292
DENND4C	1.07092	1.07092	9.6e-08	1.89e-06	6155.67	6007.13	5161.02	6298.71	4479.55	13523.2	14368.3	11386.7	7187.27	12565.6
B9D1	-1.18236	1.18236	1.03e-07	2.01e-06	528.998	679.235	546.13	694.562	726.182	235.41	277.567	217.466	446.608	224.764
TRAFD1	1.01212	1.01212	1.24e-07	2.35e-06	4159.46	3820.46	4066.62	4290.66	4120.01	10015.6	9244.67	8749.97	4763.81	8477.42
CRLF1	-4.91906	4.91906	1.41e-07	2.64e-06	33.4726	46.6904	33.0246	39.2963	36.9625	0	0	0	6.92415	0
MNX1	-3.07664	3.07664	1.54e-07	2.86e-06	54.1468	44.0965	325.965	223.252	181.452	17.1207	11.3293	18.1221	27.6966	25.445
AMOTL1	1.0558	1.0558	1.68e-07	3.09e-06	8384.55	9763.86	8071.77	9100.29	10354	18738.6	21191.4	24727.6	11269.1	19020.1
MECOM	1.14132	1.14132	1.82e-07	3.31e-06	4711.43	4126.55	6133.1	5039.26	4553.1	12727.1	14643.1	7417.99	7855.45	11535.1
FHIT	-1.04776	1.04776	1.87e-07	3.39e-06	227.416	240.493	304.56	314.37	334.902	119.845	158.61	175.181	121.173	110.262
GNB3	-1.84169	1.84169	1.98e-07	3.58e-06	54.4749	51.1372	63.9088	74.663	71.6848	8.56035	14.1616	21.1425	31.1587	16.9633
PIP5KL1	-1.20662	1.20662	2.09e-07	3.75e-06	179.177	218.259	230.255	251.251	184.812	66.3427	70.8078	129.875	121.173	76.335
H6PD	1.21985	1.21985	2.38e-07	4.19e-06	5941.38	5684.75	5890.92	5256.62	6197.37	13409.8	17056.2	16285.8	6522.55	14202.5
SPATA6L	-1.25115	1.25115	4.56e-07	7.49e-06	229.714	310.529	150.751	207.779	188.546	77.0432	87.8017	102.692	86.5518	106.021
ARL16	-1.04208	1.04208	6.45e-07	1.02e-05	1583.71	1760.16	1955.18	1827.52	1665.55	1003.7	489.99	724.885	1042.08	1013.56
FOXA1	1.05647	1.05647	7.93e-07	1.22e-05	2308.29	1851.68	2479.91	2016.64	2385.01	5020.65	6505.83	3754.3	2928.91	4749.73
ZNF410	-1.4509	1.4509	8.47e-07	1.29e-05	68.5859	67.4418	86.231	81.5398	85.1257	23.541	36.8201	39.2646	34.6207	4.24083
PKIB	-1.41167	1.41167	1.11e-06	1.62e-05	506.026	523.971	1168.7	763.822	599.613	258.951	232.25	211.425	408.525	229.005
FADS3	-1.12124	1.12124	1.3e-06	1.87e-05	219.212	182.686	183.776	280.969	191.906	85.6035	62.3109	114.773	103.862	127.225
CRMP1	-1.07823	1.07823	1.56e-06	2.19e-05	539.499	867.479	876.987	1067.63	582.812	415.177	356.872	431.911	308.125	347.748
SLC49A4	1.0579	1.0579	1.75e-06	2.42e-05	4031.47	3342.07	3939.72	4286.98	3346.04	9942.85	10740.1	5306.76	5636.26	7811.61
ANKRD36B	1.21323	1.21323	2.37e-06	3.13e-05	116.826	108.574	69.1071	140.975	119.475	184.048	345.542	187.262	270.042	305.34
RNF112	-2.95193	2.95193	2.56e-06	3.36e-05	48.8962	39.6498	61.4625	86.9431	61.2307	19.2608	0	15.1018	0	0
EPAS1	1.08917	1.08917	2.86e-06	3.69e-05	10983.6	11422.1	12600.7	8470.56	10423.4	23804.2	25878.9	28276.6	11771.1	24940.3
RAB31	1.2156	1.2156	3.12e-06	3.99e-05	3000.39	2441.24	3153.24	2287.29	3365.08	9681.76	7208.24	7475.38	3507.08	5203.5
CTSD	1.16848	1.16848	3.56e-06	4.47e-05	7948.09	8727.78	10135.5	6054.58	9251.44	20726.8	22559.4	16180	10067.7	25135.4
TTC4	-1.19114	1.19114	3.77e-06	4.69e-05	76.1337	66.7006	76.1401	76.8734	69.818	38.5216	39.6524	21.1425	17.3104	42.4083
UNC93B1	1.13438	1.13438	3.86e-06	4.79e-05	1564.02	1678.63	2351.78	1566.94	2592.6	5632.71	4959.38	3201.58	2821.59	4792.14
LTB4R2	-1.08589	1.08589	4.22e-06	5.17e-05	618.586	921.21	501.485	693.825	697.06	318.873	240.747	407.748	422.373	224.764
PPP1R1B	-1.15182	1.15182	5.08e-06	6.07e-05	84.994	107.462	103.355	106.837	109.767	38.5216	70.8078	24.1628	55.3932	42.4083
TBC1D3	-4.23797	4.23797	5.53e-06	6.53e-05	75.4773	9.63454	26.909	61.8917	56.7504	0	5.66463	3.02036	0	4.24083
CRB3	1.00025	1.00025	6.27e-06	7.31e-05	3589.77	2597.99	2887.82	2144.84	3537.2	7387.59	6692.76	3718.06	5352.37	6365.49
VN1R1	-2.19122	2.19122	7.33e-06	8.36e-05	67.9296	53.3605	74.6112	73.9262	31.3621	6.42027	22.6585	12.0814	24.2345	0
CYP4F12	-1.04752	1.04752	7.98e-06	9.02e-05	5117.36	5667.7	6477.72	7088.07	8518.91	3193.01	4599.68	2748.52	3368.6	1984.71
TBC1D3H	-5.10204	5.10204	8.16e-06	9.18e-05	11.8138	15.5635	15.595	7.61366	46.2964	0	0	0	0	0
ABHD4	1.09103	1.09103	8.3e-06	9.32e-05	5048.78	5084.07	6051.76	5323.17	5848.66	11479.4	14988.6	13078.1	5442.38	13286.5
ZNFX1	1.25905	1.25905	8.66e-06	9.68e-05	2693.88	2648.02	3308.27	2592.08	2655.32	9296.54	7007.14	8463.04	2783.51	5703.92
ERICH5	-1.71031	1.71031	9.25e-06	0.000102594	78.4308	59.2895	46.1733	65.0845	36.5891	12.8405	19.8262	18.1221	20.7724	16.9633
NPIPA9	-1.53295	1.53295	9.67e-06	0.000106708	84.3377	70.4062	58.0989	61.1549	61.2307	32.1013	36.8201	12.0814	24.2345	4.24083
PHKG1	-1.44722	1.44722	9.8e-06	0.000108029	54.1468	74.8529	71.8592	58.9444	81.0187	17.1207	16.9939	21.1425	48.469	25.445
ENO3	-1.02547	1.02547	9.9e-06	0.00010896	249.732	359.442	270.924	409.664	326.315	124.125	121.79	229.547	173.104	148.429
CASP12	-4.41631	4.41631	1.1e-05	0.000119471	14.4391	14.4518	11.0082	10.5609	9.70731	0	0	0	0	0
EIF3C	2.22367	2.22367	1.11e-05	0.000120298	952.655	950.855	428.709	355.877	629.855	697.669	3169.36	6638.74	3451.69	1539.42
COL4A5	-1.0179	1.0179	1.21e-05	0.000129711	808.264	886.007	937.533	824.485	744.103	267.511	308.722	437.952	657.794	411.361
NOSTRIN	-1.13102	1.13102	1.29e-05	0.000137052	168.675	160.452	190.809	197.955	132.169	77.0432	50.9817	129.875	72.7036	55.1308
CD7	1.59495	1.59495	1.4e-05	0.000148231	325.865	220.853	157.479	86.6975	112.007	663.427	555.134	743.007	387.752	373.193
HELZ2	1.30508	1.30508	1.51e-05	0.000158562	3293.11	2464.59	4652.5	2312.1	3861.64	11207.6	9459.93	8955.35	3749.43	7599.57
B3GAT2	-1.39004	1.39004	2.1e-05	0.000210342	148.329	120.802	94.7929	97.0127	136.276	70.6229	28.3231	33.2239	69.2415	21.2042
IGHV1-24	6.98715	6.98715	2.11e-05	0.000211712	0	0.741118	0	0	0	8.56035	56.6463	18.1221	0	0
HES2	1.07856	1.07856	2.34e-05	0.000231053	4381.62	2406.41	2955.09	4328.49	5608.59	8220.08	9403.28	10761.5	6155.57	7018.58
MAP2K6	1.08577	1.08577	2.48e-05	0.000242791	1024.85	683.311	873.012	1521.75	804.96	2005.26	2866.3	2096.13	1391.75	2056.8
ARHGAP44	-1.56933	1.56933	2.61e-05	0.000253823	84.3377	77.8174	75.5286	139.747	95.5797	25.6811	16.9939	18.1221	38.0828	67.8533
ZNF233	-1.89407	1.89407	2.61e-05	0.000253936	30.1909	42.9849	52.9006	57.4708	43.3096	23.541	5.66463	6.04071	6.92415	16.9633
KIAA0513	1.04079	1.04079	2.65e-05	0.000257067	1297.23	1324.38	1227.72	1590.03	1415.03	3758	2803.99	2682.08	1360.6	3494.44
CBWD3	1.37365	1.37365	2.86e-05	0.000274663	159.815	140.812	80.4211	142.695	196.013	579.964	337.045	271.832	477.766	190.837
NPIPB6	-2.78816	2.78816	2.91e-05	0.000278485	22.6432	33.7209	20.4875	26.525	22.4015	0	5.66463	6.04071	0	8.48166
BEND7	-1.54612	1.54612	2.98e-05	0.000284077	68.9141	156.005	100.603	98.4863	91.8461	25.6811	28.3231	60.4071	48.469	12.7225
FAM229B	-1.44815	1.44815	3.04e-05	0.000288582	54.1468	66.7006	62.9914	77.119	42.1895	29.9612	16.9939	24.1628	27.6966	8.48166
RERG	1.38086	1.38086	3.16e-05	0.000297968	130.28	144.889	184.999	125.257	135.529	323.153	713.743	413.789	200.8	220.523
ABHD12B	-1.57844	1.57844	3.38e-05	0.000315058	54.1468	75.2235	59.0162	89.1535	38.8293	23.541	19.8262	24.1628	27.6966	8.48166
ITM2A	-1.25194	1.25194	3.47e-05	0.000322196	545.406	1222.1	1156.47	1138.36	889.713	494.36	320.051	419.829	616.249	224.764
SNRPGP15	-1.0928	1.0928	3.76e-05	0.000344854	212.321	277.919	185.611	162.834	334.156	89.8837	133.119	135.916	100.4	89.0574
ZFP2	-1.33008	1.33008	4.11e-05	0.000372476	76.1337	75.2235	93.8756	101.679	57.4972	42.8018	31.1555	18.1221	48.469	16.9633
NTN5	-1.85159	1.85159	4.23e-05	0.000381266	29.5346	60.7717	64.5203	48.6292	56.3771	17.1207	0	18.1221	20.7724	16.9633
MMP25	1.48403	1.48403	4.31e-05	0.00038751	61.6945	72.259	77.3633	45.6819	79.1519	211.869	116.125	317.137	69.2415	224.764
PLD4	1.16	1.16	5.53e-05	0.000477151	53.1623	108.203	133.627	93.0831	103.047	186.188	206.759	193.303	342.745	169.633
TLCD5	-1.10175	1.10175	5.67e-05	0.000488773	132.578	128.584	147.693	152.764	121.715	72.763	28.3231	102.692	69.2415	42.4083
C9orf24	-3.28183	3.28183	5.75e-05	0.000494242	24.9403	26.3097	15.595	17.9289	30.6154	4.28018	0	0	6.92415	0
HS3ST3A1	1.33696	1.33696	6.17e-05	0.000526267	305.191	410.579	166.346	169.22	437.202	1022.96	906.34	709.783	650.87	462.251
GOLGA7B	-1.24755	1.24755	6.19e-05	0.000527146	495.197	508.407	238.205	616.215	599.24	128.405	164.274	271.832	287.352	186.597
RFTN2	-1.0103	1.0103	6.3e-05	0.000534589	139.469	150.076	121.396	113.959	88.4859	57.7824	39.6524	75.5089	58.8553	76.335
RBP1	-1.839	1.839	6.35e-05	0.000538568	765.931	1181.71	579.46	1247.9	1986.27	107.004	291.728	175.181	609.325	432.565
ALDOB	-5.65014	5.65014	6.98e-05	0.000585699	44.3019	4.81727	105.495	418.506	26.5084	0	5.66463	6.04071	0	0
GABRP	2.05502	2.05502	7.34e-05	0.00061078	11579.5	13881.5	45411.3	4116.04	11144.4	80903.9	109531	47797.1	43809.1	75881.2
FXYD6	-2.18971	2.18971	7.95e-05	0.000654544	26.9093	47.8021	35.4709	38.8051	20.5347	14.9806	8.49694	3.02036	6.92415	0
UBQLNL	-2.38648	2.38648	9.18e-05	0.000738037	16.7363	31.8681	58.0989	85.9607	46.2964	12.8405	11.3293	12.0814	6.92415	0
TPPP	1.1715	1.1715	9.39e-05	0.000752727	958.562	1384.41	1150.36	840.941	1365.37	3702.35	2220.53	3533.82	1197.88	2175.55
RSPH9	-1.49002	1.49002	9.52e-05	0.000761076	64.9761	65.9595	55.3468	53.2956	63.8443	21.4009	2.83231	15.1018	24.2345	50.89
ASGR1	-1.57988	1.57988	0.000113345	0.000881814	52.8341	64.4773	33.3304	48.8748	92.2195	12.8405	22.6585	18.1221	20.7724	25.445
TNS4	1.2244	1.2244	0.000114109	0.000887072	3528.07	4107.65	4373.32	3026.55	4318.26	8087.39	11006.4	14784.6	3583.25	7756.48
C6orf141	-1.45174	1.45174	0.000116887	0.000903332	458.771	372.412	383.758	321.738	302.047	55.6423	70.8078	166.12	270.042	114.502
SLN	6.91556	6.91556	0.000117704	0.000907789	0	0	0	0	0	12.8405	0	6.04071	0	16.9633
SMAD9	-1.0622	1.0622	0.000120525	0.000925773	105.012	124.878	109.776	118.134	65.3377	42.8018	50.9817	54.3664	38.0828	67.8533
BGLAP	-2.41371	2.41371	0.000127007	0.000966724	23.6277	26.6803	29.3552	25.297	23.1482	0	16.9939	0	6.92415	0
TSSK6	1.20825	1.20825	0.000131508	0.000995474	69.8986	61.1423	63.9088	56.9796	53.0169	201.168	70.8078	72.4885	162.717	199.319
MCIDAS	3.66152	3.66152	0.000132001	0.000998208	1.96897	0.741118	0.611567	1.47361	0	4.28018	5.66463	24.1628	27.6966	0
SREBF1	1.03417	1.03417	0.000134041	0.0010106	9714.92	9725.69	5458.85	7433.14	12771.8	19646	18509.2	22833.9	10341.2	21038.8
KIF21B	1.01255	1.01255	0.000139259	0.00104578	246.45	250.498	146.165	131.888	111.634	301.752	422.015	338.28	387.752	339.266
SLC16A7	1.04529	1.04529	0.000141994	0.00106446	3785.35	3555.14	3515.9	4260.95	3041	8556.07	10876.1	3261.98	7772.36	7005.85
ARRDC4	-1.0648	1.0648	0.00014778	0.00109858	1032.4	984.576	1838.68	2287.04	1903.38	1025.1	557.966	664.478	858.594	737.905
REELD1	-3.82851	3.82851	0.000151419	0.00112233	8.86038	13.7107	9.47929	15.9641	11.5741	0	0	3.02036	0	0
OR2A1	2.50785	2.50785	0.000152778	0.00113018	5.2506	9.26398	1.22313	4.91204	11.9475	25.6811	45.317	24.1628	6.92415	84.8166
CCDC177	1.60071	1.60071	0.000169542	0.00123316	17.3926	14.0812	13.4545	8.10486	16.4278	62.0626	45.317	42.285	6.92415	50.89
WNT1	2.30017	2.30017	0.000171644	0.00124569	4.59427	7.41118	5.80989	0.982407	4.85366	14.9806	16.9939	36.2443	6.92415	42.4083
FOXO3B	1.2215	1.2215	0.000182232	0.00131183	93.1981	146.741	59.0162	114.205	112.381	164.787	130.286	344.32	294.276	296.858
NME2	-1.34159	1.34159	0.000190614	0.00136631	97.7924	113.021	112.528	110.03	103.794	32.1013	22.6585	87.5903	55.3932	12.7225
B3GALT5-AS1	2.69337	2.69337	0.000193996	0.00138793	17.0644	108.574	68.1897	88.1711	9.70731	436.578	212.424	570.847	27.6966	640.365
H2AW	1.24275	1.24275	0.000196974	0.00140624	403.968	249.757	605.452	374.297	496.566	1384.64	1101.77	582.929	550.47	1420.68
C7orf61	-2.24914	2.24914	0.000209506	0.00148337	15.7518	38.9087	24.7685	33.8931	30.9887	2.14009	5.66463	15.1018	0	8.48166
OSBPL6	1.11846	1.11846	0.00021092	0.00149138	502.417	584.742	447.667	423.663	389.413	1155.65	1342.52	1452.79	460.456	678.533
RAB26	-1.30381	1.30381	0.000229964	0.00160429	83.3532	79.6702	96.9334	70.2421	81.0187	44.9419	50.9817	15.1018	6.92415	46.6491
OR10AD1	-2.0463	2.0463	0.000240758	0.001665	25.5967	28.5331	21.4049	30.209	16.8011	4.28018	11.3293	6.04071	6.92415	0
EMC6	-1.08287	1.08287	0.000240963	0.00166604	76.4618	65.2184	105.19	76.8734	101.18	29.9612	25.4908	48.3257	62.3173	38.1675
TCF15	-4.27311	4.27311	0.000242235	0.00167216	3.93795	19.6396	5.19832	13.7537	11.9475	0	0	0	0	0
RPS26P11	-2.10749	2.10749	0.000259125	0.00176977	50.2088	18.8985	32.1073	49.366	25.3884	8.56035	16.9939	3.02036	10.3862	0
CCDC144CP	2.42141	2.42141	0.000260863	0.00177948	1.31265	6.2995	6.72724	4.17523	2.24015	19.2608	31.1555	18.1221	41.5449	0
DZIP1	-2.11756	2.11756	0.000265426	0.00180547	115.185	196.767	56.8758	132.134	159.424	12.8405	11.3293	12.0814	93.476	25.445
NODAL	-2.70429	2.70429	0.000270134	0.00183132	18.3771	20.7513	19.2644	15.4729	24.6416	0	0	12.0814	3.46207	0
FSCN3	-3.80953	3.80953	0.000279197	0.00188138	6.56325	5.92895	7.64459	9.57847	9.70731	0	0	0	0	0
MSI1	-3.85052	3.85052	0.000303356	0.00201279	4.59427	20.3808	25.6858	17.6833	22.4015	0	2.83231	0	0	4.24083
PRICKLE2	1.30448	1.30448	0.000310787	0.00205175	1102.63	898.606	2011.75	1864.12	1363.13	4656.83	4279.63	4624.16	1201.34	3117.01
PRR35	-4.7107	4.7107	0.000322458	0.00211892	23.2995	10.3757	2.75205	3.43843	33.9756	0	0	0	0	0
GABARAP	-1.30119	1.30119	0.000329695	0.00215726	37.0823	40.3909	40.0577	45.4363	32.8555	25.6811	8.49694	12.0814	10.3862	21.2042
GLI2	-3.26711	3.26711	0.000341385	0.00221651	9.84487	11.4873	33.3304	32.1738	26.1351	4.28018	0	0	6.92415	0
PRRT1	-1.0651	1.0651	0.00035393	0.00228317	93.5263	118.949	83.7847	74.1718	68.6979	23.541	48.1493	60.4071	38.0828	42.4083
MORN4	-1.29416	1.29416	0.000372666	0.00238481	81.7124	74.1118	107.024	148.835	90.726	64.2027	14.1616	36.2443	34.6207	55.1308
ERVW-1	2.29557	2.29557	0.000374574	0.0023959	17.7208	12.9696	3.97519	16.4553	3.73358	6.42027	50.9817	72.4885	41.5449	101.78
RBP2	-4.73483	4.73483	0.000385566	0.00245645	13.1265	2.96447	29.3552	191.569	8.21388	0	5.66463	0	3.46207	0
DNAAF1	-2.029	2.029	0.000388386	0.00247278	18.3771	31.127	31.8015	21.613	18.2946	4.28018	11.3293	6.04071	6.92415	0
TAMALIN	-1.18913	1.18913	0.000399408	0.00253078	139.797	181.574	225.363	161.852	307.647	111.285	39.6524	135.916	76.1656	80.5758
RANGRF	-1.70517	1.70517	0.000411964	0.00259891	41.0203	44.8377	34.5535	30.9458	35.469	23.541	0	18.1221	3.46207	8.48166
GCNT4	1.02803	1.02803	0.000419717	0.00263573	570.674	820.047	378.56	689.65	607.08	1553.7	1832.51	1165.86	675.104	1017.8
NXPH4	-1.07094	1.07094	0.000430157	0.00269291	91.8855	105.609	60.8509	63.3653	108.647	40.6617	39.6524	36.2443	31.1587	59.3716
ADM2	-1.58616	1.58616	0.000436087	0.00272327	442.691	446.524	289.577	192.306	608.2	70.6229	59.4786	81.5496	266.58	186.597
ST3GAL3	-1.07352	1.07352	0.000453637	0.00281717	64.3198	80.0408	82.8674	77.3646	66.8311	17.1207	62.3109	24.1628	38.0828	38.1675
SYT16	2.47469	2.47469	0.000464878	0.00287048	8.53222	12.2285	29.0494	4.66644	7.84052	29.9612	201.094	18.1221	20.7724	76.335
CRHR2	-1.5081	1.5081	0.000483252	0.00296637	25.5967	32.6092	39.4461	38.8051	26.8818	4.28018	16.9939	12.0814	17.3104	8.48166
COL4A6	-1.75729	1.75729	0.000489589	0.00299919	62.679	84.4875	130.875	105.363	90.726	23.541	5.66463	12.0814	76.1656	25.445
OLFML2A	1.1543	1.1543	0.000493033	0.0030154	2568.85	2365.65	2370.74	2645.13	2900.25	5938.75	5200.13	9870.52	1963	5627.58
EPCAM	-1.36816	1.36816	0.000501614	0.00305861	1141.02	483.95	2180.24	1536.73	832.215	477.24	444.673	244.649	709.725	517.381
TCAF2C	2.23295	2.23295	0.000531033	0.00320697	2.6253	7.78174	3.05784	7.85926	8.9606	21.4009	14.1616	9.06107	17.3104	84.8166
FRMPD1	1.79125	1.79125	0.000534265	0.00322219	10.8294	16.3046	15.2892	7.61366	12.6942	25.6811	11.3293	102.692	27.6966	50.89
FABP3	-1.74176	1.74176	0.000559016	0.00334724	47.2554	45.5788	55.9584	107.574	26.5084	23.541	8.49694	15.1018	27.6966	8.48166
NOS3	-1.4377	1.4377	0.000565672	0.0033784	2820.56	1469.27	1280.01	824.485	1797.35	740.471	1164.08	332.239	308.125	474.973
FGFR1	-1.30439	1.30439	0.000567419	0.00338683	298.956	727.408	825.922	684.001	476.778	237.55	118.957	311.097	411.987	139.947
REG1A	-5.50984	5.50984	0.000572175	0.0034132	27.5656	0	7.33881	22.841	70.5647	0	0	0	0	0
PSORS1C2	-1.90859	1.90859	0.000578458	0.00344321	38.395	51.1372	162.983	40.5243	59.7373	17.1207	36.8201	15.1018	6.92415	16.9633
STAC3	-1.04814	1.04814	0.000590835	0.0035021	108.95	147.483	152.892	172.167	113.501	77.0432	33.9878	102.692	38.0828	84.8166
CDKN1C	-1.25787	1.25787	0.000591366	0.00350418	184.755	152.67	208.544	69.9965	145.236	85.6035	39.6524	84.5699	34.6207	72.0941
NHLRC4	1.50625	1.50625	0.000604519	0.00356818	7.8759	8.1523	5.80989	5.40324	6.34709	12.8405	33.9878	24.1628	13.8483	8.48166
CEL	1.17916	1.17916	0.000617017	0.00363058	228.073	194.544	437.882	221.042	285.619	509.341	623.109	1105.45	301.2	555.549
ZDHHC11	-1.00484	1.00484	0.000670307	0.00390692	608.741	798.184	322.296	331.071	362.157	218.289	206.759	299.015	221.573	262.932
ODAD1	-2.59442	2.59442	0.000687551	0.00398745	13.4547	31.4975	21.4049	23.8234	13.0675	8.56035	0	6.04071	0	0
OVCH2	-3.67926	3.67926	0.000721352	0.00415244	7.54773	27.0508	20.4875	18.4201	7.09381	0	0	0	6.92415	0
PCDHB5	1.45629	1.45629	0.000744774	0.00426778	4.92243	10.7462	11.6198	10.5609	9.70731	29.9612	22.6585	45.3053	20.7724	8.48166
NOTCH2NLR	-4.20917	4.20917	0.00076391	0.00436339	30.5191	5.92895	16.8181	1.71921	22.7748	0	0	3.02036	0	0
SP5	2.32424	2.32424	0.000804333	0.00454792	13.1265	9.26398	13.1487	15.4729	8.58724	57.7824	8.49694	193.303	20.7724	16.9633
CLEC3B	-1.15586	1.15586	0.000826805	0.00465619	60.3819	40.0204	77.3633	46.4188	56.7504	19.2608	33.9878	30.2036	13.8483	29.6858
FOXS1	-3.84626	3.84626	0.000856131	0.00478889	7.54773	11.4873	2.44627	10.8065	8.21388	0	0	0	0	0
PRC1	-1.25104	1.25104	0.000881974	0.00490518	51.5215	48.5432	44.9502	76.6278	69.818	25.6811	33.9878	39.2646	6.92415	12.7225
IGSF9B	-1.21577	1.21577	0.000883307	0.00491094	201.82	271.62	149.834	162.588	145.983	38.5216	65.1432	163.099	76.1656	59.3716
CSF1	1.13528	1.13528	0.000886673	0.00492694	569.69	713.697	463.874	431.031	804.587	973.74	1393.5	2298.49	553.932	1331.62
APOC3	-4.31463	4.31463	0.000887036	0.00492714	9.84487	1.8528	41.5866	156.203	8.21388	4.28018	5.66463	0	0	0
THEMIS	1.31574	1.31574	0.000915864	0.00505387	102.715	64.1067	28.1321	43.4715	41.8161	81.3234	226.585	102.692	152.331	135.707
PDK4	-1.63735	1.63735	0.000986783	0.00538433	92.5418	54.4722	233.007	90.3815	75.4184	62.0626	22.6585	18.1221	20.7724	50.89
HPGD	1.15936	1.15936	0.00101196	0.00550188	19633.6	16163.4	33042.7	17229.7	16363.9	60969	69332.2	23235.6	23774.1	51479.4
KIR2DL4	2.48707	2.48707	0.00102862	0.00558142	7.21957	10.0051	6.72724	3.43843	1.49343	77.0432	11.3293	42.285	27.6966	0
NCEH1	1.13791	1.13791	0.00115359	0.00614921	2534.07	1419.98	2830.03	1646.51	1123.06	3702.35	6740.91	1887.72	4639.18	4054.23
NPIPB13	-1.04356	1.04356	0.00117488	0.00624289	96.4797	161.934	226.586	122.31	145.983	107.004	67.9755	87.5903	41.5449	55.1308
CFAP70	-1.05362	1.05362	0.00118116	0.00627034	168.019	191.579	216.495	300.125	120.968	126.265	93.4664	42.285	103.862	114.502
H2AC20	-1.22911	1.22911	0.00123696	0.00650515	58.7411	34.8326	46.7849	65.0845	40.3227	29.9612	11.3293	24.1628	27.6966	8.48166
DNAH10	-2.08703	2.08703	0.001247	0.00654908	13.1265	25.5686	16.2065	22.1042	26.5084	0	5.66463	9.06107	10.3862	0
TSLP	1.07138	1.07138	0.00136453	0.00706576	269.749	187.132	296.916	526.079	225.882	571.404	436.176	1075.25	602.401	479.214
ROBO4	-1.00772	1.00772	0.0014926	0.00762196	220.197	289.407	245.238	215.638	294.953	143.386	39.6524	108.733	155.793	186.597
IL24	2.80918	2.80918	0.0015899	0.00803472	3.60979	1.48224	1.52892	0.982407	0	12.8405	0	18.1221	13.8483	8.48166
MGST1	-1.04985	1.04985	0.00164186	0.00826143	8469.87	5067.4	2915.04	7430.93	3558.1	3051.77	3506.4	1437.69	2683.11	2574.18
GNG10	-3.7487	3.7487	0.00167648	0.00840631	2.6253	5.92895	12.8429	4.91204	11.5741	0	0	0	0	0
SEPTIN4	-1.64016	1.64016	0.00172096	0.00859512	64.9761	120.061	83.7847	128.204	119.848	49.222	16.9939	6.04071	79.6277	12.7225
SMC1B	-2.25541	2.25541	0.00174642	0.00870934	10.173	22.2335	15.595	22.1042	13.8143	4.28018	5.66463	6.04071	0	0
ACP4	-3.2759	3.2759	0.0017483	0.00871445	5.57876	10.7462	8.25616	10.0697	5.97373	0	0	3.02036	0	0
SNX31	1.1029	1.1029	0.00186025	0.0091712	755.758	1782.39	1612.4	1661.99	921.821	3618.89	3056.07	1328.96	2018.39	4444.39
CYP2E1	1.615	1.615	0.00188509	0.00927251	3568.77	511.372	1297.44	1033.49	2014.64	5253.92	11496.4	3120.03	3005.08	2930.41
PRELID3A	-1.04257	1.04257	0.00188502	0.00927251	82.0406	53.7311	48.6196	61.4005	61.2307	38.5216	11.3293	21.1425	45.007	33.9266
MEOX2	1.58913	1.58913	0.00191286	0.00938318	8.53222	13.3401	14.9834	8.10486	8.21388	21.4009	11.3293	72.4885	13.8483	42.4083
CELA2B	-2.21844	2.21844	0.00191805	0.00940255	10.5012	18.1574	22.0164	20.1394	15.3077	0	0	9.06107	3.46207	8.48166
AK8	-1.48454	1.48454	0.0019483	0.00952042	56.7721	104.127	75.5286	85.7151	118.355	29.9612	25.4908	6.04071	79.6277	16.9633
MSLNL	3.0626	3.0626	0.00194823	0.00952042	1.31265	5.92895	0.611567	2.94722	1.86679	23.541	0	48.3257	0	33.9266
FZD10	1.17318	1.17318	0.00195324	0.00954105	2946.9	1603.04	1611.48	1425.96	3508.07	6916.77	5879.88	4636.25	1724.11	5860.83
ICAM5	1.34115	1.34115	0.00197346	0.00963206	28.5501	42.2437	55.0411	33.1563	73.5516	126.265	36.8201	172.16	69.2415	186.597
KLRD1	1.07962	1.07962	0.00200904	0.00977103	148.986	146.741	89.9004	76.1366	49.2833	186.188	130.286	199.343	259.656	309.581
DNAI4	-2.09416	2.09416	0.00202223	0.00982727	10.5012	23.3452	18.0412	23.5778	28.3752	0	5.66463	12.0814	6.92415	0
CRYBB1	2.9689	2.9689	0.00202413	0.00983333	0.656325	2.22335	1.22313	1.47361	0.746716	8.56035	0	33.2239	6.92415	0
KRT7	-1.93151	1.93151	0.00205046	0.00994208	3515.93	2850.71	23507.4	4130.29	5893.46	1221.99	3019.25	456.074	2219.19	3545.33
HAP1	-1.15797	1.15797	0.00209238	0.0101145	145.048	92.6398	198.759	244.619	156.81	87.7436	99.131	69.4682	20.7724	97.5391
RASL11B	3.15146	3.15146	0.00216854	0.0104228	1.96897	0	0	0.982407	2.24015	4.28018	5.66463	24.1628	3.46207	8.48166
FKBP10	-1.26573	1.26573	0.00218911	0.0105016	134.875	158.229	155.032	146.379	119.475	85.6035	28.3231	114.773	13.8483	50.89
ARR3	-1.45508	1.45508	0.0021917	0.0105107	42.3329	46.6904	26.2974	61.8917	41.8161	8.56035	28.3231	27.1832	13.8483	0
CYP2C8	-1.73656	1.73656	0.00219641	0.0105266	26.5811	18.8985	34.8593	22.3498	16.4278	4.28018	5.66463	18.1221	6.92415	0
VWC2	-1.5572	1.5572	0.00224211	0.0106931	24.6122	49.2844	22.628	34.1387	27.6285	8.56035	5.66463	18.1221	20.7724	0
HINT2	-1.85906	1.85906	0.00226756	0.0107856	39.7076	23.3452	25.9916	30.209	20.1613	0	8.49694	0	17.3104	16.9633
GADD45G	1.4329	1.4329	0.0024	0.0113019	126.999	58.1778	187.751	88.6623	234.096	432.298	532.475	564.806	107.324	237.487
CSMD1	-2.74391	2.74391	0.0024419	0.0114617	21.0024	28.9036	183.164	24.3146	8.9606	4.28018	16.9939	0	10.3862	8.48166
HOGA1	-1.33309	1.33309	0.00245241	0.0114986	101.074	100.051	88.6772	123.047	98.5666	32.1013	22.6585	18.1221	110.786	21.2042
MYO3B	-1.0938	1.0938	0.00249006	0.0116426	51.8496	47.4316	46.4791	48.3836	97.0731	25.6811	33.9878	30.2036	27.6966	16.9633
AANAT	-2.59236	2.59236	0.00250232	0.0116855	22.6432	22.9747	7.95037	26.7706	38.8293	0	0	6.04071	0	16.9633
C4orf36	1.74804	1.74804	0.00252836	0.0117931	3.93795	10.0051	8.86772	7.12245	1.12007	17.1207	11.3293	21.1425	31.1587	25.445
CCSER1	-1.18027	1.18027	0.00253257	0.0118083	42.3329	30.3858	37.9172	53.7868	28.0019	12.8405	11.3293	18.1221	20.7724	25.445
CASP14	-3.54938	3.54938	0.00254845	0.0118625	27.8938	19.6396	2.44627	12.7713	11.2007	0	0	0	6.92415	0
HBB	-1.92067	1.92067	0.00258724	0.0120208	1722.85	971.606	1600.17	140.975	424.508	263.231	113.293	99.6717	630.097	178.115
CATSPER3	-1.61862	1.61862	0.00260611	0.0120918	23.6277	44.4671	28.1321	30.4546	25.015	0	22.6585	9.06107	6.92415	12.7225
SORCS2	-1.15674	1.15674	0.0026125	0.012114	788.574	486.915	253.495	347.035	936.382	175.487	359.704	163.099	318.511	245.968
GRIP2	-1.8616	1.8616	0.00261825	0.0121351	157.19	117.838	27.2147	48.6292	98.5666	10.7004	5.66463	33.2239	58.8553	16.9633
IFI44L	1.18846	1.18846	0.00264336	0.012229	137.5	147.112	379.477	155.22	210.201	569.264	345.542	746.028	183.49	500.418
PLEKHB1	1.15865	1.15865	0.002721	0.0125097	19.0334	16.6752	7.64459	21.613	15.681	25.6811	33.9878	48.3257	24.2345	50.89
CKMT2	-1.29628	1.29628	0.00279617	0.0127835	61.3664	52.6194	55.9584	97.0127	64.2176	12.8405	8.49694	21.1425	48.469	50.89
KRT23	1.39912	1.39912	0.00281442	0.0128533	1752.06	1085	511.882	3119.88	1544.21	4575.51	6126.3	1987.39	2118.79	6327.32
PCDHGB3	1.04685	1.04685	0.00286135	0.0130224	21.9869	33.7209	23.5453	47.6468	32.1088	47.0819	104.796	78.5292	62.3173	33.9266
RPGRIP1	-1.56851	1.56851	0.00308459	0.0138612	19.3616	17.4163	26.2974	27.0162	22.0281	8.56035	16.9939	9.06107	0	0
ZNF878	1.10101	1.10101	0.00310385	0.0139394	14.4391	20.3808	24.1569	27.0162	26.8818	36.3815	67.9755	36.2443	20.7724	84.8166
B3GALT2	1.23245	1.23245	0.00320859	0.0143396	16.4081	21.4924	12.5371	19.1569	11.5741	55.6423	62.3109	12.0814	31.1587	25.445
COX7A1	-2.01989	2.01989	0.00321202	0.0143507	233.652	42.9849	438.188	223.006	118.728	59.9225	2.83231	24.1628	86.5518	89.0574
MB	-1.55888	1.55888	0.0032734	0.0145754	29.2064	30.3858	67.5782	106.1	46.2964	21.4009	11.3293	12.0814	10.3862	42.4083
CARD18	-2.78993	2.78993	0.00328822	0.0146242	30.8473	28.5331	7.64459	79.3294	20.5347	0	16.9939	0	6.92415	0
C17orf107	-1.50124	1.50124	0.003293	0.0146375	16.4081	31.127	23.5453	21.8586	24.6416	12.8405	0	6.04071	13.8483	8.48166
C16orf54	1.00763	1.00763	0.00330427	0.014674	105.34	94.4926	48.3138	43.7171	64.591	149.806	155.777	193.303	148.869	63.6125
SYNPO2	1.16282	1.16282	0.00331356	0.0147045	323.568	512.113	475.494	761.857	492.833	909.538	863.856	2588.44	588.553	793.035
CATSPERB	1.15895	1.15895	0.00344347	0.015183	30.5191	71.1473	22.9338	33.6475	52.2701	79.1833	56.6463	99.6717	69.2415	169.633
BRICD5	-1.09513	1.09513	0.00351478	0.0154486	93.8544	143.777	103.355	90.1359	109.021	47.0819	39.6524	33.2239	20.7724	118.743
TERT	-2.86706	2.86706	0.00364396	0.015901	6.56325	26.6803	23.5453	4.42083	23.5216	4.28018	0	3.02036	3.46207	0
FAM124B	1.08947	1.08947	0.00366348	0.0159646	254.654	127.102	69.1071	170.202	165.771	582.104	337.045	232.567	207.724	309.581
ZNF610	-1.40251	1.40251	0.00370295	0.0161088	25.9248	29.6447	59.0162	55.0148	38.8293	8.56035	11.3293	6.04071	24.2345	33.9266
DPPA4	4.05804	4.05804	0.00394298	0.0169458	0.656325	0.741118	0.917351	0.491204	0	4.28018	0	42.285	0	0
FAM240C	-1.23207	1.23207	0.00395901	0.0170011	29.5346	35.5737	30.8841	32.9107	22.7748	4.28018	5.66463	21.1425	20.7724	16.9633
HNF4A	-3.6158	3.6158	0.00400023	0.0171306	8.53222	2.22335	2.44627	12.2801	8.9606	0	0	0	0	0
TAS1R2	5.26501	5.26501	0.00405392	0.0173095	0	0.370559	0.611567	0	0	0	0	21.1425	0	16.9633
CCDC188	-1.29995	1.29995	0.00405875	0.0173253	25.5967	17.4163	34.5535	36.8403	31.7354	12.8405	5.66463	18.1221	13.8483	8.48166
DDX11L10	3.1761	3.1761	0.00406254	0.0173341	2.95346	0	1.22313	0.491204	0	6.42027	8.49694	15.1018	0	12.7225
EPX	-2.14833	2.14833	0.00407321	0.0173723	11.8138	18.8985	17.7355	23.3322	35.0957	8.56035	0	0	0	16.9633
EFCAB13	-1.06252	1.06252	0.00414521	0.0176024	225.448	280.143	313.122	352.93	201.24	115.565	189.765	39.2646	100.4	216.282
NUDT11	-1.86692	1.86692	0.00422345	0.0178745	24.6122	26.6803	28.4379	59.4357	11.2007	12.8405	5.66463	6.04071	0	16.9633
AGR2	-1.66649	1.66649	0.00452396	0.0189057	806.623	754.829	2199.5	728.946	250.15	402.337	552.301	69.4682	339.283	127.225
GREM1	3.68806	3.68806	0.0045782	0.0190849	0.656325	4.81727	12.2313	0.245602	0	21.4009	0	169.14	6.92415	33.9266
IL1F10	-2.25644	2.25644	0.00468497	0.0194467	105.34	45.2082	9.17351	17.1921	71.6848	2.14009	16.9939	12.0814	20.7724	0
TPO	1.70315	1.70315	0.00468842	0.0194559	15.7518	2.59391	28.1321	6.14005	19.788	51.3621	84.9694	27.1832	45.007	25.445
C9	2.69124	2.69124	0.00470088	0.0195048	2.29714	5.92895	0.611567	4.42083	2.24015	21.4009	36.8201	0	0	42.4083
TRIM61	-2.98909	2.98909	0.00471453	0.0195439	4.59427	12.9696	9.78508	13.0169	8.58724	4.28018	0	0	0	0
ASIC1	-1.03303	1.03303	0.00472013	0.0195553	152.924	170.087	407.304	175.851	239.696	192.608	107.628	66.4478	86.5518	101.78
GPR3	-2.66137	2.66137	0.00473036	0.0195896	10.5012	12.599	18.0412	8.35046	8.9606	0	0	0	6.92415	4.24083
HMCN2	1.08183	1.08183	0.00476813	0.0197245	130.937	36.3148	120.785	76.3822	111.634	188.328	254.908	184.242	93.476	288.376
MYH16	-1.44589	1.44589	0.00476965	0.019728	23.9558	34.0914	12.8429	27.0162	25.7617	6.42027	5.66463	12.0814	13.8483	8.48166
TMCC3	1.3757	1.3757	0.00479182	0.0198143	1184.99	966.789	4317.05	2011.97	1132.02	5086.99	9037.91	3666.71	1647.95	5504.6
LRGUK	-2.19673	2.19673	0.00484073	0.019962	21.6587	5.92895	62.0741	63.8565	22.0281	8.56035	11.3293	0	13.8483	4.24083
OR8G3P	6.66714	6.66714	0.00484489	0.0199764	0	0	0	0	0	8.56035	0	21.1425	0	0
ZNF114	-2.88414	2.88414	0.00485164	0.0199894	16.4081	3.33503	13.1487	18.6657	14.9343	0	5.66463	3.02036	0	0
KRT222	-3.353	3.353	0.00490894	0.0201773	3.28162	3.70559	7.33881	10.5609	3.73358	0	0	0	0	0
PLN	4.36347	4.36347	0.00491259	0.0201868	0	1.48224	3.6694	0	0	17.1207	33.9878	54.3664	0	0
SPAG8	-1.61917	1.61917	0.00508186	0.0207466	14.7673	24.4569	21.0991	13.5081	17.5478	8.56035	0	9.06107	3.46207	8.48166
KISS1R	3.5693	3.5693	0.00510708	0.0208304	2.6253	0	2.44627	2.45602	0.746716	4.28018	0	12.0814	0	84.8166
CCNI2	-1.82196	1.82196	0.00518078	0.0210799	13.7828	12.2285	17.1239	17.6833	11.9475	6.42027	0	6.04071	6.92415	0
THSD7B	-1.01472	1.01472	0.00518321	0.0210835	75.4773	51.1372	132.099	93.8199	95.2063	25.6811	28.3231	60.4071	45.007	67.8533
CLSTN2	-1.40419	1.40419	0.00520551	0.021152	48.2399	43.726	44.6444	88.9079	47.0431	14.9806	0	24.1628	41.5449	25.445
PENK	-2.58112	2.58112	0.00527561	0.0213708	24.6122	11.1168	5.50411	18.1745	13.4409	0	5.66463	0	6.92415	0
RPL39P5	-2.12165	2.12165	0.0053093	0.0214843	11.4857	12.2285	10.3966	16.7009	14.1876	0	8.49694	6.04071	0	0
FNDC5	-1.98548	1.98548	0.00532995	0.0215535	13.4547	27.7919	9.78508	14.7361	15.681	6.42027	0	6.04071	6.92415	0
TSNAXIP1	-1.09479	1.09479	0.00536632	0.0216629	39.7076	57.8072	37.9172	48.6292	28.0019	12.8405	25.4908	18.1221	34.6207	8.48166
PRSS21	-2.3217	2.3217	0.00538119	0.0217084	28.8783	146.741	77.0575	57.4708	102.3	55.6423	0	15.1018	0	8.48166
PRR19	1.02354	1.02354	0.00539292	0.0217384	64.3198	51.8783	38.5287	41.9979	56.0037	92.0238	73.6402	78.5292	51.9311	224.764
PMS2P11	-3.08688	3.08688	0.00540911	0.021792	5.90692	4.07615	5.50411	4.66644	3.73358	0	0	0	0	0
SIRPB1	2.13487	2.13487	0.00542637	0.0218486	7.21957	29.6447	16.8181	6.63125	41.4428	139.106	8.49694	229.547	41.5449	25.445
ARHGEF25	-1.36756	1.36756	0.00542657	0.0218486	25.5967	28.5331	53.5121	39.5419	24.2683	17.1207	2.83231	6.04071	17.3104	25.445
FAM218A	-2.05371	2.05371	0.00542678	0.0218486	11.1575	9.63454	22.0164	34.3843	18.2946	8.56035	0	6.04071	6.92415	0
IL36RN	-2.32536	2.32536	0.00571966	0.0228153	24723.4	5333.09	1484.27	992.477	11725.7	284.632	1741.87	906.107	2897.76	3002.51
ACAA2	-1.26213	1.26213	0.00577494	0.0230055	1296.57	1975.82	1110.91	1326.5	1617.76	350.975	240.747	489.298	1599.48	377.434
TPSD1	3.23426	3.23426	0.00584988	0.0232764	35.1134	73.7413	97.545	19.4025	37.7092	633.466	50.9817	1404.47	0	390.156
SIX1	5.06694	5.06694	0.00591103	0.0234734	0	0.741118	0	0.245602	0	25.6811	5.66463	0	0	0
DNAH2	-2.71311	2.71311	0.00596111	0.0236413	10.173	7.78174	9.47929	11.0521	36.9625	4.28018	0	6.04071	0	0
ACY1	-1.73414	1.73414	0.00596239	0.0236432	16.4081	23.3452	39.4461	27.9986	23.8949	6.42027	2.83231	3.02036	27.6966	0
ODAD4	-2.88818	2.88818	0.00606236	0.0239455	8.20406	12.599	5.50411	6.87685	12.6942	4.28018	0	0	0	0
CTSE	-2.30359	2.30359	0.0061354	0.0241835	21.0024	18.528	102.743	32.1738	25.015	4.28018	0	0	13.8483	25.445
MUC3A	-4.81674	4.81674	0.00621502	0.0244591	4.59427	0	14.066	57.962	2.61351	0	0	0	0	0
MFSD6L	-1.12593	1.12593	0.00628854	0.0247099	133.234	148.965	119.256	142.203	192.653	57.7824	22.6585	30.2036	138.483	93.2983
SLC30A10	-3.52287	3.52287	0.00633981	0.0248855	3.93795	8.1523	4.89254	45.9275	9.70731	0	0	0	0	8.48166
HEYL	-1.18473	1.18473	0.0063661	0.0249628	34.1289	30.3858	26.909	33.8931	17.5478	12.8405	5.66463	18.1221	10.3862	16.9633
SPEF2	-1.16267	1.16267	0.00637582	0.0249912	159.487	139.701	226.891	249.777	145.236	70.6229	73.6402	27.1832	190.414	50.89
TRBV7-9	2.24325	2.24325	0.00639257	0.0250406	8.86038	12.9696	0.917351	8.35046	1.49343	14.9806	8.49694	18.1221	96.9381	16.9633
APOA4	-3.73618	3.73618	0.00642038	0.02513	23.6277	2.59391	116.198	307.002	19.4146	2.14009	8.49694	24.1628	0	0
EFCAB12	-2.86183	2.86183	0.00651882	0.0254528	7.21957	14.0812	6.11567	11.5433	6.72045	0	0	6.04071	0	0
FAM131B	1.03486	1.03486	0.00659835	0.0257235	34.1289	27.0508	23.8511	21.8586	22.0281	12.8405	62.3109	60.4071	62.3173	72.0941
CAPN11	-1.31549	1.31549	0.00666672	0.0259265	45.6146	26.3097	41.8924	66.5581	40.696	6.42027	14.1616	24.1628	6.92415	42.4083
SNX18	1.02643	1.02643	0.00666867	0.0259308	817.452	1088.7	806.351	1760.97	1532.64	4021.23	1549.28	972.554	2984.31	2705.65
PCDHB4	1.31592	1.31592	0.00680328	0.0263627	29.8628	10.7462	14.066	13.0169	27.6285	14.9806	50.9817	48.3257	34.6207	93.2983
TUBA4B	-2.99194	2.99194	0.00680581	0.0263691	5.57876	10.0051	8.86772	5.64884	20.1613	0	0	0	6.92415	0
HSPB6	2.51477	2.51477	0.0069674	0.0268919	3.93795	2.96447	3.36362	0.245602	3.73358	21.4009	2.83231	48.3257	6.92415	0
PTPRQ	1.81618	1.81618	0.00697686	0.0269147	23.2995	134.142	38.8345	46.1732	21.2814	59.9225	402.189	326.198	41.5449	97.5391
MSC	1.17762	1.17762	0.00700881	0.0270104	15.7518	25.5686	19.2644	13.0169	5.97373	34.2414	28.3231	36.2443	24.2345	59.3716
KLRC4-KLRK1	2.14871	2.14871	0.00706253	0.0271684	1.64081	8.52286	6.11567	3.43843	0	6.42027	25.4908	15.1018	24.2345	16.9633
AMBP	-2.17701	2.17701	0.0070715	0.0271965	11.4857	25.9391	25.38	32.4194	22.7748	4.28018	0	0	0	25.445
STPG2	1.37792	1.37792	0.00709119	0.0272503	4.59427	3.70559	5.50411	12.2801	5.60037	14.9806	22.6585	18.1221	10.3862	16.9633
VSIG8	-2.28592	2.28592	0.00715938	0.0274508	35.1134	14.4518	11.314	7.61366	20.9081	2.14009	2.83231	0	13.8483	0
HEPHL1	2.45041	2.45041	0.00723438	0.0276997	3233.38	1657.88	44.9502	368.894	795.253	4930.76	11425.6	3104.93	2066.86	11815
ZNF492	1.29715	1.29715	0.00732523	0.0279627	19.3616	48.1727	15.9007	43.4715	35.0957	85.6035	113.293	123.835	17.3104	55.1308
RANBP3L	2.32036	2.32036	0.00743913	0.0283218	2.29714	0.741118	0.917351	1.47361	4.4803	2.14009	0	18.1221	13.8483	16.9633
TTC23L	-2.51685	2.51685	0.00746956	0.0284204	10.8294	14.4518	40.975	11.7889	7.46716	0	8.49694	6.04071	0	0
FAM135B	4.27241	4.27241	0.00752235	0.0285746	0	1.48224	0	0.245602	1.49343	29.9612	0	30.2036	0	0
TMPRSS15	-4.58787	4.58787	0.00764185	0.0289703	5.2506	0	25.0743	121.082	2.24015	0	5.66463	0	0	0
MLXIPL	-2.00251	2.00251	0.00775981	0.0293403	13.7828	18.528	99.3797	68.2773	38.8293	4.28018	0	12.0814	20.7724	25.445
ALPI	-4.18775	4.18775	0.00793993	0.0298906	10.5012	0	25.6858	73.1894	6.72045	0	0	6.04071	0	0
ANGPTL2	1.36012	1.36012	0.00798472	0.030033	541.14	871.926	500.262	383.385	769.491	3002.54	1942.97	498.359	346.207	2078.01
CCL20	-1.73902	1.73902	0.00804668	0.0302199	152.595	396.128	37.6114	58.9444	53.3902	29.9612	16.9939	42.285	83.0898	38.1675
DMBT1	-4.52288	4.52288	0.00820327	0.0307328	11.1575	1.48224	18.347	33.6475	0	0	0	0	0	0
CCDC170	1.67492	1.67492	0.00827424	0.0309216	5.2506	18.528	22.0164	8.59607	1.49343	55.6423	22.6585	36.2443	20.7724	42.4083
MGP	-1.115	1.115	0.00829048	0.0309522	167.363	178.98	258.387	170.202	133.289	124.125	31.1555	144.977	27.6966	89.0574
CCN2	1.27366	1.27366	0.00838526	0.031225	487.321	639.956	244.321	473.52	391.279	2386.2	1181.07	984.636	245.807	602.198
AVPR1B	2.69501	2.69501	0.00848284	0.0314839	2.6253	2.96447	0	1.47361	1.49343	12.8405	22.6585	18.1221	0	0
TNN	-3.18199	3.18199	0.00859548	0.0318281	3.28162	7.04062	5.19832	24.5602	17.1745	0	0	0	0	8.48166
TBX2	-1.19088	1.19088	0.00860496	0.0318473	91.2291	126.731	141.272	125.748	101.18	53.5022	11.3293	120.814	27.6966	42.4083
FAM189A1	3.99251	3.99251	0.00860845	0.0318562	1.31265	0	0	0	2.24015	8.56035	28.3231	18.1221	0	0
ODCP	-1.49259	1.49259	0.00863075	0.0319154	13.4547	22.9747	32.1073	22.3498	23.5216	8.56035	11.3293	18.1221	0	0
LRRC55	-2.49428	2.49428	0.00873374	0.0321861	16.4081	6.67006	9.47929	17.9289	16.4278	0	11.3293	0	0	0
NANOS1	-1.23232	1.23232	0.00875089	0.0322351	16.08	38.5381	29.9668	38.3139	27.2551	8.56035	5.66463	18.1221	20.7724	12.7225
SLC24A3	-1.02687	1.02687	0.00896981	0.0329118	6845.79	5547.64	4728.33	4212.81	7053.11	2508.18	6069.65	1078.27	2423.45	1849
DNM1P46	-2.50924	2.50924	0.00908421	0.0332469	5.90692	7.41118	11.9256	12.2801	14.561	0	2.83231	0	6.92415	0
LARP6	-1.28218	1.28218	0.00912048	0.0333554	42.9893	62.6245	47.0907	40.7699	84.0056	25.6811	0	30.2036	41.5449	16.9633
KRT38	-3.57456	3.57456	0.00912825	0.0333758	4.26611	9.26398	0.611567	13.7537	5.60037	0	0	0	0	0
NECAB1	-1.2611	1.2611	0.00918177	0.033535	17.0644	21.863	29.0494	31.6826	19.0413	17.1207	5.66463	6.04071	10.3862	8.48166
WDR93	-3.20953	3.20953	0.00918708	0.0335463	3.60979	2.22335	5.50411	3.92963	10.8274	0	0	0	0	0
SPATC1	-2.5235	2.5235	0.00927228	0.0337962	11.8138	11.8579	4.89254	9.33287	14.9343	0	2.83231	0	6.92415	0
TEX22	-1.40612	1.40612	0.00931632	0.0339118	20.3461	42.9849	32.1073	38.0683	30.242	6.42027	22.6585	27.1832	3.46207	0
PPP1R3G	-1.18066	1.18066	0.0094751	0.0343904	624.493	249.016	406.692	303.073	841.176	173.347	167.107	66.4478	394.676	271.413
SH2D1B	1.30982	1.30982	0.00948231	0.0344125	191.975	755.199	1588.55	1180.12	332.289	2405.46	2611.39	1649.11	931.298	2438.48
CXCR3	1.07265	1.07265	0.00948635	0.0344189	140.782	103.757	68.1897	44.9451	33.6022	128.405	118.957	211.425	245.807	118.743
GALR3	-3.04034	3.04034	0.00955953	0.0346428	7.54773	2.96447	5.19832	4.42083	2.98687	0	0	0	0	0
DSG4	1.01129	1.01129	0.00957907	0.0346929	92.2136	65.2184	79.198	53.7868	80.6454	66.3427	271.902	75.5089	117.711	220.523
METTL7B	-3.66544	3.66544	0.00987038	0.0355521	0.656325	4.44671	5.50411	20.1394	4.85366	0	0	0	0	0
TRIM17	1.08566	1.08566	0.00997636	0.0358498	62.3508	87.0814	156.255	69.7509	109.021	162.647	127.454	292.974	76.1656	373.193
VPS37D	-1.78018	1.78018	0.0100127	0.0359493	13.7828	14.8224	22.628	22.1042	8.9606	4.28018	0	6.04071	13.8483	0
UNC80	-1.75902	1.75902	0.010078	0.036129	21.9869	8.52286	20.4875	14.2449	14.9343	8.56035	0	0	6.92415	8.48166
TMC2	-2.9695	2.9695	0.0102034	0.036504	4.59427	2.59391	4.28097	6.38565	4.10694	0	0	0	0	0
PER1	-1.15112	1.15112	0.0102834	0.0367166	8646.09	6256.52	7050.45	2173.82	15312.9	2238.53	3132.54	3847.93	6280.2	2260.36
TRAM1L1	-1.47469	1.47469	0.0105421	0.0374764	25.5967	30.7564	58.4047	64.1021	20.9081	8.56035	28.3231	18.1221	0	16.9633
MRLN	-2.48803	2.48803	0.0105589	0.0375097	32.1599	13.7107	9.47929	9.57847	7.84052	0	2.83231	0	0	12.7225
LAMB3	1.10158	1.10158	0.0105614	0.0375142	6943.26	4941.78	5042.07	5311.88	6031.23	11316.8	8675.38	29702.2	4843.44	6123.76
HOXA10	3.08807	3.08807	0.0106077	0.0376565	0	1.8528	1.8347	0.736806	0.373358	4.28018	5.66463	30.2036	0	0
SARDH	1.28895	1.28895	0.0106174	0.0376865	13.7828	32.2386	20.7933	17.1921	15.681	38.5216	8.49694	63.4275	100.4	33.9266
PLAC4	1.71382	1.71382	0.0106331	0.0377158	238.574	273.102	199.677	496.607	193.4	344.554	2056.26	123.835	1872.98	199.319
GPAT2	-1.2221	1.2221	0.0106547	0.0377679	32.4881	76.7057	107.33	92.8375	29.1219	38.5216	16.9939	36.2443	34.6207	16.9633
SLC6A19	-4.6223	4.6223	0.0109219	0.0385189	2.6253	0	10.0909	54.278	2.24015	0	0	0	0	0
KCNIP4	1.33229	1.33229	0.010942	0.0385762	9.51671	9.63454	6.11567	14.9817	5.97373	17.1207	5.66463	30.2036	48.469	16.9633
ALDH8A1	-1.11924	1.11924	0.0109618	0.0386237	45.9427	41.8732	51.3716	28.981	100.807	17.1207	16.9939	24.1628	34.6207	33.9266
H4C12	-3.0783	3.0783	0.0110043	0.0387553	5.2506	2.22335	7.64459	2.70162	5.97373	0	0	0	0	0
WDR72	-1.92095	1.92095	0.0111986	0.0392988	50.2088	95.2337	20.7933	142.695	45.9231	6.42027	50.9817	0	27.6966	8.48166
PRAP1	3.28065	3.28065	0.0112013	0.0393025	0	0.741118	0.611567	1.47361	2.24015	2.14009	0	0	6.92415	42.4083
NPY1R	-2.9225	2.9225	0.0114577	0.0400212	4.59427	22.6041	9.78508	36.5947	5.97373	8.56035	0	0	0	0
KRTAP5-10	-2.69795	2.69795	0.0114888	0.0400984	5.2506	5.18783	12.8429	9.57847	7.84052	0	0	0	6.92415	0
KCNRG	-1.43425	1.43425	0.0118109	0.0410464	47.5835	48.9138	30.5784	36.5947	33.2289	21.4009	11.3293	36.2443	0	0
PYCARD-AS1	-3.12744	3.12744	0.0118321	0.0410957	2.29714	8.1523	4.58675	2.21042	7.46716	0	0	0	0	0
CCDC148	-1.28851	1.28851	0.0120273	0.0416105	24.9403	23.7158	30.5784	19.1569	20.1613	14.9806	19.8262	9.06107	0	0
SPEF1	-3.00971	3.00971	0.0122683	0.0423217	5.2506	7.41118	3.6694	1.96481	4.4803	0	0	0	0	0
UCN	-1.98869	1.98869	0.0123299	0.04248	6.89141	23.7158	15.2892	16.7009	7.84052	4.28018	0	6.04071	6.92415	0
CALHM1	3.17624	3.17624	0.0125337	0.0429856	0	1.48224	1.22313	0.491204	0	8.56035	0	6.04071	13.8483	0
RTN4RL2	1.41476	1.41476	0.0125762	0.0431069	4.92243	5.92895	7.03302	9.08727	14.1876	21.4009	11.3293	3.02036	34.6207	42.4083
TRGV8	1.72034	1.72034	0.0127922	0.0436878	4.59427	7.04062	3.6694	2.21042	2.24015	29.9612	11.3293	6.04071	13.8483	0
TRAV8-6	1.79608	1.79608	0.0128224	0.0437526	12.142	6.2995	4.89254	0.982407	2.98687	8.56035	22.6585	6.04071	41.5449	16.9633
CD8B	1.16077	1.16077	0.0129458	0.0440841	215.274	104.498	49.2312	72.4526	29.1219	147.666	243.579	193.303	273.504	195.078
TLE6	-1.31297	1.31297	0.0129822	0.0441686	37.7387	63.3656	79.5037	40.5243	45.9231	29.9612	0	36.2443	31.1587	8.48166
WFDC1	-1.55168	1.55168	0.0129972	0.0441995	42.6611	26.3097	43.7271	35.8579	26.5084	17.1207	0	33.2239	6.92415	0
FAM227A	-1.60866	1.60866	0.0131977	0.0447307	13.7828	53.3605	25.0743	40.7699	33.6022	8.56035	5.66463	6.04071	34.6207	0
RNFT2	-2.20898	2.20898	0.0134198	0.0453106	10.5012	20.7513	13.7603	19.1569	9.70731	12.8405	0	0	0	0
SYN3	-2.17751	2.17751	0.0134305	0.0453368	11.4857	18.1574	14.3718	53.05	4.4803	0	2.83231	6.04071	6.92415	8.48166
KCTD8	-2.61359	2.61359	0.0136127	0.0458188	7.21957	7.41118	11.9256	7.36806	4.4803	0	0	0	0	8.48166
TAS2R31	1.80939	1.80939	0.0136361	0.0458822	5.90692	2.96447	9.17351	6.38565	4.4803	2.14009	11.3293	18.1221	6.92415	67.8533
SHANK1	-3.1626	3.1626	0.0137063	0.0460725	1.31265	4.07615	6.72724	3.43843	9.70731	0	0	0	0	0
DENND2A	-1.01053	1.01053	0.0137544	0.0462137	39.3795	35.5737	35.4709	32.9107	27.6285	17.1207	2.83231	27.1832	6.92415	33.9266
PRODH	1.61845	1.61845	0.0138025	0.0463493	21.6587	10.0051	25.38	16.2097	23.8949	38.5216	70.8078	6.04071	17.3104	169.633
IHO1	-2.32062	2.32062	0.014078	0.0470502	3.93795	16.3046	11.6198	17.6833	8.9606	4.28018	0	0	6.92415	0
CTXND1	-1.88282	1.88282	0.0140873	0.0470761	20.3461	11.8579	14.9834	22.1042	30.6154	17.1207	0	0	6.92415	0
SOWAHA	-1.71332	1.71332	0.0141434	0.0472374	32.8162	10.3757	36.9998	41.9979	41.0694	12.8405	0	0	13.8483	25.445
CCDC158	-2.63663	2.63663	0.014155	0.0472655	6.89141	12.9696	6.42146	7.61366	4.4803	4.28018	0	0	0	0
CALCR	3.41504	3.41504	0.0141757	0.047314	0	0.741118	3.05784	0.491204	0	29.9612	8.49694	6.04071	0	0
TAF1L	-2.90337	2.90337	0.0143627	0.0478089	6.56325	5.55839	1.52892	6.63125	11.2007	2.14009	0	0	0	0
ZNF516-DT	1.06499	1.06499	0.0144119	0.0479226	19.0334	21.1219	9.47929	17.4377	8.58724	17.1207	22.6585	30.2036	34.6207	59.3716
MBOAT4	-3.06327	3.06327	0.0144151	0.0479279	5.57876	2.96447	6.11567	1.47361	7.46716	0	0	0	0	0
MYBPC3	-1.60959	1.60959	0.0145356	0.0482489	10.173	19.6396	21.4049	10.3153	12.3208	4.28018	5.66463	0	6.92415	8.48166
BGN	-1.22735	1.22735	0.0146432	0.0485576	959.218	474.316	236.982	385.104	332.289	109.145	50.9817	359.422	290.814	212.042
CFAP91	-1.47547	1.47547	0.0147316	0.0487859	15.7518	36.6854	42.8097	85.2238	36.9625	38.5216	11.3293	9.06107	6.92415	8.48166
CPLX2	2.55662	2.55662	0.0147834	0.0489319	9.84487	4.07615	7.64459	1.96481	1.49343	102.724	16.9939	0	0	25.445
BORCS8-MEF2B	-2.91521	2.91521	0.0149711	0.0494019	2.6253	6.2995	5.80989	2.45602	4.10694	0	0	0	0	0
FLG2	1.12292	1.12292	0.0149878	0.0494463	457.458	670.712	381.006	495.133	386.052	2324.14	951.658	229.547	682.029	1013.56
CREB3L3	-3.38486	3.38486	0.0151008	0.0497322	6.56325	1.48224	7.95037	46.4188	3.73358	0	0	6.04071	0	0

## Sheet: Supplementary Table S10C
Supplementary Table S10C. Unique DEGs in PPI-UR EoE at diagnosis
DEG (paj < 0.05, abs_log2FC > 2). Uniquely DEGs in PPI-UR EoE at diagnosis (pre-PPI). Values showing normalized count value identified by DESeq2.
Gene	log2FoldChange	Abs_log2FC	pvalue	padj	Control1	Control2	Control3	Control4	Control5	PrePPI_UREoE1	PrePPI_UREoE2	PrePPI_UREoE3	PrePPI_UREoE4	PrePPI_UREoE5
A2ML1	-1.88847	1.88847	0.0015282	0.00581045	700939	270796	498569	420327	342690	158874	15489.5	305548	75266.9	48028.6
AADACL2	-4.08002	4.08002	3.88896e-05	0.000254209	58.2263	32.0178	4.7325	37.2186	37.6519	0	3.09111	0	5.92536	0
ABCA13	1.23733	1.23733	0.000661904	0.00285709	370.964	338.649	516.518	154.348	229.222	1084.04	748.048	367.193	684.379	914.477
ABCA3	-1.47209	1.47209	9.16217e-07	9.81723e-06	326.653	414.589	382.656	456.475	507.266	109.67	132.918	287.879	115.544	105.407
ABCA6	-1.30048	1.30048	0.000554372	0.00245234	216.426	155.574	245.752	216.47	170.882	75.9252	51.0033	182.128	56.2909	45.5814
ABCC1	-1.07328	1.07328	1.21523e-05	9.32372e-05	10790.2	8967.03	7565.23	8366.8	9020.32	6327.1	4058.63	5029.07	3104.89	2737.73
ABCC4	1.47116	1.47116	0.000117508	0.000654185	492.177	609.159	473.926	494.789	458.443	1084.04	3225.57	760.823	1087.3	840.407
ABCD2	1.6956	1.6956	0.00265584	0.00928594	37.3527	23.3976	22.6484	7.11532	11.5852	46.3987	40.1844	17.6253	112.582	113.954
ABCE1	1.13736	1.13736	0.000156501	0.000835697	4517.48	4480.43	3754.56	4011.13	3540.93	7596.74	16872.8	5140.7	8239.21	6803.02
ABCG1	-1.66409	1.66409	0.00991317	0.0279927	3010.19	878.847	266.034	342.357	301.215	210.903	131.372	299.629	554.021	319.07
ABCG8	-3.27463	3.27463	0.00707839	0.0211271	1.83102	4.92581	6.42267	6.02066	5.37884	0	0	0	0	0
ABHD1	-2.30288	2.30288	0.000683167	0.00293517	15.3805	21.3452	13.8595	31.4716	16.964	0	6.18222	0	5.92536	5.69768
ABHD10	1.09141	1.09141	1.56065e-05	0.000115283	1071.51	798.392	1039.8	1159.25	933.023	1607.08	3194.66	1451.15	2681.22	1712.15
ABHD12	-1.21003	1.21003	1.58585e-05	0.0001168	11513.1	9388.59	8969.1	8541.95	12785.1	5251.49	2601.17	7076.54	3175.99	4033.95
ABHD13	1.22977	1.22977	4.23342e-10	1.10945e-08	1102.64	1139.5	1100.31	1024.61	1162.24	2231.36	3210.12	1630.34	2856.02	3028.31
ABHD6	-1.04933	1.04933	0.00191831	0.00705186	1149.15	1048.79	526.997	984.104	1203.21	788.779	624.404	296.692	367.372	299.128
ABI3BP	-1.10965	1.10965	0.000222291	0.00112549	341.667	419.104	468.179	432.393	404.655	177.159	279.745	279.067	109.619	105.407
ABLIM1	-1.12619	1.12619	0.000641819	0.00278237	193598	139519	123858	116919	176439	87432.1	33031.6	116926	51692.8	54672
ABO	-1.2396	1.2396	0.00854166	0.0247433	6415.15	11898.7	13646.5	10425.9	15048.8	6390.37	2559.44	11118.6	1993.88	2264.83
ABRACL	1.24303	1.24303	2.78622e-05	0.000190324	1548.31	1919.83	2627.21	1755.57	1301.27	3125.59	7346.02	2855.29	4064.8	4259.01
ACADVL	-1.00371	1.00371	6.61775e-05	0.000399351	49834.4	53831.3	47705.9	44950.2	60343.6	32917.8	12738.5	31284.8	23177	27898.7
ACAP3	-1.49655	1.49655	8.82368e-09	1.65789e-07	12584.6	12067.4	13053.9	10233.2	16506.4	6719.38	2794.36	5775.21	3878.15	3686.4
ACER1	-4.28364	4.28364	4.23115e-09	8.64621e-08	3264.33	1598.43	1310.56	2563.16	2687.35	337.445	6.18222	182.128	26.6641	39.8837
ACMSD	-4.30136	4.30136	1.30569e-05	9.93246e-05	21.9722	30.7863	23.6625	23.2616	11.5852	8.43614	0	0	0	0
ACOT11	-1.18079	1.18079	0.00373821	0.0123664	3838.54	5227.52	4611.82	3503.75	6469.92	3239.48	904.149	3548.55	862.14	1885.93
ACOT7	1.1824	1.1824	5.50043e-06	4.70895e-05	1681.6	1813.11	1295.35	1486.01	1797.36	2927.34	6290.41	2564.47	3359.68	3165.06
ACOT9	1.04668	1.04668	0.000705263	0.00301436	514.149	551.691	629.084	564.026	419.964	755.034	1799.02	522.883	1161.37	1284.83
ACOX2	-2.15925	2.15925	1.42983e-06	1.45567e-05	406.119	621.473	524.631	475.906	374.037	134.978	233.379	76.3761	59.2536	28.4884
ACP1	1.06526	1.06526	6.37684e-06	5.35514e-05	3889.08	3702.98	4120.65	3997.99	3553.76	6778.43	12217.6	4885.13	9178.38	7238.9
ACP3	-1.82669	1.82669	2.032e-05	0.000144782	15427.8	17030.2	10736	15067.8	17036.5	5272.58	1432.73	9238.57	2636.78	2652.27
ACP7	-1.75564	1.75564	0.00389626	0.0128123	502.797	174.045	54.7618	96.0569	155.986	134.978	21.6378	61.6884	38.5148	39.8837
ACR	-4.36353	4.36353	0.000164781	0.000871282	53.4656	12.725	13.1834	5.47333	33.5143	0	0	5.87508	0	0
ACSBG2	-3.19774	3.19774	0.000232194	0.00116826	9.88748	17.6508	17.2398	22.7143	24.4117	4.21807	4.63666	0	0	0
ACSL6	-1.23976	1.23976	0.00437362	0.0141378	80.9309	97.6952	109.185	38.3133	47.1683	33.7445	17.0011	29.3754	23.7014	56.9768
ACSS1	-1.32905	1.32905	3.16387e-06	2.92398e-05	3157.4	3260.89	3930.34	4457.48	3620.79	2383.21	905.695	1874.15	1191	994.244
ACSS3	-2.6733	2.6733	2.09686e-05	0.000148456	26.3666	137.923	56.79	42.1446	81.9239	16.8723	18.5466	5.87508	11.8507	0
ACTR6	1.22056	1.22056	7.82543e-08	1.14435e-06	1084.33	952.734	1260.87	1473.42	910.68	2303.06	3302.85	1750.78	3291.54	2586.74
ACY3	1.70508	1.70508	0.00437632	0.0141451	9.15508	11.904	25.3527	13.136	1.65503	25.3084	66.4588	23.5003	53.3282	28.4884
ADA	1.58296	1.58296	3.47679e-06	3.15994e-05	344.597	331.261	247.104	366.165	251.151	915.321	1785.11	437.694	746.595	720.756
ADAMTS12	-1.36033	1.36033	0.00147339	0.00563774	24.9018	54.1839	38.536	50.0809	35.1694	8.43614	18.5466	23.5003	5.92536	19.9419
ADAMTS16	-3.21625	3.21625	0.00511735	0.0161496	4.39444	5.74678	10.1411	11.494	3.31006	0	0	0	2.96268	0
ADAMTS18	4.61356	4.61356	8.67385e-05	0.000503318	0	0	0	1.642	0.413757	0	12.3644	17.6253	5.92536	17.093
ADAMTSL1	1.83645	1.83645	0.0102261	0.0287619	46.1416	76.7605	115.946	163.379	53.7884	59.0529	117.462	41.1256	844.364	566.919
ADARB2-AS1	-1.64902	1.64902	0.000130743	0.000715382	28.93	43.5113	40.9023	50.6283	29.7905	0	12.3644	17.6253	11.8507	17.093
ADCYAP1	2.10836	2.10836	0.0172681	0.0442931	14.6481	11.0831	17.5778	0.547333	14.8953	33.7445	174.648	11.7502	5.92536	22.7907
ADCYAP1R1	-1.57417	1.57417	0.00764013	0.0225075	35.8879	29.1444	64.5648	28.1876	17.3778	25.3084	12.3644	17.6253	0	5.69768
ADGB	-4.23325	4.23325	0.000113968	0.000636288	7.32406	9.85162	5.07053	13.957	11.5852	0	0	0	0	0
ADGRD2	-2.40282	2.40282	0.00203525	0.00742237	20.1412	9.44114	25.3527	26.272	44.272	0	9.27332	0	11.8507	0
ADGRF3	-1.43771	1.43771	9.22144e-07	9.86344e-06	105.833	106.726	90.9316	137.928	113.369	25.3084	51.0033	64.6259	23.7014	34.1861
ADGRG2	-1.59997	1.59997	0.00557193	0.017346	16.8453	48.8476	37.5219	30.9243	20.2741	16.8723	9.27332	20.5628	5.92536	0
ADGRL3	-3.18837	3.18837	0.000345187	0.00163991	22.3384	9.03065	19.6061	28.1876	13.2402	0	3.09111	5.87508	0	0
ADH4	-3.3135	3.3135	0.0142963	0.0379144	7.69026	1.64194	24.0005	61.8486	2.8963	0	7.72777	0	0	0
ADH5	1.2672	1.2672	3.44942e-06	3.14218e-05	5068.25	4769.01	5415.67	6002.05	4089.16	10098.1	18106.2	6048.4	13735	13004.9
ADIPOR2	-1.02647	1.02647	0.000392494	0.00182772	30166.7	17580.2	19226.8	20215.5	27547.1	13755.1	6690.7	17566.5	9877.57	8443.96
ADORA1	1.60748	1.60748	0.00177157	0.00658676	25.6342	32.4282	20.9582	28.4613	34.3419	101.234	187.012	11.7502	53.3282	74.0698
ADORA2A-AS1	-2.84717	2.84717	2.62822e-07	3.29873e-06	30.7611	40.6379	34.4796	59.1119	51.7197	8.43614	10.8189	0	5.92536	2.84884
ADORA2B	1.14201	1.14201	1.27081e-05	9.70961e-05	448.599	449.48	401.586	441.424	444.789	695.981	1618.2	602.196	891.767	999.942
ADRA2C	-2.86295	2.86295	0.00260152	0.0091305	73.2406	24.6291	9.12696	15.0516	69.5112	0	17.0011	0	0	5.69768
ADSS1	-1.3414	1.3414	0.000105618	0.000596058	916.606	669.5	968.472	634.358	1395.6	333.227	214.832	443.569	610.312	210.814
AFDN	-1.31841	1.31841	0.000229457	0.00115672	98277.5	66851.5	67187.3	62190.1	100655	40565.2	12865.2	55258.1	22113.4	27656.5
AGAP5	-1.30561	1.30561	0.00560971	0.0174498	53.0994	32.0178	37.5219	35.5766	39.7207	46.3987	9.27332	17.6253	8.88804	5.69768
AGAP6	-1.28141	1.28141	8.81731e-05	0.000510317	75.804	80.0444	75.72	82.3735	120.817	29.5265	23.1833	58.7508	47.4029	22.7907
AGFG2	-1.75664	1.75664	1.85236e-05	0.000133449	13479.2	15937.5	16598.6	11783	18135.4	5276.8	1309.08	9124.01	3377.45	3390.12
AGMAT	1.8036	1.8036	6.51202e-06	5.44752e-05	33.6907	46.7952	32.1134	30.9243	43.0308	59.0529	253.471	70.501	88.8804	168.081
AGPAT5	1.34393	1.34393	1.84588e-07	2.41876e-06	2250.68	2143.14	2275.99	2290.31	1779.16	5082.77	8692.2	2987.48	5063.22	5424.19
AGPS	1.28272	1.28272	1.06189e-09	2.52279e-08	3256.28	3297.83	2941.25	3641.68	3063.46	6166.82	11398.5	5481.45	8224.4	8127.73
AHCY	-1.30855	1.30855	2.29346e-08	3.86759e-07	38085.9	30528.9	25757.6	23965.2	24379	10595.8	13064.6	16541.3	8911.74	8500.93
AHNAK2	-1.30447	1.30447	0.00381982	0.0125924	52518.6	39566.6	41729.1	36087.3	75336.1	24962.5	6730.89	41169.7	17856.1	8575
AIFM2	-1.77555	1.77555	1.09778e-22	2.40016e-20	4615.62	4003.86	4109.5	4617.3	6419.03	1383.53	1105.07	1539.27	1339.13	1581.1
AKR7A3	-1.28495	1.28495	1.08772e-07	1.52228e-06	182.369	160.91	179.159	161.189	151.021	37.9626	71.0955	111.627	53.3282	62.6744
ALDH1A1	1.52873	1.52873	0.00238345	0.00847802	1327.85	2362.34	5429.86	1412.94	735.247	4475.37	10888.4	8568.81	3430.78	5145
ALDH1A2	2.80521	2.80521	0.00899288	0.0258184	0	9.85162	3.38036	0.273666	4.96509	42.1807	44.8211	0	29.6268	11.3954
ALDH1L1	-3.22929	3.22929	2.85229e-06	2.66362e-05	529.896	4230.04	3790.73	3315.74	1756.81	333.227	54.0944	848.95	133.321	85.4651
ALDH3A1	-1.24787	1.24787	2.36917e-06	2.26797e-05	67721.9	54984.8	52522.3	52099.5	57451.9	31045	11100.2	30579.8	24125.1	23075.6
ALDH3B1	-1.34306	1.34306	0.0073704	0.0218537	2548.04	3433.29	6134.67	3279.89	4649.8	2551.93	381.752	3196.05	826.588	951.512
ALG1	1.0415	1.0415	5.5702e-06	4.76216e-05	684.067	593.56	704.804	642.842	668.632	894.23	2097.32	1069.27	1407.27	1293.37
ALG10	1.24387	1.24387	6.17945e-06	5.20897e-05	223.75	191.696	169.694	210.997	165.503	455.551	686.226	252.629	554.021	321.919
ALG1L	2.69479	2.69479	0.000429184	0.00197621	0.732406	20.5242	4.39446	13.4096	3.72382	8.43614	30.9111	102.814	85.9177	48.4302
ALG6	1.06098	1.06098	1.09536e-06	1.14574e-05	1087.62	1124.32	1203.07	1193.18	893.302	1649.26	3352.31	1741.96	2373.11	2344.59
ALKBH7	1.0422	1.0422	4.17759e-09	8.54792e-08	2593.08	1562.3	2488.28	1688.25	2064.24	4353.05	3874.7	4476.81	4601.04	4108.02
ALOX5AP	1.63956	1.63956	9.68093e-06	7.66652e-05	555.896	669.91	544.575	754.224	426.17	894.23	2774.27	796.074	2770.11	1951.45
ALOXE3	2.58085	2.58085	0.000342641	0.00163104	24.1694	68.9613	7.09875	13.6833	11.5852	341.663	241.106	23.5003	59.2536	85.4651
ALPK3	-2.29694	2.29694	0.000285042	0.00139182	2983.46	2422.27	2502.81	875.185	2348.07	565.221	81.9144	1301.33	168.873	150.988
AMACR	-1.07214	1.07214	1.32218e-05	0.000100334	343.132	378.466	264.006	275.035	422.446	168.723	105.098	226.191	142.209	165.233
AMD1	1.09072	1.09072	3.10765e-05	0.000208948	10604.1	11262.5	9046.17	10161	11282.3	16804.8	37022.2	13383.4	22756.3	21525.8
AMDHD2	-1.05946	1.05946	9.70901e-06	7.68486e-05	764.998	858.322	856.92	846.45	1200.72	582.093	397.207	408.318	536.245	256.395
AMER1	-1.06708	1.06708	0.0035345	0.0118125	2449.9	2781.85	2818.2	2979.4	3790.43	1628.17	613.585	2684.91	1386.53	766.337
AMFR	-1.52535	1.52535	6.19912e-09	1.21591e-07	13612.1	11881.1	12864.3	12213.2	15380.2	4956.23	3645.96	7666.99	3795.19	2851.69
AMHR2	3.78375	3.78375	0.000328232	0.0015713	0	0	12.5073	4.92599	2.48254	59.0529	139.1	5.87508	47.4029	22.7907
AMTN	1.55767	1.55767	0.0176276	0.0450524	49.0712	65.6775	17.2398	68.1429	44.272	54.8349	27.82	38.188	322.932	276.337
ANAPC1	1.1534	1.1534	6.07623e-10	1.53328e-08	1834.31	1914.91	1709.45	2072.75	1701.78	3943.89	5910.2	3760.05	3724.09	3185
ANG	1.08093	1.08093	0.000582882	0.0025624	88.6211	43.5113	77.0721	101.53	75.7176	236.212	125.19	96.9389	216.276	150.988
ANGPT4	-2.36098	2.36098	0.00213736	0.00772807	17.2115	11.4936	10.4791	15.8726	16.1365	8.43614	0	0	2.96268	5.69768
ANGPTL6	1.35462	1.35462	0.0169632	0.0436649	14.6481	16.4194	10.8171	11.2203	8.27515	0	52.5488	11.7502	47.4029	39.8837
ANGPTL8	-5.78338	5.78338	7.39075e-08	1.08945e-06	38.0851	29.5549	9.46499	19.704	43.4445	0	0	0	0	0
ANKH	-1.07169	1.07169	2.19044e-07	2.8206e-06	3170.22	3064.26	2688.06	3625.8	3475.15	1927.66	1080.34	1709.65	1792.42	1128.14
ANKRD13D	-1.18628	1.18628	2.41004e-08	4.04455e-07	5744.26	7003.68	6252.98	4927.36	6909.75	3437.73	1734.11	3310.61	2568.64	2515.52
ANKRD18A	-1.45672	1.45672	9.08413e-05	0.000523338	254.877	249.985	258.597	299.665	206.051	59.0529	27.82	105.752	139.246	133.895
ANKRD20A8P	-2.82331	2.82331	0.00741905	0.0219635	16.8453	3.69436	15.2116	10.1257	17.7916	0	6.18222	0	0	0
ANKRD24	-1.17956	1.17956	0.00291431	0.0100603	50.9022	65.267	103.439	73.0689	96.4054	33.7445	13.91	23.5003	59.2536	45.5814
ANKRD45	5.01445	5.01445	0.00403691	0.0132037	0.732406	0	0	1.09467	0	0	0	0	32.5895	28.4884
ANKRD53	-1.49322	1.49322	0.00543696	0.0169834	24.9018	43.9218	21.9723	40.2289	31.4456	12.6542	10.8189	5.87508	0	28.4884
ANKRD62	-2.51327	2.51327	0.00387355	0.0127521	89.7197	100.569	75.3819	150.79	185.363	0	0	76.3761	23.7014	5.69768
ANO4	3.08691	3.08691	0.000162636	0.000862125	1.09861	1.64194	2.70428	0.547333	0.827515	0	20.0922	5.87508	5.92536	22.7907
ANP32E	1.37519	1.37519	3.61107e-09	7.52668e-08	2669.25	2423.91	2586.65	2991.17	2008.38	5534.1	9619.53	4171.31	7240.79	6313.02
ANXA11	-1.0488	1.0488	0.00121033	0.00477149	91411.6	62135	88764.1	56570.1	79173.3	36127.8	17481.8	65213.4	27514.4	36408.1
ANXA4	1.27258	1.27258	8.61973e-09	1.62543e-07	5171.52	4400.8	4846.75	5528.06	4577.81	11443.6	15189.7	6577.16	13290.6	12742.9
ANXA6	1.0833	1.0833	0.00361201	0.0120163	795.759	659.648	430.319	411.868	395.138	434.461	1285.9	749.073	1537.63	1692.21
AOC3	-1.81056	1.81056	0.00118558	0.00469265	138.425	134.228	190.652	139.843	231.704	92.7975	37.0933	76.3761	35.5522	0
AP5M1	1.1601	1.1601	1.71064e-08	2.97624e-07	4021.28	4113.46	4043.24	4496.61	3736.23	8372.86	12291.8	5848.65	10864.1	8224.59
APBA1	-1.25072	1.25072	0.0036492	0.0121259	498.036	321.409	615.225	794.453	533.333	101.234	94.2788	431.819	340.708	193.721
APBB3	-1.41804	1.41804	8.01e-18	9.24106e-16	1346.16	1086.96	1299.07	1281.85	1195.76	586.311	423.482	481.757	506.618	339.012
APCDD1	1.39704	1.39704	0.00163763	0.00616504	6053.34	4427.07	3317.82	6162.42	6408.27	9119.46	10162	3607.3	21355	25200.8
APLP1	2.07477	2.07477	5.48109e-05	0.000341163	11.7185	9.85162	10.1411	6.29432	8.27515	101.234	27.82	11.7502	20.7388	39.8837
APOBEC2	-2.71668	2.71668	0.000179805	0.000938184	32.2259	20.5242	33.8036	39.9553	29.7905	16.8723	0	11.7502	0	0
APOBEC3B	2.04076	2.04076	4.65509e-10	1.20681e-08	169.918	143.259	260.963	231.795	209.775	940.629	1268.9	425.944	491.805	1048.37
APOBEC3D	1.63417	1.63417	4.03522e-05	0.000262071	16.1129	17.6508	8.78892	11.2203	9.10266	16.8723	47.9122	23.5003	50.3656	51.2791
APOBEC3G	1.36109	1.36109	7.09959e-08	1.05198e-06	422.598	836.156	461.418	402.016	506.439	1126.22	1319.9	1083.95	1833.9	1384.54
APOC1	1.83466	1.83466	0.000235413	0.00118065	19.0426	38.5855	11.4932	49.5336	17.7916	92.7975	197.831	49.9382	56.2909	85.4651
APOE	2.41024	2.41024	7.95522e-05	0.00046787	46.874	332.082	113.918	163.926	116.266	463.987	1452.82	132.189	1543.56	512.791
AQP10	1.92456	1.92456	0.00347851	0.0116528	2.19722	2.05242	14.1975	6.29432	5.7926	8.43614	43.2755	11.7502	20.7388	28.4884
AQP2	2.63662	2.63662	0.0187125	0.0473914	0	5.33629	9.80303	1.09467	0.413757	8.43614	46.3666	29.3754	17.7761	0
ARC	-2.04079	2.04079	0.00614467	0.0188309	107.664	27.9129	7.43678	18.3356	84.8202	4.21807	18.5466	17.6253	5.92536	11.3954
ARG1	-4.34467	4.34467	5.68144e-09	1.1271e-07	682.969	454.406	44.9587	123.697	393.897	16.8723	1.54555	41.1256	8.88804	17.093
ARHGAP10	-1.65285	1.65285	6.50423e-05	0.000393793	24186.6	10941.5	10128.2	9722.82	13535.7	5896.86	1324.54	6976.66	3543.36	4053.9
ARHGAP11A	1.37618	1.37618	3.34037e-07	4.05895e-06	1077	1091.89	916.076	1282.67	851.099	2096.38	4472.83	1645.02	2767.14	2552.56
ARHGAP15	1.66426	1.66426	4.65132e-06	4.06211e-05	69.9448	84.9702	77.4101	74.1636	45.5133	97.0156	259.653	123.377	388.111	242.151
ARHGAP17	-1.14847	1.14847	6.86029e-08	1.02137e-06	7120.82	5826.82	5170.59	4957.19	7383.91	2610.98	2024.68	3909.87	2547.9	2652.27
ARHGAP18	1.57018	1.57018	7.55391e-12	2.95216e-10	755.843	691.666	658.831	798.832	663.253	1687.23	2905.64	1263.14	2506.43	2222.09
ARHGAP31	-1.16241	1.16241	1.9154e-06	1.88278e-05	1925.13	987.625	1104.7	1347.81	1903.7	476.642	687.772	599.259	725.856	752.093
ARHGAP39	-1.32041	1.32041	2.74479e-05	0.000187822	1443.94	1552.86	1585.05	1713.7	1610.34	839.395	233.379	925.326	642.901	535.581
ARHGAP5-AS1	-1.20812	1.20812	0.000485322	0.00219621	1302.95	754.059	914.724	765.171	985.57	531.477	251.925	681.51	180.723	404.535
ARHGEF10L	-1.10843	1.10843	0.00252642	0.00891116	18749.6	14440.8	15609.5	12172.9	20928.7	9967.29	2608.9	12925.2	6085.34	6407.04
ARHGEF26	-1.45523	1.45523	1.65569e-05	0.000121241	3567.18	3083.56	4540.15	3843.64	3506.18	1742.06	772.777	2402.91	1176.18	675.175
ARL13A	-2.55585	2.55585	8.23459e-06	6.67153e-05	28.5638	20.9347	32.4514	34.7556	23.9979	8.43614	3.09111	5.87508	5.92536	2.84884
ARL14	-1.37679	1.37679	0.00119239	0.00471244	199.214	153.521	90.9316	125.339	91.4404	109.67	43.2755	58.7508	17.7761	31.3372
ARL2	1.0998	1.0998	2.1102e-06	2.0502e-05	1090.55	972.437	859.962	762.161	970.261	1590.21	2999.92	1333.64	1964.26	2073.95
ARL6IP1	1.23078	1.23078	4.82236e-07	5.6195e-06	7099.94	6309.55	6804.32	7467.53	5554.28	12675.3	23546.5	9159.26	16617.7	15990.5
ARL6IP6	1.11065	1.11065	1.39489e-09	3.19495e-08	1170.75	1138.68	1328.14	1151.59	970.261	2020.45	2848.46	1818.34	2713.81	3025.47
ARMC1	1.16948	1.16948	6.15728e-07	6.95998e-06	1905.35	1911.21	1759.14	2039.36	1856.12	3340.71	6563.97	2814.17	4903.23	3666.45
ARMC3	2.86264	2.86264	6.63324e-06	5.53567e-05	2.19722	2.46291	3.04232	2.73666	0.827515	8.43614	24.7289	5.87508	32.5895	8.54651
ARMC9	1.27329	1.27329	0.000711122	0.00303487	127.805	148.595	106.819	145.59	86.4753	147.632	264.29	135.127	450.327	487.151
ARMCX4	-1.15967	1.15967	0.00010707	0.000602943	282.343	564.416	813.313	658.715	712.904	269.956	200.922	376.005	239.977	273.488
ARMH1	2.1254	2.1254	9.62865e-06	7.63672e-05	23.8032	37.7645	42.5925	11.7676	16.5503	37.9626	200.922	67.5635	130.358	133.895
ARRDC1	-1.38942	1.38942	5.31086e-13	2.66096e-11	9663.37	7180.6	7033.84	5267.25	7527.9	3087.63	2152.96	3163.73	2909.35	2695
ARSB	1.24075	1.24075	9.6999e-05	0.000553696	172.848	179.382	148.398	146.959	149.366	198.249	465.212	199.753	388.111	623.895
ARSG	-1.30598	1.30598	3.93625e-05	0.000256818	799.421	872.279	727.79	835.777	971.088	362.754	145.282	549.32	417.738	233.605
ASB12	-1.20314	1.20314	0.00257637	0.00905975	32.5921	38.5855	42.2544	28.1876	49.2371	0	15.4555	17.6253	23.7014	22.7907
ASB16-AS1	-1.31354	1.31354	3.46574e-11	1.18552e-09	448.599	579.604	664.916	448.813	595.81	202.467	211.741	282.004	231.089	173.779
ASB2	1.58082	1.58082	9.28917e-05	0.000533773	113.523	114.115	64.2267	66.2272	92.6816	92.7975	159.192	276.129	308.119	509.942
ASCC2	-1.49459	1.49459	4.2196e-07	4.98774e-06	31559.4	20948.2	17280.4	14101.7	20651.9	7600.96	5832.92	12276	5205.43	6187.68
ASCC3	1.07121	1.07121	7.56652e-05	0.000447602	3774.09	3751.83	3146.1	3768.11	3882.7	5133.39	13619.4	5434.45	6897.12	7398.43
ASIC3	-1.04543	1.04543	0.00106246	0.00427237	89.3535	112.473	193.018	130.812	135.712	109.67	69.5499	44.0631	59.2536	42.7326
ASPA	-3.17777	3.17777	0.000328606	0.00157285	38.0851	38.5855	29.4091	41.8709	58.7535	0	0	23.5003	0	0
ASPM	1.47167	1.47167	5.70646e-07	6.50313e-06	2764.47	2224.41	1667.87	3009.78	1837.5	5960.13	9052.31	3084.42	7649.64	6153.49
ASPN	1.66226	1.66226	5.04224e-06	4.36329e-05	50.1698	90.3065	94.6499	62.3959	23.9979	219.34	275.109	143.94	177.761	199.419
ASRGL1	2.2077	2.2077	1.36589e-06	1.40106e-05	5.49305	18.4718	17.9159	18.883	7.44763	88.5794	77.2777	29.3754	41.4775	79.7675
ATAD1	1.00782	1.00782	1.29295e-06	1.32974e-05	3318.53	3509.23	3494.95	3566.42	2877.68	5268.37	8465	4459.19	8443.64	7067.97
ATAD2	1.44428	1.44428	2.75255e-08	4.55577e-07	2599.68	2371.37	2186.75	2903.6	2262.01	5669.08	10327.4	3921.62	8162.18	5444.13
ATG4C	1.52313	1.52313	7.73924e-09	1.47541e-07	431.753	462.616	426.939	546.238	367.003	1012.34	1961.31	749.073	1543.56	1145.23
ATP5F1C	1.19612	1.19612	3.42085e-06	3.12545e-05	11368	11993.1	12220.3	12415.7	11935.7	22440.1	42170.4	15381	33967.1	23349.1
ATP5MC3	1.27515	1.27515	3.25995e-06	3.00213e-05	12349.1	15052.9	15640.9	12876.3	13855.9	25190.3	57541	20436.5	37326.8	28363
ATP5MGL	-4.43645	4.43645	3.8687e-05	0.000253097	9.15508	11.4936	5.7466	12.5886	16.1365	0	0	0	0	0
ATP6V0A4	-2.3024	2.3024	0.000204017	0.0010467	3611.49	1892.33	1849.39	1816.05	3904.21	1370.87	58.7311	734.386	237.014	256.395
ATP8B4	1.41204	1.41204	4.99417e-08	7.71456e-07	186.764	219.609	180.173	222.491	148.953	366.972	661.497	311.379	705.118	495.698
AUH	1.01296	1.01296	6.95689e-11	2.224e-09	698.349	671.963	841.032	858.491	604.499	1653.48	1315.27	1283.71	1590.96	1583.95
AUNIP	2.23438	2.23438	3.7716e-08	5.9736e-07	64.0855	99.3372	75.3819	61.0276	63.7186	329.009	686.226	102.814	317.007	267.791
AURKA	1.89008	1.89008	1.89307e-06	1.86415e-05	683.335	681.404	631.112	920.613	654.15	1729.41	5632	922.388	2470.87	2469.94
AVIL	-1.23118	1.23118	3.24647e-06	2.9906e-05	514.515	690.434	947.852	814.431	550.297	371.19	190.103	378.943	237.014	330.465
AZGP1	3.79403	3.79403	0.000450734	0.00206147	3.29583	0	2.70428	0.820999	8.27515	33.7445	40.1844	0	5.92536	128.198
B4GALNT1	-3.48975	3.48975	0.00372652	0.0123399	2.92962	11.0831	4.7325	4.92599	4.96509	0	0	0	0	0
B4GALNT2	-2.27681	2.27681	1.79883e-06	1.78371e-05	542.347	663.753	428.291	1173.75	555.262	269.956	49.4577	47.0007	195.537	139.593
B4GALT5	-1.24397	1.24397	0.00461748	0.0147931	17245.6	16400.5	25077.2	17236.9	21011	7158.06	3344.58	20198.5	4058.87	6184.83
BAIAP2L1	-1.11381	1.11381	1.24869e-05	9.557e-05	6660.87	5368.72	6792.82	5998.49	6452.13	3315.4	1689.29	4400.44	2106.47	2948.55
BARX2	-1.43458	1.43458	0.00520329	0.016379	22604.2	21044.7	23794	22393.6	30397.1	11633.4	2730.99	22387	4574.38	3159.36
BATF2	1.9597	1.9597	0.00763457	0.022495	15.7467	22.5766	31.4373	9.30465	14.0677	8.43614	54.0944	5.87508	201.462	91.1628
BATF3	1.46984	1.46984	0.00215653	0.00778837	16.8453	41.0484	45.9728	33.3873	22.3429	16.8723	75.7322	64.6259	154.059	128.198
BBOX1	-1.47748	1.47748	0.000261218	0.00128939	2139.72	1848.82	1597.22	2391.84	2700.18	750.816	1118.98	1180.89	598.461	182.326
BBS12	1.39428	1.39428	2.24319e-10	6.31263e-09	140.622	108.778	168.004	204.976	143.988	371.19	408.026	299.629	485.879	450.116
BCAP29	-1.07297	1.07297	2.44987e-08	4.10699e-07	339.47	312.378	237.977	280.234	309.49	139.196	134.463	141.002	106.656	182.326
BCAR3	-1.53524	1.53524	0.00208003	0.00755925	4607.57	2427.6	2362.53	2277.18	3517.76	1261.2	213.286	2376.47	728.819	666.628
BCL2A1	2.32509	2.32509	0.000101994	0.000578387	34.4231	57.0573	25.0146	41.3236	20.6879	50.6168	327.657	20.5628	242.94	247.849
BCL2L12	1.41026	1.41026	4.15623e-09	8.50979e-08	476.796	536.503	486.771	466.054	469.615	1227.46	2083.41	813.699	1105.08	1230.7
BHLHA15	-3.66434	3.66434	3.74164e-05	0.000246123	53.8318	12.725	35.4937	11.2203	55.0297	0	1.54555	5.87508	0	5.69768
BHLHE22	1.90959	1.90959	0.00854056	0.0247425	9.88748	1.64194	8.11285	3.284	2.48254	8.43614	47.9122	17.6253	5.92536	11.3954
BID	1.93947	1.93947	5.30938e-08	8.14114e-07	648.179	741.745	799.792	606.444	642.979	1691.45	4754.12	984.077	2725.67	3025.47
BIRC5	1.48859	1.48859	9.9044e-07	1.04404e-05	1716.03	1279.89	1374.45	1486.01	1288.44	3547.39	7279.56	1988.72	3652.98	3569.59
BLACAT1	-1.01758	1.01758	0.0135971	0.0363967	261.835	520.494	436.404	259.709	254.047	291.047	72.641	229.128	77.0297	193.721
BMP10	5.77558	5.77558	0.0178653	0.0455407	0	0	0	0	0	0	6.18222	0	0	11.3954
BOLA3	1.86173	1.86173	3.22605e-11	1.11204e-09	249.75	222.482	288.006	228.238	251.978	636.928	1542.46	534.633	951.02	829.012
BORA	1.36065	1.36065	4.26229e-06	3.76336e-05	391.105	365.331	323.5	450.728	353.762	784.561	1621.29	461.194	1001.39	960.058
BPGM	-2.36168	2.36168	7.59253e-07	8.35847e-06	22063.4	6201.18	2459.88	7318.38	5515.38	1223.24	2313.69	1365.96	1907.97	1660.87
BRCA1	1.09669	1.09669	1.40539e-05	0.000105675	950.663	1029.08	831.905	1228.21	909.025	1822.21	3084.93	1195.58	2482.73	1988.49
BRINP3	3.89394	3.89394	0.0123495	0.0336418	1.09861	0	0.676071	1.09467	0	0	35.5477	0	5.92536	0
BRIP1	1.30903	1.30903	1.21571e-08	2.18068e-07	585.192	543.892	551.674	858.765	551.538	1522.72	1771.2	1110.39	2070.91	1182.27
BSG	1.00003	1.00003	4.37193e-11	1.47294e-09	15696.6	14708.9	12264.6	11871.1	14742.2	26493.7	34309.8	22886.4	27680.3	27183.6
BTBD16	-1.62733	1.62733	0.0098905	0.0279438	26.3666	14.7774	29.4091	14.5043	14.4815	0	9.27332	0	5.92536	14.2442
BTBD18	-4.00883	4.00883	4.57518e-05	0.000291584	16.8453	25.8605	19.6061	16.9673	11.5852	8.43614	0	0	0	0
BTG3	1.53031	1.53031	8.88495e-07	9.57649e-06	1098.98	879.668	991.458	943.601	851.926	2113.25	4644.39	1204.39	2621.97	3170.76
BTN3A2	1.17143	1.17143	0.00044389	0.00203613	2062.46	1762.62	1903.82	1275.56	758.003	2252.45	3567.14	2162.03	4906.2	4592.33
BTN3A3	1.00624	1.00624	0.00358669	0.0119563	1131.57	1040.58	1035.74	902.278	683.113	830.959	1435.82	1459.96	3306.35	2592.44
BUB1	1.8555	1.8555	4.84157e-08	7.48994e-07	1106.67	1009.79	834.61	1384.75	820.481	2931.56	6914.81	1662.65	3676.69	3464.19
BUB1B	1.36888	1.36888	1.57772e-05	0.000116283	977.396	885.414	747.058	1205.5	751.797	1645.05	4086.45	1195.58	2607.16	2250.58
BUB1B-PAK6	-3.21472	3.21472	0.00133768	0.00519858	10.6199	13.1355	6.08464	12.315	10.3439	0	0	2.93754	2.96268	0
C10orf105	-4.12429	4.12429	0.000482571	0.00218502	2.92962	10.6726	5.07053	12.0413	13.654	0	0	0	0	0
C11orf91	-1.8088	1.8088	0.000388408	0.00181031	198.848	150.648	54.7618	79.0896	71.1663	67.4891	23.1833	11.7502	17.7761	42.7326
C12orf60	1.18285	1.18285	0.000809824	0.0033949	41.3809	34.8912	36.1698	25.9983	31.4456	50.6168	143.737	70.501	41.4775	68.3721
C15orf48	-1.11164	1.11164	8.93671e-05	0.000515795	13227.6	7893.61	5922.04	6691.14	7969.79	4057.78	2261.15	3366.42	4515.12	5105.12
C15orf62	-1.44811	1.44811	0.00314247	0.0107025	8537.29	9088.53	7501.01	8211.08	9307.47	3349.15	406.481	6465.53	2746.4	2666.51
C17orf78	-4.73725	4.73725	0.00034738	0.00164783	10.2537	1.64194	12.1693	37.7659	5.7926	0	0	0	0	0
C18orf25	-1.37973	1.37973	7.60455e-06	6.22562e-05	35132.4	21395.7	16776.7	16545.9	32348	11148.4	5494.44	13503.9	7874.8	8945.35
C18orf54	1.47239	1.47239	5.99941e-09	1.17821e-07	155.27	143.669	153.806	210.449	93.5091	337.445	556.399	331.942	474.029	393.14
C19orf38	1.47317	1.47317	0.00866009	0.0250146	16.8453	34.0702	13.1834	8.75732	27.7217	59.0529	58.7311	5.87508	97.7684	56.9768
C19orf67	-3.02699	3.02699	0.00502623	0.0159054	10.2537	13.9565	5.07053	5.74699	11.5852	8.43614	0	0	0	0
C19orf73	1.11415	1.11415	0.000126132	0.000694406	34.4231	29.9653	26.0287	38.8606	28.963	92.7975	72.641	70.501	29.6268	79.7675
C1orf112	1.1698	1.1698	0.000118341	0.000658351	411.612	360.816	329.585	410.499	351.28	607.402	1520.83	511.132	956.945	584.012
C1orf116	-1.10017	1.10017	0.00103361	0.00417907	98555.9	93399.1	93931.3	78574.5	96302	57842.4	13893	61597.3	38049.7	43555.9
C1orf159	-1.15163	1.15163	1.4418e-09	3.29275e-08	2396.8	2403.8	2805.69	2098.75	2437.86	1231.68	938.151	1445.27	767.334	1091.1
C1orf21	-1.05539	1.05539	5.91575e-11	1.91863e-09	6772.19	5361.33	5976.13	6699.08	6042.1	2885.16	3199.3	3689.55	2856.02	2210.7
C1orf216	1.49233	1.49233	7.32358e-05	0.000435473	111.692	92.7694	63.2126	57.4699	50.4784	278.392	309.111	82.2512	239.977	145.291
C1orf220	-1.87048	1.87048	0.000516149	0.00231162	83.8605	130.944	144.003	198.955	118.335	33.7445	24.7289	64.6259	0	62.6744
C1orf53	1.52296	1.52296	6.79447e-07	7.58946e-06	71.4096	36.1226	60.8464	37.2186	63.3049	101.234	207.104	141.002	201.462	113.954
C1QL3	1.31583	1.31583	0.0118022	0.0324165	34.4231	50.4896	37.86	66.7746	5.7926	59.0529	75.7322	138.064	71.1043	142.442
C1QTNF4	1.76842	1.76842	0.0155721	0.0406849	5.12684	2.46291	9.12696	5.47333	8.27515	8.43614	34.0022	11.7502	47.4029	0
C1R	1.06636	1.06636	0.00139092	0.00537209	1274.75	1888.23	1071.23	1246	1006.26	2471.79	4593.39	1166.2	2355.33	2988.43
C1S	1.07638	1.07638	0.00415547	0.0135433	1026.83	1602.12	1021.54	920.887	789.863	1628.17	4193.09	893.013	1872.41	2709.24
C20orf144	-4.32754	4.32754	3.89602e-05	0.000254565	7.69026	20.9347	10.8171	16.1463	20.6879	0	0	0	0	2.84884
C21orf58	-1.01387	1.01387	2.54883e-06	2.41995e-05	645.25	744.618	785.256	968.231	800.207	544.131	290.564	467.069	355.522	310.523
C21orf91	1.27791	1.27791	9.87414e-09	1.8224e-07	1505.83	1401.8	1086.45	1632.69	1154.38	2889.38	4420.28	2103.28	3510.78	3509.77
C22orf23	-1.19707	1.19707	0.000173964	0.000911969	229.976	366.562	271.104	293.918	255.702	189.813	51.0033	143.94	148.134	96.8605
C2orf69	1.0951	1.0951	3.10967e-12	1.30853e-10	825.055	872.689	754.157	802.663	846.547	1607.08	2183.87	1313.08	1712.43	1928.66
C2orf92	-1.54739	1.54739	5.17827e-09	1.03648e-07	190.792	287.339	192.004	238.363	270.184	75.9252	49.4577	91.0638	118.507	74.0698
C4A	-1.99175	1.99175	1.5859e-06	1.59073e-05	82.7619	133.818	162.595	105.909	97.233	67.4891	34.0022	23.5003	8.88804	17.093
C4B	-1.56014	1.56014	1.91588e-05	0.000137354	52.0008	121.093	125.411	98.5199	135.299	46.3987	43.2755	32.313	41.4775	17.093
C4orf46	1.32857	1.32857	1.08901e-06	1.14063e-05	358.513	366.973	301.19	381.491	257.357	603.184	1282.81	475.882	897.692	911.628
C4orf47	-1.78524	1.78524	0.0134176	0.0359962	47.2402	48.0266	17.9159	37.7659	43.8583	16.8723	6.18222	35.2505	0	0
C6orf132	-1.55528	1.55528	0.00113482	0.00452283	85523.1	56885.3	40912.4	36782.4	87249.8	28509.9	4496.02	39747.9	15551.1	16281.1
C6orf226	1.59107	1.59107	1.58435e-08	2.77661e-07	113.889	112.473	140.623	119.045	135.299	451.333	437.392	155.69	485.879	341.861
C7orf57	-1.70658	1.70658	0.00116696	0.00463006	292.23	238.491	145.017	191.84	196.948	130.76	15.4555	117.502	17.7761	51.2791
C8orf48	-2.11786	2.11786	0.00366847	0.0121783	52.367	43.5113	53.4096	84.5629	108.818	8.43614	6.18222	5.87508	59.2536	0
C8orf58	-1.07316	1.07316	2.63106e-06	2.48595e-05	663.56	609.159	743.678	728.226	774.967	489.296	204.013	376.005	281.455	339.012
C8orf82	-1.65865	1.65865	6.12023e-11	1.98084e-09	4040.32	5004.21	4587.48	4485.66	5224.51	1750.5	684.68	1780.15	1626.51	1564.01
C8orf88	-1.58986	1.58986	0.0130476	0.0351787	25.6342	20.9347	30.4232	39.6816	11.5852	0	15.4555	14.6877	8.88804	0
C9orf135	6.8185	6.8185	0.000499178	0.00224849	0	1.64194	0	0	0	0	134.463	5.87508	26.6641	11.3954
CA1	-2.01595	2.01595	0.0103063	0.0289486	8.42267	10.2621	13.5214	11.494	8.27515	0	3.09111	5.87508	0	2.84884
CA12	-1.06095	1.06095	0.00391674	0.0128672	16448.7	17457.5	18809.3	19091.8	18297.6	9267.09	8636.56	17064.2	4595.12	3626.57
CAB39L	-1.08896	1.08896	0.00248486	0.00879233	5168.96	4557.61	5229.41	4369.36	5799.22	2509.75	1421.91	5002.63	1502.08	1378.84
CABYR	-2.5839	2.5839	1.8196e-06	1.80088e-05	31.1273	22.9871	44.2827	54.1859	46.7546	0	7.72777	8.81263	5.92536	8.54651
CACNA1C	-1.45492	1.45492	0.000711308	0.00303522	42.8458	85.7912	80.4525	75.2582	59.9948	8.43614	38.6389	35.2505	5.92536	31.3372
CACNA1D	-1.735	1.735	1.4862e-05	0.000110686	127.072	124.377	227.498	351.387	219.705	88.5794	30.9111	82.2512	79.9923	39.8837
CACNA1G	-3.68151	3.68151	1.376e-10	4.0624e-09	211.665	143.259	236.625	60.2066	101.784	16.8723	6.18222	14.6877	23.7014	0
CACNB3	-1.15157	1.15157	6.93017e-10	1.72372e-08	3956.46	4765.72	4342.74	4938.58	5730.54	2341.03	2027.77	2767.16	2002.77	1549.77
CACTIN-AS1	-2.66942	2.66942	0.000913798	0.0037592	8.05647	21.7557	35.1557	21.0723	12.4127	0	3.09111	5.87508	0	5.69768
CACYBP	1.00189	1.00189	3.6786e-05	0.000242384	3490.28	3212.86	3091	3372.66	2631.08	4812.82	10307.3	4670.69	6648.25	5182.04
CALD1	1.17073	1.17073	0.00625519	0.0191097	1689.66	1794.23	1419.41	1895.96	1589.24	2374.77	9556.16	1747.84	2986.38	2207.85
CALHM4	6.78893	6.78893	0.000103227	0.000584565	0	0	0	0	0	0	9.27332	0	20.7388	5.69768
CALHM5	2.03124	2.03124	2.39938e-05	0.000167224	25.6342	20.5242	26.7048	21.0723	6.62012	59.0529	74.1866	29.3754	79.9923	168.081
CALM2	1.15028	1.15028	3.78294e-06	3.38893e-05	14905.2	12835.8	15645	14913.4	13843.1	24228.6	48446.9	18841.4	37460.1	31134.9
CAMK1	1.0148	1.0148	0.00103512	0.00418452	45.4092	44.3323	51.7194	48.7126	46.3408	37.9626	114.371	58.7508	142.209	116.802
CAMK2G	-1.1091	1.1091	0.000425391	0.00196163	6263.9	6366.2	9735.08	5981.52	5821.15	3897.49	1547.1	5202.39	2574.57	2626.63
CAMK2N1	-1.3276	1.3276	0.00885071	0.0254676	17766	10225.2	7439.15	7813.45	9758.47	6301.79	527.034	6580.09	3931.48	3783.26
CANX	1.00012	1.00012	5.70957e-11	1.85754e-09	33946.7	31302.3	29467.2	32954.1	27764.8	51797.9	80291.5	56121.7	65596.7	57067.9
CAPN12	-1.63829	1.63829	3.21962e-06	2.97263e-05	114.255	340.702	141.975	170.768	225.084	63.271	83.4599	44.0631	68.1416	56.9768
CAPN5	-1.60269	1.60269	0.017324	0.0444109	20662.3	16350.8	21065.4	13391.3	22093.8	6841.71	349.295	18115.8	2488.65	3014.07
CAPRIN2	-1.43456	1.43456	1.97323e-12	8.67462e-11	1422.7	1552.04	1791.59	2144.45	1609.93	489.296	666.134	857.762	642.901	490
CAPS2	-1.03813	1.03813	2.25004e-05	0.000158013	294.793	253.679	245.076	313.074	306.594	122.324	119.008	199.753	171.835	76.9186
CAPZA3	-3.24066	3.24066	0.0155092	0.0405327	5.12684	1.23145	8.11285	7.38899	2.06879	0	0	0	0	0
CARD17	1.96023	1.96023	6.78728e-07	7.58415e-06	38.4513	22.9871	21.6343	35.5766	29.7905	244.648	126.735	82.2512	68.1416	62.6744
CARD19	1.05583	1.05583	0.000261497	0.00129015	691.758	704.391	959.007	824.556	800.62	1809.55	1908.76	649.197	2097.58	1809.01
CARHSP1	-1.36591	1.36591	6.28637e-09	1.22993e-07	11014.7	7840.66	10114	8659.07	10542.1	3990.29	2324.51	5560.77	3570.03	3253.37
CASKIN1	-3.43637	3.43637	0.000709305	0.00302832	18.6764	11.4936	8.11285	9.85199	13.2402	0	0	5.87508	0	0
CASP1	1.32525	1.32525	4.44898e-06	3.91163e-05	2125.08	1919.83	2007.25	2316.86	2178.43	4087.31	7696.86	2352.97	6722.32	5560.93
CASR	-3.70712	3.70712	1.41895e-06	1.44695e-05	45.043	23.8081	209.244	139.296	67.4424	12.6542	12.3644	11.7502	0	0
CASS4	1.37135	1.37135	8.62319e-07	9.32869e-06	53.4656	55.4154	47.663	51.4493	36.4106	84.3614	148.373	70.501	171.835	150.988
CASTOR3	-1.34661	1.34661	6.84604e-05	0.000410816	338.005	574.267	699.395	640.926	729.454	329.009	89.6421	237.941	260.716	264.942
CAV1	1.59064	1.59064	0.000957935	0.00391092	2812.44	1295.08	1790.24	2169.9	1611.58	7103.23	12457.2	1295.46	5243.94	3048.26
CBLN1	-2.6736	2.6736	0.0167864	0.0433204	5.85925	2.87339	11.1552	9.85199	6.62012	0	0	0	0	5.69768
CBWD1	1.15871	1.15871	0.000140615	0.000761664	1348.73	634.198	1386.28	1406.64	1398.91	1948.75	4392.46	2429.35	1910.93	3093.84
CBX3	1.3415	1.3415	3.43941e-06	3.13599e-05	5370.37	4976.3	5153.69	5586.9	3993.17	10300.5	22439.9	6988.41	12828.4	10988
CCDC107	1.23616	1.23616	3.40189e-07	4.12249e-06	77.635	46.3847	69.6353	68.4166	84.4065	181.377	168.465	123.377	216.276	128.198
CCDC130	-1.05445	1.05445	4.74962e-11	1.57808e-09	2686.47	2625.87	3277.59	2663.32	3212.41	1611.3	1152.98	1662.65	1164.33	1387.38
CCDC141	2.27228	2.27228	3.14544e-05	0.000210944	4.02823	9.44114	1.35214	7.11532	9.10266	16.8723	26.2744	52.8758	29.6268	22.7907
CCDC15	1.02471	1.02471	4.66595e-05	0.000296506	290.765	237.67	276.175	308.148	181.639	620.056	718.683	384.818	559.946	347.558
CCDC154	-1.71023	1.71023	0.000230405	0.00116037	17.5777	43.5113	52.0575	50.0809	45.9271	16.8723	10.8189	11.7502	14.8134	11.3954
CCDC157	-1.01527	1.01527	2.06166e-05	0.000146547	108.396	139.565	146.031	118.224	141.505	67.4891	72.641	58.7508	85.9177	37.0349
CCDC24	1.31402	1.31402	3.05472e-06	2.83316e-05	171.017	260.247	225.132	154.895	226.739	476.642	554.854	246.754	598.461	700.814
CCDC25	1.07508	1.07508	2.99708e-05	0.000202384	2215.53	2209.64	2214.47	2368.31	2025.34	4310.87	6891.63	2596.79	5904.62	3532.56
CCDC26	-2.28688	2.28688	0.000370713	0.00173925	90.8184	19.2928	83.8328	173.231	139.436	21.0903	21.6378	38.188	0	22.7907
CCDC28A-AS1	-1.59675	1.59675	0.00388981	0.0127962	20.5074	29.9653	44.2827	65.6799	34.3419	33.7445	4.63666	5.87508	14.8134	11.3954
CCDC60	2.84058	2.84058	1.13527e-06	1.18235e-05	18.6764	37.3541	106.819	32.5663	11.5852	80.1433	485.304	205.628	343.671	364.651
CCDC74A	1.00047	1.00047	0.0126208	0.0342317	127.439	160.499	216.005	220.028	184.122	620.056	378.661	85.1887	358.484	378.895
CCDC74B	1.60642	1.60642	0.0120768	0.0330516	28.5638	15.1879	15.5496	25.451	11.1714	151.85	30.9111	17.6253	88.8804	8.54651
CCDC78	-1.28205	1.28205	6.54405e-05	0.000395515	81.2971	114.115	79.1003	83.7419	95.1642	8.43614	49.4577	35.2505	56.2909	28.4884
CCDC89	-3.62503	3.62503	0.0029139	0.0100603	3.66203	11.904	2.70428	5.74699	7.44763	0	0	0	0	0
CCL17	-1.94321	1.94321	3.6955e-06	3.31916e-05	251.582	188.412	325.528	486.305	194.88	37.9626	58.7311	143.94	97.7684	37.0349
CCL19	2.36728	2.36728	0.00634773	0.0193357	23.8032	119.861	33.8036	8.20999	12.4127	42.1807	723.319	58.7508	29.6268	162.384
CCNB1	1.99834	1.99834	1.60232e-06	1.60566e-05	2767.76	2526.12	2141.12	3042.9	2098.99	7208.68	22668.6	3225.42	9083.58	8053.66
CCNB2	1.41395	1.41395	2.88736e-05	0.000196033	1226.41	1134.58	1058.73	1488.47	1035.63	2159.65	5814.37	1371.83	3196.73	3284.71
CCNE2	1.21152	1.21152	1.88056e-06	1.85358e-05	239.863	257.374	286.654	322.105	283.424	645.364	874.784	349.568	829.55	512.791
CCNO	1.84687	1.84687	3.72402e-08	5.90125e-07	43.5782	26.6815	37.5219	65.4062	63.3049	172.941	234.924	85.1887	186.649	168.081
CCR8	2.27967	2.27967	0.00432646	0.0139984	4.02823	7.7992	0	1.36833	2.48254	8.43614	21.6378	14.6877	11.8507	17.093
CCT2	1.09964	1.09964	0.000854729	0.0035503	7321.13	7232.73	6595.41	7198.52	7032.22	10026.3	30544.8	8222.18	15038.6	11973.7
CCT6A	1.11458	1.11458	6.22261e-05	0.000379758	12301.9	12145	10629.9	10859.1	11076.3	18913.8	44462.5	14881.6	23263	21913.3
CCT8	1.2347	1.2347	6.28033e-05	0.000382459	8449.04	8283.98	7460.11	8367.35	8059.16	14910.9	37284.9	10774.9	17616.1	14990.6
CD1A	-1.37835	1.37835	0.00668833	0.0201708	2534.49	1206.41	1449.16	987.662	957.434	185.595	545.581	752.011	1108.04	150.988
CD1B	2.37786	2.37786	3.12801e-05	0.000210003	35.5217	19.7032	12.8453	30.377	18.2053	42.1807	126.735	17.6253	198.5	219.361
CD1D	1.37902	1.37902	0.00181868	0.0067374	15.3805	34.0702	63.5507	51.9966	56.271	33.7445	143.737	111.627	136.283	145.291
CD22	2.41936	2.41936	0.000320839	0.00154039	26.0004	233.565	72.0016	20.525	12.8265	337.445	621.313	190.94	337.745	461.512
CD274	1.5616	1.5616	0.00106908	0.0042935	373.527	702.338	237.977	316.085	446.03	375.408	1160.71	666.822	1131.74	2789.01
CD300A	1.27724	1.27724	0.00143535	0.00551509	184.2	164.194	211.61	209.355	215.568	143.414	619.767	240.878	832.513	544.128
CD36	1.6101	1.6101	0.000325916	0.00156117	90.4522	174.456	73.0157	244.384	177.088	227.776	687.772	185.065	714.006	498.547
CD38	1.12593	1.12593	0.0042799	0.0138722	172.115	245.88	107.157	376.291	238.738	413.371	775.868	252.629	337.745	703.663
CD3D	1.53643	1.53643	0.00622781	0.0190391	344.231	157.215	102.425	111.109	120.817	151.85	299.837	161.565	1140.63	669.477
CD3G	1.31527	1.31527	0.004512	0.0145116	173.946	147.364	83.1567	95.7832	82.7515	84.3614	166.92	199.753	551.058	447.268
CD52	1.6598	1.6598	4.03938e-05	0.000262124	376.823	292.265	226.146	210.176	141.091	455.551	1041.7	276.129	1128.78	1031.28
CD53	1.38809	1.38809	2.23346e-05	0.000156955	642.32	715.063	549.646	524.345	492.785	662.237	1944.31	907.701	2136.09	1994.19
CD5L	-3.44782	3.44782	0.00187958	0.00693065	21.9722	8.20968	10.8171	13.4096	4.13757	0	3.09111	0	0	0
CD86	1.10329	1.10329	0.00475966	0.0151817	234.37	225.766	190.652	197.587	175.847	130.76	766.595	258.504	595.499	438.721
CDA	-3.65895	3.65895	6.87884e-07	7.67001e-06	7841.14	6769.29	2445.35	5042.03	11040.3	1442.58	68.0044	890.075	154.059	74.0698
CDC20	1.12868	1.12868	2.86466e-06	2.67195e-05	1623.01	1736.76	1668.54	1698.65	1771.71	4007.16	5996.75	2426.41	2959.72	3182.15
CDC25A	1.33044	1.33044	1.79594e-06	1.78141e-05	342.766	397.759	373.191	426.919	436.928	881.576	1734.11	558.133	903.617	883.14
CDC25C	1.53689	1.53689	5.10246e-06	4.4093e-05	179.439	164.604	174.764	259.983	145.643	447.115	935.06	226.191	533.282	532.733
CDC42SE2	1.32372	1.32372	1.23085e-10	3.68607e-09	1434.78	1254.03	1440.03	1236.42	1045.98	2594.11	3868.52	2223.72	4127.01	3224.88
CDC45	1.59336	1.59336	3.7511e-06	3.3633e-05	469.839	518.442	533.42	460.58	483.269	974.374	2516.16	558.133	1919.82	1461.45
CDC6	1.73216	1.73216	8.32998e-09	1.57745e-07	614.855	573.446	605.76	582.362	538.712	1324.47	3752.61	1263.14	1673.91	1655.17
CDC7	1.10152	1.10152	0.000148103	0.000796565	579.699	739.692	570.942	502.451	543.677	1206.37	2200.87	749.073	1259.14	874.593
CDCA5	1.44155	1.44155	8.73735e-08	1.2577e-06	932.719	892.393	932.64	1022.42	784.07	1716.75	4196.18	1556.9	2544.94	2367.38
CDH12	-3.22068	3.22068	0.00725107	0.021556	30.0287	43.5113	2.36625	30.377	4.96509	0	9.27332	0	0	0
CDH16	1.07919	1.07919	0.0187698	0.0475037	384.147	498.328	256.569	166.936	562.71	1214.8	1437.37	323.13	491.805	478.605
CDH20	-2.30631	2.30631	0.000467125	0.00212401	146.115	114.525	171.722	90.5835	81.0964	33.7445	3.09111	35.2505	53.3282	0
CDH23	-1.09965	1.09965	0.00066349	0.00286282	99.9734	119.04	78.4242	141.212	98.4742	59.0529	26.2744	76.3761	35.5522	59.8256
CDH6	-1.36582	1.36582	0.00345666	0.011592	58.2263	61.5726	37.5219	64.3116	44.6858	8.43614	6.18222	47.0007	17.7761	25.6395
CDHR3	1.14846	1.14846	0.00258219	0.00907614	62.9869	30.7863	54.0857	41.0499	27.308	50.6168	83.4599	55.8133	148.134	139.593
CDHR5	-1.4351	1.4351	0.00080591	0.0033803	57.4939	107.957	62.5366	179.251	61.2361	42.1807	23.1833	32.313	50.3656	28.4884
CDK5	1.04101	1.04101	3.86753e-08	6.10083e-07	651.475	596.844	595.957	720.016	523.817	1197.93	1483.73	831.324	1425.05	1410.17
CDKL5	-1.24039	1.24039	0.00118944	0.00470313	8276.19	6896.96	4951.21	5297.63	8074.89	3665.5	862.419	4808.76	2521.24	2327.5
CDKN2D	1.01835	1.01835	4.53512e-07	5.32447e-06	384.147	467.131	450.601	430.477	490.716	873.14	908.786	552.258	1013.24	1153.78
CDKN3	1.92356	1.92356	3.06016e-08	5.0171e-07	461.416	408.021	399.896	484.937	298.733	1265.42	2817.55	596.321	1576.15	1524.13
CDRT15P3	-3.85054	3.85054	0.00144049	0.00553166	5.49305	6.56775	16.2257	3.83133	4.55133	0	0	0	0	0
CDT1	1.27352	1.27352	1.39211e-07	1.88907e-06	748.519	574.267	773.425	661.451	544.505	1990.93	2091.13	895.95	1516.89	1487.09
CENPA	1.3457	1.3457	1.03019e-05	8.09063e-05	296.991	242.186	267.386	334.968	241.634	539.913	1247.26	381.88	554.021	780.582
CENPE	1.46786	1.46786	6.50448e-07	7.31257e-06	1223.12	1048.38	855.906	1450.98	901.577	2648.95	4611.93	1583.34	3836.67	2469.94
CENPF	1.47132	1.47132	5.36934e-08	8.22501e-07	4090.12	3573.68	2850.65	4826.38	3113.52	10165.5	13928.5	5422.7	12813.6	8834.25
CENPH	1.23054	1.23054	1.2654e-07	1.73902e-06	348.259	405.969	348.177	436.498	262.322	708.635	1081.89	605.134	1111	712.209
CENPI	1.64751	1.64751	6.77557e-08	1.01068e-06	242.06	245.059	229.526	301.58	219.705	510.386	1219.44	381.88	1004.35	752.093
CENPL	1.14724	1.14724	9.21086e-05	0.000530052	342.4	332.082	312.007	385.048	306.594	632.71	1276.63	358.38	725.856	712.209
CENPM	1.45091	1.45091	1.6544e-05	0.000121241	397.33	307.863	419.84	385.596	308.249	628.492	1870.12	493.507	1111	857.5
CENPQ	1.18592	1.18592	0.000380585	0.00177889	367.668	353.427	267.724	298.844	266.873	421.807	1340	511.132	820.662	430.175
CENPS	1.19526	1.19526	4.20036e-05	0.000271107	68.8462	41.4589	72.3396	56.3753	49.2371	88.5794	213.286	117.502	109.619	119.651
CENPT	-1.3642	1.3642	8.59326e-18	9.87751e-16	2039.02	2506.83	2823.27	2591.07	2615.77	1240.11	1012.34	834.262	841.401	965.756
CENPW	2.36799	2.36799	1.15054e-08	2.07928e-07	426.627	414.999	432.685	504.093	367.416	1476.32	5276.52	857.762	1860.56	1595.35
CEP19	1.54097	1.54097	4.21938e-05	0.000272223	83.1281	87.8436	81.8046	95.2359	50.4784	92.7975	315.293	123.377	382.186	239.302
CEP290	1.02294	1.02294	0.000677957	0.0029172	503.163	547.996	452.968	618.212	355.004	1244.33	658.406	517.007	1208.77	1413.02
CEP55	2.12783	2.12783	8.24517e-08	1.19622e-06	914.409	762.269	807.905	1056.35	790.276	2610.98	8226.98	1321.89	3330.05	3430
CERS2	1.00636	1.00636	2.48607e-08	4.15875e-07	1100.81	1180.14	1182.11	1231.77	1038.94	1961.4	2955.1	1639.15	2287.19	2660.81
CES1	-5.1155	5.1155	5.84014e-06	4.95977e-05	11513.8	2100.04	3117.03	21450.8	19752.4	312.137	38.6389	1048.7	269.604	2.84884
CES1P1	-9.17563	9.17563	1.57097e-09	3.55916e-08	432.486	41.0484	73.3537	1409.38	1453.53	0	0	5.87508	0	0
CES3	-1.23496	1.23496	0.00254999	0.00897911	491.078	866.943	720.354	425.277	1233.82	662.237	190.103	188.003	254.79	301.977
CFAP20DC	-1.68782	1.68782	0.000431713	0.00198639	7022.31	3783.02	3408.07	2728.73	5158.73	1990.93	610.494	2955.17	761.409	546.977
CFAP43	-1.99833	1.99833	0.00751281	0.0222011	8.05647	15.5984	32.4514	26.8193	11.999	0	9.27332	0	5.92536	5.69768
CFAP52	-1.24078	1.24078	0.00784756	0.0230267	20.8736	34.4807	35.8318	36.3976	23.1704	0	7.72777	14.6877	23.7014	17.093
CFAP61	1.90882	1.90882	0.017567	0.044927	0.732406	2.46291	2.02821	1.09467	2.48254	8.43614	9.27332	0	2.96268	11.3954
CFAP73	-1.29986	1.29986	0.00412176	0.0134488	34.0569	36.9436	27.0428	32.84	23.5842	12.6542	6.18222	29.3754	5.92536	11.3954
CFAP92	-1.17113	1.17113	0.0002204	0.00111701	160.763	220.84	124.059	154.621	180.812	147.632	51.0033	49.9382	65.1789	71.2209
CFAP97	1.1624	1.1624	1.01692e-08	1.86804e-07	2223.22	2148.47	1721.95	2212.32	1714.61	4336.17	6264.13	3104.98	4535.86	4176.4
CGNL1	-2.48241	2.48241	0.0170226	0.0437998	26920.7	20872.3	9450.46	8255.14	19490.5	4327.74	60.2766	9782.02	589.573	450.116
CGREF1	-1.29545	1.29545	0.00626346	0.0191237	161.862	155.984	105.805	170.494	212.257	12.6542	40.1844	158.627	44.4402	71.2209
CHAC1	-3.25056	3.25056	1.68561e-06	1.68157e-05	9130.17	7138.32	1554.63	5814.04	6423.17	590.529	46.3666	1777.21	450.327	296.279
CHCHD3	1.11944	1.11944	2.34429e-05	0.000163786	1655.97	1797.1	1786.18	1709.87	1676.54	3007.48	6597.97	2344.16	3353.75	3421.45
CHEK1	1.44564	1.44564	3.91651e-07	4.66653e-06	807.112	674.836	727.79	843.166	589.19	1898.13	3231.75	1028.14	2201.27	1552.62
CHGA	-4.48542	4.48542	0.0040741	0.0133114	9.52128	0	13.1834	6.56799	27.7217	0	0	0	0	0
CHI3L2	1.35296	1.35296	0.00708518	0.0211433	51.6346	141.617	77.7482	75.5319	67.4424	50.6168	409.572	82.2512	225.164	282.035
CHMP4A	-1.32021	1.32021	7.67548e-06	6.27875e-05	134.03	171.993	139.609	122.876	108.404	88.5794	32.4566	73.4386	44.4402	42.7326
CHPF	1.21944	1.21944	7.76938e-08	1.13775e-06	1610.93	1358.29	1576.94	951.538	1560.28	3117.15	4683.03	2878.79	2393.84	3350.23
CHRNA1	5.80689	5.80689	0.0169522	0.0436473	0	0	0	0	0	0	6.18222	0	11.8507	0
CHRNA3	-2.26752	2.26752	0.00332473	0.0112218	20.8736	9.85162	14.1975	32.84	17.3778	0	6.18222	11.7502	0	0
CHRNA7	1.43888	1.43888	0.0165897	0.0429155	5.85925	22.9871	7.09875	9.85199	14.0677	46.3987	15.4555	64.6259	32.5895	5.69768
CHRNB4	-1.11846	1.11846	0.0120999	0.0331062	99.241	140.386	76.058	166.115	188.26	42.1807	15.4555	99.8764	77.0297	76.9186
CHST1	2.65426	2.65426	1.62474e-07	2.17362e-06	6.59166	19.7032	11.1552	10.1257	20.6879	50.6168	171.557	29.3754	56.2909	113.954
CHST11	1.91389	1.91389	2.85787e-07	3.54287e-06	265.497	256.553	159.215	226.869	188.673	539.913	1471.37	296.692	841.401	974.303
CHUK	1.11338	1.11338	7.00388e-06	5.79303e-05	1563.69	1708.85	1378.17	1555.25	1431.19	2986.39	5114.24	1833.03	3244.13	3333.14
CIAO2A	1.56891	1.56891	1.79557e-08	3.1131e-07	1373.26	1259.78	1590.12	1626.12	1027.36	3429.29	6420.23	2164.97	4429.21	3948.49
CIDEA	-3.42179	3.42179	0.00358111	0.011942	619.982	820.558	746.72	1366.14	1710.89	80.1433	6.18222	381.88	23.7014	0
CIP2A	1.62826	1.62826	1.40686e-07	1.9066e-06	475.698	479.035	408.009	569.5	447.685	1075.61	2562.53	707.948	1629.47	1370.29
CISD1	1.07527	1.07527	2.72455e-07	3.40732e-06	1304.42	1177.68	1373.1	1420.88	1047.63	2172.3	3788.15	1885.9	2811.58	2652.27
CISD2	1.0806	1.0806	0.00128299	0.00501443	1123.88	862.017	709.875	911.309	643.806	957.501	3052.47	995.827	1747.98	2224.94
CITED2	-1.49798	1.49798	0.000375699	0.00175868	23658.2	7823.83	8766.61	8283.06	20752.8	5567.85	2268.87	8386.68	3730.01	4580.93
CKAP2	1.21347	1.21347	1.08997e-06	1.14098e-05	2247.75	2048.73	2070.47	3334.62	2157.74	4458.5	7854.51	3715.99	6639.36	4823.08
CKAP2L	1.44292	1.44292	1.39211e-05	0.000104727	649.278	678.12	616.915	892.973	574.709	1666.14	3216.3	743.198	2050.17	1592.5
CLASRP	-1.14413	1.14413	7.26303e-09	1.39398e-07	3055.6	3699.69	3898.9	3298.5	4000.62	1851.73	1001.52	1806.59	1620.59	1857.44
CLBA1	-1.11094	1.11094	0.000348439	0.00165131	784.041	1359.93	1174.67	1320.44	1111.35	814.087	282.836	757.886	405.887	413.081
CLCN1	1.11871	1.11871	0.000351714	0.00166282	45.4092	53.3629	32.4514	69.2376	45.9271	143.414	114.371	143.94	62.2163	74.0698
CLDN10	-2.82447	2.82447	0.00547602	0.0170985	2290.23	3358.99	1501.55	1747.63	2248.77	345.882	32.4566	1119.2	8.88804	68.3721
CLDN34	-2.74373	2.74373	0.010936	0.0304547	5.85925	4.10484	7.09875	10.673	10.3439	0	0	0	5.92536	0
CLEC12A	1.25541	1.25541	0.0153534	0.040193	18.6764	46.3847	35.1557	12.0413	45.0995	33.7445	85.0055	23.5003	130.358	99.7093
CLEC5A	-1.44808	1.44808	3.4738e-05	0.000230151	394.401	313.199	285.302	407.489	336.798	134.978	211.741	61.6884	165.91	56.9768
CLIC4	1.83669	1.83669	1.18906e-10	3.56777e-09	2933.65	2739.57	1860.21	2438.64	2544.19	4914.05	15228.3	8886.07	7534.09	8127.73
CLIP3	-1.03858	1.03858	3.96807e-05	0.000258624	90.4522	123.556	127.101	146.411	105.922	59.0529	49.4577	67.5635	41.4775	74.0698
CLK2	-1.07133	1.07133	8.48048e-19	1.08665e-16	3974.04	4963.16	4970.81	4677.23	5191	2387.43	2151.41	2514.54	2029.44	2239.19
CLK3	-1.18902	1.18902	1.24252e-07	1.71285e-06	8372.87	6657.23	6776.26	6248.62	9806.46	3150.9	2611.99	4961.51	2731.59	3153.66
CLMP	1.41652	1.41652	0.0198486	0.0497967	16.1129	28.7339	37.1839	9.30465	12.4127	33.7445	143.737	49.9382	14.8134	28.4884
CLN8	-1.04439	1.04439	8.53716e-06	6.88278e-05	5211.07	4413.12	3267.79	3325.87	4973.78	2045.76	1401.82	2787.73	1709.47	2336.05
CLNS1A	1.16817	1.16817	3.55107e-07	4.27509e-06	4284.58	4682.39	4906.92	5149.03	3679.96	7478.63	13744.6	6630.03	11895.2	11258.6
CLUAP1	1.19916	1.19916	1.40261e-06	1.43356e-05	521.839	438.808	523.279	528.176	356.245	814.087	1200.9	652.134	1306.54	1458.6
CLUHP3	-1.1273	1.1273	6.74079e-06	5.61553e-05	1694.42	2078.28	2096.5	1799.36	2039.82	936.411	544.035	1436.46	814.737	720.756
CMC2	1.14486	1.14486	3.08792e-05	0.000207755	518.91	555.796	539.505	538.849	503.129	1033.43	1950.49	590.446	1105.08	1182.27
CMSS1	1.17529	1.17529	0.00057863	0.00254586	554.798	463.437	443.841	450.728	510.576	624.274	2302.88	937.076	850.289	743.547
CMTM5	3.61021	3.61021	0.00640034	0.0194637	2.19722	0.410484	0	3.01033	0.413757	0	60.2766	0	5.92536	5.69768
CNFN	-2.19266	2.19266	0.000158414	0.000844615	328267	153772	83767.6	88977.1	234226	69323.9	4990.59	64490.8	30471.2	25198
CNGB3	-2.68872	2.68872	2.13232e-05	0.000150726	42.4796	25.45	24.3386	17.5146	43.8583	0	3.09111	8.81263	5.92536	5.69768
CNIH1	1.59683	1.59683	1.87506e-08	3.23174e-07	4935.68	4662.69	4449.22	5316.24	4082.13	9752.17	21141.6	7481.92	19103.4	13429.4
CNKSR2	4.02981	4.02981	0.0023802	0.00846996	0	3.28387	1.35214	0	0	33.7445	18.5466	0	2.96268	19.9419
CNKSR3	-1.0442	1.0442	0.00138073	0.00533757	5546.51	4733.7	3176.52	2937.81	6111.61	2256.67	1431.18	3715.99	1356.91	2156.57
CNNM1	-1.28565	1.28565	0.0001582	0.000843617	105.1	119.04	108.847	142.58	108.818	97.0156	57.1855	44.0631	23.7014	22.7907
CNPPD1	-1.13535	1.13535	4.25612e-09	8.69155e-08	11913	9845.87	13938.2	11303.5	12272.5	5736.57	3734.06	7211.67	5160.99	5150.7
CNST	-1.43488	1.43488	2.48935e-05	0.000172342	12072.6	6871.51	4194.01	4806.95	7174.97	3205.73	1897.94	4033.25	2020.55	1837.5
CNTN1	1.63401	1.63401	0.0139155	0.0370845	651.109	208.526	466.827	322.653	338.453	1839.08	1520.83	29.3754	956.945	1823.26
CNTN5	2.64489	2.64489	0.0178975	0.0456082	1.46481	0	2.02821	2.73666	0	8.43614	18.5466	0	5.92536	5.69768
COA6	1.17894	1.17894	5.7252e-05	0.000354172	666.49	596.434	670.662	605.35	475.407	915.321	2347.7	784.324	1273.95	1489.94
COBL	-1.42538	1.42538	8.53708e-05	0.000496553	4149.08	3704.21	4097.67	3505.66	5161.21	2125.91	625.949	2761.29	1134.71	1036.98
COL21A1	-1.61895	1.61895	3.17657e-05	0.000212758	206.539	133.818	148.398	311.98	107.577	84.3614	43.2755	85.1887	59.2536	28.4884
COL28A1	-3.56276	3.56276	5.41056e-07	6.21003e-06	370.231	138.744	120.341	377.112	109.232	16.8723	3.09111	64.6259	5.92536	5.69768
COL5A1	-1.06679	1.06679	9.24772e-07	9.88479e-06	701.279	972.027	639.563	550.617	682.286	253.084	401.844	411.256	334.783	282.035
COLQ	-1.38226	1.38226	0.00046912	0.00213184	37.7189	58.6992	65.5789	75.8056	50.0646	0	26.2744	32.313	23.7014	22.7907
COMMD6	1.10299	1.10299	3.53127e-06	3.19645e-05	2403.02	1778.63	2441.63	2539.9	1744.4	3479.91	6109.58	3260.67	6165.34	4404.3
COPS4	1.03193	1.03193	3.43592e-05	0.00022798	2937.31	2596.31	2579.21	2981.32	2629.43	5344.29	7973.51	2840.6	6473.45	5421.34
COX17	1.37265	1.37265	1.66214e-07	2.20759e-06	1044.41	925.231	1003.63	832.493	722.006	1906.57	3740.24	1365.96	2254.6	2444.3
COX18	1.0714	1.0714	1.48652e-13	8.38916e-12	891.704	894.035	894.104	878.742	766.278	1670.35	2228.69	1457.02	1979.07	1737.79
COX20	-1.25187	1.25187	1.81825e-07	2.38856e-06	110.227	132.586	132.172	164.473	111.301	37.9626	58.7311	64.6259	56.2909	51.2791
COX6B2	-1.22371	1.22371	0.00801536	0.0234556	47.6064	93.1799	106.481	48.9863	83.1652	46.3987	15.4555	64.6259	11.8507	28.4884
COX6C	1.30283	1.30283	1.19088e-07	1.64966e-06	5616.46	4725.9	5690.15	5328.56	4062.68	10967	17905.2	7023.66	14511.2	12307
COX7A2L	1.11694	1.11694	1.33893e-07	1.82723e-06	3202.08	2578.25	2938.54	3291.38	2272.36	5588.94	8460.36	4133.12	6710.47	6073.72
COX7C	1.18359	1.18359	1.54978e-06	1.559e-05	11946.3	10875	12853.8	13624.5	10439.1	21693.5	39085.5	16106.5	34100.4	24693.7
CPA4	-2.55692	2.55692	0.00585243	0.0180843	14163.3	2892.27	932.302	2554.4	4257.15	1488.98	136.009	1912.34	548.096	131.047
CPLX1	-1.40353	1.40353	0.00854007	0.0247425	53.8318	49.6686	270.09	50.9019	79.4414	33.7445	26.2744	47.0007	47.4029	37.0349
CPNE5	-1.18779	1.18779	1.96135e-05	0.000140196	236.201	275.024	219.047	224.406	303.284	156.069	108.189	149.815	94.8057	48.4302
CPPED1	-1.12086	1.12086	0.000805538	0.0033792	10503.1	11337.6	10895.9	8925.9	11144.6	5550.98	1948.94	8457.18	5024.7	3307.5
CPS1	-1.40408	1.40408	0.00834376	0.0242442	387.809	329.208	299.837	514.493	444.375	404.935	51.0033	141.002	124.433	34.1861
CRAT	-1.22352	1.22352	0.00710874	0.0212035	4828.02	6014	7132.55	5123.58	10590.9	2885.16	905.695	6465.53	2619.01	1555.47
CRCT1	-2.57045	2.57045	0.000393535	0.00183202	383928	102965	79490.7	55057	185134	50950	3091.11	62176	12680.3	6894.19
CREB5	-1.05662	1.05662	0.0022323	0.00801386	104.002	154.753	161.243	128.076	100.543	33.7445	109.734	52.8758	71.1043	34.1861
CREG2	-1.69701	1.69701	0.000850988	0.00353852	85.6915	87.4331	40.2262	20.2513	81.0964	33.7445	13.91	17.6253	23.7014	11.3954
CRIP3	-2.10154	2.10154	0.000173059	0.000907988	19.0426	28.3234	33.8036	32.84	23.9979	0	10.8189	0	5.92536	11.3954
CRISP3	-5.61543	5.61543	3.82858e-08	6.04243e-07	272209	147228	125494	127549	163624	210.903	58.7311	16188.8	545.133	51.2791
CROCCP3	-1.7144	1.7144	5.58196e-08	8.51317e-07	251.582	374.362	391.445	499.715	390.173	126.542	89.6421	208.566	91.8431	68.3721
CRTAC1	-6.87701	6.87701	8.81676e-24	2.24111e-21	1152.44	1858.67	1811.87	900.362	3298.89	0	6.18222	58.7508	5.92536	5.69768
CRX	4.23841	4.23841	0.0191352	0.0482624	1.09861	0	0.338036	0	0	0	17.0011	0	8.88804	0
CRYBB3	-2.6991	2.6991	2.1077e-08	3.59701e-07	45.7754	74.2976	84.1708	76.9002	51.3059	4.21807	18.5466	0	11.8507	11.3954
CRYBG2	-1.54633	1.54633	9.33926e-05	0.000536174	46576.3	30516.6	26214.3	21777	49691.8	16695.1	5131.24	20853.6	7249.68	9916.8
CRYM	-4.29379	4.29379	1.57213e-06	1.57844e-05	6288.44	6185.18	5408.57	5265.34	4163.64	80.1433	15.4555	1054.58	88.8804	153.837
CSDC2	-5.11641	5.11641	3.43341e-07	4.15102e-06	15.3805	12.725	18.592	18.3356	23.1704	0	0	0	0	0
CSE1L	1.03803	1.03803	7.85851e-05	0.000463054	7816.6	6896.13	6464.25	7676.61	7265.99	11224.3	25180.2	9547.01	15980.7	12221.5
CSK	-1.11024	1.11024	6.7883e-05	0.00040795	18101.4	15341	16157.1	12093	20361.4	7411.15	4247.18	12364.1	6274.96	7717.5
CSNK1G2-AS1	-4.22739	4.22739	0.00115642	0.00459642	1.46481	19.2928	3.71839	10.3993	12.8265	0	0	0	0	0
CST6	-2.24567	2.24567	2.59401e-05	0.00017852	3387.74	2146.01	2406.47	1929.89	2452.75	733.944	143.737	1301.33	207.388	216.512
CSTL1	-3.06563	3.06563	0.00204905	0.00746574	10.2537	4.51533	16.9018	31.7453	32.6868	0	6.18222	0	2.96268	0
CTAGE15	2.94566	2.94566	4.2714e-05	0.000275011	37.7189	33.2492	3.38036	34.2083	1.65503	67.4891	139.1	117.502	159.985	364.651
CTAGE3P	-3.88519	3.88519	0.00416904	0.013579	0.732406	6.56775	13.1834	12.8623	4.13757	0	0	0	0	0
CTAGE4	1.9745	1.9745	5.59561e-05	0.000347392	57.4939	233.155	75.0439	124.244	61.2361	421.807	185.466	299.629	346.633	914.477
CTAGE9	1.61326	1.61326	0.00973477	0.0275786	20.8736	13.546	9.46499	5.47333	10.3439	59.0529	51.0033	41.1256	0	31.3372
CTIF	-1.44922	1.44922	1.76158e-05	0.00012791	5853.39	4890.1	3435.79	3258.54	6858.85	2345.25	738.775	2417.6	1573.18	1831.8
CTSL	1.4186	1.4186	9.1972e-07	9.851e-06	266.23	370.257	305.246	278.319	195.293	725.508	1030.88	364.255	951.02	706.512
CTSW	1.32329	1.32329	0.000204083	0.00104687	313.104	225.356	196.737	132.454	141.505	510.386	763.504	199.753	548.096	498.547
CTTNBP2	-1.3087	1.3087	0.000250726	0.00124408	7172.45	7630.9	6501.77	9685.87	9320.3	4783.29	1336.9	5375.7	2758.25	2028.37
CWH43	-1.98528	1.98528	0.00108905	0.00436303	6675.88	6456.51	5071.55	7203.72	6638.32	3049.66	533.216	3768.87	302.193	444.419
CXCL11	2.02808	2.02808	0.0103448	0.0290436	5.12684	36.9436	8.11285	7.38899	2.48254	16.8723	108.189	5.87508	47.4029	62.6744
CXCL2	-2.86961	2.86961	0.00833439	0.024226	413.443	417.462	25.0146	31.198	220.946	8.43614	55.6399	17.6253	0	68.3721
CXCL3	-1.94226	1.94226	0.0153943	0.0402729	207.271	171.172	13.8595	25.1773	64.1324	0	24.7289	58.7508	11.8507	28.4884
CXXC4	-3.90567	3.90567	7.74779e-05	0.000457249	18.6764	17.2403	14.5355	21.346	9.93017	0	3.09111	0	0	0
CYB561D2	1.07413	1.07413	4.24775e-05	0.00027377	497.67	518.852	506.377	550.89	563.124	839.395	1629.01	593.384	1413.2	1065.47
CYB5R4	1.10364	1.10364	3.42935e-07	4.14933e-06	2132.77	1647.27	2135.37	1782.39	1824.26	3167.77	4251.82	3063.86	6147.56	3825.99
CYBB	1.23028	1.23028	0.00051013	0.00228832	760.604	942.061	743.34	821.272	678.562	1134.66	1982.95	713.823	3282.65	2139.48
CYCS	1.6166	1.6166	7.69183e-07	8.44696e-06	8807.18	8720.74	8019.22	7413.07	9055.08	18057.5	51610.7	13621.4	23757.7	21779.4
CYHR1	-1.11546	1.11546	2.19719e-11	7.83122e-10	5530.76	5520.6	6277.66	5120.84	5639.51	2868.29	1775.84	3034.48	2547.9	2754.83
CYP19A1	-2.73651	2.73651	0.00643772	0.0195546	8.42267	12.725	16.5637	4.65233	10.3439	0	1.54555	5.87508	0	0
CYP1B1	2.79358	2.79358	0.000135871	0.000739426	9.88748	22.5766	28.733	13.4096	4.13757	8.43614	200.922	17.6253	130.358	185.174
CYP21A2	-3.51827	3.51827	0.0102043	0.0287112	9.52128	5.33629	1.01411	2.18933	11.1714	0	0	0	0	0
CYP2A6	-3.31169	3.31169	0.0150857	0.0396348	7.69026	12.3145	83.4948	68.4166	0.827515	0	0	17.6253	0	0
CYP2A7	-4.67554	4.67554	0.00140539	0.00541527	3.29583	3.69436	13.5214	74.9846	1.24127	0	0	2.93754	0	0
CYSRT1	-1.2084	1.2084	0.0032373	0.0109789	52037.5	27054.6	27110.1	17629	33883.4	19209.1	5078.69	23441.6	9919.05	10609.1
CYSTM1	1.00602	1.00602	0.004485	0.0144473	220.454	338.239	393.135	435.129	351.28	556.785	1333.81	519.945	737.707	333.314
CYTIP	1.13754	1.13754	0.0105051	0.0294378	308.709	199.495	191.666	164.473	132.402	143.414	437.392	188.003	634.013	786.279
DAGLA	-1.30135	1.30135	0.0122589	0.0334579	1927.33	2175.57	2771.55	2394.03	3329.09	1130.44	168.465	2426.41	888.804	501.395
DAZL	5.28401	5.28401	0.0103799	0.0291153	0	0	0.676071	0	0	0	21.6378	5.87508	0	0
DBF4	1.66497	1.66497	1.05448e-06	1.10743e-05	732.772	630.914	563.843	713.448	517.197	1564.9	4010.71	981.139	1913.89	1532.67
DBR1	1.04088	1.04088	1.74988e-08	3.03775e-07	858.38	799.213	900.189	874.911	780.76	1531.16	2296.69	1251.39	2023.51	1552.62
DCAF5	-1.01023	1.01023	2.10006e-07	2.71428e-06	9620.52	10019.9	10000.1	8842.98	12076.3	6010.75	3251.85	6051.34	4835.09	4968.37
DCHS1	-1.07318	1.07318	2.72743e-05	0.000186839	173.946	304.579	231.216	221.396	282.596	143.414	91.1877	117.502	77.0297	153.837
DCHS2	1.77036	1.77036	0.00164511	0.00618796	6.95786	18.4718	12.8453	10.673	14.4815	8.43614	98.9155	29.3754	17.7761	54.1279
DCK	1.17785	1.17785	4.60906e-08	7.17283e-07	1008.89	953.144	897.822	862.049	821.722	1484.76	2904.1	1451.15	2106.47	2316.11
DCLRE1B	1.21191	1.21191	9.37816e-08	1.33155e-06	615.221	759.396	494.546	603.434	466.304	1210.59	1919.58	989.952	1513.93	1162.33
DCTPP1	1.08258	1.08258	1.42037e-06	1.44746e-05	1019.51	912.096	1135.12	981.367	927.644	1855.95	3397.13	1633.27	1783.53	1851.74
DDAH1	-1.5478	1.5478	0.00467499	0.0149543	2118.48	3833.51	3074.09	3725.15	2449.44	1345.56	221.014	2629.1	645.864	361.802
DDIAS	1.47904	1.47904	2.45814e-06	2.34238e-05	463.613	504.485	401.248	459.212	340.108	1046.08	2241.05	608.071	1099.15	1039.83
DDIT4L	-2.16907	2.16907	0.00209297	0.0075992	20.5074	17.2403	18.93	17.7883	11.5852	0	9.27332	0	5.92536	0
DDO	1.64616	1.64616	0.00971476	0.0275344	16.1129	17.2403	33.8036	22.988	20.6879	8.43614	30.9111	23.5003	192.574	91.1628
DDX18	1.08561	1.08561	2.25355e-06	2.16859e-05	4544.58	4556.78	3935.41	4550.52	3961.73	8094.47	13940.9	5857.46	10049.4	7777.33
DDX21	1.164	1.164	0.000371089	0.00174056	7674.52	8187.11	5527.89	5802.27	6305.25	13388.1	29379.4	7951.93	11693.7	12634.6
DEAF1	-1.08246	1.08246	0.000558251	0.00246765	8891.41	5602.29	4942.42	3232.82	8237.49	3606.45	1673.84	3295.92	3427.82	2598.14
DEF8	-1.13102	1.13102	5.73149e-12	2.28857e-10	7968.94	6386.31	5299.72	5651.48	7671.47	3463.03	2675.35	2699.6	3093.04	3136.57
DEGS2	-1.15975	1.15975	0.00272788	0.0095038	3687.3	4781.32	4468.15	3410.7	4874.47	2260.88	568.764	3307.67	1202.85	2165.12
DEK	1.14472	1.14472	3.17097e-07	3.87874e-06	7211.64	5901.94	6752.6	7464.79	5567.93	11540.6	22286.9	10610.4	14920.1	13366.7
DEPDC1	1.66713	1.66713	1.05916e-06	1.11048e-05	886.944	718.347	680.465	1031.17	656.219	2033.11	4448.1	1001.7	2784.92	2341.74
DEPDC1B	1.68512	1.68512	1.35404e-07	1.84221e-06	341.667	290.623	264.344	406.394	205.637	683.327	1709.38	564.008	841.401	1042.67
DEPTOR	-1.33315	1.33315	0.0025782	0.00906407	1457.49	1325.04	1346.06	2172.91	1204.86	501.95	302.929	1501.08	382.186	293.43
DESI2	1.09895	1.09895	1.569e-09	3.55727e-08	2855.65	2648.44	2445.69	2857.08	2309.18	5011.06	7631.95	4177.19	6014.24	5244.71
DET1	-1.45163	1.45163	0.000521629	0.00233048	84.2267	75.9396	95.664	100.709	67.4424	16.8723	9.27332	64.6259	38.5148	28.4884
DGAT2	-1.8588	1.8588	0.00212515	0.00769726	7445.27	5800.14	993.824	2287.3	4065.17	2113.25	261.199	2103.28	577.722	626.744
DGKA	-1.26838	1.26838	1.90858e-06	1.87765e-05	26539.1	28055.4	30332.6	23052.8	32714.1	14830.7	6299.68	17034.8	9184.31	11067.7
DHRS11	-1.27305	1.27305	1.54413e-08	2.71221e-07	2769.96	2726.44	2777.3	2150.47	2849.55	1573.34	652.224	1054.58	1099.15	1130.99
DHRS4L1	-1.74694	1.74694	0.00516775	0.0162807	9.88748	21.7557	16.2257	17.241	16.1365	8.43614	3.09111	0	8.88804	5.69768
DHRS9	-1.83489	1.83489	0.0061659	0.0188793	17155.9	9232.61	9102.28	10651.4	7536.59	6770	170.011	5393.33	992.498	1726.4
DHX9	1.07709	1.07709	5.99334e-08	9.0793e-07	9201.58	9417.33	8139.22	9619.37	9303.33	15720.7	28241.9	14329.3	20015.9	18050.2
DIABLO	-1.39421	1.39421	9.00214e-07	9.67854e-06	71.7758	109.599	97.6923	77.1739	97.6467	46.3987	37.0933	32.313	38.5148	19.9419
DIO1	-2.93126	2.93126	1.58878e-05	0.000116988	39.9161	50.4896	13.5214	73.3426	57.0985	0	6.18222	11.7502	0	11.3954
DIRAS1	-1.49157	1.49157	5.53763e-05	0.000344271	64.4517	65.267	86.5371	78.8159	55.0297	0	21.6378	35.2505	41.4775	22.7907
DIS3L2	-1.20842	1.20842	3.13085e-07	3.84017e-06	2868.47	3727.61	2834.77	3036.33	4185.57	1143.1	1305.99	2291.28	1179.15	1284.83
DLD	1.05617	1.05617	2.30431e-07	2.94418e-06	6664.9	6884.64	7286.02	7607.65	6474.89	13662.3	18929.9	8850.81	16869.5	14286.9
DNA2	1.34729	1.34729	4.54156e-06	3.98518e-05	461.782	426.083	382.318	417.615	379.002	763.47	1829.94	549.32	1119.89	982.849
DNAI3	1.66478	1.66478	0.000219555	0.00111362	15.3805	13.1355	8.78892	9.30465	7.44763	25.3084	49.4577	11.7502	23.7014	56.9768
DNAJC10	1.19566	1.19566	5.07083e-07	5.865e-06	2685	3022.81	2169.51	2707.65	2456.89	4488.02	9548.43	4453.31	6194.96	5170.64
DNAJC5B	6.58817	6.58817	0.000127687	0.000701235	0	0	0	0	0	0	7.72777	0	11.8507	11.3954
DNAJC9	1.06402	1.06402	6.72208e-05	0.00040471	778.181	738.461	749.087	777.486	669.046	1286.51	2693.9	1007.58	1602.81	1156.63
DNER	-1.69089	1.69089	6.23836e-05	0.000380547	58.5925	28.7339	39.2121	59.9329	44.272	16.8723	18.5466	11.7502	5.92536	17.093
DNHD1	-1.62025	1.62025	2.19393e-08	3.71578e-07	855.45	926.463	1009.71	851.649	1214.38	286.829	204.013	584.571	260.716	247.849
DOCK11	1.30386	1.30386	0.000136066	0.000740361	243.891	262.299	216.343	232.89	171.296	274.174	704.773	258.504	782.147	754.942
DOCK7	1.36694	1.36694	1.6487e-07	2.19448e-06	1159.4	1423.15	1546.85	1925.24	1298.37	2745.96	4254.91	2264.85	4429.21	5264.65
DOCK9	-1.10112	1.10112	0.000398386	0.00185213	45532.6	37288.4	25527.1	26669.3	34025.7	16821.7	8696.83	27524.8	12336.6	13426.6
DOK2	1.1898	1.1898	0.000605799	0.00264825	271.723	253.269	183.891	191.293	171.709	194.031	523.943	305.504	731.782	683.721
DOP1B	-1.0116	1.0116	0.0039471	0.0129533	9543.25	8430.11	8882.56	8991.58	10519.8	5369.6	1751.11	8416.06	3081.19	4387.21
DPEP2	1.05828	1.05828	0.0137142	0.0366663	30.7611	61.9831	39.5502	47.8916	75.3038	29.5265	120.553	67.5635	192.574	116.802
DPF3	-2.34465	2.34465	0.000149351	0.000802588	37.3527	53.3629	17.5778	35.5766	51.3059	16.8723	0	11.7502	8.88804	5.69768
DPM1	1.15214	1.15214	4.25214e-06	3.75546e-05	2439.28	2216.2	2238.13	2326.71	2048.1	4239.16	7642.76	2752.48	5676.49	4720.52
DPY19L2	-1.9962	1.9962	4.01983e-08	6.30924e-07	91.1846	84.5597	126.425	107.551	65.7874	16.8723	18.5466	11.7502	29.6268	42.7326
DRC3	-1.20976	1.20976	1.34824e-07	1.83672e-06	369.865	443.323	372.515	532.555	391.828	160.287	119.008	255.566	183.686	199.419
DRICH1	-1.9406	1.9406	0.00123454	0.00485324	15.7467	29.9653	38.8741	35.0293	33.5143	0	10.8189	20.5628	5.92536	0
DSCC1	1.51033	1.51033	9.8984e-07	1.04404e-05	182.735	221.251	198.089	232.069	145.643	421.807	1038.61	346.63	447.365	524.186
DTHD1	1.33809	1.33809	0.0113905	0.0314987	9.52128	4.10484	7.77482	4.92599	9.93017	0	18.5466	17.6253	29.6268	22.7907
DTL	1.4252	1.4252	3.59985e-07	4.32715e-06	662.828	474.52	530.716	675.135	590.018	1197.93	2695.45	1054.58	1756.87	1159.48
DTX1	-1.66331	1.66331	5.64347e-10	1.43101e-08	667.222	644.46	515.842	447.992	506.853	177.159	131.372	267.316	207.388	99.7093
DTX2	-1.26078	1.26078	0.00288845	0.00998643	21486.2	11875.3	9498.12	6900.77	18444.5	7191.81	2338.42	10178.6	3466.33	5293.14
DUOXA2	-2.35839	2.35839	4.4628e-06	3.92267e-05	5876.46	4817.03	1427.52	1669.64	3305.51	717.072	126.735	834.262	631.051	1028.43
DUSP1	-1.2558	1.2558	0.00176	0.00654996	14567.6	12095.3	22097	7411.98	39190.3	8718.75	10007.5	6724.03	5229.13	9253.03
DUSP10	1.43313	1.43313	0.00109039	0.00436731	556.995	281.592	1318	309.243	452.237	1020.77	989.155	1665.59	1697.62	2506.98
DUSP28	-1.06735	1.06735	2.87333e-07	3.55922e-06	628.404	673.194	686.888	631.622	705.456	329.009	214.832	364.255	245.902	441.57
DUSP5	-2.15358	2.15358	0.000957935	0.00391092	73919.9	37586.8	18423.9	17614	78440.9	11937.1	1190.08	24813.4	4058.87	8794.36
DUT	1.31219	1.31219	3.48162e-08	5.60808e-07	2262.4	1807.77	2427.43	2339.57	1553.66	3846.88	7724.68	3839.37	4947.67	5429.88
DUXB	-2.59782	2.59782	0.0175479	0.0448856	3.66203	5.74678	10.4791	8.75732	5.7926	0	0	5.87508	0	0
DYDC2	2.38416	2.38416	0.000842808	0.00350964	14.6481	10.6726	5.40857	12.315	9.93017	16.8723	119.008	0	71.1043	65.5233
DYNLT4	-2.7188	2.7188	0.000308136	0.00148602	20.1412	51.3105	28.733	14.2306	65.3737	16.8723	0	5.87508	5.92536	2.84884
E2F2	1.11278	1.11278	5.98217e-07	6.78146e-06	1876.42	2107.02	1813.9	2298.52	2355.11	4256.03	5018.41	2775.98	6405.31	4142.21
E2F7	1.07024	1.07024	5.71546e-07	6.50506e-06	536.854	650.617	464.461	588.109	528.368	1046.08	1656.83	784.324	1247.29	1065.47
ECHDC1	1.47398	1.47398	6.52489e-10	1.6294e-08	2867.74	2531.87	2551.49	2762.11	2290.97	5867.33	10828.2	4265.31	7628.9	7520.93
ECT2L	-1.9397	1.9397	6.58873e-08	9.86788e-07	56.7615	66.088	46.3109	62.6696	78.2001	25.3084	18.5466	11.7502	11.8507	14.2442
EDDM13	-1.02712	1.02712	0.00276546	0.0096165	134.397	157.626	64.9028	156.811	115.438	67.4891	38.6389	94.0014	44.4402	68.3721
EDIL3	-1.06126	1.06126	0.00283567	0.0098355	584.46	274.203	661.197	667.472	515.955	126.542	360.114	399.506	231.089	170.93
EDN3	-3.41145	3.41145	0.00154699	0.00586947	190.792	1011.43	1003.97	728.5	1006.67	71.7072	0	235.003	53.3282	11.3954
EDNRB	-2.45877	2.45877	4.74573e-07	5.54466e-06	88.2549	252.037	192.68	218.112	74.8901	16.8723	37.0933	58.7508	23.7014	11.3954
EEF1A1	1.13605	1.13605	6.20391e-10	1.55921e-08	508588	406617	449283	496756	376529	813800	1.25345e+06	801708	1.1751e+06	874083
EFHD1	-1.97614	1.97614	0.0177075	0.0451913	13.9157	39.4065	54.7618	24.9036	27.7217	0	24.7289	11.7502	0	0
EFHD2	1.10328	1.10328	8.25837e-10	2.02349e-08	3910.32	4898.72	6418.96	4469.24	4912.54	9157.43	10599.4	9220.95	10499.7	13389.5
EFNB1	1.17856	1.17856	4.23432e-07	5.00136e-06	2969.54	2784.31	2345.29	2198.91	2921.13	5892.64	8936.39	3698.37	5377.26	6005.35
EGFEM1P	5.04137	5.04137	0.00679455	0.0204281	1.46481	0	0	0	0	42.1807	1.54555	0	0	5.69768
EID1	1.12478	1.12478	9.90216e-07	1.04404e-05	3897.13	3264.99	4793.68	4138.38	3172.69	6457.86	7907.05	5839.83	11113	10694.5
EID2B	-2.14173	2.14173	0.0121553	0.0332287	14.6481	13.546	26.7048	10.673	8.27515	0	0	11.7502	0	5.69768
EIF1AX	1.0709	1.0709	8.3578e-05	0.000487694	6266.83	3948.45	4224.43	3848.57	5206.72	7314.13	16627.1	8213.37	9880.54	7307.27
ELAPOR1	1.14256	1.14256	0.0100045	0.02822	42.8458	133.818	35.8318	46.2496	66.6149	160.287	64.9133	114.564	136.283	245
ELF3	-1.15349	1.15349	0.0153476	0.040191	67159.8	26572.3	41457.4	32055.4	62605.6	22360	4953.5	42726.6	12786.9	20503.1
ELN	-1.64941	1.64941	0.000402608	0.00186953	275.751	540.197	627.394	656.525	522.575	118.106	97.3699	431.819	118.507	71.2209
ELOVL7	1.42676	1.42676	3.12023e-07	3.82865e-06	420.035	324.282	266.372	201.145	494.854	1294.95	729.502	843.075	767.334	960.058
EMB	1.75999	1.75999	3.22784e-09	6.8357e-08	978.861	921.947	470.207	638.463	672.769	2539.28	3684.6	1342.46	2776.03	2122.38
EMID1	1.61917	1.61917	9.69187e-06	7.67324e-05	19.0426	23.8081	36.8459	18.883	28.1355	42.1807	136.009	79.3136	53.3282	68.3721
EML5	-1.71665	1.71665	0.000225186	0.00113831	69.5786	58.6992	42.2544	105.088	79.8552	12.6542	13.91	35.2505	41.4775	5.69768
EMP1	-1.60912	1.60912	0.00035904	0.00169108	1.86938e+06	1.16971e+06	1.04811e+06	773300	1.5571e+06	544974	107448	821545	339330	290379
EMP3	1.13811	1.13811	9.99495e-05	0.000568685	301.019	270.92	247.104	231.795	234.187	404.935	913.422	282.004	654.752	561.221
ENDOU	-3.64253	3.64253	3.88677e-09	8.053e-08	26384.6	25833	15795.7	18192.8	26957.1	3239.48	1131.35	4083.18	325.895	284.884
ENGASE	-1.12517	1.12517	3.25187e-08	5.28704e-07	2386.18	2453.87	2431.49	2345.32	1773.78	1337.13	748.048	1248.46	817.7	1085.41
ENHO	2.61565	2.61565	0.00164334	0.00618204	1.46481	0.820968	3.38036	0.820999	0	8.43614	6.18222	8.81263	5.92536	11.3954
ENKUR	2.20089	2.20089	0.0172791	0.0443139	10.2537	2.46291	2.70428	4.92599	5.37884	0	27.82	0	14.8134	74.0698
ENOSF1	-1.25086	1.25086	3.15929e-17	3.34832e-15	5434.45	6100.62	6377.04	7626.26	7671.06	2724.87	3118.93	2981.61	2364.22	2757.67
ENPP3	3.52367	3.52367	1.40803e-09	3.2227e-08	3.66203	30.3758	23.6625	23.5353	12.8265	126.542	527.034	73.4386	186.649	162.384
ENPP6	2.67159	2.67159	5.67805e-05	0.000351812	3.66203	1.64194	7.43678	5.47333	4.96509	33.7445	60.2766	5.87508	5.92536	39.8837
ENTHD1	1.81089	1.81089	0.0197301	0.0495446	8.42267	4.10484	4.05643	10.673	2.06879	16.8723	38.6389	0	5.92536	39.8837
EP400P1	-1.04801	1.04801	8.18714e-13	3.89013e-11	852.155	1063.56	1048.59	1067.3	987.225	611.62	421.936	443.569	506.618	461.512
EPB41L4A	-1.23655	1.23655	0.00017155	0.000901429	2717.23	2684.57	2497.07	2445.21	3396.53	1548.03	565.673	2023.97	933.244	769.186
EPGN	-3.64224	3.64224	0.00166778	0.0062657	8547.55	10404.5	4178.12	5397.52	9041.42	506.168	103.552	2370.6	17.7761	11.3954
EPOP	1.83311	1.83311	2.70095e-05	0.000185228	134.03	210.989	75.0439	57.4699	57.5123	447.115	644.496	196.815	325.895	287.733
EPS8L3	-4.42544	4.42544	0.0113839	0.031486	6.59166	0	13.1834	33.9346	0.827515	0	0	0	0	0
ERAP2	1.71851	1.71851	0.00761276	0.022454	1895.83	1633.32	3060.57	3481.03	383.967	6862.8	8988.94	558.133	12606.2	5390
ERH	1.01924	1.01924	2.38737e-05	0.000166572	2710.27	2765.43	2870.6	2899.49	2727.9	4281.34	9464.97	3986.24	5125.44	5446.98
ERO1A	-2.35034	2.35034	1.12011e-06	1.16812e-05	370094	144822	88159.7	95160.9	195278	34571.3	11743.1	68477	25642	34787.2
ERP27	2.01159	2.01159	1.35567e-09	3.13036e-08	26.0004	22.9871	15.5496	20.2513	15.309	50.6168	98.9155	52.8758	130.358	65.5233
ERV3-1	-2.16155	2.16155	1.71544e-07	2.26875e-06	7522.54	5569.86	8939.35	6971.1	6651.56	2994.83	559.491	2068.03	687.342	1669.42
ERVK13-1	-1.3512	1.3512	1.40529e-07	1.90614e-06	1976.4	2604.11	2023.82	2199.18	1823.01	1016.55	534.762	1289.58	693.267	640.988
ESAM	-1.82745	1.82745	0.00285486	0.00989217	10804.1	4785.83	5553.25	3649.07	4927.44	1379.31	497.668	5305.2	586.611	606.802
ESR2	-1.1721	1.1721	0.00031043	0.00149616	109.495	139.565	199.103	122.602	97.6467	75.9252	74.1866	76.3761	35.5522	34.1861
ETV4	1.03683	1.03683	0.0172827	0.0443196	577.136	1180.96	418.488	329.221	472.925	1467.89	1486.82	376.005	1016.2	1763.43
EVC	-1.29906	1.29906	7.86604e-05	0.00046341	1334.44	1970.32	1785.5	2241.87	1763.02	704.417	428.118	1418.83	696.23	452.965
EVI2A	1.56111	1.56111	0.000136149	0.000740553	116.819	73.4767	79.4383	67.3219	88.5441	84.3614	315.293	120.439	456.253	273.488
EVI2B	1.36029	1.36029	1.66513e-06	1.66274e-05	284.174	286.928	221.751	232.89	179.571	409.153	678.498	381.88	995.46	623.895
EXOC3L4	2.2457	2.2457	0.0069671	0.0208526	3.66203	56.2363	12.1693	9.57832	1.24127	50.6168	80.3688	11.7502	106.656	142.442
EYA4	7.06642	7.06642	0.00562525	0.0174929	0	0	1.35214	0	0	0	6.18222	0	151.097	25.6395
EZH1	-1.39912	1.39912	4.65503e-09	9.42003e-08	6411.85	6598.12	7131.2	7325.23	6462.89	2767.05	1567.19	4021.5	2379.03	2139.48
F2RL1	1.46368	1.46368	0.000110661	0.000620373	1201.88	2033.95	614.887	1482.72	979.363	3901.71	3347.67	1442.33	3264.87	5455.52
F2RL2	1.54972	1.54972	0.0164571	0.042636	27.8314	40.2274	12.8453	13.957	21.5154	25.3084	211.741	20.5628	29.6268	45.5814
F2RL3	1.86655	1.86655	0.00151678	0.00577615	9.15508	17.2403	7.43678	3.284	37.2382	50.6168	61.8222	47.0007	29.6268	79.7675
FAAP24	1.45735	1.45735	1.29894e-07	1.7812e-06	109.129	130.123	178.145	126.981	120.817	274.174	605.857	270.254	281.455	381.744
FABP6	1.54256	1.54256	0.000562632	0.00248386	41.7471	47.2057	9.80303	44.6076	32.2731	139.196	157.647	64.6259	91.8431	56.9768
FADS1	1.08057	1.08057	0.000419942	0.00193908	116.819	193.749	106.481	213.46	191.156	265.738	452.847	202.69	476.991	333.314
FAM151A	-1.44597	1.44597	0.000771065	0.0032516	139.157	175.277	163.947	134.917	190.742	113.888	29.3655	67.5635	11.8507	79.7675
FAM155A	2.09909	2.09909	0.00486241	0.0154464	0	4.92581	5.40857	2.18933	9.10266	8.43614	18.5466	23.5003	17.7761	22.7907
FAM157C	-1.54177	1.54177	9.97141e-05	0.000567655	374.992	487.655	550.322	321.558	566.434	185.595	61.8222	282.004	192.574	74.0698
FAM166B	-2.29463	2.29463	1.61769e-08	2.82897e-07	82.3957	68.5509	52.3955	58.0172	76.5451	16.8723	12.3644	17.6253	23.7014	0
FAM167A	-1.11207	1.11207	0.00186531	0.00688454	286.371	206.063	93.6358	244.658	164.262	113.888	100.461	44.0631	82.955	119.651
FAM171A2	-1.85836	1.85836	0.00129093	0.00503946	774.886	612.032	915.062	652.694	1048.87	379.626	20.0922	449.444	103.694	156.686
FAM174B	-1.13842	1.13842	0.00498041	0.0157747	2656.8	2396.41	1819.65	1117.38	2429.17	679.109	455.938	2094.47	696.23	809.07
FAM180A	-1.81039	1.81039	0.0146154	0.0386232	195.552	112.473	34.4796	73.0689	96.8192	84.3614	21.6378	38.188	0	5.69768
FAM183A	-1.06672	1.06672	0.00682476	0.0204953	146.481	81.6864	131.496	244.384	122.472	42.1807	52.5488	120.439	91.8431	39.8837
FAM189A2	-1.16007	1.16007	1.68757e-12	7.52666e-11	1984.82	2415.29	1660.09	2160.05	2070.44	759.252	876.329	1078.08	1075.45	811.919
FAM214A	-1.4319	1.4319	0.00140061	0.00540152	27100.5	19775.1	18053.8	16221.6	21170.3	8503.62	1910.3	16670.6	5993.5	4851.57
FAM217B	1.0507	1.0507	2.87363e-19	3.85597e-17	997.171	1193.69	993.486	1018.04	1134.52	1948.75	2276.6	2032.78	2396.81	2387.33
FAM222A	1.22546	1.22546	0.000336438	0.00160665	158.2	95.2323	128.792	151.611	102.612	561.003	145.282	217.378	287.38	290.581
FAM229A	-1.42406	1.42406	4.95893e-09	9.97049e-08	199.947	219.609	242.371	258.888	195.293	101.234	46.3666	91.0638	82.955	105.407
FAM246C	-4.49712	4.49712	2.16892e-05	0.000153107	14.2819	23.3976	21.2962	19.9776	6.62012	0	0	0	0	2.84884
FAM25C	-3.26336	3.26336	9.51858e-05	0.000545052	56.0291	12.3145	14.5355	25.1773	64.5461	4.21807	4.63666	0	8.88804	0
FAM27B	1.70172	1.70172	0.000596853	0.00261536	6.22545	18.0613	7.09875	7.11532	4.55133	29.5265	23.1833	44.0631	29.6268	14.2442
FAM3D	-1.8531	1.8531	0.000531898	0.00236892	20629	19553.4	20557	14386.6	19336.5	6774.22	601.221	11562.2	3057.49	4156.45
FAM43A	-1.12301	1.12301	0.00356225	0.0118951	1061.99	925.231	529.026	551.985	1169.28	417.589	326.112	625.697	130.358	447.268
FAM72A	1.52833	1.52833	2.0637e-05	0.000146607	52.7332	39.817	31.0993	70.0586	48.4096	151.85	225.651	58.7508	112.582	145.291
FAM72B	1.67684	1.67684	2.9952e-06	2.78291e-05	71.4096	62.8041	66.931	103.72	41.3757	274.174	336.931	88.1263	195.537	210.814
FAM78B	-1.57304	1.57304	8.34505e-05	0.000487132	95.9452	74.7081	98.7064	64.8589	79.8552	37.9626	38.6389	44.0631	11.8507	5.69768
FAM89A	1.68061	1.68061	0.000106284	0.00059938	90.8184	63.625	40.5643	61.5749	56.6847	198.249	346.204	44.0631	165.91	245
FAM90A2P	-2.66819	2.66819	0.0199379	0.0499926	4.02823	6.97823	12.1693	3.01033	10.3439	0	0	5.87508	0	0
FAM98B	1.22282	1.22282	3.95614e-08	6.22176e-07	1925.13	1706.38	1750.01	1892.68	1481.25	3024.35	5797.37	2749.54	4322.55	4526.8
FANCI	1.36361	1.36361	3.43374e-06	3.13357e-05	1818.93	1899.31	1613.11	2263.22	1566.07	4361.48	7596.4	2270.72	5495.77	3840.23
FANCM	1.06925	1.06925	6.27442e-06	5.27906e-05	522.206	512.695	356.289	507.651	438.996	1054.52	1360.09	669.76	1119.89	695.116
FAXC	1.44906	1.44906	2.93319e-06	2.72935e-05	49.0712	93.5904	113.242	94.4149	86.0615	219.34	397.207	185.065	213.313	168.081
FBXL16	-1.57258	1.57258	0.000152439	0.000817218	3165.46	2796.22	2748.23	2503.77	3658.44	1611.3	262.744	1656.77	651.789	826.163
FBXL18	1.32379	1.32379	0.000182692	0.000952294	1016.21	903.065	747.058	806.495	1022.81	2720.65	973.699	1177.95	2533.09	3854.48
FBXO39	-1.44449	1.44449	0.0132244	0.0355727	45.043	51.3105	41.2403	114.393	57.926	50.6168	20.0922	35.2505	0	11.3954
FBXO5	1.37772	1.37772	5.61672e-06	4.79538e-05	458.12	396.117	413.079	525.713	322.317	750.816	1795.93	566.946	1244.33	1128.14
FCER1A	-1.08903	1.08903	0.0191627	0.0483164	2325.76	2377.11	2209.74	2636.77	1556.55	333.227	834.599	2253.09	1413.2	384.593
FCER2	2.77733	2.77733	0.0120692	0.0330391	0.732406	20.1137	0.676071	0.547333	0	16.8723	58.7311	20.5628	41.4775	11.3954
FCGBP	-1.71179	1.71179	0.0195352	0.0491248	7567.59	5105.19	3688.31	3615.68	4010.55	253.084	52.5488	3924.56	1685.76	1407.33
FEN1	1.29273	1.29273	1.19089e-05	9.16171e-05	1469.94	1196.97	1361.95	1351.91	1206.93	2383.21	6097.21	1991.65	2977.49	2675.06
FER1L6	-2.72258	2.72258	0.00720619	0.021445	142.087	185.539	12.5073	15.8726	19.8603	0	9.27332	41.1256	5.92536	0
FERMT3	1.12017	1.12017	0.00068781	0.00295349	387.077	481.498	342.43	304.591	403.413	611.62	939.697	317.255	1087.3	1210.76
FFAR2	1.92769	1.92769	0.000211894	0.00108126	88.6211	74.7081	14.1975	39.1343	111.301	147.632	214.832	111.627	352.559	418.779
FGF1	1.37345	1.37345	7.72167e-06	6.31488e-05	171.749	111.652	157.863	171.862	196.535	164.505	548.672	373.068	476.991	524.186
FGF7	2.16298	2.16298	0.00773834	0.0227493	3.29583	2.05242	13.1834	6.02066	3.31006	8.43614	49.4577	47.0007	17.7761	0
FH	1.07213	1.07213	2.92058e-05	0.000197988	5038.59	5207.81	4598.97	4945.42	4749.11	9731.08	16619.3	5731.15	10887.8	8614.89
FHL5	-2.69743	2.69743	0.00419417	0.0136452	17.9439	11.904	19.268	13.957	7.86139	0	0	0	0	11.3954
FIGNL1	1.01592	1.01592	8.40063e-05	0.000489737	1387.18	1476.92	962.725	1630.5	1421.67	2210.27	4386.28	1824.21	2927.13	2549.71
FLG	-3.62179	3.62179	0.00347656	0.0116492	140767	43054	20024.2	26440.5	50363.4	2788.14	483.758	18415.5	438.477	672.326
FLRT2	-1.40685	1.40685	9.01733e-08	1.28734e-06	928.691	698.644	792.693	1184.97	507.266	337.445	401.844	320.192	248.865	239.302
FLVCR2	1.30997	1.30997	0.0103518	0.0290592	206.172	224.535	61.5225	93.8675	125.368	194.031	455.938	102.814	263.678	743.547
FNDC8	-3.82718	3.82718	0.00237679	0.00846166	3.66203	9.44114	3.71839	3.284	16.1365	0	0	0	0	0
FOLH1	1.05166	1.05166	0.00232922	0.00831313	85.6915	116.578	150.764	116.855	98.888	134.978	117.462	226.191	399.962	301.977
FOLR1	-2.98545	2.98545	0.00597979	0.0184105	18.6764	37.7645	99.0444	55.0069	19.4466	0	0	29.3754	0	0
FOSL2	-1.06648	1.06648	0.00375208	0.0124044	51566.5	46598.2	54061.7	48586.4	64830.4	28948.6	9693.72	50041	19710.7	18451.9
FOXI2	-3.20777	3.20777	9.00786e-16	7.55043e-14	423.331	793.876	256.569	642.568	669.459	84.3614	46.3666	20.5628	77.0297	76.9186
FOXL1	5.36259	5.36259	0.000192288	0.00099485	0.732406	0.820968	0	0	0	16.8723	32.4566	0	0	11.3954
FPR1	1.92924	1.92924	0.000717255	0.00305589	115.72	78.4025	63.5507	46.7969	92.2679	84.3614	621.313	47.0007	435.514	316.221
FPR2	2.41267	2.41267	0.0106956	0.0298918	5.85925	12.3145	6.08464	0.547333	5.7926	0	111.28	5.87508	23.7014	17.093
FRAS1	-1.57625	1.57625	0.000517548	0.0023167	3978.43	4393.82	5076.96	6261.21	3656.37	1965.62	448.211	3184.3	1596.88	646.686
FRG1	1.01239	1.01239	0.000232536	0.0011696	1552.33	1270.86	1238.22	1438.39	1332.3	2551.93	4349.19	1324.83	2959.72	2586.74
FRG2C	-1.51015	1.51015	0.0174173	0.0446061	8.42267	20.9347	18.2539	22.7143	14.0677	8.43614	10.8189	0	5.92536	2.84884
FRMD3	-1.01716	1.01716	0.00414539	0.0135175	59.3249	57.8783	54.0857	97.1515	59.9948	16.8723	18.5466	35.2505	47.4029	45.5814
FRMPD3	-3.17707	3.17707	0.00476134	0.0151839	16.1129	15.5984	10.8171	3.55766	5.7926	0	0	0	5.92536	0
FSCN1	1.71844	1.71844	9.59439e-08	1.35794e-06	3198.78	3207.11	1520.15	1361.76	2106.44	5310.55	12066.1	5745.83	7744.44	6617.85
FSHR	-3.82478	3.82478	0.001625	0.00612338	4.02823	7.38872	4.7325	15.599	4.13757	0	0	0	0	0
FSTL1	1.61223	1.61223	6.02891e-06	5.10132e-05	693.222	909.633	881.597	900.636	787.38	1670.35	4755.67	1107.45	1890.19	3321.74
FUT3	-1.13886	1.13886	0.00206806	0.00752712	28306	29276.1	32338.8	23310.1	34816.4	15564.7	4349.19	22760.1	8849.52	15714.2
FUT6	-1.24989	1.24989	0.00542329	0.0169457	25473.1	20467.2	19917.7	13501.9	23778.6	11279.1	2040.13	17128.8	5199.5	7726.05
FUT8	1.44696	1.44696	1.10535e-05	8.58603e-05	366.569	314.02	333.641	334.42	206.879	434.461	687.772	581.633	1466.53	1068.31
FXYD5	-1.14958	1.14958	0.00190434	0.00701122	6117.06	2713.71	3880.65	2559.6	2291.8	2231.36	2353.88	1283.71	1297.65	749.244
FZD3	1.00446	1.00446	0.000124693	0.000687087	308.709	228.229	278.203	374.102	201.914	404.935	466.757	784.324	705.118	430.175
G0S2	1.04654	1.04654	0.00876525	0.025274	102.903	68.9613	94.3119	34.7556	56.6847	105.452	262.744	82.2512	103.694	176.628
GAB2	-1.57373	1.57373	5.92381e-06	5.02055e-05	3946.57	3668.91	3702.16	3608.56	5148.38	1758.93	435.846	2065.09	1345.06	1148.08
GABPA	1.0038	1.0038	2.79763e-08	4.62549e-07	2202.35	2201.84	2223.94	2534.97	1955.83	3619.1	5489.81	3245.98	5116.55	4811.69
GABRA2	2.78335	2.78335	3.58197e-05	0.000236716	2.19722	1.64194	1.69018	2.18933	6.62012	8.43614	34.0022	11.7502	5.92536	34.1861
GABRA4	1.46977	1.46977	0.0101982	0.0286969	260.004	157.215	43.9446	246.3	153.09	830.959	687.772	67.5635	311.081	487.151
GABRB2	-2.32	2.32	0.00354132	0.0118328	75.0716	26.6815	7.43678	21.6196	18.6191	16.8723	6.18222	5.87508	0	2.84884
GABRD	-2.60479	2.60479	2.56276e-06	2.43097e-05	32.9583	32.4282	49.3532	47.3443	39.3069	0	0	11.7502	11.8507	11.3954
GABRE	-1.03293	1.03293	0.00812724	0.0237148	9257.98	13194.6	9487.64	9597.48	10996	9807.01	3673.78	7290.98	2136.09	2774.77
GABRR1	2.9578	2.9578	0.00495395	0.0157021	4.39444	9.44114	2.70428	19.704	1.65503	0	92.7332	5.87508	189.611	5.69768
GALC	1.0213	1.0213	1.47363e-05	0.000109913	765.731	742.976	782.89	768.181	739.384	1455.23	2284.33	884.2	1324.32	1752.04
GALE	-1.03671	1.03671	2.20554e-05	0.000155342	12335.5	10551.9	9960.89	6671.98	13723.9	4525.99	5293.52	7534.8	4254.41	4341.63
GALNS	-1.04272	1.04272	2.54405e-07	3.20466e-06	1182.1	1739.22	1639.81	1402.54	1832.53	852.05	511.578	863.637	719.931	848.954
GALNT16	-1.48212	1.48212	0.0151513	0.0397838	24.1694	84.9702	46.6489	52.2703	33.9281	8.43614	18.5466	44.0631	0	14.2442
GALNT17	2.69293	2.69293	0.000140999	0.000763345	28.1976	173.224	469.193	84.0155	81.0964	1611.3	499.214	141.002	1742.06	1413.02
GALNT18	1.28354	1.28354	0.000364473	0.00171325	394.034	275.845	242.371	247.668	268.528	561.003	1459	534.633	358.484	552.675
GALNT3	1.07277	1.07277	1.4633e-10	4.29577e-09	6886.45	5451.64	6801.61	6444.02	5278.72	10389.1	14803.3	10610.4	14955.6	14147.3
GALNT4	-2.87164	2.87164	0.00119031	0.00470601	7.69026	16.4194	21.6343	16.6936	14.4815	0	1.54555	8.81263	0	0
GALNT6	1.03899	1.03899	0.00359193	0.0119699	241.328	236.028	182.201	245.205	206.465	295.265	896.421	193.878	450.327	435.872
GARNL3	-1.27115	1.27115	1.66124e-05	0.000121566	510.487	647.744	579.055	633.537	463.408	223.558	115.917	405.381	219.238	216.512
GARRE1	-1.49071	1.49071	4.24717e-05	0.00027377	6884.62	5958.18	4252.15	4955.28	6466.2	2054.2	766.595	3892.24	1510.97	1928.66
GAS2L3	1.56253	1.56253	1.40933e-06	1.43854e-05	410.88	280.771	289.02	346.188	207.706	447.115	1313.72	593.384	912.505	1256.34
GASK1A	-1.09157	1.09157	0.0119037	0.0326408	49.8036	74.7081	57.8041	47.3443	82.3377	8.43614	49.4577	8.81263	29.6268	42.7326
GBP5	1.83637	1.83637	1.1521e-08	2.0797e-07	320.428	434.703	162.595	221.67	385.208	645.364	930.424	1072.2	1182.11	1609.59
GCA	1.01344	1.01344	1.21061e-07	1.67402e-06	689.927	577.141	877.878	862.049	611.533	1248.55	1615.1	1142.7	1614.66	1677.97
GCLM	1.49937	1.49937	2.22854e-10	6.28273e-09	1558.19	1605.81	1119.57	1366.96	1943.42	5960.13	2831.46	3686.62	4953.6	4051.05
GCNT7	-1.50841	1.50841	0.000649786	0.00281111	26.3666	53.7734	30.7612	41.3236	50.8921	12.6542	6.18222	14.6877	17.7761	22.7907
GDAP1	1.08013	1.08013	1.85064e-08	3.19493e-07	453.726	570.573	645.986	564.3	529.196	1024.99	1650.65	942.951	1134.71	1074.01
GDAP1L1	-3.38195	3.38195	0.00983331	0.0278074	2.19722	7.7992	2.02821	3.83133	10.7577	0	0	0	0	0
GDF15	2.37556	2.37556	0.00776703	0.0228165	0.732406	13.1355	5.7466	6.02066	10.7577	25.3084	3.09111	5.87508	26.6641	128.198
GDF7	-2.03455	2.03455	0.00107547	0.00431473	940.776	913.738	1330.85	938.402	1101.84	375.408	21.6378	634.509	77.0297	170.93
GDI1	-1.00537	1.00537	2.31484e-07	2.95502e-06	8195.99	8332.42	8028.01	6337.02	9616.55	4871.87	2778.91	4538.5	3555.22	4449.88
GDPD3	-1.38593	1.38593	0.00210821	0.00764742	5315.07	5434.4	6003.17	4461.31	5512.49	3129.81	449.756	3883.43	1457.64	1313.31
GEM	-1.33898	1.33898	0.00554943	0.0172881	187.496	362.868	301.19	264.635	762.555	84.3614	318.384	61.6884	148.134	122.5
GEMIN2	1.00029	1.00029	1.48958e-05	0.000110885	357.78	364.92	376.91	399.826	290.871	733.944	1072.61	470.007	716.968	578.314
GET1	1.03575	1.03575	1.14416e-05	8.84791e-05	506.093	424.851	521.927	586.74	405.482	704.417	1525.46	766.699	992.498	1008.49
GFOD2	-1.61213	1.61213	4.05163e-06	3.60075e-05	19195.6	14391.6	6612.99	7842.45	9998.86	5234.62	2100.41	5128.95	3116.74	3412.91
GFRA2	1.72702	1.72702	0.00554692	0.0172837	16.1129	52.9525	16.5637	48.1653	71.1663	59.0529	117.462	23.5003	331.82	145.291
GGA1	-1.02463	1.02463	2.56828e-09	5.55306e-08	7082	8967.85	8101.7	6901.86	8606.98	5006.85	2868.55	3836.43	3925.55	3877.27
GGTA1	-1.34997	1.34997	0.00674936	0.0203255	1154.64	1447.78	2155.99	2340.67	1134.52	434.461	287.473	1768.4	456.253	284.884
GHITM	1.16906	1.16906	8.92223e-09	1.67339e-07	14832	14257.8	13392.3	14501.3	14184.8	29534.9	44603.1	20912.4	36666.1	28303.2
GHRL	-1.57492	1.57492	1.18035e-05	9.0985e-05	52.0008	71.0138	103.101	77.7212	78.2001	21.0903	13.91	44.0631	29.6268	22.7907
GIGYF1	-1.05351	1.05351	2.62692e-06	2.48354e-05	6623.88	7081.67	8782.5	7710.27	8175.84	4403.66	2202.41	4979.13	3253.02	3663.61
GIMAP2	1.22127	1.22127	1.93366e-06	1.89577e-05	125.608	123.145	138.595	123.15	107.577	206.685	282.836	170.377	441.439	336.163
GIMAP7	1.13457	1.13457	0.000357923	0.00168697	248.652	204.011	214.991	253.141	161.365	324.791	435.846	235.003	808.811	569.768
GINS1	1.48639	1.48639	3.48161e-08	5.60808e-07	767.195	825.073	865.371	957.832	691.388	2049.98	3778.88	1248.46	2147.94	2270.52
GINS2	1.50065	1.50065	1.38601e-07	1.88244e-06	525.868	412.947	528.688	535.018	611.947	1370.87	2608.9	1201.45	1348.02	857.5
GINS4	1.62767	1.62767	1.15005e-08	2.07928e-07	179.439	206.884	190.314	238.09	234.187	518.822	1142.16	396.568	660.678	509.942
GJA1	-1.09559	1.09559	0.00109267	0.00437586	11060.4	10802.3	11040.2	15107.2	12334.9	4855	3868.52	11465.2	4989.15	3062.5
GJB2	-1.03078	1.03078	0.000103113	0.000584027	115571	102582	57763.5	80566.8	58965.4	39755.3	47062.1	41654.3	25147.2	49717.9
GJB4	1.4881	1.4881	0.00171034	0.00639255	187.496	212.22	226.146	91.4045	237.083	510.386	400.299	96.9389	826.588	843.256
GJD3	-1.20623	1.20623	0.00527	0.0165395	76.5364	112.883	174.088	93.5939	95.5779	33.7445	34.0022	111.627	20.7388	39.8837
GK	1.03874	1.03874	0.000343593	0.00163408	898.296	1488.01	496.912	854.66	865.994	2138.56	1956.67	1198.52	1993.88	2170.81
GLA	1.50851	1.50851	3.59101e-06	3.23927e-05	627.672	768.837	576.013	559.374	674.424	1273.86	3234.84	934.138	2334.59	1333.26
GLB1L3	3.08089	3.08089	0.000556793	0.00246225	0.732406	4.51533	14.8736	12.8623	3.31006	16.8723	200.922	17.6253	5.92536	62.6744
GLDN	-2.01377	2.01377	0.000122427	0.000676745	87.1563	116.578	88.9033	99.0672	109.646	33.7445	1.54555	47.0007	35.5522	11.3954
GLI4	-1.15679	1.15679	5.56625e-06	4.76139e-05	1094.95	1513.87	1603.3	1327.56	1390.64	860.486	343.113	796.074	601.424	521.337
GLO1	1.21743	1.21743	8.03249e-06	6.5264e-05	5429.33	5317	6778.29	6676.09	5251.82	13966	23739.7	8974.19	11939.6	9856.98
GLRX	1.14922	1.14922	0.000132063	0.000721594	228.877	193.338	192.342	195.671	125.368	282.611	527.034	208.566	565.872	484.302
GLT1D1	-2.11482	2.11482	0.00740429	0.0219343	6.59166	16.4194	9.46499	21.346	13.2402	0	3.09111	5.87508	0	5.69768
GLTPD2	1.01257	1.01257	6.65152e-05	0.000401002	67.3814	42.6904	69.9734	63.7642	52.1334	75.9252	115.917	155.69	97.7684	148.14
GMDS	-1.574	1.574	0.000422076	0.00194692	12317.6	9095.1	16721.6	5467.03	8755.52	2341.03	1581.1	8219.24	2405.7	3039.71
GMNN	1.15169	1.15169	0.000761367	0.00321764	1001.2	857.501	827.849	955.916	784.898	1585.99	3942.71	1001.7	2041.29	1253.49
GMPR	2.09425	2.09425	1.79834e-05	0.000130091	25.268	22.1661	63.5507	33.661	29.3768	42.1807	293.655	88.1263	106.656	205.116
GNA14	-2.76223	2.76223	1.82822e-07	2.39938e-06	424.063	792.234	1358.9	1295.26	733.178	168.723	60.2766	326.067	35.5522	91.1628
GNAT3	5.72229	5.72229	0.00567383	0.0176089	0	0	0.338036	0	0	0	0	5.87508	0	19.9419
GNE	-1.01454	1.01454	0.0122482	0.0334345	13869.2	14065.2	11578.4	8105.17	14868.8	11418.3	1596.56	6004.34	6058.68	5862.91
GNG3	-2.54815	2.54815	0.010479	0.0293704	3.29583	7.38872	12.5073	18.883	16.5503	0	3.09111	0	5.92536	0
GNGT2	1.08573	1.08573	0.0141186	0.0375356	57.8601	63.625	24.6766	46.5233	26.0667	25.3084	69.5499	88.1263	145.171	133.895
GOLGA2	-1.20232	1.20232	1.28951e-06	1.32707e-05	19505.1	19107.2	18016.3	15623.9	23718.6	10726.5	4485.2	10686.8	7537.06	8284.42
GOLGA2P5	-1.16492	1.16492	2.38946e-10	6.67023e-09	1010.72	1418.63	1239.91	1455.9	1039.36	535.695	542.489	696.198	545.133	430.175
GOLGA6L10	-1.32933	1.32933	0.000341667	0.00162739	862.408	1081.63	425.587	1029.81	667.804	172.941	217.923	619.821	308.119	299.128
GOLGA6L3	-2.63977	2.63977	0.000539186	0.00239489	61.1559	15.1879	22.3103	14.2306	36.4106	0	3.09111	11.7502	8.88804	0
GOLGA8R	-2.93734	2.93734	4.62474e-10	1.19994e-08	65.5503	209.347	97.6923	124.792	146.056	16.8723	10.8189	5.87508	17.7761	34.1861
GON7	1.0382	1.0382	9.53375e-06	7.57683e-05	380.119	383.392	456.348	455.107	339.281	636.928	1281.26	584.571	832.513	786.279
GOT2	1.00442	1.00442	4.71241e-05	0.000298939	7255.21	8066.01	6647.81	7151.45	8767.93	12173.3	25807.7	11312.5	13770.5	12928
GP1BA	-1.08948	1.08948	0.00739015	0.0219008	97.41	120.272	92.2837	147.232	95.5779	113.888	21.6378	32.313	68.1416	34.1861
GPC3	-2.55543	2.55543	0.000881508	0.00364651	9.52128	35.3016	28.395	50.9019	9.93017	4.21807	6.18222	5.87508	5.92536	0
GPD1	-1.86382	1.86382	2.29638e-10	6.42185e-09	101.072	112.062	99.3824	88.6679	128.265	8.43614	27.82	26.4379	44.4402	34.1861
GPLD1	-2.17433	2.17433	3.20388e-08	5.2226e-07	89.7197	116.988	124.735	189.377	76.9589	16.8723	35.5477	38.188	26.6641	11.3954
GPN3	1.20258	1.20258	1.55252e-06	1.56125e-05	750.716	568.931	735.227	752.309	660.357	1235.89	2570.26	1031.08	1656.14	1472.85
GPR1	-2.44081	2.44081	0.000108075	0.000607947	866.436	615.726	882.949	906.109	1038.12	172.941	12.3644	452.382	59.2536	99.7093
GPR135	-1.55987	1.55987	0.00155503	0.00589595	93.0156	144.08	129.468	123.697	79.0276	59.0529	15.4555	76.3761	41.4775	5.69768
GPR137B	1.11729	1.11729	1.51856e-06	1.53056e-05	656.236	506.127	726.438	387.511	381.484	890.012	1343.09	1192.64	1081.38	1250.64
GPR155	-1.00265	1.00265	6.99519e-05	0.000418894	724.35	966.69	803.172	942.507	940.057	586.311	264.29	502.32	548.096	296.279
GPR45	-2.89056	2.89056	0.00489347	0.0155214	15.3805	7.38872	23.3245	14.5043	6.62012	0	6.18222	0	0	0
GPR50	-4.50394	4.50394	0.000364702	0.00171387	6.95786	6.56775	31.7753	3.284	9.10266	0	0	0	0	0
GPR68	1.24506	1.24506	1.61438e-05	0.000118622	390.372	348.091	405.981	332.231	293.354	493.514	1190.08	470.007	1108.04	923.023
GPR85	1.92505	1.92505	0.00114079	0.00454413	14.2819	20.5242	20.6202	15.0516	11.1714	16.8723	168.465	70.501	23.7014	22.7907
GRB14	-1.90575	1.90575	3.89359e-05	0.000254459	106.931	99.7477	33.4655	79.3632	96.8192	33.7445	9.27332	11.7502	32.5895	28.4884
GRB7	-1.22722	1.22722	0.000811122	0.00339943	9531.9	8247.45	11452.3	8119.4	8762.97	5559.41	1230.26	6130.65	2817.51	3968.43
GREM2	-2.76842	2.76842	8.65752e-08	1.24851e-06	84.9591	49.2581	51.0434	48.4389	44.272	0	17.0011	5.87508	5.92536	5.69768
GRID1	-1.31356	1.31356	0.00864071	0.0249655	15.7467	29.9653	25.3527	33.9346	33.9281	0	12.3644	5.87508	11.8507	22.7907
GRIK3	-3.96507	3.96507	0.000161579	0.000857688	33.6907	15.1879	10.1411	13.957	11.5852	0	3.09111	0	0	0
GRIN1	-2.49719	2.49719	0.000174669	0.000914744	53.8318	54.5944	130.144	59.3856	48.8234	25.3084	9.27332	29.3754	0	0
GRM6	-2.64796	2.64796	0.000527243	0.0023512	21.2398	48.0266	20.2821	32.2926	18.6191	0	0	0	11.8507	11.3954
GRPEL2	-1.70451	1.70451	0.000208083	0.00106477	23656.4	9789.64	6625.16	4646.31	16849.9	6276.48	2644.44	5217.08	2515.31	2242.04
GRXCR2	1.68789	1.68789	0.0165541	0.0428428	0.732406	9.85162	11.8312	9.57832	2.48254	16.8723	29.3655	5.87508	29.6268	28.4884
GSDME	1.34397	1.34397	0.00287933	0.00996517	166.256	114.936	111.89	189.924	196.121	548.349	791.324	129.252	174.798	330.465
GSN-AS1	-1.52535	1.52535	0.00751037	0.022196	93.3818	154.753	61.1844	109.193	130.334	25.3084	4.63666	82.2512	17.7761	62.6744
GSTM5	-2.09883	2.09883	0.00867609	0.0250515	8.78887	23.3976	78.4242	57.4699	33.1006	0	15.4555	23.5003	0	5.69768
GSTO1	1.69812	1.69812	4.01415e-08	6.30349e-07	2419.5	2184.6	2159.71	2322.06	2225.6	6048.71	11934.8	2972.79	8686.58	7050.87
GSTT4	-3.60475	3.60475	0.0135685	0.0363327	5.12684	0	10.4791	16.42	14.0677	4.21807	0	0	0	0
GTF3C6	1.1376	1.1376	5.96525e-05	0.000366935	2308.18	1838.15	1867.65	1864.49	1796.12	3184.64	7159.01	2282.47	4675.11	3971.28
GTPBP8	1.00136	1.00136	6.88634e-12	2.71161e-10	708.603	630.093	703.114	765.171	611.533	1159.97	1670.74	1201.45	1460.6	1333.26
GTSF1	2.80683	2.80683	0.00151956	0.00578302	11.3523	1.64194	6.76071	7.11532	0.827515	0	15.4555	120.439	35.5522	22.7907
GUCY2C	-1.32442	1.32442	0.00147887	0.0056538	121.213	105.905	283.612	168.031	77.7864	80.1433	57.1855	82.2512	59.2536	25.6395
GYPC	-1.73043	1.73043	1.42495e-19	1.99781e-17	864.239	1114.88	1020.19	1383.93	1128.73	341.663	241.106	361.318	370.335	356.105
GYS2	-5.20311	5.20311	1.05071e-16	1.00791e-14	489.613	308.274	232.568	191.293	432.79	16.8723	0	8.81263	23.7014	0
H1-3	-2.98998	2.98998	1.1976e-05	9.19977e-05	18.3102	32.8387	51.0434	42.1446	31.8593	0	7.72777	11.7502	0	0
H1-4	-2.98958	2.98958	4.92239e-10	1.2625e-08	84.9591	105.905	188.624	134.644	258.598	0	18.5466	38.188	17.7761	19.9419
H2AC14	2.87547	2.87547	0.00574509	0.0177958	4.39444	0.820968	0.338036	4.37866	0	16.8723	32.4566	0	11.8507	11.3954
H2AC6	-1.07737	1.07737	0.00175351	0.00653126	9798.86	5572.73	7583.49	8032.38	6665.63	3640.19	1261.17	5695.89	4221.82	3031.16
H2AC7	-3.47626	3.47626	0.000469421	0.0021329	9.52128	13.1355	10.4791	12.0413	17.7916	0	0	5.87508	0	0
H2AZ1	1.99455	1.99455	5.18673e-08	7.98047e-07	5385.02	4680.75	4821.4	5095.12	3920.76	14160.1	40485.8	8295.62	18060.5	14238.5
H2BC13	1.75267	1.75267	0.00449996	0.0144789	2.92962	3.28387	8.45089	4.10499	2.48254	0	17.0011	17.6253	11.8507	22.7907
H2BC15	-1.26671	1.26671	0.00760827	0.022445	42.8458	29.1444	41.9164	64.3116	34.3419	12.6542	21.6378	23.5003	0	28.4884
H2BC18	-2.13583	2.13583	3.37255e-07	4.09343e-06	155.27	126.84	165.637	252.047	141.505	37.9626	9.27332	64.6259	53.3282	31.3372
H2BC19P	-1.06415	1.06415	0.00310066	0.0105887	123.777	118.63	160.567	161.737	148.953	67.4891	26.2744	108.689	41.4775	102.558
H2BC21	-1.48891	1.48891	7.6338e-07	8.39208e-06	2386.18	1618.13	1816.6	2361.19	2163.95	750.816	333.84	1116.27	577.722	914.477
H2BC4	-2.32603	2.32603	3.42849e-09	7.19407e-08	1954.79	885.825	1143.57	1325.91	1211.9	371.19	98.9155	423.006	278.492	136.744
H2BC8	-2.31004	2.31004	7.12108e-09	1.37178e-07	1454.92	1059.46	1542.12	1579.05	1295.89	329.009	58.7311	417.131	337.745	262.093
H2BU1	-1.36618	1.36618	0.00102695	0.00415792	118.284	68.9613	211.61	114.119	124.541	50.6168	23.1833	29.3754	59.2536	88.314
H3-2	-1.9636	1.9636	0.000124425	0.00068597	150.876	66.9089	117.974	75.5319	185.777	42.1807	4.63666	52.8758	35.5522	22.7907
H3C11	3.60434	3.60434	0.00369012	0.0122397	0	0	2.02821	0.547333	0.827515	0	17.0011	0	11.8507	11.3954
H4C15	2.48033	2.48033	0.016354	0.0424146	0.732406	0.410484	4.05643	3.55766	1.24127	0	24.7289	5.87508	23.7014	0
H4C6	-4.03036	4.03036	0.01469	0.0387614	12.4509	20.9347	5.7466	2.463	0	0	0	0	0	0
H4C9	-1.27397	1.27397	5.11813e-09	1.02576e-07	843.732	418.694	713.255	654.883	631.807	231.994	231.833	290.817	290.343	304.826
HACD3	1.07017	1.07017	2.57399e-06	2.4394e-05	3302.42	3223.12	3096.41	3534.95	3058.49	5420.22	11007.4	5020.26	6704.54	5877.15
HAGHL	2.23791	2.23791	1.10658e-05	8.59346e-05	64.8179	101.8	79.4383	50.3546	66.2012	223.558	652.224	52.8758	239.977	535.581
HASPIN	1.13807	1.13807	3.31382e-06	3.04278e-05	128.537	155.984	97.0162	145.864	143.574	219.34	367.842	188.003	370.335	321.919
HAT1	1.11574	1.11574	3.02674e-05	0.000204066	2363.11	2106.19	2146.53	2441.65	2166.43	3328.06	7930.24	3055.04	5821.67	4173.55
HAUS1	1.22095	1.22095	2.43657e-05	0.000169213	758.773	646.923	680.127	842.892	568.916	1202.15	2499.16	866.575	2150.91	1424.42
HAUS6	1.17401	1.17401	4.0512e-07	4.80686e-06	1085.79	1092.3	1102	1235.6	928.471	2147	3615.05	1501.08	2767.14	2242.04
HAUS8	1.22575	1.22575	8.92827e-05	0.000515403	250.483	299.653	279.893	251.499	193.638	506.168	1013.88	273.191	666.603	512.791
HAVCR2	1.19399	1.19399	0.00019405	0.00100215	192.623	254.09	236.625	198.134	164.262	295.265	731.047	255.566	702.155	398.837
HBD	6.06675	6.06675	0.00296084	0.0101995	0	0	0.338036	0	0	0	3.09111	0	29.6268	0
HCCS	1.10314	1.10314	2.85522e-06	2.66473e-05	1525.97	1543.83	1818.97	1531.16	1483.32	2977.96	4763.4	1865.34	3685.57	3675
HCG22	-5.4176	5.4176	1.17636e-05	9.06997e-05	26625.5	12521	2317.23	10344.6	23015.2	430.243	6.18222	1269.02	11.8507	34.1861
HCK	1.22862	1.22862	0.00330945	0.0111787	461.05	475.751	415.108	380.67	297.491	223.558	1418.82	566.946	1155.44	1384.54
HCN2	-2.99875	2.99875	0.00423417	0.0137496	1413.18	433.882	375.895	356.861	860.201	274.174	0	52.8758	26.6641	79.7675
HCN3	-1.52742	1.52742	2.39884e-08	4.02791e-07	890.606	1060.69	999.909	1087.55	1081.56	463.987	171.557	519.945	305.156	327.616
HCST	1.70234	1.70234	0.000117893	0.000655978	34.0569	21.3452	27.0428	12.315	12.8265	50.6168	119.008	26.4379	77.0297	71.2209
HECTD4	-1.31688	1.31688	0.000132454	0.00072344	12326	14788.1	12396.4	11909.1	16494	7487.07	2016.95	8871.38	4464.76	4429.94
HEPH	-1.081	1.081	0.0053072	0.0166362	80.9309	66.9089	105.129	96.3305	155.573	42.1807	61.8222	79.3136	35.5522	17.093
HERC3	-1.03564	1.03564	0.00120878	0.00476779	143.918	89.4855	58.4801	84.5629	110.059	50.6168	44.8211	61.6884	35.5522	45.5814
HERC5	1.18367	1.18367	0.000302443	0.00146213	90.4522	150.237	111.214	130.812	85.6478	143.414	344.659	141.002	266.641	387.442
HES6	1.38206	1.38206	1.28856e-10	3.8332e-09	69.5786	84.1493	74.0298	57.7436	93.9229	177.159	207.104	146.877	201.462	250.698
HEXB	1.02786	1.02786	5.07157e-06	4.38625e-05	1694.06	1646.04	1712.15	1905.81	1695.58	2712.22	5010.69	2197.28	4044.06	3666.45
HHIPL1	-3.18372	3.18372	4.07474e-06	3.61821e-05	555.164	120.682	156.51	57.7436	93.5091	8.43614	12.3644	52.8758	5.92536	28.4884
HIF1A	-1.03106	1.03106	1.75402e-05	0.000127475	16989.6	15506	18867.8	19293.7	23887.9	7373.18	10556.1	13850.5	6266.07	8213.2
HILPDA	-4.24708	4.24708	2.52696e-10	7.01645e-09	43712.6	13225	4299.47	6543.09	38188.6	717.072	591.947	3157.86	524.394	589.709
HINT1	1.04828	1.04828	1.24693e-05	9.5482e-05	9668.49	8399.74	9371.7	9536.45	7318.13	14919.3	27730.3	11441.7	20756.5	16742.6
HIVEP3	-1.04986	1.04986	0.00214628	0.00775582	2450.26	2754.76	1847.36	2531.96	2935.19	1455.23	508.487	1912.34	1469.49	709.361
HJURP	1.2557	1.2557	8.99127e-05	0.000518753	823.224	895.676	883.625	1133.53	767.52	1611.3	3802.06	975.264	2337.55	2016.98
HLA-DQB2	-2.02175	2.02175	1.15125e-08	2.07937e-07	2021.81	2011.78	1629.67	2055.51	1924.39	172.941	307.565	854.825	607.349	430.175
HLA-DRA	1.04621	1.04621	0.00862184	0.0249248	13749.8	14930.1	12783.5	16058.5	10574.8	9279.75	39131.9	14126.6	48481.3	29599.4
HMGB1	1.45598	1.45598	2.2178e-08	3.75011e-07	17399.8	14937.1	16528.2	16951.7	14529.1	34731.6	74041.3	27395.5	47014.8	37225.8
HMGB2	1.37392	1.37392	8.9376e-06	7.16314e-05	6696.02	5193.86	6296.59	8086.02	5403.67	12624.7	29201.7	8430.75	17219.1	14608.8
HMGB3	1.63009	1.63009	6.11393e-08	9.23866e-07	1515.71	1388.26	1374.45	1546.49	1326.09	3551.61	7443.39	1956.4	4503.27	4669.25
HMGN2	1.38269	1.38269	2.35739e-12	1.02366e-10	10378.2	7955.59	11496.2	9087.64	8237.08	20655.9	33710.1	18911.9	25170.9	24494.3
HMGN4	1.20043	1.20043	3.37267e-07	4.09343e-06	1662.2	1868.11	1958.92	2032.25	1592.14	3564.27	5652.09	2329.47	4707.7	4680.64
HMOX1	-1.54023	1.54023	0.0138349	0.0369226	34968.7	9857.37	5264.57	3322.58	8510.16	6791.09	850.055	6618.28	3383.38	3652.21
HNRNPA1	1.08262	1.08262	2.26921e-07	2.91004e-06	46496.8	42573.8	46938.9	54256.5	42232.6	80712.7	145276	72748.2	105895	87755.6
HNRNPC	1.16089	1.16089	1.63962e-05	0.000120292	22547.9	19455.7	18651.8	22529.3	18459.8	32964.2	79274.6	29396	41222.7	44399.1
HNRNPCL1	-3.37622	3.37622	0.00132087	0.00514028	8.05647	5.74678	7.77482	9.85199	7.86139	0	0	2.93754	0	0
HOMER2	-1.0682	1.0682	0.00107722	0.00432063	4723.65	4166.41	2978.43	3671.23	5231.55	1830.64	2169.96	3463.36	1534.67	905.93
HOPX	-1.15188	1.15188	7.62002e-05	0.000450359	188118	121706	105625	82457	156606	81324.3	36422.5	68762	63608.7	44447.6
HOXC6	1.07669	1.07669	1.53947e-06	1.54913e-05	257.807	189.644	352.571	310.611	213.913	577.875	421.936	549.32	562.909	689.419
HPDL	1.55152	1.55152	4.10988e-07	4.87094e-06	162.594	217.967	159.553	137.654	206.051	417.589	567.218	232.066	559.946	809.07
HPS4	-1.06433	1.06433	4.12233e-07	4.88384e-06	3589.16	3819.56	4472.89	4294.92	5306.85	2134.34	1693.93	2987.48	1599.85	1863.14
HRC	-3.83893	3.83893	0.000727773	0.00309408	2.56342	16.8299	24.0005	15.0516	18.2053	0	3.09111	0	0	0
HRNR	-1.82015	1.82015	9.5741e-06	7.6031e-05	694.321	637.892	568.914	755.866	677.321	282.611	66.4588	373.068	118.507	111.105
HS3ST2	6.08118	6.08118	0.00218139	0.00786361	0	0	0	0	0	8.43614	0	0	2.96268	11.3954
HS3ST6	-1.55832	1.55832	0.00270637	0.00943939	1067.48	607.927	1315.97	992.861	1718.33	480.86	103.552	878.325	349.596	128.198
HS6ST3	-3.63168	3.63168	0.00207531	0.00754472	3.66203	17.6508	94.988	92.7729	4.55133	0	0	0	11.8507	5.69768
HSP90AA1	1.31335	1.31335	3.77088e-05	0.000247786	50403.5	48310.3	44724.5	50634.3	35148.3	66489.4	216095	74355.1	120842	91860.8
HSP90AA4P	-4.60464	4.60464	1.43211e-06	1.45752e-05	23.8032	36.1226	20.2821	31.4716	21.9291	0	3.09111	0	0	0
HSP90AB2P	-5.31644	5.31644	1.15782e-10	3.48405e-09	58.9587	94.8218	63.8887	56.3753	127.023	0	4.63666	0	0	2.84884
HSPA13	1.53259	1.53259	6.15172e-15	4.44188e-13	684.067	727.378	656.127	633.811	609.051	1737.84	2581.08	1245.52	2070.91	1928.66
HSPA4L	1.09505	1.09505	8.23739e-07	8.98298e-06	5397.47	5884.29	4023.97	5445.14	5019.7	8938.09	15192.8	7132.35	11818.1	11956.6
HSPA8	1.09782	1.09782	0.000591012	0.00259377	87847	94090.8	64916	63623.9	76430.1	96855.3	311774	115169	178540	125748
HSPB9	-3.81953	3.81953	0.00101989	0.00413208	6.59166	2.87339	10.4791	6.02066	9.93017	0	0	0	0	0
HSPBP1	1.05685	1.05685	8.75343e-08	1.25828e-06	2194.65	2063.09	2203.65	1823.99	2429.58	3344.93	6500.6	4268.25	3934.44	4221.98
HSPD1	1.21906	1.21906	0.000152922	0.000818965	14528.7	15000.3	11595	14568.9	10554.9	20647.4	60655.3	18550.6	28661	25693.7
HSPH1	1.41961	1.41961	5.58641e-06	4.77211e-05	5741.7	7191.68	4057.78	4739.35	4120.2	9380.98	21090.6	7343.86	12958.8	18369.3
HTATIP2	1.01828	1.01828	1.31183e-07	1.79573e-06	2887.14	2881.19	2677.24	3256.35	3067.18	5829.37	7404.75	3701.3	6692.69	6278.84
HTR3B	-1.85767	1.85767	0.00302364	0.0103701	347.16	348.501	547.618	607.265	359.555	151.85	24.7289	358.38	26.6641	51.2791
HTR3C	4.97961	4.97961	0.0185611	0.0470578	0	0	0.676071	0	0	0	3.09111	0	0	19.9419
HTR4	-4.24788	4.24788	7.27411e-06	5.99434e-05	24.1694	17.6508	18.93	25.9983	19.8603	0	0	5.87508	0	0
HTRA3	1.68461	1.68461	0.00191553	0.00704328	18.3102	20.5242	23.6625	18.6093	11.999	33.7445	159.192	29.3754	17.7761	51.2791
ID2	1.0419	1.0419	0.00121963	0.0048031	1040.02	911.685	927.231	758.329	764.21	999.682	2990.65	942.951	2313.85	1803.31
IDH1	1.00497	1.00497	7.03093e-06	5.81232e-05	10867.1	8584.05	15386.7	14940.8	9604.13	30353.2	19664.1	19992.9	26836	22340.6
IER3IP1	1.33761	1.33761	3.04058e-11	1.05509e-09	1417.94	1334.48	1290.62	1241.35	1004.19	2594.11	4244.09	2253.09	3537.44	3250.52
IFI27L2	1.83044	1.83044	5.24764e-09	1.04835e-07	1517.91	1375.53	1159.12	525.987	814.274	3412.42	4866.95	2329.47	4103.31	4461.28
IFITM1	1.81518	1.81518	5.83181e-05	0.000359415	827.253	606.696	800.806	483.295	591.673	1143.1	5240.97	696.198	2115.35	2441.45
IFNGR1	1.54297	1.54297	1.94724e-09	4.33005e-08	3422.9	3531.81	3046.04	3450.93	2859.06	6985.12	14780.1	5531.39	9628.71	10589.1
IGF2BP2	1.57791	1.57791	0.000383049	0.00178907	1029.76	583.298	277.527	312.801	373.623	1805.33	2228.69	646.259	873.99	2136.63
IGFALS	-2.34583	2.34583	0.00497531	0.0157602	6.59166	14.7774	15.2116	15.3253	17.7916	0	0	5.87508	0	8.54651
IGFBP6	1.58648	1.58648	0.0126581	0.0343122	406.852	377.235	322.486	61.3012	178.743	1375.09	1845.39	252.629	346.633	222.209
IGFBP7	1.05621	1.05621	0.000792066	0.00333028	570.178	553.333	652.409	620.949	494.026	658.019	2205.51	875.388	865.102	1393.08
IGFL4	2.71718	2.71718	1.66901e-06	1.66608e-05	15.7467	17.2403	17.2398	34.7556	41.7895	80.1433	425.027	41.1256	97.7684	182.326
IGHA1	3.00202	3.00202	0.0119417	0.0327306	254.877	628.041	2735.72	19.1566	47.9958	1282.29	13362.9	602.196	6683.8	7595
IGHEP2	-1.70978	1.70978	0.0150163	0.0394883	10.6199	22.5766	19.9441	15.8726	14.4815	21.0903	3.09111	0	0	5.69768
IGHM	2.53533	2.53533	0.0116187	0.0320079	45.7754	512.695	267.724	12.0413	45.9271	345.882	1463.64	164.502	2420.51	729.302
IGHV1-3	3.07992	3.07992	0.003928	0.0128987	0	3.69436	13.8595	1.91566	2.48254	0	92.7332	5.87508	56.2909	28.4884
IGHV1-58	6.8523	6.8523	0.00250505	0.00885076	0	0	0	0	0	0	30.9111	0	5.92536	0
IGHV2-5	3.26079	3.26079	0.00938352	0.0267605	2.19722	0	10.4791	0	0	21.0903	58.7311	5.87508	23.7014	11.3954
IGHV3-7	4.09014	4.09014	0.00713508	0.0212677	0.732406	21.3452	10.8171	0	0.827515	46.3987	295.201	0	77.0297	153.837
IGHV3-72	4.32245	4.32245	0.00231621	0.00827331	0.732406	1.64194	0	0	0	4.21807	4.63666	2.93754	0	34.1861
IGHV3-74	3.92336	3.92336	0.016777	0.0433105	2.92962	19.7032	1.35214	0	0	37.9626	129.827	0	97.7684	96.8605
IGHV6-1	6.3627	6.3627	9.42408e-09	1.75175e-07	0	0.820968	0.676071	0	0	21.0903	41.73	0	20.7388	34.1861
IGKJ5	3.19728	3.19728	0.0170249	0.043802	0.732406	2.05242	0.338036	1.09467	0	0	13.91	0	23.7014	0
IGKV1-6	3.90705	3.90705	0.013491	0.0361559	0	2.87339	0.676071	0	0	0	7.72777	5.87508	38.5148	0
IGKV1D-12	4.27047	4.27047	0.0070929	0.0211623	1.09861	0.410484	0.676071	0	0	0	6.18222	0	35.5522	0
IGKV1D-8	-4.01318	4.01318	0.000174215	0.000912977	27.8314	8.20968	11.1552	13.4096	31.4456	0	0	5.87508	0	0
IGKV2-24	6.31967	6.31967	7.13063e-08	1.05409e-06	0.732406	2.46291	0.676071	0	0	8.43614	171.557	0	88.8804	31.3372
IGKV2-28	5.00073	5.00073	1.28616e-05	9.81014e-05	0.366203	2.87339	0.676071	0	0	12.6542	58.7311	0	11.8507	37.0349
IGKV2D-40	5.18417	5.18417	0.002151	0.00777018	0	1.23145	0	0	0	0	4.63666	0	11.8507	25.6395
IGKV3-15	3.78293	3.78293	0.00660171	0.0199577	5.12684	25.45	16.5637	0.273666	0.827515	12.6542	361.66	0	145.171	142.442
IGKV3-20	3.27004	3.27004	0.00914221	0.0261894	4.39444	109.189	57.466	0.547333	1.65503	84.3614	571.855	52.8758	755.483	205.116
IGKV3D-7	-4.32751	4.32751	0.000183626	0.000956427	12.4509	5.74678	12.1693	3.83133	16.964	0	0	0	0	0
IGKV5-2	3.3731	3.3731	2.08325e-05	0.000147626	4.02823	4.10484	6.08464	5.19966	6.20636	37.9626	13.91	5.87508	11.8507	196.57
IGLC2	3.27646	3.27646	0.0127788	0.0345644	46.1416	712.19	361.022	3.284	8.6889	463.987	5706.19	99.8764	3285.61	1404.48
IGLC3	3.29327	3.29327	0.0129348	0.0349259	25.268	442.091	132.51	1.09467	11.5852	219.34	3978.26	64.6259	873.99	866.047
IGLV1-50	-6.14865	6.14865	5.78935e-10	1.46444e-08	36.9865	21.3452	30.4232	48.4389	43.0308	0	0	0	0	0
IGLV1-51	-3.76974	3.76974	0.00204412	0.00744864	5.85925	5.33629	2.02821	11.494	9.93017	0	0	0	0	0
IGLV5-45	3.28806	3.28806	0.0158164	0.0412324	0.732406	0	2.36625	0	2.8963	0	38.6389	0	8.88804	8.54651
IGLV5-52	-5.24586	5.24586	5.67925e-07	6.478e-06	13.5495	12.3145	18.592	17.7883	34.3419	0	0	0	0	0
IGLV7-43	3.34536	3.34536	0.0117997	0.0324123	0.732406	5.74678	0.338036	0	0.413757	0	41.73	0	8.88804	19.9419
IGLV7-46	6.61196	6.61196	1.28117e-08	2.2889e-07	0	0.820968	0.676071	0	0	25.3084	71.0955	0	17.7761	25.6395
IGSF11	-3.85298	3.85298	6.48543e-07	7.29378e-06	340.569	341.933	266.034	575.794	704.629	42.1807	0	88.1263	23.7014	2.84884
IGSF6	1.09538	1.09538	0.00472465	0.0150869	195.552	237.26	239.667	295.56	246.186	219.34	564.127	261.441	1069.53	475.756
IKBIP	1.29432	1.29432	7.73445e-07	8.49079e-06	250.849	231.924	293.415	349.745	223.429	493.514	941.242	393.631	779.185	692.268
IL10	2.63125	2.63125	0.0115617	0.0318804	20.8736	4.10484	0.676071	4.37866	0.827515	8.43614	32.4566	0	38.5148	111.105
IL10RB	-1.29675	1.29675	4.30654e-05	0.000276638	156.735	138.744	164.623	131.633	115.852	109.67	27.82	64.6259	50.3656	48.4302
IL12RB1	1.28277	1.28277	0.000225304	0.00113872	83.4943	96.8743	63.2126	63.4906	57.5123	84.3614	171.557	99.8764	293.305	233.605
IL12RB2	1.44673	1.44673	0.00209164	0.00759527	105.1	112.883	86.1991	156.811	256.116	269.956	885.602	141.002	379.223	270.64
IL17REL	-3.50914	3.50914	0.000873283	0.00361919	8.78887	40.2274	8.45089	13.6833	14.4815	0	3.09111	2.93754	0	0
IL1A	-1.64826	1.64826	0.000177975	0.000929565	15211.3	10570.4	3214.04	3307.26	12625	1847.51	3194.66	2864.1	2367.18	4056.74
IL1RAPL1	4.82882	4.82882	0.000291226	0.00141759	1.46481	1.64194	0	0	1.65503	37.9626	81.9144	0	11.8507	0
IL1RN	-1.74324	1.74324	4.7265e-05	0.000299623	709502	381731	263250	213848	528367	187514	50868.8	201703	81731.4	104467
IL20	5.97828	5.97828	0.00160804	0.00606971	0	0	0	0	0	0	3.09111	0	5.92536	11.3954
IL20RA	1.34668	1.34668	0.00109779	0.00439243	665.391	717.937	443.165	543.775	317.352	1252.77	2152.96	2065.09	402.924	957.209
IL22RA1	-1.55248	1.55248	0.000235049	0.0011794	10024.4	5094.52	3713.66	3742.39	8759.24	3863.75	840.781	2599.72	1848.71	1538.37
IL22RA2	2.80119	2.80119	0.018907	0.0477915	5.85925	26.271	0	1.36833	0.413757	0	105.098	23.5003	71.1043	34.1861
IL31	5.83947	5.83947	0.0169459	0.0436349	0	0	0	0	0	0	12.3644	0	0	5.69768
IL34	-1.7359	1.7359	2.15841e-06	2.09379e-05	6435.29	3953.37	6679.24	4254.69	6176.16	2577.24	687.772	2491.04	1543.56	965.756
IL36A	-2.39538	2.39538	0.00121038	0.00477149	105241	67814	9112.09	8825.46	66434.5	18386.6	809.87	15457.3	7068.95	7210.41
IL4I1	2.13749	2.13749	0.00116115	0.00461289	76.1702	80.0444	43.9446	18.6093	23.9979	16.8723	454.393	88.1263	186.649	316.221
IL5	3.73928	3.73928	0.000745595	0.00315852	5.12684	1.64194	5.40857	4.10499	0	0	94.2788	0	65.1789	56.9768
IL7	1.13079	1.13079	3.81158e-10	1.01248e-08	171.749	153.932	135.89	206.618	126.196	337.445	344.659	340.755	385.148	333.314
ILDR2	-1.43046	1.43046	0.0144325	0.0382168	24.9018	20.9347	24.3386	15.8726	14.0677	0	10.8189	5.87508	0	17.093
INHBA	3.05566	3.05566	0.00246278	0.0087241	5.12684	4.51533	1.35214	1.642	0	0	66.4588	11.7502	5.92536	17.093
INO80B	-1.45206	1.45206	0.00065944	0.0028481	53.0994	35.7121	48.3391	58.0172	45.0995	29.5265	6.18222	17.6253	32.5895	8.54651
INPPL1	-1.42237	1.42237	8.59298e-05	0.000499274	9126.88	7533.21	11955.3	8383.49	9138.66	2906.25	1644.47	7264.54	3057.49	2344.59
INSL3	-1.451	1.451	0.0116237	0.0320191	39.1837	50.4896	85.523	109.467	25.653	29.5265	3.09111	38.188	26.6641	19.9419
INSYN1	-2.34326	2.34326	5.26993e-05	0.0003292	2994.44	2437.04	2436.56	2429.61	4039.1	949.065	176.193	1365.96	213.313	125.349
IQCD	1.53176	1.53176	0.0101211	0.0285078	249.75	427.725	264.006	258.615	182.053	1839.08	111.28	205.628	687.342	1159.48
IQCK	1.05583	1.05583	2.95629e-05	0.000200105	121.213	171.582	154.82	145.864	147.298	358.536	273.563	158.627	325.895	427.326
IRF5	-1.14183	1.14183	0.000307317	0.00148305	2408.52	2953.84	3337.42	2241.05	2981.54	1375.09	680.044	2332.41	951.02	977.151
ITGA4	1.33032	1.33032	0.000588727	0.00258555	398.795	355.069	245.752	336.883	250.737	257.302	1117.44	458.257	1250.25	900.233
ITGAE	1.43328	1.43328	2.49326e-09	5.40581e-08	1330.05	1100.1	1025.94	985.472	895.785	2248.23	4275	1859.46	3211.54	2806.11
ITGB3BP	1.0469	1.0469	0.000161171	0.000856103	576.404	616.137	758.552	751.488	503.129	982.81	2139.05	796.074	1516.89	1176.57
ITIH4	-1.76777	1.76777	0.019409	0.0488466	7.69026	21.3452	18.93	7.66266	16.1365	0	3.09111	11.7502	0	5.69768
ITM2C	1.16502	1.16502	0.000546055	0.00242093	639.391	963.406	925.879	492.599	482.855	1003.9	2064.86	860.7	2405.7	1515.58
ITPRID1	6.13369	6.13369	0.0111998	0.0310482	0	0	0	0	0	0	0	0	5.92536	17.093
ITPRIPL1	1.08704	1.08704	0.000111534	0.000624412	210.933	271.741	192.68	264.088	205.224	337.445	554.854	255.566	711.043	566.919
ITSN1	-1.00776	1.00776	2.27404e-16	2.04304e-14	3966.35	3191.51	3637.94	3583.93	3694.03	1847.51	1508.46	2012.22	1919.82	1715
IVL	-1.79541	1.79541	1.09624e-08	1.9892e-07	79214.8	63004	38452.6	42768	75219.8	23865.8	9505.16	23523.8	13056.5	16098.8
JAZF1	1.05727	1.05727	3.94462e-07	4.69465e-06	198.482	277.077	358.994	232.069	298.733	544.131	681.589	478.819	485.879	643.837
JOSD2	1.02582	1.02582	7.5244e-09	1.43972e-07	1465.54	1038.11	1352.14	911.035	1376.16	2269.32	2780.45	2188.47	2426.43	2834.59
JPH4	2.23262	2.23262	4.00504e-05	0.000260599	8.42267	14.3669	8.78892	3.55766	7.44763	63.271	34.0022	5.87508	35.5522	62.6744
JRK	-1.37927	1.37927	1.85903e-11	6.74277e-10	5148.81	4658.17	4633.11	4642.2	5361.05	1834.86	1432.73	2869.98	1709.47	1555.47
KANK1	-1.10205	1.10205	1.83571e-05	0.000132487	21829.4	26298.1	28589.7	23864.8	29195.5	14788.5	6834.44	18109.9	10499.7	10235.9
KBTBD8	1.52243	1.52243	1.19378e-05	9.17941e-05	152.707	195.39	116.284	120.687	167.572	333.227	737.229	167.44	447.365	467.209
KCNB1	-1.54033	1.54033	0.0111748	0.0309854	8.78887	13.1355	19.6061	21.0723	15.7228	8.43614	3.09111	5.87508	5.92536	5.69768
KCNC1	-1.89395	1.89395	0.0104129	0.0291956	23.0708	6.56775	31.0993	18.6093	11.5852	8.43614	3.09111	0	2.96268	11.3954
KCND1	-1.00109	1.00109	0.0110606	0.0307497	72.5082	149.827	103.439	134.917	61.2361	84.3614	64.9133	35.2505	20.7388	56.9768
KCNE5	-2.83614	2.83614	0.0153009	0.0400889	8.05647	10.2621	32.4514	7.38899	3.72382	0	6.18222	0	0	0
KCNJ1	-2.56074	2.56074	5.05589e-05	0.000317542	13.9157	28.7339	26.0287	30.1033	27.308	8.43614	3.09111	5.87508	5.92536	0
KCNJ11	1.55185	1.55185	0.0076659	0.0225746	60.0573	14.7774	46.6489	10.1257	26.8942	75.9252	129.827	82.2512	17.7761	156.686
KCNK12	-2.26185	2.26185	1.02495e-05	8.05757e-05	80.9309	36.1226	51.3814	57.1963	33.5143	0	4.63666	14.6877	17.7761	17.093
KCNK15	2.34329	2.34329	0.00104899	0.0042302	11.3523	4.10484	4.39446	4.92599	5.37884	37.9626	58.7311	0	8.88804	45.5814
KCNK17	-2.31858	2.31858	0.00342757	0.0115068	14.2819	50.0791	46.9869	20.525	21.5154	0	15.4555	0	0	11.3954
KCNQ3	-2.33251	2.33251	0.0002987	0.00144833	21.9722	59.9307	63.5507	80.1842	43.4445	0	24.7289	11.7502	11.8507	0
KCNQ4	-1.23226	1.23226	0.00524002	0.0164653	93.0156	103.852	70.3114	87.8469	100.957	97.0156	18.5466	35.2505	41.4775	11.3954
KCNS1	1.38178	1.38178	0.00442169	0.0142718	116.453	168.299	53.7476	153.8	100.543	468.206	500.76	73.4386	154.059	347.558
KCNS3	1.26625	1.26625	0.00958991	0.0272423	653.306	433.471	391.445	330.863	216.395	759.252	1846.94	323.13	1567.26	370.349
KCTD19	-2.60409	2.60409	0.019072	0.0481342	2.56342	19.7032	7.09875	15.8726	5.7926	0	0	5.87508	0	2.84884
KCTD4	-4.20723	4.20723	0.00135276	0.00524746	30.3949	12.3145	2.70428	58.5646	3.31006	0	0	5.87508	0	0
KCTD7	-1.1957	1.1957	1.99608e-06	1.95145e-05	610.827	540.608	755.171	986.293	557.331	215.121	284.382	440.631	275.529	287.733
KHDC4	-1.03681	1.03681	1.3746e-14	9.28225e-13	4559.23	4755.87	4786.58	5573.49	4760.28	2142.78	2921.1	2399.97	2053.14	2373.08
KHDRBS3	1.09276	1.09276	0.00808145	0.0236049	144.284	87.4331	52.7335	91.9519	43.0308	134.978	326.112	120.439	106.656	199.419
KIAA0232	-1.03409	1.03409	0.000341402	0.00162676	14813.6	12132.3	11314.4	9988.55	14695.8	7887.79	3369.31	9670.39	4814.35	5005.41
KIAA1614	-1.43066	1.43066	4.26322e-05	0.000274541	195.919	260.247	193.356	249.584	274.321	168.723	72.641	82.2512	91.8431	28.4884
KIF11	1.26879	1.26879	7.67678e-07	8.4334e-06	2513.25	2103.32	2018.07	3052.75	1943.42	4817.03	8593.28	3366.42	5623.17	5615.06
KIF12	-2.47113	2.47113	0.000112148	0.000627473	16.1129	43.5113	45.9728	36.6713	21.9291	0	9.27332	0	11.8507	5.69768
KIF14	1.30086	1.30086	3.35285e-08	5.43989e-07	504.994	478.625	395.502	629.159	379.829	1159.97	1689.29	801.949	1022.12	1202.21
KIF15	1.3619	1.3619	1.31253e-07	1.7959e-06	737.533	696.181	629.084	897.625	624.36	1556.47	2854.64	1060.45	1979.07	1752.04
KIF18A	1.42353	1.42353	2.7689e-06	2.59734e-05	360.344	269.688	223.103	437.592	266.873	725.508	1075.71	387.756	945.095	1039.83
KIF20A	1.39991	1.39991	8.47576e-06	6.84033e-05	1499.6	1228.99	1156.08	1907.18	1310.78	2838.76	7023	2150.28	3368.57	3350.23
KIF20B	1.56354	1.56354	8.86082e-08	1.26822e-06	1263.03	1253.62	1031.35	1497.78	946.677	3315.4	5440.35	1700.84	4257.37	2991.28
KIF23	1.22393	1.22393	0.000146601	0.000789984	1602.87	1436.28	1210.17	1905.26	1363.33	2661.6	6534.6	1739.03	3451.52	3162.21
KIF25	2.16355	2.16355	0.00302589	0.0103756	2.92962	0.410484	6.08464	10.3993	6.62012	4.21807	37.0933	23.5003	11.8507	39.8837
KIF25-AS1	4.71278	4.71278	0.000586583	0.00257831	0	1.64194	0	1.09467	0	50.6168	3.09111	17.6253	0	2.84884
KIF2C	1.33328	1.33328	4.16146e-05	0.000268818	1106.67	1083.27	1018.5	1422.79	896.612	1957.18	5142.06	1374.77	2568.64	2874.48
KIF4A	1.64579	1.64579	3.521e-08	5.64823e-07	793.928	671.552	583.787	972.063	572.226	2012.02	3645.96	1148.58	2456.06	1974.24
KLB	-1.07263	1.07263	2.25963e-05	0.000158438	463.613	358.353	377.248	448.539	499.405	257.302	112.825	284.942	189.611	188.023
KLC1	-1.3641	1.3641	5.15365e-15	3.81822e-13	3617.35	4495.62	3798.17	3805.88	4849.24	1948.75	1486.82	1909.4	1398.38	1256.34
KLF12	1.27697	1.27697	4.94918e-07	5.7416e-06	365.837	436.755	403.276	504.914	402.172	1455.23	1312.18	843.075	574.76	937.268
KLF8	-1.29795	1.29795	1.36424e-05	0.000102877	14572.7	16864.3	13974.7	14351.1	15117	7794.99	2675.35	9523.51	5146.17	5324.48
KLHL14	-2.47923	2.47923	0.000391316	0.00182332	20.5074	39.4065	73.6917	59.9329	41.3757	0	6.18222	29.3754	5.92536	0
KLHL3	-1.39421	1.39421	8.08003e-21	1.30606e-18	1178.81	1007.74	1043.52	975.073	891.647	442.897	310.656	387.756	411.812	401.686
KLHL30	-1.96236	1.96236	0.00327986	0.0110979	30.7611	32.8387	49.6912	88.1205	10.7577	21.0903	9.27332	11.7502	0	14.2442
KLK1	2.14342	2.14342	0.000145978	0.000787441	168.087	100.569	76.396	85.9312	88.1303	383.844	174.648	61.6884	879.916	794.826
KLK12	-2.62725	2.62725	4.62084e-05	0.000294118	43873	28517.2	2450.42	10401.5	35075	1113.57	2066.41	8236.87	3993.69	4062.44
KLRB1	1.5598	1.5598	0.00496337	0.0157255	116.453	113.704	91.9457	56.6489	36.4106	50.6168	319.93	73.4386	474.029	301.977
KLRG1	2.31635	2.31635	2.59461e-05	0.000178522	37.3527	9.44114	21.9723	26.272	14.0677	130.76	168.465	11.7502	100.731	131.047
KNSTRN	1.44088	1.44088	7.96252e-05	0.000468194	564.685	612.032	509.758	669.935	621.877	1227.46	3412.58	675.635	1356.91	1401.63
KPNA7	-1.4733	1.4733	0.000233245	0.00117147	332.512	215.915	385.699	234.806	357.073	219.34	35.5477	82.2512	97.7684	125.349
KPRP	-4.19179	4.19179	0.00049027	0.00221507	45928.5	7362.03	923.175	3328.33	17012.9	695.981	9.27332	2411.72	826.588	136.744
KRBA2	-1.1708	1.1708	6.16589e-05	0.000377114	93.748	103.442	83.1567	114.666	96.4054	25.3084	32.4566	79.3136	47.4029	34.1861
KRT13	-1.38657	1.38657	6.2571e-05	0.000381342	5.61511e+06	3.93882e+06	3.39851e+06	3.37738e+06	5.54852e+06	2.32348e+06	822057	2.78161e+06	1.35679e+06	1.08394e+06
KRT14	2.89039	2.89039	0.006678	0.0201474	12486.1	4284.63	628.07	1496.95	4771.04	52207	109405	2585.04	8399.2	2883.02
KRT2	-3.74637	3.74637	2.0832e-05	0.000147626	175.045	141.207	19.268	231.522	261.908	50.6168	9.27332	0	0	5.69768
KRT20	-2.70965	2.70965	0.00959186	0.0272453	19.775	2.46291	41.5784	38.8606	11.5852	16.8723	3.09111	0	0	0
KRT3	-2.1893	2.1893	5.25915e-05	0.000328723	929.423	564.416	487.785	631.895	873.855	210.903	38.6389	373.068	103.694	42.7326
KRT31	-1.61218	1.61218	0.0142653	0.0378576	1282.44	2286.4	226.822	943.601	211.016	742.38	244.198	343.692	207.388	85.4651
KRT32	-2.83223	2.83223	1.16254e-05	8.97233e-05	421.5	646.923	205.188	914.319	579.674	126.542	18.5466	155.69	85.9177	5.69768
KRT33A	-1.01989	1.01989	0.00452708	0.0145512	247.553	212.631	163.271	251.773	210.189	143.414	66.4588	188.003	103.694	39.8837
KRT33B	-3.73424	3.73424	4.63181e-06	4.04733e-05	55.2967	41.4589	16.5637	38.0396	34.3419	4.21807	0	11.7502	0	0
KRT36	-3.90526	3.90526	7.51203e-06	6.16142e-05	26.7328	49.2581	22.3103	43.2393	33.9281	16.8723	0	0	0	0
KRT4	-2.09643	2.09643	0.000150099	0.000806053	7.48619e+06	5.31425e+06	5.09987e+06	5.19757e+06	7.54652e+06	2.12527e+06	230917	3.41195e+06	695498	702130
KRT6B	-1.66851	1.66851	0.00207447	0.00754256	142588	60987.3	34088.5	35614.7	98741.5	37958.4	35688.4	28115.2	6014.24	9253.03
KRT74	-1.68654	1.68654	2.08149e-05	0.000147568	45.7754	42.2799	63.8887	51.9966	36.4106	25.3084	12.3644	11.7502	5.92536	22.7907
KRT77	-2.57869	2.57869	1.80017e-06	1.78448e-05	86.0577	73.0662	48.3391	91.4045	71.58	33.7445	3.09111	14.6877	0	17.093
KRTAP3-2	-11.9029	11.9029	2.04902e-28	1.01687e-25	7188.57	1507.71	893.09	1712.88	3226.07	0	0	2.93754	0	0
KSR1	-1.31129	1.31129	0.000160317	0.000852432	7693.19	10445.6	7661.91	8854.75	8532.5	3943.89	1822.21	6929.66	2177.57	2535.47
KY	-3.04658	3.04658	0.00659823	0.0199493	6.95786	3.28387	8.78892	14.5043	13.654	8.43614	0	0	0	0
LACTB2	1.09311	1.09311	0.00011469	0.000640091	381.217	391.191	340.74	368.628	279.286	442.897	1227.17	508.195	672.528	891.686
LAGE3	1.13374	1.13374	9.82326e-09	1.81515e-07	479.36	327.156	397.868	495.062	373.209	877.358	1169.98	846.012	977.684	669.477
LAIR2	2.89813	2.89813	0.000625607	0.00272191	0.732406	4.51533	0.676071	2.18933	5.7926	0	30.9111	5.87508	20.7388	42.7326
LAP3	1.32375	1.32375	5.37172e-07	6.16997e-06	3518.48	3490.76	3587.23	3325.87	2599.64	6394.59	12359.8	4838.13	10662.7	7090.76
LAPTM5	1.36282	1.36282	7.7483e-05	0.000457249	1909.38	3094.64	1552.26	1668.82	1483.73	2796.58	7151.28	2564.47	6209.78	6238.95
LCA5	-1.2448	1.2448	2.85957e-05	0.000194611	593.615	472.878	904.921	1173.21	495.681	295.265	268.926	387.756	346.633	239.302
LCN10	-3.47904	3.47904	0.00424666	0.013783	5.85925	2.46291	8.11285	8.48365	3.31006	0	0	0	0	0
LCN2	-2.12192	2.12192	8.09829e-07	8.8529e-06	89038.6	152760	36328.3	42157.7	63696.3	16117.2	7197.65	17419.6	21352	26132.4
LCP1	1.06174	1.06174	0.00604515	0.0185806	3924.96	3393.47	2299.32	2632.4	1885.91	2471.79	7523.76	2784.79	8790.27	7931.16
LDB3	-1.26881	1.26881	0.0190923	0.0481699	35.1555	33.6597	62.5366	47.6179	40.5482	0	23.1833	47.0007	8.88804	8.54651
LDHB	1.20909	1.20909	0.000343134	0.00163282	272.089	231.513	303.556	280.508	242.462	510.386	1276.63	355.443	456.253	464.361
LDHC	5.18052	5.18052	8.21845e-05	0.000480881	1.46481	1.64194	0.676071	0	0	67.4891	0	0	35.5522	34.1861
LEXM	-3.63733	3.63733	2.73203e-06	2.56893e-05	3616.26	3348.73	3372.24	3322.31	5701.16	316.355	12.3644	1075.14	77.0297	76.9186
LGALS1	1.89766	1.89766	6.95873e-06	5.76317e-05	725.082	577.962	504.011	554.722	389.346	818.305	4084.9	819.574	2521.24	1997.04
LGALS2	1.46933	1.46933	2.30859e-05	0.000161617	78.0013	90.717	46.3109	55.5543	62.8911	118.106	214.832	79.3136	260.716	245
LGALSL	1.24857	1.24857	0.000629876	0.00273705	3556.2	4347.85	2202.98	1825.63	4627.05	11468.9	7231.65	3310.61	10253.8	7085.06
LIF	1.73729	1.73729	3.15009e-06	2.91297e-05	205.074	224.535	295.105	273.393	281.355	809.869	1612.01	287.879	631.051	917.326
LILRA6	1.56867	1.56867	0.00805364	0.0235417	18.3102	40.6379	16.5637	18.883	16.1365	16.8723	108.189	8.81263	109.619	79.7675
LILRB1	1.35402	1.35402	0.00138752	0.0053603	70.6772	178.561	100.397	130.265	104.267	105.452	482.213	141.002	417.738	339.012
LIMA1	1.40162	1.40162	4.97085e-07	5.75934e-06	4527.37	3707.08	6421.66	5153.96	3538.04	9857.62	13525.1	6794.54	17414.6	14090.4
LIMD2	1.10031	1.10031	0.00128012	0.00500475	338.372	376.824	286.654	202.513	245.358	337.445	732.593	305.504	959.908	766.337
LIME1	-1.38879	1.38879	6.98307e-08	1.03718e-06	110.593	186.36	211.61	160.916	194.052	84.3614	64.9133	64.6259	59.2536	59.8256
LIMS2	-1.36692	1.36692	4.10764e-05	0.000265891	244.624	220.02	433.362	226.322	241.22	109.67	120.553	173.315	65.1789	59.8256
LIN7B	-1.20749	1.20749	9.4418e-11	2.91597e-09	571.277	530.756	530.716	500.809	727.385	265.738	231.833	270.254	180.723	293.43
LIN9	1.37777	1.37777	9.42264e-08	1.33726e-06	468.008	463.026	424.911	460.033	362.038	961.719	1758.84	616.884	1196.92	1113.9
LINC00032	-2.17868	2.17868	0.0193154	0.0486504	12.0847	15.1879	6.76071	14.778	10.3439	0	9.27332	0	0	0
LINC00173	-1.65077	1.65077	1.9566e-08	3.36115e-07	160.397	136.281	170.708	293.37	153.918	50.6168	49.4577	58.7508	65.1789	68.3721
LINC00337	-2.01194	2.01194	4.54198e-05	0.000289747	32.9583	22.1661	31.0993	35.3029	25.653	0	6.18222	5.87508	11.8507	11.3954
LINC00470	-3.23688	3.23688	0.00669954	0.0201987	1.46481	8.62017	9.12696	53.0913	44.6858	8.43614	0	5.87508	0	0
LINC00472	-1.50575	1.50575	0.00114019	0.0045423	43.212	91.9485	68.6212	96.3305	66.2012	0	43.2755	35.2505	14.8134	28.4884
LINC00479	-2.41618	2.41618	0.000741308	0.00314368	103.269	58.6992	86.5371	23.5353	191.57	16.8723	9.27332	49.9382	11.8507	0
LINC00482	-2.61986	2.61986	7.11622e-08	1.05345e-06	749.618	462.205	168.68	307.327	501.888	75.9252	15.4555	91.0638	106.656	71.2209
LINC01600	-3.37198	3.37198	0.0106567	0.0298017	2.19722	4.51533	10.4791	7.38899	1.65503	0	0	0	0	0
LINC01619	2.8123	2.8123	2.8938e-06	2.69511e-05	2.19722	2.46291	5.40857	1.91566	7.03387	25.3084	54.0944	8.81263	17.7761	22.7907
LINC02694	1.49797	1.49797	0.0124503	0.0338692	21.2398	25.0395	12.1693	33.661	11.1714	8.43614	21.6378	41.1256	103.694	116.802
LINC02875	2.66926	2.66926	0.0073265	0.0217513	0	3.69436	4.05643	1.09467	0.827515	0	3.09111	11.7502	23.7014	22.7907
LMBR1L	-1.02542	1.02542	1.4536e-05	0.000108647	3785.07	3834.33	3499.68	3280.98	4045.72	2775.49	1084.98	1962.28	1582.07	1675.12
LMBRD2	1.03444	1.03444	5.79429e-12	2.31069e-10	1877.89	1946.93	1679.7	2045.38	1677.37	3707.68	4106.54	2814.17	4375.88	3891.51
LMNB1	1.32256	1.32256	2.40968e-10	6.72067e-09	2742.13	2442.79	2460.22	3050.83	2253.74	5036.37	9120.31	4656	6974.15	6586.51
LMNB2	1.07018	1.07018	2.12227e-10	6.02112e-09	6922.34	6974.13	6107.96	6220.98	6938.3	11865.4	19246.8	11453.5	13622.4	13423.7
LMNTD2	-1.20212	1.20212	5.17718e-08	7.9697e-07	458.12	389.96	481.701	381.491	420.791	185.595	114.371	261.441	174.798	199.419
LMO1	-3.35296	3.35296	0.00356444	0.0118986	4.39444	4.10484	4.7325	4.92599	7.86139	0	0	0	0	0
LMO7DN	-1.1323	1.1323	0.00109897	0.00439603	73.973	53.7734	70.3114	62.6696	43.8583	21.0903	46.3666	20.5628	20.7388	22.7907
LMOD1	-1.95331	1.95331	0.01261	0.0342084	31.8597	34.0702	124.735	42.9656	22.7567	8.43614	41.73	5.87508	0	5.69768
LPCAT1	1.55515	1.55515	5.62983e-08	8.57363e-07	358.147	494.223	361.36	319.916	326.868	784.561	1870.12	669.76	1051.75	1076.86
LPXN	1.11227	1.11227	0.000330087	0.00157897	494.74	453.995	390.431	412.415	350.452	523.04	1276.63	472.944	1342.09	920.175
LRCH4	-1.07356	1.07356	0.000403267	0.00187203	1763.63	1831.17	1824.38	1393.78	2342.28	1088.26	341.567	1128.02	868.065	934.419
LRIG1	-1.07105	1.07105	0.000700119	0.00299565	1441.38	1978.53	1908.21	2443.57	1810.6	670.673	635.223	1800.71	728.819	726.454
LRMDA	1.04743	1.04743	0.00902305	0.0258861	35.1555	27.9129	30.0852	31.7453	23.9979	46.3987	86.551	17.6253	44.4402	108.256
LRR1	1.4824	1.4824	9.78905e-06	7.73647e-05	330.681	279.129	289.696	317.179	275.149	552.567	1608.92	399.506	879.916	715.058
LRRC1	1.02252	1.02252	4.91999e-11	1.62604e-09	2424.63	2319.65	1997.11	2426.6	2295.53	4707.36	4984.41	3298.86	5223.2	5070.93
LRRC15	1.31836	1.31836	0.0184854	0.046896	16.1129	7.38872	5.40857	10.3993	16.5503	33.7445	55.6399	23.5003	5.92536	17.093
LRRC17	-1.55488	1.55488	0.0127513	0.034508	44.3106	22.9871	58.4801	34.2083	42.617	16.8723	0	5.87508	29.6268	19.9419
LRRC20	-2.4521	2.4521	0.000455683	0.00208021	6078.97	5484.48	1111.8	1295.81	7810.08	2134.34	126.735	1025.2	417.738	282.035
LRRC37A3	-1.01155	1.01155	9.0326e-05	0.000520657	585.925	595.613	447.221	594.677	494.026	194.031	268.926	434.756	281.455	165.233
LRRC4B	1.26601	1.26601	0.00448655	0.0144491	23.0708	22.5766	37.86	29.8296	15.7228	67.4891	80.3688	17.6253	35.5522	108.256
LRRC56	-1.42834	1.42834	0.000204553	0.00104886	632.799	770.889	704.128	626.148	636.359	269.956	81.9144	428.881	343.671	133.895
LRRC75A	-2.31373	2.31373	3.70046e-05	0.000243774	59.3249	86.2017	44.2827	55.8279	38.0657	4.21807	6.18222	17.6253	29.6268	0
LRRC8B	1.20973	1.20973	7.64017e-09	1.4583e-07	1148.78	1181.78	850.497	903.099	1185	2239.79	2693.9	1583.34	2527.17	3136.57
LRRIQ1	-3.07315	3.07315	0.00337114	0.0113417	9.52128	12.3145	4.7325	9.57832	9.51642	0	3.09111	0	0	0
LRRIQ3	1.15078	1.15078	0.000541568	0.00240421	22.3384	20.5242	33.1275	39.9553	44.6858	63.271	91.1877	52.8758	94.8057	51.2791
LRRK2	-1.49371	1.49371	0.00243501	0.00863941	3642.62	3903.29	2489.97	4539.03	5604.76	1632.39	698.59	3445.74	1016.2	376.047
LRRN2	-2.82367	2.82367	0.0124888	0.0339386	569.08	848.881	603.731	561.29	1110.94	202.467	12.3644	296.692	11.8507	0
LSM4	1.13568	1.13568	1.48509e-07	2.00394e-06	3477.46	3223.12	3380.02	3046.45	3253.79	6183.69	11413.9	5410.95	6849.71	6116.45
LSM5	1.28655	1.28655	5.3286e-05	0.000332334	1321.26	1145.66	1276.08	1326.19	949.159	1881.26	5475.9	1647.96	3181.92	2481.34
LSM6	1.2409	1.2409	7.88736e-08	1.15179e-06	624.376	569.342	616.915	617.117	509.749	953.283	2050.95	978.202	1365.8	1578.26
LTBP2	-1.32416	1.32416	4.47813e-05	0.000286141	2855.29	2639.41	1791.59	2931.24	2514.82	1172.62	710.955	1891.78	705.118	609.651
LTF	4.68946	4.68946	0.00181876	0.0067374	6.22545	671.142	22.3103	4.92599	18.2053	628.492	2023.13	17.6253	5851.29	10127.6
LTK	-2.30933	2.30933	0.000344041	0.00163571	27.8314	31.6073	45.9728	23.5353	52.5472	8.43614	18.5466	0	0	5.69768
LUM	1.96079	1.96079	1.0631e-05	8.30945e-05	548.572	556.206	302.542	306.506	334.73	1054.52	3812.88	934.138	669.566	1492.79
LUZP2	1.1929	1.1929	0.00909117	0.0260623	102.537	43.1008	16.9018	38.5869	38.4794	160.287	111.28	123.377	100.731	54.1279
LY6G6F	-3.64175	3.64175	0.00863161	0.0249438	10.9861	1.23145	1.35214	10.673	7.44763	0	0	0	0	0
LYAR	1.15343	1.15343	0.00169428	0.00634469	921.001	857.501	615.225	707.975	646.289	1202.15	3676.87	942.951	1368.76	1133.84
LYPD1	1.68185	1.68185	0.0117027	0.0321913	9.15508	8.62017	10.8171	4.37866	7.44763	50.6168	49.4577	0	11.8507	17.093
LYPD2	-1.85474	1.85474	0.00268488	0.0093707	44267.4	23058.5	38478.9	25599.3	40789	9617.19	446.665	20935.9	6591.96	10019.4
LYPD5	1.14305	1.14305	0.00807476	0.0235919	1477.63	496.686	637.535	1300.19	503.129	3032.79	1004.61	931.201	2450.14	2338.9
LYZ	1.46127	1.46127	0.00957299	0.027209	768.66	2859.84	1731.76	1643.64	1066.67	1497.41	6183.76	772.574	8505.85	5258.95
MAB21L3	-1.57093	1.57093	0.00863861	0.0249617	2536.32	2694.01	1716.21	2578.76	3728.37	691.763	185.466	2817.1	432.551	336.163
MACROD2	-1.33527	1.33527	0.00167849	0.00629837	163.693	160.499	183.215	148.601	172.537	33.7445	29.3655	164.502	59.2536	42.7326
MAD2L2	1.42835	1.42835	1.75678e-07	2.31559e-06	363.273	332.492	344.458	360.966	298.733	919.539	1457.46	443.569	876.953	868.896
MAFF	-1.61251	1.61251	0.000992716	0.00403658	18337.6	13366.6	10605.5	9481.44	16714.1	4762.2	593.493	7948.99	3801.12	5301.69
MAGOHB	1.1257	1.1257	8.30006e-05	0.000485049	728.378	607.106	665.254	688.544	649.185	1219.02	2492.98	722.635	1428.01	1410.17
MAK	-1.51185	1.51185	1.02652e-05	8.0679e-05	39.1837	55.8258	46.6489	50.3546	49.2371	25.3084	15.4555	20.5628	17.7761	8.54651
MAMDC2	-1.77664	1.77664	0.000158868	0.000846313	345.696	507.358	702.1	267.098	441.065	101.234	54.0944	317.255	130.358	59.8256
MAN2A2	-1.17484	1.17484	3.85801e-06	3.44532e-05	2717.96	3911.5	2960.51	3749.78	3605.89	1598.65	908.786	2279.53	1579.11	1148.08
MAP1S	-1.06571	1.06571	0.000291582	0.0014191	1181.74	1264.7	1332.87	546.238	792.759	510.386	357.023	593.384	358.484	629.593
MAP3K9	-1.19347	1.19347	0.000831727	0.00346858	25659.1	15910.8	9020.48	9977.87	19928.2	10013.7	3364.67	8248.62	6165.34	7412.68
MAP7D2	-1.35325	1.35325	0.00197601	0.00723503	122.678	108.778	51.3814	159.274	109.646	101.234	37.0933	35.2505	20.7388	28.4884
MAPK10	1.06611	1.06611	0.00567231	0.0176077	102.537	118.219	247.442	235.079	113.783	544.131	272.018	170.377	257.753	472.907
MAPK8IP3	-1.18003	1.18003	1.36552e-05	0.000102924	5064.22	6591.55	6856.37	6259.29	6935.4	3749.86	1414.18	3868.74	2731.59	2242.04
MAPRE1	1.09746	1.09746	1.56426e-06	1.57104e-05	4944.84	5461.9	5265.58	6134.78	6308.97	9874.5	18620.8	8160.49	12576.6	10913.9
MARCHF3	1.18048	1.18048	2.41503e-06	2.30623e-05	121.946	171.172	138.257	145.043	69.5112	307.919	290.564	258.504	263.678	344.709
MARCKSL1	1.21168	1.21168	0.0037284	0.0123431	519.642	623.115	720.692	315.537	405.896	636.928	2199.32	446.506	1042.86	1652.33
MASP2	-1.34691	1.34691	9.52523e-05	0.000545333	197.017	212.631	259.611	338.252	167.572	151.85	40.1844	114.564	91.8431	74.0698
MAT1A	1.57294	1.57294	0.0173333	0.0444311	37.7189	43.5113	37.5219	47.8916	51.7197	109.67	71.0955	23.5003	423.663	22.7907
MAT2B	1.07168	1.07168	7.08504e-08	1.05033e-06	4626.61	4124.54	5270.99	5681.59	3949.31	7385.84	12216.1	7755.11	11207.8	11139
MATK	1.35254	1.35254	1.8726e-05	0.000134747	214.961	183.897	156.172	139.57	67.8562	455.551	326.112	467.069	251.828	450.116
MATN2	-1.20617	1.20617	0.000107861	0.000606852	2145.95	1735.53	1561.39	3406.05	1592.97	645.364	1046.34	1233.77	518.469	1076.86
MATN3	-4.23136	4.23136	4.00137e-05	0.000260468	16.4791	14.7774	9.80303	10.1257	20.2741	0	1.54555	0	0	0
MBD6	-1.00271	1.00271	9.67858e-05	0.000552767	5569.58	6692.12	7434.08	6260.66	7022.7	3690.81	1514.64	4094.93	3756.68	3412.91
MC1R	-1.11505	1.11505	2.66839e-05	0.000183276	186.397	147.364	230.878	132.728	122.886	80.1433	81.9144	91.0638	68.1416	56.9768
MCM10	1.54429	1.54429	1.34832e-08	2.39518e-07	468.008	461.384	394.487	368.628	398.448	944.847	2166.87	816.637	1128.78	1025.58
MCM4	1.06694	1.06694	9.21076e-07	9.85876e-06	6528.67	6075.17	6016.02	5964.28	6426.89	10941.7	20166.4	9270.88	13580.9	10990.8
MCM6	1.69514	1.69514	1.95261e-09	4.33891e-08	2195.02	1811.47	2116.78	2023.76	1939.28	4534.42	11220.7	4077.31	7705.93	5107.97
MCTP1	1.19091	1.19091	1.23392e-06	1.27574e-05	131.833	165.836	228.512	221.943	170.054	320.573	598.129	352.505	343.671	470.058
MCUB	1.58819	1.58819	1.2352e-07	1.70426e-06	430.289	399.401	354.261	444.708	259.84	788.779	1760.39	599.259	1374.68	1145.23
ME1	-1.33221	1.33221	0.0153799	0.0402421	8059.03	6229.51	2565.35	5992.47	7308.61	5361.16	381.752	3322.36	1593.92	1324.71
ME2	1.0891	1.0891	1.37286e-05	0.000103427	1606.53	1484.72	1490.06	1655.68	1239.2	1872.82	4681.48	2473.41	3913.7	2948.55
MED30	1.20765	1.20765	7.18828e-06	5.92985e-05	409.049	313.61	447.559	414.878	394.311	603.184	1455.91	569.883	965.833	962.907
MEGF11	-1.53216	1.53216	4.39638e-06	3.86973e-05	66.2828	109.599	64.2267	65.4062	68.27	29.5265	18.5466	38.188	23.7014	22.7907
MEI1	1.00734	1.00734	0.0152942	0.0400782	41.0147	37.3541	30.0852	27.3666	19.8603	92.7975	68.0044	11.7502	68.1416	74.0698
MEIOB	-1.77423	1.77423	0.00149691	0.00571299	24.5356	24.6291	40.9023	35.5766	23.1704	0	3.09111	5.87508	23.7014	11.3954
METTL24	-2.53286	2.53286	0.000257352	0.00127292	58.2263	48.4371	102.087	94.1412	57.926	0	6.18222	44.0631	11.8507	0
MFNG	1.02879	1.02879	0.000104647	0.000591429	250.117	254.09	250.146	264.635	225.084	366.972	523.943	279.067	802.886	561.221
MFSD14C	-1.06366	1.06366	4.43865e-06	3.90364e-05	4076.21	4067.08	4359.31	4650.96	3908.77	2476.01	1213.26	2834.73	1602.81	1962.85
MICB	1.82485	1.82485	0.00016833	0.000887644	114.988	123.966	269.752	68.9639	241.634	459.769	825.326	132.189	746.595	735
MIEF2	-1.45104	1.45104	0.000193415	0.000999526	5876.09	3196.03	3595.35	3437.25	5045.36	1708.32	488.395	2761.29	1644.29	1139.54
MIER1	1.09	1.09	1.36416e-13	7.74056e-12	2448.8	2091.01	2064.38	2341.49	1997.21	4180.11	5468.17	3666.05	4852.87	5113.66
MIGA1	1.0166	1.0166	2.95622e-07	3.64457e-06	806.379	866.122	853.202	1064.56	764.623	1640.83	1530.1	1251.39	2100.54	2290.47
MILR1	1.16899	1.16899	0.00131127	0.00510799	36.6203	45.5637	56.4519	49.8073	31.8593	42.1807	112.825	52.8758	165.91	116.802
MINPP1	1.14516	1.14516	2.36625e-08	3.9796e-07	280.878	241.775	283.274	247.121	249.496	366.972	703.227	746.136	485.879	564.07
MIOX	-3.60831	3.60831	0.00661342	0.0199854	7.32406	10.6726	1.01411	3.01033	9.10266	0	0	0	0	0
MIS18A	1.51252	1.51252	1.79627e-08	3.1131e-07	577.136	556.617	539.167	632.716	398.448	1269.64	2577.98	978.202	1543.56	1333.26
MISP	2.37786	2.37786	0.000248371	0.00123377	13.1833	23.3976	35.8318	64.0379	10.7577	143.414	143.737	23.5003	74.067	381.744
MIXL1	2.72266	2.72266	0.0139538	0.0371639	0	1.23145	2.02821	1.642	0.827515	0	3.09111	0	17.7761	17.093
MKI67	1.01747	1.01747	1.96411e-05	0.000140361	8322.7	9275.71	6301.66	10243.6	8208.94	16906	26452.2	12273.1	16460.6	13634.5
MKRN9P	-3.09916	3.09916	0.015089	0.0396367	5.49305	7.7992	1.69018	3.55766	3.31006	0	0	0	0	0
MLXIP	-1.09739	1.09739	0.000497191	0.00224116	5307.75	5204.94	5571.16	4437.77	6400.41	2783.92	1203.99	4532.63	2023.51	2045.47
MMAA	1.11292	1.11292	2.15863e-08	3.67191e-07	749.618	765.553	643.958	802.663	750.556	1354	2126.68	1083.95	1884.26	1566.86
MMD	1.45941	1.45941	1.61093e-05	0.000118396	172.848	188.412	125.411	167.21	97.233	278.392	783.596	270.254	314.044	407.384
MMP1	6.88097	6.88097	1.46517e-06	1.48778e-05	0	3.28387	2.02821	0.547333	1.65503	50.6168	684.68	0	23.7014	119.651
MMP11	1.83278	1.83278	0.000567229	0.00250071	34.4231	69.7823	50.7053	21.8933	29.3768	75.9252	316.839	58.7508	56.2909	219.361
MMP19	1.63115	1.63115	0.000524999	0.00234253	70.311	143.669	58.1421	46.5233	70.3387	206.685	336.931	52.8758	394.036	210.814
MMP24OS	-1.14093	1.14093	4.23882e-05	0.000273308	3708.17	3056.88	3205.93	2437.55	3656.79	1691.45	731.047	2211.97	1241.36	1418.72
MMP3	8.98006	8.98006	0.00217626	0.00784694	0	0	0	0	0	0	136.009	0	11.8507	17.093
MMS22L	1.00714	1.00714	8.31672e-07	9.06001e-06	779.646	736.819	837.314	886.405	746.832	1332.91	2412.61	1354.21	1617.62	1279.13
MND1	1.35248	1.35248	4.41089e-05	0.000282421	178.707	147.774	118.988	210.449	101.371	278.392	602.766	188.003	429.589	427.326
MOGAT1	-2.55462	2.55462	0.00234812	0.00837485	15.3805	14.7774	41.2403	37.7659	36.4106	16.8723	0	11.7502	0	0
MOGAT2	-3.90968	3.90968	0.0136023	0.0364076	8.78887	8.20968	4.7325	16.42	0	0	0	0	0	0
MORN3	1.97184	1.97184	0.000203859	0.00104606	21.2398	14.7774	8.78892	8.48365	3.31006	16.8723	66.4588	29.3754	65.1789	39.8837
MPEG1	1.25774	1.25774	0.00603416	0.0185504	839.337	1096.81	386.037	941.686	951.642	598.966	2463.61	898.888	3561.14	2552.56
MPG	1.36335	1.36335	2.15161e-15	1.68175e-13	698.349	607.106	823.793	611.918	719.11	1771.59	2047.86	1283.71	2044.25	1749.19
MPHOSPH6	1.28303	1.28303	0.000286439	0.00139755	1468.84	1419.04	1236.2	1462.47	1091.49	1847.51	6733.98	1803.65	2544.94	3307.5
MPL	-1.29686	1.29686	0.000448882	0.0020557	75.4378	56.6468	63.2126	60.2066	75.7176	25.3084	13.91	58.7508	17.7761	22.7907
MPLKIP	1.10426	1.10426	6.20877e-07	7.01037e-06	1141.82	919.485	1207.12	1155.42	880.062	1923.44	3244.12	1501.08	2328.67	2393.02
MPRIP	-1.50218	1.50218	5.90304e-07	6.70147e-06	52259.4	37551.9	32657.6	27722.7	41680.7	15450.8	7491.3	22260.7	10573.8	11965.1
MRAP2	1.15595	1.15595	0.00361816	0.0120355	93.0156	135.049	129.806	107.825	104.681	215.121	457.484	340.755	74.067	176.628
MRC2	-1.09244	1.09244	8.26569e-05	0.000483312	7194.06	5968.03	6304.7	5467.58	9304.57	3804.7	3386.31	4062.62	3321.16	1484.24
MRGPRX2	-3.11401	3.11401	0.0111752	0.0309854	20.8736	8.20968	2.02821	4.92599	14.0677	8.43614	0	0	0	0
MROH6	-1.31996	1.31996	0.0105256	0.0294851	20722	13205.7	15643.6	7482.04	18848.3	9347.24	901.058	10863	5433.55	3863.02
MRPL11	1.45572	1.45572	1.8041e-06	1.78724e-05	1634.36	1486.77	1895.03	1871.06	1592.14	3129.81	8752.47	2749.54	4606.97	4005.47
MRPL12	1.7611	1.7611	1.96596e-07	2.55787e-06	462.881	284.466	598.999	258.341	450.995	961.719	2564.07	1019.33	1137.67	1273.43
MRPL15	1.39748	1.39748	1.84779e-08	3.19178e-07	2288.77	2114.81	2692.45	2358.73	2124.64	5179.79	9760.17	3674.87	6301.62	5575.18
MRPL19	1.0684	1.0684	4.59096e-08	7.14822e-07	2385.45	2408.72	2004.21	2337.38	1984.79	3889.06	6760.25	3566.18	4515.12	4572.38
MRPL23	1.68118	1.68118	3.61723e-06	3.26009e-05	743.026	249.574	849.483	649.957	585.467	1733.63	2525.44	1733.15	2903.43	971.454
MRPL3	1.1444	1.1444	0.000223852	0.00113239	4128.94	3730.07	3432.75	3688.47	3529.76	5302.11	16205.1	5440.33	7350.41	6603.61
MRPL34	1.18764	1.18764	5.16969e-08	7.96601e-07	1528.17	1521.66	1337.61	1195.1	1247.89	2619.42	4407.92	1994.59	3217.47	3304.65
MRPL36	1.15921	1.15921	0.000137348	0.000746037	1237.77	1189.17	1022.56	1105.89	1055.08	2113.25	4704.67	1342.46	2402.73	1954.3
MRPL41	1.19022	1.19022	1.71056e-24	4.6104e-22	1156.47	958.891	1084.08	945.243	1032.32	2265.1	2599.62	2062.15	2521.24	2353.14
MRPL42	1.28896	1.28896	9.66964e-06	7.65952e-05	2590.89	2728.9	2722.2	2926.59	2218.57	4606.13	10961.1	3483.93	7501.5	5657.79
MRPL45	1.06712	1.06712	7.94144e-08	1.15753e-06	2230.91	2033.54	2340.22	2326.71	1787.02	3846.88	6197.67	3140.23	4521.05	4737.62
MRPL47	1.19292	1.19292	0.000173381	0.000909524	1773.52	1563.53	1593.16	1644.19	1505.25	2509.75	6835.99	1786.03	3762.6	3563.9
MRPL50	1.11042	1.11042	0.000161786	0.0008582	1264.5	1073.83	1050.28	1242.17	1001.71	1750.5	4370.83	1357.14	2435.32	2233.49
MRPS12	1.46522	1.46522	1.95486e-06	1.91355e-05	1546.48	1508.53	1674.97	1367.24	1506.49	3104.5	8126.52	2367.66	3774.45	3606.63
MRPS23	1.07332	1.07332	0.000338479	0.00161467	1513.15	1460.91	1396.09	1449.34	1266.1	2332.59	5627.36	1662.65	2678.26	2595.29
MRPS35	1.32802	1.32802	1.03673e-07	1.45351e-06	3349.66	3107.78	3266.44	3690.94	2683.22	6580.19	13033.7	5014.38	7916.28	7857.09
MRPS6	1.01695	1.01695	0.000600966	0.00263117	928.325	907.991	855.23	820.178	830.411	1476.32	3224.03	913.576	1573.18	1586.8
MSANTD1	-1.286	1.286	0.00220773	0.00794026	35.5217	55.8258	52.3955	60.4802	56.6847	8.43614	9.27332	44.0631	29.6268	17.093
MSN	1.27187	1.27187	1.93199e-06	1.89472e-05	7457.36	6186.82	4202.8	5442.13	6255.18	12447.5	23010.2	8974.19	14573.4	12324.1
MST1R	-1.13766	1.13766	4.50655e-11	1.51126e-09	2110.43	2515.86	2541.35	2295.51	2241.74	1320.26	1043.25	1113.33	1134.71	717.907
MT-ATP8	-2.5993	2.5993	2.5172e-42	4.37223e-39	53630.4	44248.1	60599.6	55972.7	55438.9	7255.08	11747.8	6970.79	10582.7	7965.35
MT-CO3	1.06174	1.06174	3.85482e-06	3.44444e-05	775791	421647	717431	587396	597565	1.36301e+06	1.69754e+06	846529	1.27939e+06	1.28427e+06
MTARC1	-1.08602	1.08602	0.00297726	0.0102415	711.899	584.94	968.134	941.686	676.493	379.626	258.108	760.823	242.94	190.872
MTFR2	1.71784	1.71784	9.12909e-06	7.29044e-05	166.989	133.818	149.412	196.492	115.852	388.062	922.696	158.627	607.349	424.477
MTHFD1L	2.1289	2.1289	1.02734e-07	1.44229e-06	333.977	354.658	343.782	195.945	345.901	717.072	3098.84	984.077	773.259	1299.07
MTHFD2	1.05553	1.05553	4.6342e-05	0.000294788	1041.48	1128.01	944.471	1139	802.275	1413.05	3448.13	2156.16	1516.89	1957.15
MTMR10	-1.20884	1.20884	1.61019e-07	2.15601e-06	12786.3	12465.6	17747.9	19705.3	19556.7	7115.88	5917.93	9373.7	8236.25	4948.43
MTRNR2L1	-6.5925	6.5925	0.000397944	0.00185035	17.5777	7.38872	11.8312	501.904	543.263	12.6542	0	0	0	0
MTRNR2L12	-4.35281	4.35281	4.22695e-43	8.25973e-40	2614.69	1103.38	1336.93	1344.8	1647.17	80.1433	95.8244	38.188	91.8431	85.4651
MTRNR2L8	-3.76474	3.76474	7.02377e-21	1.14973e-18	720.688	302.527	514.828	579.078	690.561	75.9252	26.2744	14.6877	65.1789	31.3372
MTSS2	-1.10588	1.10588	0.000410395	0.00190033	1858.48	2325.39	2045.45	1767.61	2660.46	1214.8	510.033	1633.27	983.61	618.198
MUC1	-1.29503	1.29503	0.00442192	0.0142718	23239.6	16337.3	31487.7	13056.3	23822.9	7913.1	1588.83	13163.1	12227	9102.04
MUC20	-1.36564	1.36564	0.00300951	0.010333	12331.9	8980.16	12427.2	9016.76	8889.16	4871.87	673.862	6976.66	2616.05	4908.55
MUC22	-6.8934	6.8934	6.17872e-11	1.9977e-09	5927.73	7609.15	10518.3	18222.3	46535.7	181.377	18.5466	484.694	23.7014	39.8837
MUC5B	-4.15657	4.15657	2.39057e-07	3.03826e-06	30.3949	144.901	28.0569	51.7229	193.638	0	6.18222	5.87508	11.8507	0
MUC6	-2.98326	2.98326	2.40073e-05	0.000167281	12.4509	33.2492	35.1557	56.6489	102.198	8.43614	3.09111	5.87508	2.96268	11.3954
MVP	1.03992	1.03992	8.35802e-08	1.20979e-06	7894.24	6350.6	9460.94	5783.12	8995.91	15678.6	13366	13644.9	16555.5	19887.7
MXD1	-1.46203	1.46203	0.00676516	0.0203613	155164	81147.8	73714.7	59239.2	139617	49064.6	4959.68	75756.3	24525.1	30414.2
MYBBP1A	-1.0618	1.0618	1.61005e-05	0.000118359	6920.87	7837.37	6479.13	7102.73	8860.2	3998.73	3400.22	5410.95	2133.13	2880.17
MYEOV	-1.64356	1.64356	0.000311255	0.00149991	13559.8	7691.24	9612.04	7597.25	10301.3	2543.49	825.326	7308.61	2778.99	2153.72
MYH3	-1.21895	1.21895	2.03123e-08	3.47789e-07	266.962	356.711	281.922	279.961	257.357	143.414	100.461	138.064	162.947	82.6163
MYL3	-2.76451	2.76451	0.00841614	0.024425	4.76064	6.56775	9.46499	9.85199	7.86139	0	0	0	0	5.69768
MYL4	2.81938	2.81938	0.0166379	0.0430118	0	4.92581	4.39446	0.820999	5.37884	0	27.82	11.7502	0	68.3721
MYL5	-1.30109	1.30109	2.90923e-11	1.01401e-09	1298.56	1617.31	1519.13	1715.89	1557.38	725.508	392.571	728.51	607.349	689.419
MYLK3	-2.52463	2.52463	3.193e-05	0.000213721	21.606	44.3323	33.1275	51.4493	47.1683	8.43614	0	5.87508	17.7761	5.69768
MYO15A	-1.24495	1.24495	0.017919	0.0456555	23.0708	57.0573	38.198	74.1636	46.7546	25.3084	27.82	17.6253	29.6268	0
MYO3A	1.29868	1.29868	8.88699e-06	7.12922e-05	190.426	203.19	242.033	139.57	183.294	375.408	805.234	296.692	503.656	364.651
MZB1	2.76245	2.76245	0.00342468	0.0114996	5.12684	46.7952	40.2262	5.47333	3.31006	8.43614	196.285	5.87508	278.492	193.721
MZF1	-1.39514	1.39514	3.36467e-08	5.45402e-07	2121.41	2496.56	2449.74	2427.15	2403.52	1024.99	471.394	1336.58	764.371	937.268
MZT2A	1.24518	1.24518	1.69179e-14	1.1159e-12	1813.07	1634.55	2656.96	1803.46	2189.6	4800.16	5152.88	4280	4817.32	4882.91
NAA40	-1.26095	1.26095	1.17884e-06	1.22244e-05	2786.07	3180.02	5648.57	4949.25	3717.2	1307.6	1312.18	2376.47	1854.64	1612.44
NADSYN1	-1.03316	1.03316	3.37448e-13	1.75402e-11	14247.5	14474.1	14077.8	15558.2	17628.1	9148.99	6512.96	7326.23	6411.24	7748.84
NAPA	-1.03664	1.03664	1.27393e-05	9.72876e-05	7608.6	7324.68	5795.96	5164.08	9927.28	4437.41	2712.45	4388.69	2909.35	3022.62
NARS1	1.07462	1.07462	1.79016e-07	2.35363e-06	11909.7	11832.2	11030.4	11174.3	10864	20343.7	35399.4	16964.3	26021.2	20907.6
NARS2	1.06863	1.06863	3.78811e-08	5.99369e-07	646.348	676.067	699.057	726.31	545.746	1122.01	1993.76	1207.33	1188.03	1378.84
NAT1	1.28622	1.28622	8.32315e-07	9.06385e-06	330.315	331.671	385.022	353.85	294.595	700.199	1163.8	414.193	1016.2	831.861
NAT8L	2.00979	2.00979	0.000201229	0.0010346	3.66203	9.85162	8.45089	6.84166	6.62012	67.4891	37.0933	11.7502	17.7761	11.3954
NATD1	-1.50146	1.50146	1.46684e-07	1.98102e-06	2878.72	3118.86	3174.15	3972.81	3179.72	1510.07	469.848	1412.96	1205.81	1179.42
NBEA	1.41943	1.41943	4.1238e-05	0.000266689	30.3949	46.3847	47.325	48.1653	25.2392	50.6168	173.102	111.627	103.694	79.7675
NBPF4	-3.11018	3.11018	0.0151497	0.039783	2.56342	7.38872	5.40857	4.92599	1.65503	0	0	0	0	0
NCAPG	1.64004	1.64004	7.308e-08	1.07827e-06	1046.24	944.935	844.075	1314.97	999.224	2661.6	5364.62	1548.08	3750.75	2714.94
NCAPG2	1.25171	1.25171	9.23998e-07	9.87989e-06	1611.29	1605.81	1407.92	1832.2	1357.54	3467.25	5922.56	2256.03	4029.24	2922.91
NCAPH	1.48259	1.48259	1.40667e-06	1.43677e-05	877.789	774.584	717.649	872.174	674.011	1940.31	3981.35	1072.2	2130.17	1809.01
NCCRP1	-1.17543	1.17543	0.0155542	0.0406436	156526	121854	74261.3	67719.5	115968	71968.7	7992.06	80494.5	34897.4	42114.4
NCK1	1.0224	1.0224	3.59609e-08	5.74332e-07	4248.69	3649.61	3974.96	3562.31	3904.63	6833.27	9723.08	5325.76	7972.57	9418.26
NCKAP1L	1.00206	1.00206	0.00459904	0.0147442	792.83	858.322	600.689	754.224	563.537	729.726	1644.47	628.634	2266.45	1874.54
NCKAP5	-1.08992	1.08992	0.0105996	0.0296658	1012.19	1151.41	1262.22	1544.03	1294.23	767.688	224.105	1280.77	319.969	356.105
NCOA1	-1.03046	1.03046	0.000269373	0.001324	9272.99	7223.7	6492.65	7708.08	9582.62	4095.74	2214.78	6697.6	3347.83	3370.18
NCR3	2.09891	2.09891	0.00869863	0.0251097	6.59166	23.3976	2.02821	6.29432	5.7926	8.43614	111.28	29.3754	5.92536	28.4884
NDC1	1.61287	1.61287	2.21361e-07	2.84457e-06	2068.31	2088.54	1827.42	2203.01	1797.36	4416.32	12058.4	3748.3	5569.84	4731.92
NDC80	1.9341	1.9341	1.68661e-07	2.23441e-06	713.364	592.739	600.013	896.531	473.338	2045.76	4659.85	901.825	2621.97	2281.92
NDRG4	-1.11945	1.11945	0.0139312	0.0371193	4189.73	2036	2881.75	3723.5	4696.97	2686.91	612.039	2811.23	1377.65	586.861
NDUFA4	1.46623	1.46623	3.50923e-07	4.23124e-06	7578.94	7023.38	7819.1	8468.06	7126.56	16269.1	32931.1	10111	26498.2	19218.3
NDUFA5	1.38019	1.38019	3.91531e-10	1.03739e-08	2943.17	2901.3	3389.48	3217.49	2468.89	6014.96	10917.8	5311.08	9133.94	7446.86
NDUFA7	-1.08008	1.08008	0.00545202	0.017027	39.9161	41.4589	89.5794	59.9329	62.0636	21.0903	26.2744	49.9382	23.7014	17.093
NDUFA9	1.15373	1.15373	1.35208e-05	0.000102108	926.128	812.348	920.133	922.255	902.818	1767.37	3327.58	1086.89	1952.41	1828.95
NDUFAB1	1.55637	1.55637	2.53591e-09	5.49447e-08	2240.8	2106.19	2419.66	2216.7	2189.6	5162.91	11240.8	4009.75	6452.72	5979.71
NDUFAF4	1.37292	1.37292	2.25616e-05	0.000158301	596.179	713.421	577.027	540.491	483.269	1020.77	2843.82	793.136	1582.07	1284.83
NDUFB5	1.09561	1.09561	3.51556e-06	3.18591e-05	4874.16	3978.82	5014.42	4684.35	4330.8	8334.9	14464.8	5951.46	11468.5	8669.01
NDUFB6	1.26522	1.26522	2.74113e-06	2.57594e-05	2279.98	2082.39	2142.47	2149.92	1897.9	4310.87	8373.81	2834.73	5759.45	4073.84
NDUFS3	1.08131	1.08131	1.10782e-05	8.59881e-05	3736.74	3416.46	4092.6	3713.1	3682.44	6554.88	12328.9	4667.75	8822.86	7056.57
NECTIN3	1.32401	1.32401	0.000289585	0.0014107	62.2545	62.8041	55.0998	62.9432	58.7535	67.4891	136.009	70.501	213.313	264.942
NEIL3	1.35144	1.35144	3.84023e-06	3.43238e-05	247.553	223.714	231.892	330.589	215.981	396.498	936.606	384.818	882.878	578.314
NEK2	1.51311	1.51311	1.87513e-05	0.000134878	471.67	488.476	405.305	695.386	399.276	1143.1	2581.08	558.133	1380.61	1350.35
NEK8	-1.10398	1.10398	5.55679e-11	1.81161e-09	457.021	520.494	623.337	609.728	548.642	274.174	214.832	246.754	239.977	316.221
NEURL1	1.26145	1.26145	0.000606376	0.0026504	15.3805	49.6686	45.2968	38.0396	33.9281	63.271	131.372	58.7508	94.8057	82.6163
NEURL2	-1.47513	1.47513	0.00445759	0.0143721	16.8453	22.5766	21.2962	26.272	29.3768	8.43614	15.4555	0	5.92536	8.54651
NEURL3	2.43901	2.43901	0.0106782	0.0298538	0.732406	4.10484	2.02821	3.55766	3.72382	0	6.18222	0	47.4029	22.7907
NEXMIF	-1.55356	1.55356	2.38488e-05	0.000166436	170.651	149.827	164.623	264.909	130.747	59.0529	34.0022	117.502	59.2536	34.1861
NFKBIA	-1.34943	1.34943	0.00119329	0.0047148	37980.4	17646.3	7476.33	7565.5	25043.5	7061.05	6316.68	7681.67	7628.9	8874.13
NFU1	1.0389	1.0389	4.91935e-06	4.26876e-05	1104.1	940.419	1211.86	1075.23	1088.18	1995.15	3276.57	1357.14	2426.43	2068.26
NHLH2	-2.14504	2.14504	2.28744e-05	0.000160244	839.704	376.414	655.113	665.283	929.299	248.866	44.8211	331.942	106.656	56.9768
NHS	-1.05639	1.05639	0.00637686	0.0194074	1216.16	1272.91	1112.47	1318.25	1234.65	514.604	425.027	1374.77	361.447	284.884
NHSL1	-1.24101	1.24101	0.000121189	0.000671448	7938.18	5603.11	5254.76	5154.5	7525.83	3214.17	1197.8	4429.81	2056.1	2427.21
NIBAN2	-1.17934	1.17934	0.00293015	0.0101038	508368	320330	355246	225537	462172	201290	56049.5	301371	122631	145100
NIFK	1.0318	1.0318	0.000605385	0.00264682	1478	1443.26	1326.79	1434.28	1056.32	2134.34	5134.33	1574.52	2402.73	2518.37
NINL	-1.23767	1.23767	2.57618e-06	2.44e-05	2796.33	2934.55	3081.53	3722.96	3900.08	1303.38	938.151	2364.72	1048.79	1319.01
NKAIN1	-2.84876	2.84876	9.75906e-09	1.80543e-07	39.9161	39.817	43.6066	40.7763	41.3757	8.43614	7.72777	5.87508	5.92536	0
NKD1	-1.315	1.315	8.37822e-05	0.000488704	286.737	562.774	415.446	488.221	471.683	105.452	157.647	349.568	154.059	125.349
NKX3-1	2.64496	2.64496	6.91569e-09	1.33716e-07	10.2537	20.5242	30.4232	19.9776	21.9291	88.5794	199.376	41.1256	88.8804	222.209
NLRP10	-8.15244	8.15244	2.87506e-09	6.16521e-08	75.4378	198.674	608.464	740.541	39.3069	0	0	0	5.92536	0
NLRP2	-1.218	1.218	0.0103542	0.0290623	2549.51	651.028	1461.33	4653.15	4300.18	1746.28	1146.8	1351.27	1004.35	606.802
NMB	1.72717	1.72717	9.02233e-07	9.69357e-06	52.367	80.0444	115.27	105.909	117.921	253.084	534.762	146.877	299.231	319.07
NME9	-1.48794	1.48794	0.000231201	0.00116363	44.3106	54.1839	62.8746	61.5749	71.58	21.0903	20.0922	44.0631	2.96268	17.093
NMUR1	1.43233	1.43233	0.00216185	0.00780308	13.9157	12.725	14.1975	11.7676	7.44763	0	40.1844	41.1256	47.4029	28.4884
NNMT	2.00419	2.00419	1.74747e-05	0.000127165	13.5495	12.725	33.4655	21.346	15.7228	67.4891	148.373	35.2505	35.5522	96.8605
NOL11	1.11737	1.11737	4.90284e-05	0.000309671	3024.1	3090.12	2709.02	3231.45	2650.53	4412.1	11333.5	4244.75	6378.65	5518.2
NOP2	-2.22324	2.22324	1.10246e-05	8.56786e-05	84.5929	91.538	52.3955	46.7969	91.8541	21.0903	30.9111	14.6877	0	8.54651
NOVA2	-1.15901	1.15901	0.00914372	0.0261913	78.3675	70.6033	68.9592	81.5525	76.5451	0	63.3677	35.2505	17.7761	42.7326
NPEPPS	-1.20439	1.20439	4.12528e-11	1.40345e-09	35302.3	33344	28292.6	30817.8	38465.4	14953.1	10417	18976.5	13127.6	14668.7
NPHP3	-1.30226	1.30226	1.16837e-08	2.1042e-07	647.081	999.118	1014.78	947.433	769.589	383.844	327.657	502.32	322.932	242.151
NPIPB12	-1.29625	1.29625	0.00117464	0.00465687	284.54	701.107	302.204	252.047	415.412	236.212	105.098	237.941	154.059	68.3721
NPM1	1.62092	1.62092	3.06554e-08	5.02328e-07	26391.9	23130	21880.7	28948.1	20263.8	54953	134860	46451.4	76075.7	58620.5
NPW	1.59306	1.59306	0.00158283	0.0059854	10.9861	8.20968	7.09875	7.11532	3.31006	21.0903	32.4566	8.81263	11.8507	34.1861
NQO1	-1.32051	1.32051	4.27395e-05	0.000275091	7337.98	4959.88	4737.23	8401.83	5606.82	2889.38	2567.17	4065.56	1647.25	1262.04
NSG1	-1.12623	1.12623	0.00699672	0.0209232	2694.89	1126.37	2292.22	2755.27	2474.27	329.009	1261.17	1036.95	651.789	1911.57
NSUN5P2	-1.44873	1.44873	0.0109354	0.0304547	43.212	19.7032	55.0998	79.9106	95.5779	29.5265	6.18222	17.6253	11.8507	45.5814
NT5C3A	1.03121	1.03121	2.84605e-07	3.53532e-06	1443.57	1347.21	1621.89	1876.53	1125.01	2935.78	3523.86	2088.59	3410.04	3190.7
NUCB2	-1.47924	1.47924	1.6398e-05	0.000120292	21688.7	19566.5	18780.9	22716.8	20240.6	8887.47	3769.61	14352.8	4636.59	5301.69
NUDCD1	1.52734	1.52734	3.01116e-06	2.79691e-05	870.831	764.322	747.397	792.538	659.529	1729.41	3942.71	898.888	2281.26	2190.76
NUDT1	1.45703	1.45703	6.29898e-07	7.09429e-06	747.054	722.863	749.763	797.737	600.362	1564.9	3377.04	1057.52	2337.55	1583.95
NUDT17	-1.26275	1.26275	2.63019e-07	3.29988e-06	132.566	170.761	208.568	131.36	163.848	59.0529	57.1855	55.8133	79.9923	85.4651
NUF2	1.62992	1.62992	8.31257e-06	6.72814e-05	592.15	511.053	531.392	677.598	338.453	1117.79	3236.39	743.198	1469.49	1626.69
NUP107	1.06062	1.06062	0.000158525	0.000844918	2208.2	1715.41	2154.98	2389.11	1972.79	3446.16	7032.27	2276.6	5042.48	3968.43
NUP133	1.05759	1.05759	3.00266e-08	4.93057e-07	3158.5	2774.87	2706.65	3364.73	2770.93	5065.9	8551.55	4623.69	6577.15	5919.88
NUP155	1.0008	1.0008	7.00336e-07	7.79773e-06	2319.16	2085.67	1973.11	2451.23	2196.64	4083.09	6199.22	3031.54	4888.42	3848.78
NUP37	1.25675	1.25675	3.9052e-05	0.000255058	1227.15	1181.78	1139.86	1274.74	1088.18	2121.69	5036.96	1360.08	3048.6	2546.86
NUP50	1.18205	1.18205	3.75972e-07	4.49685e-06	6505.23	7847.64	5338.93	8535.38	7222.96	16745.7	15143.3	9335.51	19180.4	20033
NUP62CL	1.12826	1.12826	0.000525414	0.00234405	81.6633	79.6339	82.4807	92.4992	48.4096	168.723	287.473	99.8764	106.656	170.93
NUTM2B	-1.14666	1.14666	0.00727991	0.0216278	30.3949	21.3452	31.0993	26.5456	21.5154	8.43614	6.18222	11.7502	17.7761	17.093
NUTM2G	-1.65638	1.65638	0.000211362	0.00107872	67.7476	79.6339	55.7759	70.8796	79.8552	8.43614	6.18222	29.3754	50.3656	19.9419
NXNL2	-3.27167	3.27167	0.0115705	0.0318976	1.46481	11.904	11.1552	10.3993	1.65503	0	0	0	0	2.84884
NXPE3	1.09714	1.09714	5.18778e-06	4.46944e-05	108.03	219.199	164.961	212.912	209.775	303.701	401.844	384.818	503.656	358.954
NXT2	1.2482	1.2482	4.55383e-09	9.26322e-08	1070.41	1116.11	1073.26	1207.42	897.44	2184.96	3380.13	1615.65	3027.86	2524.07
NYAP2	-4.71199	4.71199	0.000607623	0.00265548	5.12684	28.7339	4.05643	6.56799	108.818	8.43614	0	0	0	0
OAZ3	-1.54718	1.54718	6.66033e-06	5.5559e-05	67.3814	68.5509	60.5084	57.7436	43.8583	29.5265	21.6378	20.5628	5.92536	25.6395
OBI1	1.12147	1.12147	4.34771e-06	3.83121e-05	401.359	416.641	455.672	473.443	420.791	552.567	1387.91	781.386	1164.33	814.768
OCA2	-1.13683	1.13683	0.00229484	0.00821012	436.514	465.079	496.574	736.436	650.426	118.106	170.011	528.758	260.716	188.023
OCIAD2	1.23433	1.23433	9.3225e-09	1.73907e-07	1321.63	1247.87	1547.86	1428.81	1177.97	2467.57	4253.36	2115.03	3786.3	3185
ODC1	1.24362	1.24362	0.000793091	0.00333414	1737.27	1852.93	1839.93	1791.69	1679.85	2526.62	9512.89	2646.73	2521.24	3857.33
ODF4	-2.44084	2.44084	0.0017426	0.0064976	38.4513	27.5024	42.9305	15.599	13.2402	8.43614	1.54555	0	0	17.093
OGDHL	3.98653	3.98653	1.22091e-07	1.68752e-06	3.66203	7.38872	12.1693	8.20999	0.827515	177.159	153.01	17.6253	11.8507	153.837
OGN	2.28008	2.28008	0.01632	0.0423474	1.46481	2.05242	10.8171	4.37866	0.413757	0	41.73	5.87508	8.88804	34.1861
OPTN	-1.12028	1.12028	2.58613e-05	0.000178056	29960.2	15171.5	12361.6	13473.1	17930.2	9161.64	5910.2	8110.55	8665.84	9050.76
OR2A42	1.59451	1.59451	0.000388324	0.00181019	5.12684	11.904	6.42267	7.11532	13.654	42.1807	18.5466	23.5003	35.5522	17.093
OR2W3	6.42813	6.42813	0.000560615	0.00247635	0	0	0	0	0	8.43614	0	0	11.8507	8.54651
OR6C2	-4.60234	4.60234	0.000166838	0.000880964	11.7185	4.10484	24.0005	18.062	3.72382	0	0	0	0	0
OR8G5	5.91956	5.91956	0.0167	0.0431474	0	0	0	0	0	8.43614	0	0	11.8507	0
ORAI2	1.77844	1.77844	4.56256e-06	3.99911e-05	289.667	404.327	230.54	256.152	284.665	561.003	916.514	367.193	1623.55	1555.47
ORC1	1.35639	1.35639	3.67148e-07	4.40141e-06	492.543	426.493	405.305	537.481	400.517	1024.99	1941.22	734.386	1199.89	880.291
OSBP2	-2.41898	2.41898	2.06011e-05	0.000146485	5972.04	2036	1397.1	1582.89	2294.28	501.95	69.5499	922.388	331.82	660.93
OSBPL7	-1.06739	1.06739	3.20189e-07	3.90772e-06	253.413	361.226	412.403	336.336	364.52	202.467	125.19	193.878	154.059	159.535
OSER1	-1.01886	1.01886	1.11908e-07	1.56267e-06	8089.79	5931.91	4757.17	4731.96	7028.91	3062.32	3276.57	3081.48	3178.96	2469.94
OSGIN2	1.00743	1.00743	1.28221e-11	4.78952e-10	484.853	543.071	494.208	514.493	415.412	932.193	1125.16	769.636	1093.23	999.942
OSTM1	1.16548	1.16548	1.25705e-07	1.72982e-06	1029.03	1127.19	919.457	988.209	885.027	1678.79	2483.71	1457.02	2370.14	3102.38
OTOP2	-1.46793	1.46793	0.00338571	0.0113871	600.573	753.238	346.148	591.94	930.954	645.364	108.189	117.502	118.507	185.174
OTUD6B	1.03064	1.03064	5.1872e-06	4.46944e-05	882.183	905.528	696.353	779.402	647.116	1404.62	2381.7	1110.39	1380.61	1697.91
OXGR1	-1.28133	1.28133	0.000465427	0.00211721	480.825	541.018	1008.02	912.403	756.762	295.265	174.648	540.508	361.447	153.837
OXNAD1	1.20278	1.20278	4.70908e-07	5.50596e-06	783.675	761.859	636.859	756.687	611.947	1463.67	2452.79	957.639	1638.36	1649.48
P2RX1	2.27213	2.27213	1.53818e-07	2.06667e-06	30.0287	43.5113	108.171	33.9346	40.962	236.212	353.932	114.564	361.447	170.93
P2RX7	-1.19094	1.19094	1.814e-05	0.000131102	222.285	188.823	148.736	318.274	228.394	71.7072	72.641	105.752	130.358	105.407
P2RY4	-3.15768	3.15768	0.00162411	0.00612076	11.7185	9.85162	11.4932	7.11532	10.3439	0	0	5.87508	0	0
P2RY8	1.34402	1.34402	0.000721168	0.00306975	57.1277	99.3372	47.325	65.1326	58.3398	63.271	159.192	94.0014	308.119	202.267
PABPC1	-1.42602	1.42602	9.76802e-06	7.72571e-05	480527	259122	254238	254857	362976	130992	77511.1	212428	83689.8	95193.9
PAK5	-2.28382	2.28382	0.00161861	0.00610217	25.268	27.092	73.0157	64.0379	80.6827	8.43614	13.91	32.313	0	0
PALMD	-1.52445	1.52445	0.00110976	0.00443466	5649.05	6347.73	6736.03	5337.59	7184.07	1801.11	2406.43	5152.45	714.006	789.128
PANK3	1.01493	1.01493	2.26789e-13	1.23314e-11	5833.98	6754.52	4724.05	6078.4	6069.41	13544.2	12724.5	10419.5	10976.7	11871.1
PANX1	1.2639	1.2639	9.54634e-07	1.01304e-05	572.742	579.193	491.842	534.744	494.44	1105.13	1944.31	669.76	1235.44	1452.91
PAPPA	-1.32226	1.32226	0.0165452	0.0428287	87.1563	185.128	186.258	147.506	83.9927	16.8723	123.644	88.1263	17.7761	22.7907
PAQR8	-2.24009	2.24009	0.000324614	0.00155541	12229	11693.1	16743.9	14673.7	14641.2	1670.35	746.503	10187.4	1389.5	820.465
PARK7	1.33482	1.33482	8.62579e-07	9.32869e-06	5015.88	4184.89	4545.56	4829.12	3849.6	7491.29	19104.6	7408.48	12244.8	10301.4
PCDHB10	1.48558	1.48558	0.00624692	0.01909	13.5495	9.85162	5.40857	9.30465	8.27515	42.1807	20.0922	52.8758	11.8507	5.69768
PCDHB2	1.44076	1.44076	0.00380732	0.0125567	12.8171	7.38872	4.7325	5.47333	9.10266	16.8723	24.7289	11.7502	11.8507	39.8837
PCNA	1.74949	1.74949	7.7054e-09	1.46985e-07	4792.5	3895.49	4426.57	4853.74	3786.29	11376.1	26637.6	7946.05	15740.7	11435.2
PCNX2	-1.25252	1.25252	8.02072e-05	0.00047128	1007.42	1076.7	976.585	1160.34	1149	375.408	270.472	690.322	690.304	230.756
PCP4L1	1.27388	1.27388	0.000150374	0.000807254	485.951	687.971	1051.63	779.675	338.453	1476.32	1360.09	1985.78	959.908	2304.71
PCSK9	1.39179	1.39179	0.000787394	0.00331286	448.233	395.296	212.624	248.763	455.961	1602.87	724.865	1404.15	358.484	535.581
PDE1A	-1.59463	1.59463	0.00034143	0.00162676	30.0287	71.8347	95.326	127.528	97.6467	33.7445	35.5477	11.7502	29.6268	28.4884
PDE1C	1.56009	1.56009	0.000148204	0.00079697	17.5777	17.6508	41.5784	21.8933	29.3768	84.3614	74.1866	76.3761	23.7014	119.651
PDE4D	1.13673	1.13673	4.02264e-06	3.57701e-05	718.49	821.379	1146.62	1191.82	822.549	1560.69	1754.2	1598.02	2488.65	2934.3
PDE6A	-1.61597	1.61597	0.00804832	0.0235301	674.546	857.091	1392.03	1831.1	1009.98	468.206	37.0933	910.638	328.857	139.593
PDE6C	-1.27783	1.27783	0.000207802	0.00106367	46.5078	59.5202	60.1703	67.8692	41.3757	8.43614	23.1833	26.4379	35.5522	17.093
PDGFRA	-1.65301	1.65301	9.68811e-07	1.02573e-05	1610.56	1624.7	1764.88	1869.96	1651.72	695.981	664.588	784.324	177.761	387.442
PDLIM2	-1.13301	1.13301	0.000850843	0.00353839	10453.3	8561.06	10664	8011.58	12838.9	7938.4	2301.33	5995.52	4189.23	2626.63
PDPN	1.22482	1.22482	0.00117303	0.00465178	527.332	456.048	993.486	424.73	444.789	1387.74	2160.68	611.009	1682.8	806.221
PDXDC2P	-3.43004	3.43004	0.0013815	0.00533968	6.22545	6.97823	14.5355	19.4303	14.0677	8.43614	0	0	0	0
PDZD3	-4.04061	4.04061	7.75151e-05	0.000457352	8.05647	19.2928	20.6202	27.3666	17.7916	8.43614	0	0	0	0
PEAK3	1.63396	1.63396	0.00606282	0.0186237	12.4509	18.8823	14.5355	10.9467	15.7228	8.43614	7.72777	47.0007	65.1789	96.8605
PECAM1	1.15474	1.15474	4.30729e-05	0.000276638	1329.32	1106.25	1531.3	1227.39	1060.05	1687.23	4632.03	2182.59	2106.47	3301.8
PEG3	-2.45757	2.45757	0.000137713	0.000747758	245.722	1632.91	425.587	809.505	1133.28	291.047	202.468	220.316	23.7014	37.0349
PELI1	-1.51763	1.51763	2.71803e-06	2.55731e-05	26911.9	18335.1	13720.5	14619.3	20471.9	6365.06	3891.71	11811.9	4461.8	6324.42
PET117	1.09329	1.09329	0.0127721	0.0345521	17.5777	21.3452	38.198	22.4406	31.0318	29.5265	112.825	26.4379	41.4775	59.8256
PEX5L	-2.4315	2.4315	0.00428282	0.0138773	11.7185	16.0089	10.8171	9.30465	10.7577	0	0	5.87508	5.92536	0
PF4V1	6.24809	6.24809	0.000987906	0.00401859	0	0	0	0	0	16.8723	3.09111	0	5.92536	0
PFDN2	1.03047	1.03047	0.00112908	0.00450206	1315.77	1284.4	1254.11	1122.03	1391.47	1784.24	5106.51	1468.77	2322.74	2310.41
PFKFB2	-1.18144	1.18144	0.001432	0.00550358	14477.5	7100.56	3497.65	4862.5	10577.3	5205.1	2846.91	3104.98	3709.27	3002.68
PFN4	-1.73389	1.73389	0.00222116	0.00797937	47.2402	41.8694	66.593	57.4699	90.1991	4.21807	3.09111	38.188	35.5522	11.3954
PGAM5	1.05253	1.05253	2.40526e-05	0.000167522	2017.78	2564.71	1643.87	1769.8	2049.75	3623.32	6851.44	3818.8	3084.15	3444.24
PGAP3	-1.16649	1.16649	1.52406e-05	0.000113021	5764.04	6082.96	6805.67	5014.11	7006.15	3775.17	1417.27	3733.62	2453.1	2299.01
PGAP6	-1.3173	1.3173	0.000415665	0.00192075	12851.9	9184.99	8026.65	4822.27	14518.7	4800.16	1941.22	6688.78	3175.99	3224.88
PGBD1	-1.30542	1.30542	0.000278903	0.00136504	166.989	227.819	301.528	426.646	400.931	113.888	97.3699	223.253	109.619	74.0698
PGLYRP4	-1.51876	1.51876	7.15725e-06	5.90894e-05	820.661	728.609	309.641	607.265	704.629	215.121	136.009	270.254	346.633	142.442
PGRMC1	1.1021	1.1021	1.36492e-11	5.06896e-10	4553.37	4261.65	4243.02	4682.43	4099.51	8659.69	12455.6	7094.16	9187.27	9469.54
PHACTR1	-1.15808	1.15808	0.000392179	0.00182653	179.806	299.243	192.68	302.401	223.015	42.1807	129.827	111.627	77.0297	168.081
PHETA1	-1.3858	1.3858	4.38199e-06	3.85923e-05	3441.21	1983.05	2520.73	2493.37	2321.59	1467.89	431.21	1142.7	873.99	980
PHF5A	1.04206	1.04206	8.73391e-05	0.000506146	1561.49	1420.28	1457.61	1564.82	1318.23	2509.75	5138.97	1744.9	2933.05	2737.73
PHGDH	-1.16331	1.16331	0.0029619	0.0102009	5559.33	5855.56	7306.3	6589.34	6838.99	3576.92	2755.72	5463.83	1605.77	954.361
PHKA2	-1.16426	1.16426	7.32184e-05	0.000435452	2147.41	5464.78	2373.01	2930.97	2365.04	1278.07	1182.35	1935.84	1226.55	1196.51
PHLDB1	-1.34033	1.34033	5.69514e-08	8.66465e-07	1243.63	1316.42	1437.67	1462.47	1452.29	784.561	344.659	746.136	447.365	421.628
PHTF1	1.14411	1.14411	6.5106e-05	0.000394102	181.271	292.675	383.332	369.176	274.735	468.206	802.143	446.506	959.908	635.291
PHYHIP	-1.04786	1.04786	0.0089908	0.0258148	1547.57	1351.72	1483.64	2233.94	1914.04	1493.2	567.218	1022.26	823.625	227.907
PHYKPL	-1.01788	1.01788	3.57852e-06	3.22986e-05	2783.14	3452.58	3682.9	3267.85	4617.53	1923.44	1072.61	2032.78	1774.64	1999.88
PI4K2A	-1.29592	1.29592	8.82861e-05	0.000510782	9000.17	5630.61	3567.96	2854.61	4610.91	2201.83	1418.82	3090.29	1905	1840.35
PI4K2B	1.19621	1.19621	2.92137e-09	6.24737e-08	2273.39	2328.27	2308.44	2380.62	2045.2	4534.42	6840.62	3651.37	6600.85	4335.93
PI4KAP2	-1.07234	1.07234	0.00236361	0.00842243	1198.58	1326.27	736.917	1428.54	650.84	750.816	219.469	684.447	447.365	447.268
PIEZO1	-1.03786	1.03786	8.49799e-06	6.85474e-05	14373.8	10667.7	7749.13	7114.5	13659	5715.48	4353.83	6016.09	4968.41	5039.59
PIGK	1.57781	1.57781	1.60015e-10	4.65817e-09	870.831	809.885	789.989	851.102	669.046	1691.45	3305.94	1421.77	2921.2	2561.11
PIGX	1.06238	1.06238	2.54394e-08	4.24194e-07	982.523	1119.39	958.669	1041.85	811.792	1830.64	2200.87	1386.52	2272.38	2566.8
PIK3C2G	-1.83803	1.83803	3.773e-06	3.38099e-05	964.579	763.911	736.579	1407.47	998.81	447.115	97.3699	329.005	361.447	136.744
PIK3R3	1.2942	1.2942	2.86989e-05	0.000195142	186.764	236.028	191.666	179.525	287.148	312.137	882.511	349.568	435.514	658.082
PILRB	-2.48791	2.48791	3.82877e-05	0.000250905	290.399	409.663	1520.48	412.141	1641.79	105.452	55.6399	326.067	216.276	59.8256
PIM1	-1.54774	1.54774	3.76163e-05	0.000247282	45420.2	29363.6	32861.4	23101.3	52302.2	16079.3	4873.13	21068.1	9125.05	11472.3
PINK1	-1.31762	1.31762	7.36199e-06	6.05718e-05	5385.75	4069.54	3926.28	3733.9	4913.78	2530.84	812.961	2399.97	1522.82	1583.95
PIPSL	-1.04084	1.04084	0.000532026	0.00236915	89.7197	132.997	76.396	105.362	143.16	84.3614	57.1855	35.2505	47.4029	45.5814
PITPNC1	1.13125	1.13125	2.78724e-05	0.000190352	418.57	478.625	741.65	543.501	307.422	919.539	913.422	1313.08	847.326	1461.45
PITPNM2	-1.28255	1.28255	6.09869e-07	6.90104e-06	1603.24	1988.39	2405.12	1703.57	1909.49	809.869	605.857	1295.46	714.006	529.884
PITX3	5.6818	5.6818	0.00557135	0.017346	0	0	0	3.83133	0	46.3987	6.18222	0	85.9177	62.6744
PJVK	-1.1027	1.1027	0.000369871	0.00173582	211.665	198.674	212.962	276.95	182.053	130.76	54.0944	167.44	94.8057	65.5233
PKD2L1	3.52691	3.52691	0.00634756	0.0193357	0	0	0.676071	2.73666	0.827515	0	9.27332	0	11.8507	28.4884
PKIA	1.15832	1.15832	5.62862e-12	2.25325e-10	623.278	584.119	665.592	704.964	568.916	1012.34	1350.81	1442.33	1798.35	1413.02
PKNOX2	-2.74003	2.74003	0.00537353	0.0168094	227.046	87.8436	12.5073	42.9656	52.5472	46.3987	0	14.6877	5.92536	0
PLA2G2A	-5.35788	5.35788	2.88956e-07	3.5779e-06	6.95786	205.653	30.0852	229.332	152.263	0	3.09111	0	0	11.3954
PLA2G2F	4.99735	4.99735	7.46987e-07	8.24375e-06	0	1.64194	0.676071	0.547333	0	59.0529	6.18222	5.87508	17.7761	5.69768
PLA2G4E	3.15785	3.15785	0.00375957	0.0124217	62.6207	346.038	7.09875	19.1566	37.6519	1851.73	1245.72	32.313	494.767	592.558
PLA2G4F	-1.10734	1.10734	7.83631e-06	6.39192e-05	2093.95	1851.69	1063.46	2057.42	2414.27	1029.21	984.518	975.264	796.961	615.349
PLA2R1	-1.23976	1.23976	0.000406273	0.00188375	5685.67	3475.16	5840.92	6031.33	5022.6	3635.97	1134.44	3225.42	1839.82	1207.91
PLAAT3	1.18881	1.18881	1.24794e-05	9.5536e-05	61.8883	54.1839	81.1285	72.2479	59.1673	80.1433	163.829	108.689	216.276	173.779
PLAC9	-1.58222	1.58222	8.87674e-05	0.000512997	377.189	267.636	372.515	247.942	157.642	54.8349	41.73	114.564	82.955	182.326
PLCB4	-1.53184	1.53184	0.0054241	0.0169466	63.3531	83.3283	110.2	96.0569	45.9271	0	51.0033	11.7502	17.7761	51.2791
PLCD3	-1.45435	1.45435	3.08472e-05	0.000207585	7596.88	4829.35	4087.53	3715.84	4526.92	3231.04	879.42	2150.28	1306.54	1478.55
PLCD4	-1.22952	1.22952	0.000216018	0.00109836	327.386	525.009	308.964	371.639	311.973	274.174	80.3688	205.628	118.507	119.651
PLCL1	1.44943	1.44943	5.4052e-06	4.63631e-05	24.9018	19.2928	24.6766	22.7143	17.7916	25.3084	78.8233	41.1256	82.955	62.6744
PLCXD1	-1.40903	1.40903	0.00335262	0.0112966	12264.5	8990.83	3366.83	3249.51	4595.6	5200.88	1126.71	2329.47	2118.32	1458.6
PLCXD2	-1.25488	1.25488	0.00586026	0.0181013	905.254	1125.14	568.576	786.517	507.266	240.43	125.19	801.949	260.716	205.116
PLCZ1	-2.3385	2.3385	0.00689227	0.0206722	10.9861	4.92581	22.6484	14.778	11.1714	0	3.09111	0	5.92536	2.84884
PLEK	1.09664	1.09664	0.00855772	0.0247756	390.739	565.647	276.175	368.628	289.63	248.866	1312.18	417.131	1036.94	1019.88
PLEKHA4	1.12365	1.12365	4.21725e-10	1.10707e-08	523.67	522.957	397.192	465.78	561.469	919.539	1188.53	819.574	1102.12	1344.65
PLEKHA6	-1.56168	1.56168	0.00138831	0.00536269	13647.3	13100.2	9425.78	6561.7	11905.5	5146.04	697.045	7534.8	2473.84	2663.66
PLEKHF1	-1.07129	1.07129	0.00210711	0.00764434	3765.3	2034.77	2086.36	1657.6	2476.75	915.321	695.499	2238.41	933.244	940.116
PLEKHG6	-1.546	1.546	6.74136e-05	0.000405558	11854.4	11956.2	9768.55	8154.16	16895.8	5719.7	1318.36	6588.91	2912.31	3546.8
PLEKHG7	2.55445	2.55445	0.0140677	0.0374256	1.46481	2.46291	1.69018	1.09467	0	0	17.0011	0	5.92536	14.2442
PLEKHH1	-1.14175	1.14175	6.29632e-05	0.000383209	1302.58	1792.99	1788.21	1662.25	1666.2	801.433	480.667	1307.21	648.827	490
PLEKHM1	-1.46676	1.46676	0.000302109	0.00146124	27247	17912.7	21262.4	10904.5	27550.9	11199	2193.14	10507.6	6049.79	8002.39
PLEKHN1	-1.40351	1.40351	0.00256943	0.00904106	7724.32	7624.74	9307.47	6417.2	11550	4500.68	834.599	6856.22	1875.38	2051.16
PLEKHO2	1.11188	1.11188	2.23692e-07	2.87099e-06	1184.3	897.729	1016.13	710.164	834.962	2003.58	1680.02	1433.52	2414.58	2506.98
PLGLB1	-1.39409	1.39409	0.0183737	0.0466505	42.4796	35.7121	90.5935	51.9966	74.4763	4.21807	6.18222	64.6259	20.7388	17.093
PLGLB2	-2.86375	2.86375	4.44957e-05	0.000284607	35.5217	29.5549	26.3668	59.9329	14.4815	8.43614	0	5.87508	5.92536	5.69768
PLGRKT	1.44991	1.44991	3.36504e-08	5.45402e-07	1074.44	955.197	781.876	921.982	984.329	2054.2	4261.09	1530.46	2453.1	2575.35
PLIN1	-2.0064	2.0064	1.63733e-06	1.63763e-05	38.0851	61.1621	90.9316	55.8279	61.2361	16.8723	20.0922	20.5628	5.92536	11.3954
PLIN3	-1.01828	1.01828	0.000983734	0.00400266	40298.1	26246.8	24969.7	21171.9	35907.9	16716.2	7169.83	22874.6	14182.3	12426.6
PLIN4	-1.28059	1.28059	0.000209788	0.00107209	157.467	427.725	348.515	310.885	274.735	172.941	58.7311	105.752	139.246	156.686
PLK4	1.51944	1.51944	5.60101e-08	8.53805e-07	783.308	762.269	790.327	1041.3	715.8	1906.57	3695.42	1222.02	2740.48	2159.42
PLP1	-3.86981	3.86981	0.000213564	0.00108872	24.9018	15.1879	6.42267	18.6093	14.0677	0	3.09111	0	0	0
PLPP4	3.10876	3.10876	0.00761837	0.0224662	0	0	4.05643	0.547333	5.7926	0	7.72777	17.6253	23.7014	39.8837
PLRG1	1.11925	1.11925	2.71016e-06	2.55144e-05	4576.81	4611.79	4516.15	5075.69	4029.17	9343.02	14688.9	5640.08	11047.8	8820
PLXNA3	-1.17522	1.17522	6.62807e-07	7.42748e-06	2434.88	2872.16	3457.09	1713.15	3524.38	1649.26	1024.7	1110.39	1285.8	1139.54
PMM1	-1.29384	1.29384	0.000519071	0.00232237	10152.2	5299.35	8889.66	7495.72	9647.58	6099.33	1162.26	3745.37	2793.81	3130.87
PMP2	-4.19067	4.19067	0.00104463	0.00421637	25.6342	7.7992	5.07053	3.83133	4.13757	0	0	0	0	0
PMP22	1.72231	1.72231	9.51328e-06	7.56249e-05	200.679	174.456	194.708	193.208	134.057	278.392	846.964	205.628	779.185	843.256
PMS2P3	-1.16004	1.16004	1.15604e-05	8.92437e-05	197.75	218.788	257.921	277.498	205.224	71.7072	61.8222	141.002	106.656	139.593
PMS2P5	1.17453	1.17453	0.0199009	0.0499159	31.4935	30.7863	40.5643	35.8503	21.5154	42.1807	170.011	55.8133	14.8134	71.2209
PNLIPRP3	-4.6097	4.6097	0.00241699	0.00857841	490.712	785.667	23.3245	565.668	487.82	50.6168	0	47.0007	0	0
PNMA3	-1.09894	1.09894	0.0157755	0.0411394	38.0851	80.4549	73.6917	61.5749	61.6498	75.9252	10.8189	23.5003	23.7014	22.7907
PNMA8A	3.63728	3.63728	0.00223951	0.00803422	8.78887	0.410484	2.02821	3.01033	1.65503	8.43614	151.464	35.2505	0	0
PNMA8C	6.1389	6.1389	0.00855899	0.0247756	0	0	0	0	0	0	10.8189	11.7502	0	0
PNPLA2	-1.26428	1.26428	4.80536e-07	5.60178e-06	6995.58	6006.2	6872.6	4765.9	6413.65	3585.36	1383.27	2781.85	2266.45	2925.76
PNPLA3	-1.30857	1.30857	0.0180646	0.0459477	42.8458	43.1008	25.0146	56.9226	43.0308	29.5265	9.27332	38.188	11.8507	0
POFUT2	-1.06837	1.06837	1.50807e-07	2.0297e-06	798.323	1105.43	1189.21	1061.83	1065.43	430.243	386.389	690.322	432.551	552.675
POLA1	1.20852	1.20852	1.83574e-07	2.40749e-06	1319.06	1087.78	1018.5	1505.99	1041.43	2315.72	4190	2021.03	2856.02	2407.27
POLD3	1.00828	1.00828	1.65767e-07	2.20447e-06	1405.85	1185.48	1335.92	1574.13	1259.48	2075.29	3832.97	2291.28	2823.43	2558.26
POLE2	1.21998	1.21998	2.01583e-06	1.96891e-05	453.726	398.17	429.643	425.551	328.937	906.885	1485.28	599.259	1060.64	680.872
POLE4	1.20119	1.20119	1.50005e-08	2.6422e-07	1008.52	829.999	900.527	946.338	761.727	1720.97	2953.55	1430.58	1860.56	2244.88
POLM	-1.11541	1.11541	0.000139576	0.000756561	1954.06	2629.97	3780.25	2015.28	2757.69	1623.96	720.228	1650.9	847.326	1230.7
POLN	-2.25857	2.25857	5.68042e-05	0.000351819	22.3384	35.7121	50.7053	34.7556	36.8244	0	3.09111	14.6877	2.96268	17.093
POLR1F	1.28982	1.28982	1.59248e-06	1.59631e-05	1319.8	1322.58	1343.02	1359.3	1064.6	2733.31	5089.51	1668.52	3338.94	2828.9
POLR2M	1.18813	1.18813	1.04839e-09	2.50042e-08	1049.54	993.782	1013.77	1011.47	796.069	1687.23	2913.37	1697.9	2177.57	2592.44
POLR3G	1.49733	1.49733	0.00055834	0.00246769	332.512	440.86	181.525	287.897	358.728	936.411	2024.68	349.568	610.312	592.558
POLR3K	1.15545	1.15545	5.14055e-05	0.000322018	492.177	447.838	532.406	510.661	441.065	1181.06	1856.21	596.321	965.833	791.977
POMP	1.22058	1.22058	1.76508e-05	0.000128099	4295.56	3798.62	3961.44	4075.71	3888.49	6221.65	16158.8	5457.95	10422.7	8378.43
POTEKP	-3.15481	3.15481	0.00986308	0.0278815	6.59166	2.05242	5.07053	3.55766	5.37884	0	0	0	0	0
POU2AF1	1.65295	1.65295	0.00197329	0.00722642	35.5217	137.102	40.2262	25.7246	26.8942	227.776	168.465	47.0007	189.611	202.267
POU2F3	1.20704	1.20704	0.000412015	0.00190726	237.666	284.055	166.652	297.749	385.622	809.869	479.122	264.379	731.782	885.989
POU6F1	-1.15435	1.15435	0.000706612	0.0030193	246.821	304.169	526.321	279.687	362.038	156.069	83.4599	279.067	127.395	131.047
PP2D1	-1.30724	1.30724	0.000155172	0.000829306	52.0008	61.5726	53.4096	47.3443	38.8932	29.5265	27.82	8.81263	17.7761	17.093
PPDPF	-1.29907	1.29907	0.00299349	0.0102882	67540.3	33714.7	55899.9	28124.1	57206.5	22760.7	7108	41904	13243.2	13532
PPIA	1.15646	1.15646	2.26983e-06	2.18022e-05	67630	59553	59848.5	61318.5	56755.1	114470	210749	80955.7	155316	118606
PPIH	1.13847	1.13847	0.000271769	0.00133326	684.067	668.679	775.453	819.357	613.602	1282.29	2826.82	775.511	1745.02	1199.36
PPIL1	1.11898	1.11898	6.99677e-05	0.000418909	1856.28	1748.66	1331.52	1562.91	1543.73	2627.86	6174.49	2170.84	3564.1	2917.21
PPL	-1.61779	1.61779	0.000398457	0.00185218	956664	674865	592024	440091	976511	350024	56227.3	433763	173216	172862
PPM1H	1.55498	1.55498	8.80895e-05	0.000509927	28.1976	52.542	49.0151	41.8709	33.5143	118.106	228.742	64.6259	53.3282	131.047
PPM1J	-1.0509	1.0509	4.7486e-05	0.000300956	363.64	329.208	405.643	414.331	314.042	253.084	95.8244	167.44	151.097	227.907
PPOX	-1.24557	1.24557	1.73179e-13	9.61715e-12	1383.15	1371.02	1664.49	1756.94	1624	868.922	525.488	672.697	654.752	586.861
PPP1R13B	-1.03761	1.03761	3.7564e-05	0.00024699	7826.86	7155.15	9547.14	6889.82	7998.76	5487.71	2369.33	5087.82	3060.45	3210.64
PPP1R15A	-1.65084	1.65084	5.80762e-06	4.93679e-05	25691.3	13202.4	11301.2	9128.96	20539.3	4753.76	2489.89	7940.18	4070.72	6181.98
PPP1R27	-2.00277	2.00277	0.00102971	0.00416748	10.2537	24.6291	35.8318	40.7763	28.963	0	9.27332	11.7502	5.92536	5.69768
PPP1R36	-2.08632	2.08632	7.48105e-08	1.10068e-06	78.7337	54.1839	87.8892	97.9725	74.8901	16.8723	15.4555	5.87508	38.5148	17.093
PPP2R2C	-1.95672	1.95672	0.00118494	0.00469124	10920.9	10660.7	5201.35	5913.38	12775.6	3264.78	363.205	5346.33	2233.86	509.942
PPP4R4	-1.88813	1.88813	0.017997	0.0458132	14.6481	9.85162	7.09875	22.4406	19.0328	0	6.18222	0	11.8507	0
PRDX3	1.31009	1.31009	4.0814e-08	6.39945e-07	5813.84	5643.34	6819.19	6901.86	4811.17	13379.7	21084.4	8924.25	17627.9	13335.4
PRELID2	1.62811	1.62811	1.4931e-06	1.5122e-05	79.0999	72.2452	84.5089	93.0465	89.3716	101.234	313.747	146.877	373.298	350.407
PRG2	-2.63335	2.63335	0.00731962	0.0217338	5.85925	15.1879	21.6343	6.29432	10.7577	0	4.63666	2.93754	0	0
PRICKLE4	-1.95667	1.95667	0.000242862	0.00121024	26.0004	25.8605	20.9582	21.8933	19.0328	4.21807	3.09111	8.81263	2.96268	11.3954
PRIM1	1.1055	1.1055	0.00010532	0.000594694	272.821	229.461	239.329	348.651	174.606	603.184	757.322	302.567	636.976	418.779
PRIM2	1.53551	1.53551	5.79941e-09	1.14467e-07	473.867	408.432	451.277	536.386	328.523	898.448	1664.56	752.011	1673.91	1375.99
PRLR	-3.86404	3.86404	1.0726e-10	3.25897e-09	465.078	413.358	132.848	247.394	199.017	25.3084	12.3644	52.8758	0	11.3954
PRNP	1.16658	1.16658	0.000108249	0.000608487	4617.45	4575.67	2906.43	3539.87	2848.72	7917.31	13818.8	4265.31	7246.71	8244.54
PROCR	1.23736	1.23736	4.34649e-05	0.000278812	145.016	87.8436	114.594	136.833	110.887	160.287	479.122	202.69	248.865	299.128
PROM2	-1.12266	1.12266	0.00083208	0.00346913	28087.8	29483.8	29690.3	30117.5	35773.9	19592.9	5347.62	22607.3	11361.9	11435.2
PROX1	1.61757	1.61757	0.0121688	0.033254	8.78887	3.28387	6.76071	6.29432	1.65503	0	21.6378	11.7502	17.7761	28.4884
PRPF40B	-1.08762	1.08762	6.38079e-06	5.35558e-05	562.488	594.381	463.447	547.88	592.087	295.265	136.009	276.129	349.596	253.547
PRPS2	1.18354	1.18354	5.97647e-09	1.17666e-07	1873.13	1646.04	1838.91	1745.17	1775.43	3349.15	6230.13	3281.23	3762.6	3524.01
PRR5-ARHGAP8	-3.11918	3.11918	0.00404729	0.0132335	3.29583	27.9129	31.4373	21.0723	40.5482	0	0	0	14.8134	0
PRR5L	1.54496	1.54496	9.76133e-06	7.72237e-05	93.748	132.176	121.017	137.107	71.9938	160.287	544.035	185.065	355.522	367.5
PRRT1B	-3.6112	3.6112	0.00281253	0.00976606	2.56342	4.51533	4.7325	9.30465	9.93017	0	0	0	0	0
PRRT2	-1.23536	1.23536	0.0133029	0.0357542	34.0569	43.5113	48.001	33.9346	44.272	16.8723	40.1844	11.7502	8.88804	2.84884
PRRT4	-2.96758	2.96758	4.88388e-05	0.000308661	216.426	137.102	44.9587	315.811	326.041	84.3614	12.3644	23.5003	17.7761	0
PRRX2	1.33801	1.33801	0.0162963	0.0422929	35.5217	26.6815	15.2116	14.5043	33.5143	16.8723	120.553	17.6253	47.4029	108.256
PRSS46P	-3.81919	3.81919	0.00111654	0.00445947	3.29583	13.546	6.08464	6.02066	7.03387	0	0	0	0	0
PSCA	-2.48926	2.48926	0.00951298	0.0270656	75086.3	34140.4	36926	9929.98	65645.5	5386.47	119.008	31843	1312.47	829.012
PSD	-1.59933	1.59933	5.26027e-06	4.52441e-05	208.736	186.36	164.285	216.196	246.186	130.76	61.8222	88.1263	29.6268	34.1861
PSMA3	1.08458	1.08458	6.41745e-05	0.000389368	4410.55	4527.23	4052.37	4163.28	4220.32	6980.9	15138.7	5143.64	10336.8	7714.65
PSMA4	1.24482	1.24482	5.84099e-06	4.95977e-05	6040.89	5488.99	5737.81	5651.48	5380.09	10528.3	21664	6873.85	15364.5	12623.2
PSMA5	1.2118	1.2118	3.93557e-05	0.000256818	4640.89	4809.23	4274.12	4621.95	4278.66	8267.41	17920.7	4982.07	11468.5	9754.42
PSMA7	1.05904	1.05904	1.85237e-05	0.000133449	9766.27	8630.43	8152.74	8037.03	8795.65	14430	30527.8	12431.7	17390.9	15591.7
PSMB1	1.17029	1.17029	1.21042e-06	1.25311e-05	7611.9	6562.41	7096.72	6512.71	7012.77	12755.4	24849.4	9635.14	16279.9	14776.9
PSMB2	1.31558	1.31558	1.11765e-07	1.56136e-06	5371.83	5553.44	5394.37	5074.05	5694.54	11861.2	21905.1	7878.49	13255	12509.2
PSMB3	1.16465	1.16465	0.000237908	0.00118992	4325.96	3938.6	4057.1	4178.06	4215.77	6727.82	17158.7	4500.31	10419.7	7620.64
PSMB4	1.08068	1.08068	1.23644e-05	9.47713e-05	7130.71	6717.57	7505.06	7016.53	6865.06	11895	23582.1	8812.63	16271	13947.9
PSMC1	1.01033	1.01033	1.5045e-06	1.52163e-05	2615.42	2567.99	2520.73	2617.62	2697.7	4846.56	7536.12	3266.55	5563.91	4999.71
PSMD12	1.04578	1.04578	2.01658e-05	0.000143716	3575.61	3297.83	3357.37	3345.3	3416.39	6010.75	11333.5	4141.93	6737.13	6842.91
PSME1	1.0915	1.0915	1.49657e-06	1.51522e-05	8477.97	6815.27	8029.02	7249.69	6816.24	12616.2	20246.8	9450.07	19150.8	18198.4
PSME2	1.13303	1.13303	0.000103451	0.000585644	5361.58	5447.12	4965.4	5254.12	4821.93	7706.41	17999.5	5654.77	14268.3	11053.5
PSORS1C1	-1.02138	1.02138	0.0193608	0.0487371	86.4239	77.992	247.104	147.232	76.5451	63.271	64.9133	79.3136	82.955	22.7907
PTER	1.11293	1.11293	1.44171e-11	5.32826e-10	837.873	742.976	1042.16	1044.86	826.273	1796.9	1969.04	1680.27	2438.29	1834.65
PTH1R	-2.38101	2.38101	0.0116026	0.0319721	7.32406	19.2928	18.592	11.7676	10.7577	0	9.27332	0	0	0
PTH2R	2.11377	2.11377	0.0107197	0.0299508	0	6.15726	3.71839	6.56799	0.827515	16.8723	12.3644	5.87508	17.7761	22.7907
PTK2B	-1.41953	1.41953	3.22927e-09	6.8357e-08	7662.43	7364.91	4380.26	4600.88	6085.54	2341.03	1664.56	3172.55	2032.4	2045.47
PTK6	-1.74471	1.74471	0.000130105	0.000712636	44089.4	30290	36206	25487.1	41986	13569.5	2482.16	22243.1	7492.62	7350
PTMA	1.1201	1.1201	2.52265e-07	3.18026e-06	42233.1	35994.5	34270.4	37564.8	35886.4	66177.3	125278	57951.8	76422.3	78337.3
PTPN3	-1.25575	1.25575	1.66277e-06	1.66091e-05	26529.2	21423.2	15936.3	17477.1	21936.2	10081.2	4632.03	11999.9	8757.68	7800.12
PTPN7	1.04221	1.04221	0.00584515	0.0180689	491.078	536.092	265.02	244.384	227.98	552.567	876.329	290.817	1001.39	908.779
PTPRM	-1.09062	1.09062	0.00336598	0.0113292	376.091	460.563	904.245	535.565	494.854	109.67	248.834	475.882	189.611	273.488
PTPRN2	1.10543	1.10543	0.0042737	0.0138549	100.706	100.158	191.328	237.542	98.888	126.542	497.668	364.255	275.529	296.279
PTPRT	5.85116	5.85116	0.0166092	0.0429553	0	0	0	0	0	0	12.3644	5.87508	0	0
PTTG1	1.36901	1.36901	1.19528e-05	9.1864e-05	2379.95	2169	2554.87	2840.66	2057.2	5479.27	11117.2	2996.29	6713.43	4683.49
PVRIG	-1.86042	1.86042	0.000252241	0.0012506	27.8314	45.1533	31.7753	44.6076	37.2382	8.43614	6.18222	5.87508	29.6268	2.84884
PXDNL	-2.499	2.499	0.00066782	0.00287952	24.5356	17.2403	21.9723	18.883	9.93017	0	0	5.87508	5.92536	5.69768
PYHIN1	1.35202	1.35202	0.00114511	0.00455786	52.0008	33.2492	24.3386	21.346	15.309	50.6168	49.4577	52.8758	106.656	113.954
PYROXD2	-1.04057	1.04057	0.000115991	0.000646427	196.651	258.605	392.459	217.291	203.569	147.632	109.734	120.439	88.8804	153.837
PZP	-1.86105	1.86105	0.0159828	0.0416038	10.2537	13.1355	12.8453	9.85199	14.0677	0	0	0	11.8507	5.69768
QPCT	1.39765	1.39765	0.0017097	0.00639169	76.1702	113.294	34.8177	52.8176	74.4763	109.67	350.841	67.5635	219.238	170.93
QSOX1	-1.70476	1.70476	2.28083e-05	0.000159852	130099	54699.5	53381.2	38947.6	80322.7	25110.2	8716.93	36111.2	18270.8	21451.7
RAB19	1.4407	1.4407	4.85839e-06	4.22289e-05	17.9439	24.6291	27.0428	18.883	28.963	25.3084	58.7311	67.5635	71.1043	91.1628
RAB20	1.23127	1.23127	0.000202793	0.00104179	43.9444	47.2057	62.5366	57.4699	28.963	59.0529	170.011	76.3761	121.47	128.198
RAB32	1.69196	1.69196	1.32566e-10	3.93233e-09	133.664	131.355	134.2	181.441	111.301	379.626	724.865	305.504	444.402	370.349
RAB34	1.40236	1.40236	2.48235e-07	3.13832e-06	1122.05	1037.7	1131.4	1071.95	1037.7	2353.68	4307.46	1348.33	3119.7	3136.57
RAB3IP	1.32057	1.32057	3.57493e-09	7.46129e-08	700.913	979.005	573.308	588.656	520.507	1581.78	1636.74	1233.77	2032.4	1911.57
RAB44	1.2797	1.2797	7.72618e-06	6.31692e-05	75.4378	144.08	132.848	99.0672	162.193	316.355	304.474	170.377	290.343	407.384
RAB6B	-3.36481	3.36481	9.87471e-10	2.36577e-08	355.217	948.629	397.868	450.455	743.522	29.5265	64.9133	149.815	17.7761	17.093
RACGAP1	1.1759	1.1759	2.07903e-05	0.000147461	3409.72	3011.72	3079.17	3847.2	2783.35	6023.4	12230	3974.49	7454.1	6751.75
RAD18	1.05557	1.05557	0.000123633	0.000682862	775.252	858.733	684.184	868.069	602.431	1442.58	2582.62	1028.14	1765.76	1045.52
RAD51	1.24328	1.24328	2.113e-06	2.05228e-05	364.738	353.427	335.669	463.591	362.038	670.673	1446.64	558.133	959.908	800.523
RAD9A	-1.11098	1.11098	3.48703e-09	7.30221e-08	1837.61	1785.61	2046.81	2358.46	2254.15	915.321	676.953	1271.96	939.169	965.756
RADX	-1.93779	1.93779	0.0007442	0.0031532	210.201	137.512	243.386	306.233	172.951	67.4891	4.63666	126.314	59.2536	25.6395
RALGDS	-1.62216	1.62216	1.56455e-19	2.17403e-17	1976.03	1786.84	1878.8	2000.23	2809.83	742.38	550.217	746.136	622.163	743.547
RALGPS1	-1.04772	1.04772	0.000118894	0.000660837	2715.76	3088.89	3798.17	3195.33	3083.32	1670.35	673.862	1915.28	1931.67	1501.34
RAN	1.26414	1.26414	3.22944e-05	0.000215975	17562.7	17324.5	14446.3	16993	16265.6	29817.5	76395.2	23136.1	37054.2	31955.4
RANBP1	1.06566	1.06566	0.00017912	0.000934769	3221.12	3122.96	3182.27	3064.79	2975.74	4525.99	12211.4	4397.5	5555.02	5877.15
RANBP9	-1.72527	1.72527	6.92307e-06	5.7429e-05	43856.1	28689.6	17801.6	16894.5	34437.8	11342.4	4157.54	14473.3	5795	7087.91
RAPSN	-2.2048	2.2048	0.00933631	0.0266389	5.12684	27.5024	28.0569	18.6093	15.7228	8.43614	0	11.7502	0	2.84884
RARRES1	2.41637	2.41637	0.00276437	0.0096138	8.05647	10.2621	13.5214	7.38899	0.413757	0	80.3688	70.501	23.7014	34.1861
RASAL1	-1.78823	1.78823	1.08834e-05	8.47708e-05	7473.84	6378.1	5221.63	4684.89	7522.93	2703.78	582.674	3245.98	1401.35	1130.99
RASIP1	1.24738	1.24738	6.65883e-09	1.2947e-07	515.248	561.542	511.786	554.995	661.184	982.81	2016.95	1183.83	1345.06	1111.05
RBL1	1.01164	1.01164	2.77364e-06	2.60023e-05	884.38	798.392	731.509	934.57	701.319	1501.63	2326.06	1063.39	1742.06	1521.28
RBM11	-1.87941	1.87941	0.00498854	0.0157957	112.791	102.621	63.2126	92.2255	156.4	25.3084	6.18222	79.3136	0	34.1861
RBM20	-1.7033	1.7033	2.64533e-07	3.31487e-06	4545.31	4420.91	7309	5676.66	5227.82	2222.92	1333.81	2852.35	888.804	1054.07
RBM4	-1.01841	1.01841	7.10846e-12	2.78853e-10	1251.32	1200.26	1447.81	1414.03	1342.23	788.779	697.045	716.76	533.282	555.523
RBMS3	1.32308	1.32308	0.00170451	0.0063761	50.9022	67.7299	72.6776	55.8279	46.7546	92.7975	270.472	220.316	47.4029	96.8605
RBPMS2	-2.27455	2.27455	0.0176551	0.0451066	3.66203	13.546	14.5355	8.75732	8.27515	0	3.09111	5.87508	0	0
RCC1L	1.30482	1.30482	1.82857e-09	4.10116e-08	1947.83	2113.99	2318.92	2114.07	2366.69	4817.03	7750.95	3366.42	5048.41	5837.27
RCN1	1.02767	1.02767	0.000172304	0.000904936	651.475	623.525	964.077	554.995	659.115	801.433	2050.95	1175.02	1247.29	1752.04
RD3	5.45379	5.45379	0.00460981	0.0147746	3.66203	0	0	0	0	29.5265	34.0022	0	68.1416	28.4884
RDH11	1.20798	1.20798	2.21201e-06	2.1365e-05	2867	3075.35	1523.53	2276.36	2957.54	7103.23	7795.77	4047.93	5291.35	5096.57
RECQL5	-1.49717	1.49717	8.73515e-06	7.02429e-05	10495.7	10625.4	13937.5	8035.12	12462	4960.45	1442	5939.71	3187.84	4159.3
RELB	1.48794	1.48794	0.000115177	0.000642237	902.324	478.625	337.359	276.677	414.999	1037.64	1316.81	702.073	1336.17	2364.54
REN	-5.43387	5.43387	7.35517e-12	2.8817e-10	86.0577	136.281	77.4101	70.0586	92.6816	0	0	11.7502	0	0
RET	1.93028	1.93028	2.35866e-08	3.96897e-07	39.5499	43.9218	26.7048	32.2926	37.2382	143.414	253.471	82.2512	82.955	113.954
RFC5	1.1202	1.1202	4.03252e-05	0.000261951	864.972	868.585	964.415	1072.77	811.792	1889.69	3327.58	1092.77	2005.73	1635.23
RFFL	-1.1424	1.1424	2.80302e-05	0.000191346	4952.53	4601.94	4127.08	4515.77	5152.11	2977.96	1310.63	3160.8	1493.19	1646.63
RGL2	-1.45281	1.45281	2.38724e-07	3.03649e-06	11587.8	11278.9	12695.3	9535.08	11763.5	5487.71	2143.68	6298.09	3170.07	3683.55
RGN	-2.30926	2.30926	0.000701907	0.00300248	13.1833	38.5855	31.0993	33.9346	21.9291	0	0	11.7502	5.92536	11.3954
RGS16	1.32114	1.32114	0.000427869	0.00197099	98.1424	108.778	103.101	41.8709	67.4424	122.324	287.473	99.8764	257.753	273.488
RGS4	-1.27636	1.27636	0.0175841	0.0449596	33.3245	56.2363	45.2968	24.63	69.925	0	30.9111	11.7502	35.5522	11.3954
RGSL1	-2.04316	2.04316	0.00868137	0.0250645	10.6199	20.1137	27.0428	24.9036	7.03387	8.43614	3.09111	11.7502	0	0
RHBG	-3.52073	3.52073	3.66399e-07	4.39412e-06	1346.53	1353.78	622.661	780.496	1986.03	358.536	12.3644	94.0014	44.4402	28.4884
RHCE	-1.99855	1.99855	3.52858e-05	0.000233484	275.018	161.731	114.932	93.8675	93.5091	75.9252	21.6378	52.8758	11.8507	28.4884
RHCG	-1.22073	1.22073	0.0111586	0.0309588	1.0471e+06	661328	656372	481253	917805	503237	100072	673699	168905	169027
RILPL2	1.11044	1.11044	0.000120024	0.000666175	381.584	385.855	447.221	498.894	275.149	527.258	1159.17	511.132	1093.23	994.244
RIMBP3	3.55145	3.55145	0.000823698	0.00344244	0.732406	6.97823	0	8.75732	0	16.8723	9.27332	23.5003	59.2536	85.4651
RIMS2	1.36557	1.36557	0.00736047	0.0218314	4.02823	12.3145	8.45089	18.3356	21.5154	33.7445	18.5466	23.5003	41.4775	51.2791
RIOK3	-1.16012	1.16012	8.31093e-05	0.000485503	65041.3	34055.4	47642.7	34852.2	41186.2	18154.6	11322.7	32509.8	19156.7	18548.8
RIPK2	1.12828	1.12828	1.81633e-05	0.000131209	804.182	510.232	640.239	582.088	504.784	978.592	1599.65	790.199	1395.42	1877.38
RIPOR2	1.10932	1.10932	0.00177272	0.00658948	221.919	159.678	90.5935	53.9123	133.23	206.685	315.293	273.191	349.596	273.488
RIPPLY3	1.34065	1.34065	4.17486e-06	3.6945e-05	24.9018	46.3847	50.7053	55.8279	43.8583	101.234	134.463	73.4386	103.694	145.291
RMI2	1.1686	1.1686	1.79235e-05	0.000129808	645.616	621.473	668.296	929.097	725.317	1193.71	2622.81	987.014	1783.53	1470
RMND5A	-1.09441	1.09441	0.000113372	0.000633455	32573.4	20222.9	18922.2	18347.7	26797.4	11367.7	6944.17	17792.7	10013.9	8617.73
RNASE2	1.60621	1.60621	0.0137384	0.0367089	5.49305	17.2403	9.80303	21.6196	16.1365	63.271	95.8244	5.87508	35.5522	11.3954
RNASE6	1.28106	1.28106	0.00146766	0.00561781	143.185	229.05	186.596	233.985	199.431	181.377	357.023	293.754	1010.27	566.919
RNASE7	-3.30277	3.30277	0.000347723	0.00164871	116275	43759.7	8606.38	26250.6	38939.5	1674.57	536.307	13959.2	4207	3318.9
RND1	-2.22679	2.22679	0.00579	0.0179179	1150.61	1247.87	40.2262	130.812	58.3398	109.67	81.9144	52.8758	100.731	216.512
RNF10	-1.00985	1.00985	2.46813e-06	2.34976e-05	27754.9	19991.8	20474.8	17679.9	24513.1	12346.3	7670.58	14728.8	9424.28	10671.7
RNF103-CHMP3	-1.8461	1.8461	0.00148207	0.00566465	235.469	119.04	83.4948	138.201	165.917	37.9626	12.3644	123.377	20.7388	14.2442
RNF150	-1.21375	1.21375	0.00590597	0.0182173	130.734	172.814	135.89	222.217	152.263	37.9626	97.3699	141.002	53.3282	17.093
RNF165	-1.21748	1.21748	3.04949e-07	3.75082e-06	526.234	856.27	934.668	868.617	917.714	295.265	273.563	508.195	376.26	313.372
RNF168	1.02014	1.02014	3.31056e-08	5.37687e-07	1589.32	1359.93	1294.34	1565.64	1144.87	2286.19	3571.78	2170.84	3001.19	3059.65
RNF169	-1.30874	1.30874	0.000444098	0.00203678	10378.2	6853.44	4394.12	5147.12	10748.2	3037.01	1536.28	5601.89	2547.9	2427.21
RNF180	-1.13839	1.13839	7.42759e-05	0.000440819	153.439	245.059	161.919	229.88	198.19	75.9252	55.6399	149.815	88.8804	82.6163
RNF207	-1.26938	1.26938	7.01012e-09	1.35291e-07	2255.08	1895.62	2289.18	2239.14	2513.16	1227.46	605.857	693.26	1048.79	1082.56
RNF215	-1.23752	1.23752	8.82672e-10	2.1426e-08	400.992	596.434	552.012	586.193	490.716	257.302	214.832	258.504	239.977	148.14
RNF222	-1.42072	1.42072	0.00666344	0.0201151	11369.5	7946.56	4395.48	6801.98	7642.92	4496.46	338.476	4729.44	1902.04	2791.86
RNF223	-2.17988	2.17988	0.00112016	0.00447182	15965.7	4395.46	5220.28	3053.29	10814	1864.39	160.738	4650.13	1019.16	1014.19
RNLS	1.00868	1.00868	2.72448e-05	0.000186697	487.05	493.812	607.45	487.673	494.026	1155.75	690.863	705.01	1528.74	1099.65
ROBO3	-1.32914	1.32914	1.74265e-05	0.000126884	374.26	715.474	911.682	552.806	671.942	210.903	148.373	243.816	382.186	301.977
ROPN1L	2.25141	2.25141	0.00667597	0.0201432	2.19722	0	1.69018	2.73666	2.8963	0	9.27332	11.7502	17.7761	5.69768
ROR1	-1.56201	1.56201	0.000151665	0.000813483	1019.14	654.722	374.881	1206.87	640.083	210.903	364.751	458.257	145.171	136.744
RORC	-1.63918	1.63918	3.58769e-06	3.23721e-05	1480.56	1533.57	2718.82	2325.89	1575.59	704.417	258.108	1078.08	577.722	481.454
RPA3	1.58877	1.58877	3.38857e-06	3.10139e-05	723.251	757.754	696.015	985.472	574.709	1687.23	4070.99	960.576	2533.09	1979.94
RPF1	1.01068	1.01068	0.000132966	0.000725766	2184.77	1800.79	1928.49	1922.23	1764.67	2724.87	6468.14	2464.6	4218.86	3452.79
RPF2	1.09425	1.09425	0.000348486	0.00165131	1729.94	1616.9	1517.44	1726.29	1422.5	2416.95	6418.69	1862.4	3125.63	3270.47
RPL21	1.11216	1.11216	4.07004e-06	3.61608e-05	28929.3	22780.6	24897.7	29361.4	19916.6	42876.7	82067.4	38878.4	63478.4	44812.2
RPL22L1	1.46748	1.46748	5.83603e-05	0.000359605	1671.35	1054.94	1197.66	1264.06	1373.67	2071.07	7542.3	2314.78	4005.54	2199.3
RPL26L1	1.64437	1.64437	4.74845e-07	5.54577e-06	799.421	773.763	798.778	872.722	679.389	1683.01	4479.02	1107.45	2684.19	2301.86
RPL34	1.09168	1.09168	2.3314e-06	2.23524e-05	21064	15061.9	18395.6	21912.2	14153	28294.8	54326.2	30259.6	45148.3	35017.9
RPL35A	1.06383	1.06383	5.45436e-06	4.67224e-05	26153.9	21061.5	22234.6	26713.7	20360.6	37363.6	75597.7	35162.4	53114.9	42336.6
RPL36A	-1.3546	1.3546	1.08878e-09	2.57688e-08	333.245	392.423	335.331	280.508	375.692	172.941	154.555	138.064	133.321	74.0698
RPP30	1.06904	1.06904	9.66243e-05	0.000551975	1287.2	1117.75	1366.68	1467.4	1058.8	2138.56	4616.57	1689.09	2616.05	2139.48
RPS26	1.14093	1.14093	0.00156416	0.00592552	18269.5	9132.86	15191	16222.4	8640.08	22149.1	53431.4	32104.4	27268.5	13794.1
RPS29	1.22693	1.22693	1.5235e-07	2.04781e-06	17518.1	15011.4	15398.5	20128.2	13728.9	30176.1	55998.5	25929.7	44369.1	34946.7
RPS6KA4	1.06265	1.06265	2.51714e-10	6.99542e-09	3662.03	3728.43	3965.16	2875.41	4930.33	8600.64	7318.2	6909.1	8704.35	8495.23
RPS6KA6	-1.11957	1.11957	0.0103714	0.0291053	405.753	331.261	566.548	561.563	324.386	75.9252	98.9155	387.756	317.007	128.198
RPS6KB2	-1.1796	1.1796	9.50299e-12	3.6233e-10	6165.03	6410.53	5372.4	5361.4	8283.83	3294.31	2989.1	2784.79	2287.19	2595.29
RPS6KL1	-2.032	2.032	8.24059e-07	8.98333e-06	160.031	334.955	161.243	245.205	177.502	67.4891	27.82	85.1887	71.1043	17.093
RPSA	1.28318	1.28318	9.85325e-09	1.81962e-07	60623.5	54721.6	51404	61057.7	48844.5	111374	199353	90593.8	153739	118224
RRAS2	1.26096	1.26096	4.77808e-08	7.40638e-07	738.632	810.296	911.682	1007.09	683.941	1387.74	2513.07	1360.08	2381.99	2296.16
RRH	-2.03254	2.03254	0.00115378	0.00458886	37.3527	28.7339	15.5496	39.6816	19.4466	8.43614	0	5.87508	11.8507	11.3954
RRM1	1.32133	1.32133	3.26692e-06	3.00766e-05	6000.6	4429.12	4835.26	6318.68	4829.79	11713.6	21361.1	6917.91	15198.5	10805.6
RRN3	1.05423	1.05423	1.25682e-06	1.2977e-05	2013.75	2376.7	2044.44	2422.49	1982.31	3437.73	6715.43	3260.67	4817.32	4261.86
RSL24D1	1.20253	1.20253	7.31515e-07	8.08727e-06	3496.87	2976.01	3436.47	3534.13	2478.41	5799.84	11583.9	5011.45	7513.36	6720.41
RSPH10B	-4.13954	4.13954	0.000103665	0.000586518	8.05647	6.97823	7.09875	10.673	11.999	0	0	0	0	0
RTEL1-TNFRSF6B	-1.43571	1.43571	0.000634151	0.0027518	91.5508	222.482	144.679	148.053	248.254	33.7445	26.2744	94.0014	103.694	59.8256
RTN4IP1	1.40365	1.40365	3.44185e-08	5.5612e-07	312.371	349.322	339.388	350.84	299.147	649.582	1462.09	599.259	906.58	735
RUBCN	-1.34547	1.34547	0.000122099	0.00067553	2880.19	3037.99	2864.17	3002.67	3978.69	1750.5	394.116	1777.21	989.535	1301.92
RUVBL1	1.20195	1.20195	0.000147229	0.000792821	1743.86	1805.72	1615.47	1586.72	1763.43	2805.02	8018.33	2634.98	3170.07	2945.7
RWDD1	1.22718	1.22718	2.47966e-07	3.13746e-06	2651.68	2251.1	2265.51	2540.72	2096.09	4956.23	7951.88	3281.23	6725.28	4711.98
S100A12	-2.3288	2.3288	5.99328e-09	1.17821e-07	2624.21	2152.17	1147.63	1762.14	1667.44	624.274	221.014	625.697	207.388	190.872
S100A2	1.17688	1.17688	0.000131328	0.00071808	53525.7	58477.2	45850.5	50822.6	62995.8	103440	238698	95473.1	103602	72987.2
S100A5	-2.41744	2.41744	0.000297971	0.00144502	28.93	21.3452	24.6766	38.5869	40.5482	8.43614	0	5.87508	17.7761	0
S100A7	3.02324	3.02324	0.0021014	0.00762536	266.596	297.191	25.3527	215.649	62.0636	982.81	3941.16	35.2505	1567.26	518.488
S100A8	-1.93802	1.93802	2.61229e-07	3.28136e-06	957347	723311	420415	609136	673384	251372	161158	294856	93152.6	82493.8
S100A9	-1.79428	1.79428	3.6851e-08	5.85143e-07	2.27449e+06	1.6544e+06	1.24407e+06	1.29211e+06	1.56262e+06	576762	349612	803153	317327	267651
S1PR2	1.07197	1.07197	7.22619e-05	0.000430091	122.312	152.7	193.018	136.833	141.505	194.031	316.839	205.628	394.036	452.965
S1PR5	1.34292	1.34292	1.10226e-09	2.60288e-08	989.481	1062.33	662.888	1196.2	841.996	1611.3	2871.64	2261.91	2559.76	2740.58
SAMD10	-1.30341	1.30341	0.000207647	0.00106306	2542.91	2345.51	2156.67	1511.73	2867.34	1442.58	338.476	1210.27	699.192	948.663
SAMD14	1.65832	1.65832	0.0117952	0.0324028	12.8171	19.2928	7.77482	7.66266	4.96509	63.271	47.9122	0	23.7014	31.3372
SAMD4B	-1.29518	1.29518	1.06413e-05	8.31187e-05	16535.2	10957.1	11613.2	8579.98	17652.5	6883.89	2700.08	6627.1	5172.84	5250.41
SAMD5	-1.8618	1.8618	0.00466488	0.014925	5315.8	6660.93	7672.39	9311.49	6291.18	1231.68	615.131	6876.79	423.663	552.675
SAP30	1.2155	1.2155	9.47262e-06	7.53399e-05	353.386	303.348	249.132	357.682	281.355	561.003	1194.71	428.881	740.67	649.535
SARM1	-1.41256	1.41256	8.11918e-05	0.000475992	330.315	249.574	431.671	390.795	296.25	109.67	52.5488	223.253	168.873	88.314
SASH1	-1.67506	1.67506	0.000474948	0.00215519	70051.3	49648.9	37614.9	37686.9	57212.7	17737	3630.51	36384.4	10730.8	10503.7
SASS6	1.23861	1.23861	8.31685e-06	6.72946e-05	423.697	451.122	334.655	525.987	404.655	822.523	1749.57	649.197	992.498	823.314
SBSN	-2.01357	2.01357	0.00194528	0.0071359	171371	111926	11365.1	94902.5	167489	79455.7	12168.1	16426.7	15560	14355.3
SCAND1	1.24373	1.24373	9.44786e-11	2.91597e-09	1125.71	862.427	1252.76	767.36	1293.41	2767.05	2086.5	2361.78	2494.58	2851.69
SCAND2P	-1.43271	1.43271	2.56211e-09	5.54738e-08	116.819	181.844	181.525	192.114	156.4	50.6168	66.4588	55.8133	59.2536	71.2209
SCARF1	-1.25577	1.25577	2.23221e-07	2.86612e-06	377.189	403.916	462.771	356.313	470.856	113.888	190.103	252.629	109.619	193.721
SCEL	-1.37622	1.37622	7.67493e-07	8.4334e-06	334149	213659	191877	189010	233117	106907	46581.5	125066	86356.2	82659
SCG5	1.97752	1.97752	0.000180288	0.000940548	7.69026	4.10484	5.7466	17.5146	7.44763	33.7445	61.8222	23.5003	14.8134	31.3372
SCGB1A1	-2.69648	2.69648	9.85009e-07	1.04008e-05	187.496	307.453	1103.35	263.267	588.363	88.5794	54.0944	164.502	32.5895	39.8837
SCGB2A1	-3.43896	3.43896	9.96473e-05	0.000567481	28.5638	15.5984	34.4796	11.494	20.2741	0	3.09111	5.87508	0	0
SCGB3A2	-3.95727	3.95727	0.00134222	0.00521429	3.66203	2.87339	6.76071	16.1463	9.93017	0	0	0	0	0
SCIMP	1.45616	1.45616	0.00474558	0.0151429	38.8175	68.1404	34.4796	51.1756	43.0308	25.3084	112.825	52.8758	296.268	156.686
SCN2B	-1.25602	1.25602	0.00296488	0.0102089	85.3253	95.6428	70.9875	130.265	79.8552	59.0529	52.5488	52.8758	23.7014	5.69768
SCN8A	-1.23842	1.23842	0.000821	0.003433	42.8458	76.3501	69.2973	69.5112	84.4065	16.8723	34.0022	49.9382	29.6268	11.3954
SCNN1B	-1.36939	1.36939	0.00920856	0.0263385	22111	11849.9	20270.3	11708.3	20489.7	9030.88	1250.35	15489.7	3866.3	3820.29
SCNN1D	-1.70199	1.70199	0.0021257	0.00769837	1553.07	676.478	381.98	339.346	629.739	552.567	60.2766	167.44	159.985	168.081
SCNN1G	-1.2874	1.2874	0.007927	0.0232365	2092.12	1231.86	2107.31	1828.09	2053.89	1227.46	177.739	1548.08	444.402	424.477
SCUBE3	-1.33212	1.33212	0.011079	0.0307925	24.1694	25.0395	16.9018	35.3029	20.2741	0	17.0011	14.6877	5.92536	5.69768
SDC2	1.16529	1.16529	0.00615064	0.0188401	136.594	116.578	76.7341	135.191	60.8223	105.452	454.393	102.814	248.865	259.244
SDF2L1	1.18257	1.18257	3.3477e-06	3.07028e-05	879.254	655.543	719.678	634.358	752.211	1138.88	2480.61	1236.71	1276.91	2116.69
SDHA	-1.0314	1.0314	2.58449e-05	0.000177983	2246.29	1587.34	1497.16	1158.98	1338.5	552.567	848.509	1075.14	648.827	697.965
SDHAF3	1.09649	1.09649	2.66599e-06	2.51386e-05	487.782	473.288	475.616	508.198	342.177	721.29	1528.55	819.574	933.244	871.744
SDHB	1.06499	1.06499	4.8801e-06	4.24059e-05	4731.34	4251.38	4953.23	4543.41	4637.81	8081.82	14885.2	5977.9	10425.7	8979.54
SDK2	-1.61501	1.61501	0.00846472	0.0245546	245.356	153.932	95.326	207.165	174.192	84.3614	51.0033	132.189	2.96268	17.093
SDR39U1	-1.28943	1.28943	1.98758e-14	1.29462e-12	330.681	427.314	418.488	395.995	420.377	130.76	151.464	205.628	159.985	165.233
SDR42E2	-2.787	2.787	0.00637582	0.0194062	13.1833	14.3669	11.4932	15.3253	3.31006	4.21807	0	5.87508	0	0
SDR9C7	-1.98836	1.98836	1.77841e-07	2.34015e-06	1923.66	2319.24	1139.52	1059.09	2513.99	653.801	434.301	663.885	183.686	324.768
SDSL	1.18852	1.18852	3.05683e-06	2.83376e-05	84.9591	158.857	155.158	131.633	102.612	274.174	301.383	405.381	210.35	250.698
SEC14L6	2.26932	2.26932	0.0131903	0.0354933	4.39444	9.44114	1.35214	0.547333	1.65503	33.7445	26.2744	0	17.7761	5.69768
SEC23A	1.0331	1.0331	2.32486e-08	3.9142e-07	2352.12	2383.68	2125.57	2487.08	2099.4	4192.76	5942.66	3128.48	5208.39	4942.73
SEC24C	-1.2436	1.2436	0.00216561	0.00781304	16266	17616.3	20395.4	14025.4	30490.2	12451.7	3092.65	14502.6	4953.6	6728.95
SEL1L3	1.24363	1.24363	0.000372792	0.00174769	522.938	582.888	401.586	654.883	382.725	476.642	1996.86	828.387	1445.79	1267.73
SELENOF	1.17755	1.17755	8.18054e-07	8.93345e-06	5401.13	4703.74	4972.5	5015.76	4221.98	8081.82	16925.4	7267.48	12250.7	10458.1
SELENOT	1.29869	1.29869	3.01311e-09	6.43036e-08	5068.62	4991.49	4687.88	4617.57	4656.01	10562	16597.7	6941.41	13032.8	11948
SELL	1.56105	1.56105	0.00461587	0.0147909	39.1837	114.115	22.9864	22.7143	141.505	84.3614	315.293	182.128	186.649	230.756
SEMA3A	1.74795	1.74795	0.018773	0.047506	56.7615	63.2146	340.74	51.4493	42.2032	215.121	159.192	1204.39	201.462	82.6163
SEMA4D	-1.43643	1.43643	0.000486467	0.00220043	11297	10858.9	12116.2	9856.09	14318.1	4572.39	1514.64	9638.08	2820.47	3053.95
SEMA5A	-1.0957	1.0957	0.00922996	0.0263852	5651.25	5429.47	4254.85	6026.13	4770.62	3344.93	642.951	4376.94	2553.83	1316.16
SEMA6C	-1.18441	1.18441	1.1561e-06	1.20244e-05	355.949	451.533	558.773	497.252	441.893	295.265	154.555	202.69	242.94	131.047
SEMG2	4.95858	4.95858	0.00104271	0.00420921	0.732406	0	0	1.09467	0	16.8723	3.09111	0	0	39.8837
SEPTIN3	-1.20444	1.20444	0.0111232	0.0308794	31.8597	40.6379	30.4232	59.1119	19.8603	8.43614	7.72777	23.5003	17.7761	22.7907
SERPINB13	1.07497	1.07497	0.000146497	0.000789557	49504.4	53890	31462.7	37069.5	53883.6	126639	71670.4	51492.2	122110	103806
SERPINB7	1.83858	1.83858	0.00478137	0.0152369	629.503	575.499	227.498	190.472	345.074	949.065	497.668	173.315	1270.99	4147.91
SERPIND1	-3.29761	3.29761	0.0058471	0.0180731	16.4791	19.7032	2.02821	6.56799	11.999	8.43614	0	0	0	0
SERTAD2	-1.03952	1.03952	0.0098934	0.0279495	25286	11406.9	7340.78	7141.87	22232.4	8398.17	4910.23	11012.8	5235.05	6159.19
SERTAD4	1.10535	1.10535	7.72401e-05	0.000455988	1207.37	1022.11	863.005	1008.73	692.216	1054.52	1913.4	2314.78	1910.93	3113.78
SERTAD4-AS1	1.61831	1.61831	2.03036e-06	1.98125e-05	19.775	23.8081	44.6207	30.377	35.1694	75.9252	112.825	47.0007	136.283	96.8605
SET	1.11156	1.11156	6.96431e-06	5.76487e-05	15594.8	13228.3	14737	14671.2	13059	23148.8	51066.7	20703.8	30758.5	28348.8
SFTA2	-5.57289	5.57289	7.61045e-08	1.11709e-06	6996.31	2922.65	4181.84	2910.99	2930.64	109.67	0	258.504	23.7014	28.4884
SFTPA2	-5.34723	5.34723	8.19723e-06	6.64471e-05	21.606	42.2799	5.40857	6.29432	28.1355	0	0	0	0	0
SFTPD	-1.41849	1.41849	8.45446e-08	1.22318e-06	152.707	154.753	100.735	113.024	172.951	59.0529	57.1855	55.8133	41.4775	45.5814
SFXN1	1.24232	1.24232	1.37222e-10	4.05506e-09	2609.93	2958.36	2740.12	3246.23	3664.65	6474.73	9185.23	4973.26	8073.3	7287.33
SGK2	-1.71618	1.71618	2.74779e-06	2.58142e-05	62.2545	86.6122	79.7764	107.004	59.581	46.3987	23.1833	11.7502	29.6268	14.2442
SGMS2	1.04759	1.04759	4.45479e-12	1.81826e-10	2237.13	2669.38	2006.58	2349.42	2205.74	5116.52	4720.12	3548.55	4947.67	5375.76
SGO1	1.56643	1.56643	1.9537e-07	2.5451e-06	158.566	171.172	122.707	188.83	145.229	312.137	757.322	243.816	491.805	512.791
SGSM1	-2.00859	2.00859	1.03733e-05	8.13693e-05	33.3245	80.4549	77.0721	99.6145	51.3059	8.43614	12.3644	29.3754	11.8507	22.7907
SGSM2	-1.36214	1.36214	1.63704e-07	2.18446e-06	6722.02	10372.9	11995.9	8855.29	10791.2	4833.91	2007.67	4556.13	3818.89	3754.77
SGTA	-1.06484	1.06484	7.29034e-08	1.07617e-06	13713.2	7944.92	12720.3	8340.8	13497.6	5799.84	5220.88	5549.02	4867.68	5438.43
SH2D3A	-1.27624	1.27624	1.29957e-06	1.33611e-05	8438.42	6027.55	5445.08	4203.51	7315.23	2842.98	1843.85	3783.55	1913.89	2598.14
SH3BGRL2	-1.6018	1.6018	0.000122191	0.000675921	61397.6	46842.8	53813.9	49246.8	43074.2	19314.5	4183.81	33388.1	13646.1	13281.3
SH3D19	-1.20636	1.20636	9.33978e-06	7.4416e-05	13101.3	9044.2	8655.4	8584.64	11301.8	5766.1	2945.83	6585.97	3561.14	3116.63
SH3GL3	-1.94396	1.94396	0.00303719	0.0104075	1201.51	518.031	616.577	547.88	850.271	84.3614	18.5466	317.255	491.805	59.8256
SH3RF1	-1.27218	1.27218	0.0045341	0.0145692	1523.04	1854.57	2869.92	2198.63	2896.3	1197.93	401.844	2070.97	642.901	387.442
SH3TC2	-2.20324	2.20324	0.000569167	0.00250775	3909.58	3605.69	6566.34	3127.18	4397.83	936.411	222.56	3002.17	228.126	304.826
SHANK3	-1.21741	1.21741	2.12068e-06	2.0591e-05	2469.67	1235.97	1327.13	1034.18	1489.11	755.034	528.579	760.823	592.536	618.198
SHH	3.11669	3.11669	0.00110853	0.00443028	2.19722	6.15726	8.45089	2.463	15.7228	16.8723	221.014	0	17.7761	42.7326
SHISA8	4.249	4.249	0.00668792	0.0201708	1.46481	0	0	0	0	16.8723	3.09111	2.93754	5.92536	0
SHOC1	3.2518	3.2518	4.12488e-10	1.08739e-08	8.78887	32.0178	17.9159	18.6093	6.62012	126.542	245.743	52.8758	94.8057	276.337
SHQ1	1.07096	1.07096	3.21357e-07	3.91858e-06	1050.27	999.529	945.485	1085.63	895.785	1720.97	3109.65	1501.08	2198.31	1908.72
SHROOM1	-1.04825	1.04825	2.48366e-05	0.000172062	436.88	375.593	494.884	462.77	413.344	202.467	227.196	331.942	121.47	170.93
SHROOM3	-1.19283	1.19283	0.015591	0.0407193	17437.5	15970.7	10124.8	7743.11	22570	12291.4	1639.83	10366.6	3836.67	4176.4
SIGLEC12	4.55354	4.55354	0.000124386	0.00068597	0	6.56775	17.2398	7.11532	12.8265	8.43614	403.39	17.6253	171.835	424.477
SIGLEC14	1.8579	1.8579	0.00648711	0.0196759	15.3805	4.92581	3.04232	2.463	18.6191	4.21807	47.9122	38.188	35.5522	31.3372
SIGLEC7	2.34642	2.34642	5.58125e-05	0.00034657	5.49305	11.4936	14.5355	14.2306	17.3778	8.43614	51.0033	26.4379	142.209	91.1628
SIM2	-1.36099	1.36099	9.32871e-08	1.32513e-06	10695.7	13062	11813.7	11989.6	14709.1	4728.45	2950.46	7904.93	4728.44	3937.09
SIT1	1.32102	1.32102	0.0145116	0.0383976	109.129	83.3283	52.3955	38.3133	36.8244	33.7445	129.827	73.4386	343.671	216.512
SKA3	1.8412	1.8412	8.07951e-08	1.17491e-06	468.008	465.9	461.08	608.907	420.377	1387.74	3197.75	710.885	1982.03	1398.78
SKIDA1	-1.02171	1.02171	0.00133108	0.00517613	338.738	167.067	314.711	318.821	343.005	219.34	154.555	152.752	145.171	62.6744
SLBP	1.12554	1.12554	2.8043e-06	2.62504e-05	2769.96	2519.55	2578.2	2574.93	2347.25	5369.6	8784.93	3275.36	5406.89	5056.69
SLC10A4	-1.35605	1.35605	0.0167855	0.0433204	25.268	12.725	11.8312	17.5146	13.2402	8.43614	6.18222	5.87508	5.92536	5.69768
SLC13A4	-1.46775	1.46775	0.000596547	0.00261439	1270.72	1877.97	1172.65	1348.63	1557.38	1020.77	166.92	763.761	269.604	401.686
SLC13A5	-2.42904	2.42904	0.000241957	0.00120689	354.851	35.7121	41.9164	69.5112	220.119	42.1807	23.1833	41.1256	17.7761	11.3954
SLC14A2	-3.1438	3.1438	0.00811036	0.0236776	3.66203	4.51533	4.05643	3.284	7.03387	0	0	0	0	0
SLC16A10	1.64417	1.64417	4.48928e-05	0.000286736	36.6203	39.817	32.1134	55.5543	35.1694	50.6168	231.833	58.7508	118.507	153.837
SLC16A12	-5.08452	5.08452	1.8868e-06	1.85915e-05	7.32406	25.8605	19.268	13.6833	20.2741	0	0	0	0	0
SLC16A14	1.06643	1.06643	0.00115571	0.00459477	1275.12	1125.14	951.57	1358.21	1144.04	1438.36	2925.73	1227.89	4340.33	2321.8
SLC16A3	-1.02331	1.02331	0.00784585	0.0230243	5536.62	4473.87	10576.8	3190.95	7855.18	3340.71	1819.12	5490.27	1993.88	2922.91
SLC16A6	-1.06948	1.06948	0.00444885	0.0143499	2946.1	3973.08	2538.65	3101.19	3469.77	2501.31	599.675	2391.16	1300.62	854.651
SLC1A1	1.42432	1.42432	0.000377362	0.00176567	479.36	262.71	287.668	500.262	344.246	324.791	1950.49	1057.52	823.625	863.198
SLC22A15	-1.30174	1.30174	0.00230999	0.00825393	1748.25	1824.19	1964.66	1824.81	2285.18	1092.48	255.016	1627.4	497.73	447.268
SLC22A16	8.83661	8.83661	0.00198142	0.00724989	0	0	0	0	0	16.8723	109.734	0	0	22.7907
SLC22A20P	-1.25646	1.25646	1.51606e-05	0.000112641	282.343	431.008	678.437	519.692	438.169	248.866	120.553	223.253	237.014	162.384
SLC22A25	-1.49303	1.49303	0.01906	0.0481173	30.0287	24.2186	19.268	42.6919	21.9291	8.43614	15.4555	23.5003	0	0
SLC22A9	5.32861	5.32861	0.011795	0.0324028	0.366203	0	0	0	0	8.43614	0	0	11.8507	0
SLC25A24	1.10065	1.10065	0.00045459	0.00207607	1852.26	3450.94	3157.59	2219.71	1502.77	4192.76	5095.69	2934.6	7631.86	6270.29
SLC25A26	1.00577	1.00577	1.41323e-08	2.49773e-07	924.297	834.925	997.543	987.662	903.232	1623.96	2565.62	1433.52	1931.67	1760.58
SLC25A27	-1.33637	1.33637	4.61722e-06	4.03684e-05	529.53	587.813	513.814	762.708	495.267	189.813	214.832	414.193	139.246	185.174
SLC25A45	-1.48852	1.48852	2.24953e-06	2.16539e-05	458.486	665.395	530.378	661.451	691.388	194.031	81.9144	305.504	239.977	256.395
SLC25A48	-2.2853	2.2853	0.00630897	0.0192345	7.69026	27.9129	16.2257	28.1876	22.7567	0	3.09111	17.6253	0	0
SLC25A5	1.26097	1.26097	1.98169e-09	4.39104e-08	19883.7	19152.4	18106.2	19777.9	18907.9	40759.2	72279.4	34871.6	42105.6	39624.5
SLC27A6	-1.00847	1.00847	0.000105826	0.000597016	522.938	541.018	506.377	802.116	483.269	269.956	213.286	314.317	432.551	193.721
SLC28A1	-3.46513	3.46513	0.00975226	0.0276182	2.19722	11.0831	2.02821	9.85199	2.8963	0	0	0	0	0
SLC30A2	3.56148	3.56148	0.00176531	0.00656894	0	0.820968	0.338036	0.820999	0	8.43614	4.63666	0	5.92536	5.69768
SLC34A1	-1.58822	1.58822	3.08913e-07	3.79645e-06	88.6211	77.171	68.2832	70.3322	56.6847	29.5265	18.5466	26.4379	32.5895	17.093
SLC34A2	2.84505	2.84505	0.00149351	0.00570281	8.42267	16.0089	10.8171	33.3873	5.7926	0	384.843	76.3761	29.6268	39.8837
SLC35F1	-2.93514	2.93514	0.0183492	0.0465922	2.92962	2.46291	6.08464	3.01033	4.96509	0	0	0	0	0
SLC35G1	1.55813	1.55813	1.32276e-11	4.92919e-10	163.693	161.731	160.229	168.852	203.569	329.009	604.312	367.193	705.118	509.942
SLC37A2	-1.30371	1.30371	5.28316e-05	0.000329864	12108.9	8928.44	5818.61	7286.91	7821.67	4357.26	2137.5	5687.08	2331.63	2492.73
SLC38A4	-2.3589	2.3589	0.00130162	0.00507609	515.614	410.895	643.62	741.909	509.335	126.542	6.18222	358.38	38.5148	22.7907
SLC39A3	1.13396	1.13396	5.87226e-11	1.9065e-09	341.667	361.226	406.319	308.969	331.42	704.417	914.968	866.575	548.096	794.826
SLC39A5	-4.06129	4.06129	0.000174761	0.000915075	10.2537	11.0831	11.4932	40.2289	21.9291	0	0	0	5.92536	0
SLC39A6	1.27162	1.27162	5.37566e-09	1.07051e-07	2111.89	1905.06	2033.96	2291.68	1516.42	3948.11	6990.54	3516.24	4325.51	5008.26
SLC45A3	1.82185	1.82185	5.72307e-05	0.00035411	178.341	351.374	797.764	328.126	289.63	1488.98	2460.52	663.885	690.304	1569.71
SLC46A2	-1.89959	1.89959	0.000608164	0.00265711	645.616	540.197	311.331	352.756	729.454	282.611	20.0922	235.003	94.8057	65.5233
SLC47A2	-1.45456	1.45456	0.000168508	0.000888284	943.339	356.711	418.826	599.055	468.787	274.174	117.462	276.129	266.641	88.314
SLC49A3	-1.59633	1.59633	0.000170912	0.00089823	1129.37	1685.45	1141.21	1394.6	952.469	548.349	108.189	775.511	399.962	259.244
SLC4A1	5.47268	5.47268	0.00947107	0.0269758	0	0	0.338036	0	0	16.8723	0	0	5.92536	0
SLC4A8	1.53273	1.53273	5.49717e-07	6.29096e-06	42.8458	45.1533	43.9446	45.1549	35.5831	101.234	136.009	47.0007	162.947	165.233
SLC5A11	-3.44678	3.44678	0.00309878	0.0105837	19.4088	10.2621	21.9723	8.48365	2.48254	0	0	0	5.92536	0
SLC5A5	3.47895	3.47895	0.000526219	0.0023473	2.92962	2.05242	30.0852	0.273666	6.20636	33.7445	37.0933	5.87508	281.455	105.407
SLC5A8	1.9596	1.9596	0.00362555	0.0120575	53.8318	43.5113	39.5502	64.3116	28.963	50.6168	74.1866	17.6253	239.977	512.791
SLC6A1	-6.31923	6.31923	3.34853e-59	1.74486e-55	801.252	1311.09	1269.66	815.525	1039.77	25.3084	6.18222	5.87508	17.7761	17.093
SLC6A11	-2.56467	2.56467	1.79358e-05	0.000129867	1949.67	1181.78	808.919	1295.26	1859.84	544.131	78.8233	373.068	183.686	25.6395
SLC6A16	-2.00337	2.00337	6.38913e-05	0.000387951	22.7046	43.9218	79.1003	64.3116	52.1334	16.8723	13.91	20.5628	11.8507	2.84884
SLC7A5	-1.24291	1.24291	0.00178799	0.00663756	18181.6	14120.7	10277	15232.5	16249.1	10616.9	6727.8	8651.06	3164.14	2136.63
SLC7A5P1	1.81891	1.81891	0.00219491	0.00790235	4.39444	8.20968	3.38036	4.10499	3.31006	29.5265	21.6378	5.87508	2.96268	22.7907
SLC9B2	2.60608	2.60608	9.09241e-06	7.27044e-05	251.215	228.64	173.074	292.002	213.913	535.695	497.668	246.754	2776.03	2999.83
SLCO2B1	-1.93364	1.93364	6.58454e-11	2.11796e-09	3272.76	3552.74	5330.14	6341.39	4747.86	911.103	771.231	1031.08	1934.63	1438.66
SLF1	1.23072	1.23072	5.24062e-06	4.51123e-05	380.851	393.244	402.6	434.856	352.107	598.966	1404.91	552.258	1179.15	860.349
SLFN11	1.24643	1.24643	0.000174315	0.00091335	448.599	488.887	380.966	418.983	340.108	662.237	1924.21	511.132	909.543	908.779
SLFN12	1.38672	1.38672	1.0079e-06	1.06101e-05	214.961	210.989	181.187	301.033	139.022	426.025	758.867	337.817	530.32	678.023
SLFNL1	-1.3556	1.3556	0.018749	0.0474646	52.367	83.7388	38.8741	45.9759	55.4435	71.7072	13.91	5.87508	17.7761	5.69768
SLIT2	-1.78413	1.78413	1.87867e-06	1.85231e-05	206.539	248.343	224.118	120.413	264.391	42.1807	41.73	117.502	77.0297	31.3372
SLIT3	-1.40668	1.40668	0.00590018	0.0182012	87.5225	112.062	85.1849	131.086	96.8192	84.3614	32.4566	47.0007	0	34.1861
SLURP1	-2.91479	2.91479	1.64891e-05	0.000120875	38706.2	21325.9	13168.8	20712.4	37335	6419.9	256.562	7993.05	1516.89	1222.15
SLURP2	-2.73917	2.73917	4.89878e-05	0.000309477	413.077	293.907	202.821	177.883	500.646	67.4891	0	55.8133	26.6641	91.1628
SLX1B	-3.51378	3.51378	0.00695679	0.0208357	2.92962	8.62017	3.71839	1.91566	11.999	0	0	0	0	0
SMAGP	-1.09017	1.09017	0.000136641	0.000742713	11997.9	6836.2	11528.7	9636.61	11627.8	6192.12	3766.52	7414.36	2909.35	3974.13
SMCO4	-1.37847	1.37847	9.00608e-07	9.67945e-06	607.897	637.892	834.272	646.947	579.674	156.069	204.013	449.444	195.537	264.942
SMIM1	2.00051	2.00051	4.12934e-06	3.6594e-05	8.05647	9.44114	21.6343	9.57832	9.10266	16.8723	55.6399	47.0007	71.1043	37.0349
SMIM10L2A	-1.03191	1.03191	0.00479115	0.0152588	231.44	281.592	411.389	399.279	268.942	84.3614	102.007	320.192	112.582	159.535
SMIM20	1.62232	1.62232	2.44134e-06	2.32922e-05	444.571	378.056	664.916	373.828	316.524	691.763	2248.78	848.95	1688.73	1216.45
SMIM5	-1.44015	1.44015	4.09691e-05	0.000265417	8595.88	6204.88	7978.65	5159.98	7575.48	3526.3	999.973	4089.06	2761.22	1720.7
SMN1	1.07471	1.07471	0.00316806	0.0107733	228.511	364.51	324.852	441.697	598.293	632.71	1128.25	411.256	598.461	1347.5
SMPDL3B	1.25277	1.25277	0.00343401	0.0115269	84.9591	98.1057	77.4101	65.6799	77.3726	109.67	302.929	158.627	50.3656	333.314
SNAPC2	1.06342	1.06342	1.03325e-08	1.89247e-07	416.739	406.79	429.981	332.778	439.41	1033.43	955.152	561.071	847.326	837.558
SNRPB2	1.18977	1.18977	2.86681e-05	0.000194977	1933.92	1593.5	1902.46	1764.33	1476.7	2880.94	6993.63	2326.53	3801.12	3763.31
SNRPD1	1.31372	1.31372	4.29549e-05	0.000276221	2405.59	2261.36	2216.16	2444.11	1980.24	4256.03	11220.7	3043.29	4891.38	4683.49
SNRPE	1.29494	1.29494	3.39237e-05	0.000225398	1824.79	1674.78	1980.21	2014.18	1468.84	2918.9	8196.07	2473.41	4604	3786.11
SNRPF	1.11297	1.11297	0.000288588	0.0014065	2195.39	2210.46	1936.94	2331.64	1856.12	2893.59	8945.67	3472.17	4073.68	3375.87
SNRPG	1.55046	1.55046	5.01798e-07	5.80633e-06	2354.69	2130.82	2147.2	2340.94	1884.25	4369.92	11911.6	3557.36	6689.73	5261.8
SNTG2	1.68886	1.68886	0.00506719	0.0160139	4.02823	7.38872	10.8171	12.315	12.8265	8.43614	17.0011	17.6253	23.7014	85.4651
SNX10	1.52528	1.52528	0.000831003	0.00346648	67.7476	47.6162	54.7618	99.0672	41.7895	80.1433	272.018	49.9382	251.828	236.454
SNX24	-1.34216	1.34216	1.07733e-10	3.27016e-09	7838.58	5194.27	6210.05	5567.47	6692.94	2543.49	1828.39	3519.18	2337.55	2205
SNX32	-1.19313	1.19313	0.0125387	0.0340472	41.0147	88.2541	38.198	33.661	89.3716	4.21807	26.2744	20.5628	41.4775	31.3372
SNX8	-1.18044	1.18044	3.00075e-09	6.40836e-08	4683	4214.44	5024.9	3527.01	6556.81	2134.34	1661.47	2467.54	2041.29	2293.31
SOSTDC1	-1.32933	1.32933	0.00968841	0.0274722	562.488	656.364	615.563	863.417	508.094	206.685	139.1	731.448	88.8804	111.105
SOX1	2.90581	2.90581	0.00805679	0.023546	2.19722	3.28387	2.70428	0	0	21.0903	17.0011	0	5.92536	17.093
SOX12	-1.10062	1.10062	7.82162e-08	1.14433e-06	715.561	701.107	842.046	811.968	735.66	366.972	216.378	411.256	450.327	341.861
SPAAR	-2.80251	2.80251	0.00647962	0.0196589	7.32406	6.56775	6.42267	8.48365	9.10266	0	3.09111	0	0	0
SPACA9	-1.21339	1.21339	0.00119845	0.0047328	1065.65	1520.43	885.653	1241.35	1620.69	835.177	176.193	790.199	423.663	515.64
SPAG1	-1.46412	1.46412	0.000124301	0.000685794	7092.99	5599.83	5611.39	6453.32	5594.83	1594.43	1322.99	5149.51	1297.65	1638.08
SPAG5	1.13192	1.13192	0.000174083	0.000912441	1170.02	1185.89	1046.56	1459.74	1030.67	2159.65	4500.65	1248.46	2536.05	2458.55
SPATA25	-1.68388	1.68388	9.06587e-08	1.29309e-06	76.9026	70.1928	61.8605	82.0999	71.9938	16.8723	12.3644	23.5003	29.6268	34.1861
SPATA46	-1.60144	1.60144	0.0133074	0.0357591	16.4791	60.7517	34.1416	32.5663	23.9979	25.3084	0	11.7502	8.88804	14.2442
SPATA5	1.19099	1.19099	1.14817e-08	2.07741e-07	406.485	356.711	296.457	389.427	379.415	717.072	1253.44	775.511	716.968	695.116
SPC24	1.16922	1.16922	9.52802e-09	1.76582e-07	459.219	392.012	477.306	453.465	386.863	873.14	1346.18	643.322	1031.01	971.454
SPC25	1.71041	1.71041	4.97369e-07	5.75934e-06	290.033	222.072	275.161	371.639	237.91	704.417	1593.47	370.13	968.796	925.872
SPCS3	1.06098	1.06098	9.23486e-12	3.53833e-10	6763.77	5773.87	6085.65	5462.93	5134.31	10591.6	14763.1	9867.2	12114.4	13611.7
SPDL1	1.14947	1.14947	0.00144674	0.00555271	921.733	983.52	596.633	912.13	730.282	1413.05	3843.79	904.763	1644.29	1375.99
SPDYE17	-1.76016	1.76016	0.000154981	0.00082857	42.1134	42.2799	35.4937	42.1446	26.0667	29.5265	6.18222	11.7502	11.8507	2.84884
SPDYE21	-2.22782	2.22782	7.56765e-05	0.000447602	40.2823	29.1444	90.5935	88.1205	34.3419	0	13.91	23.5003	11.8507	8.54651
SPDYE5	-1.12907	1.12907	0.000949778	0.00388625	78.7337	71.0138	56.1139	66.2272	78.2001	12.6542	51.0033	32.313	14.8134	39.8837
SPDYE6	-1.90076	1.90076	7.03642e-05	0.000420879	87.1563	126.84	58.4801	149.148	181.226	16.8723	21.6378	79.3136	23.7014	19.9419
SPECC1	-1.04597	1.04597	0.0118059	0.0324226	5402.59	4807.59	5188.51	4955.82	5692.47	1510.07	1245.72	6318.65	1644.29	1897.33
SPESP1	1.39301	1.39301	0.000437346	0.00200876	49.8036	88.2541	125.749	67.3219	60.4086	113.888	395.662	164.502	225.164	119.651
SPINK5	-1.03909	1.03909	0.00424181	0.0137687	821393	563595	487605	441645	658398	272091	102345	492652	349078	230425
SPINK6	-6.32799	6.32799	3.46958e-09	7.27054e-08	182.003	44.3323	26.3668	60.7539	144.401	0	0	5.87508	0	0
SPINT1	-1.11075	1.11075	0.0043203	0.0139799	86264.6	57882.8	58416.3	45745.8	89873.9	37608.3	10568.5	56632.9	23020	28773.3
SPIRE1	-1.82357	1.82357	1.02021e-05	8.02435e-05	3222.59	2118.92	658.493	1236.15	2211.95	582.093	474.485	898.888	373.298	341.861
SPNS2	-2.3459	2.3459	0.00073091	0.00310446	156574	76662.4	67795.4	55038.4	126437	21887.6	729.502	50801.9	10167.9	11327
SPR	1.11551	1.11551	1.77001e-07	2.33007e-06	701.645	664.574	751.791	691.007	671.528	919.539	2118.95	1298.39	1567.26	1618.14
SPRR2A	-2.99434	2.99434	3.31846e-09	6.99606e-08	308455	151630	24972.4	112274	134324	22343.1	13423.1	30441.8	12141.1	13469.3
SPRR2D	-3.59486	3.59486	1.92807e-09	4.29659e-08	178153	82726.9	6493.32	50174.8	63156.7	10199.3	6764.89	7243.98	3792.23	3509.77
SPRR2F	-2.52018	2.52018	0.0055842	0.0173791	3724.65	1821.32	110.2	1122.31	1345.54	303.701	531.671	23.5003	88.8804	467.209
SPRR2G	-3.66949	3.66949	2.69431e-05	0.000184812	126.706	29.9653	13.5214	30.1033	40.962	0	1.54555	11.7502	0	5.69768
SPRY1	-1.16523	1.16523	0.00437807	0.0141493	1788.9	2034.36	2772.23	2363.11	2200.78	388.062	885.602	2297.16	604.387	797.675
SPTB	-1.18942	1.18942	0.00762035	0.0224662	72.142	100.158	280.908	74.4372	88.1303	71.7072	64.9133	41.1256	35.5522	56.9768
SPTBN1	1.03923	1.03923	1.34792e-07	1.83672e-06	12417.2	13611.7	14393.9	12993.4	12194.7	22562.4	21733.6	21159.1	31528.8	37855.4
SPTBN4	-1.59808	1.59808	0.0083764	0.02433	409.049	207.705	227.836	113.572	374.45	202.467	18.5466	155.69	29.6268	39.8837
SPTLC3	-1.13456	1.13456	5.14371e-06	4.43563e-05	1786.34	2009.73	2048.5	2111.34	1968.66	729.726	553.308	1360.08	1149.52	732.151
SPTY2D1OS	-1.18851	1.18851	0.000117814	0.000655652	93.3818	104.263	90.9316	156.811	106.336	42.1807	40.1844	67.5635	68.1416	25.6395
SPX	-5.9264	5.9264	6.52225e-10	1.6294e-08	108.396	71.4242	66.931	36.6713	59.1673	0	0	5.87508	0	0
SQLE	1.26923	1.26923	6.34475e-05	0.000385856	5916.74	4795.69	2375.71	5301.19	6453.37	16956.6	11641.1	12070.4	6215.7	12999.2
SRCIN1	-1.02981	1.02981	0.0142152	0.0377633	279.047	293.086	124.735	124.518	112.956	130.76	46.3666	146.877	59.2536	79.7675
SRD5A1	1.27758	1.27758	5.60889e-11	1.82669e-09	5501.47	4501.78	4664.89	5838.12	5577.03	12434.9	15038.2	8078.24	15077.1	12600.4
SRGAP1	-2.16243	2.16243	0.00373692	0.0123648	3983.56	2913.21	3764.7	2744.87	3262.48	421.807	66.4588	2843.54	213.313	179.477
SRP9	1.05423	1.05423	7.76585e-08	1.13775e-06	10814	9275.3	10428.1	9895.77	8051.3	16636.1	27840.1	14696.5	21352	20101.4
SRPK3	-2.24222	2.24222	1.06467e-08	1.94206e-07	99.241	145.722	159.891	125.339	177.916	12.6542	43.2755	55.8133	20.7388	11.3954
SRPX2	-1.73189	1.73189	0.000357712	0.00168635	6808.08	5903.17	10299.9	6020.66	7404.19	3163.55	455.938	4576.69	1223.59	1555.47
SRSF12	1.92733	1.92733	0.000112561	0.000629329	29.2962	34.0702	25.6907	26.272	23.1704	29.5265	273.563	64.6259	85.9177	62.6744
SSH3	-1.05981	1.05981	4.44409e-05	0.000284314	9459.76	11238.6	12131.4	8468.06	13584.9	5854.68	3012.28	7881.43	4704.73	4882.91
SSR1	1.1883	1.1883	3.10989e-08	5.08263e-07	9624.18	8868.51	7722.76	10099.1	8347.55	16526.4	30209.4	14279.4	20152.1	20594.2
SSTR4	6.56068	6.56068	0.000476852	0.00216289	0	0	0	0	0	8.43614	0	0	5.92536	17.093
SSTR5	2.64936	2.64936	0.00226335	0.00811231	5.85925	1.23145	5.7466	0.547333	3.31006	8.43614	3.09111	5.87508	59.2536	28.4884
ST18	2.12198	2.12198	0.00125401	0.00491498	8.78887	17.2403	13.5214	12.315	17.7916	0	54.0944	20.5628	100.731	125.349
ST6GAL1	1.70089	1.70089	3.17248e-05	0.000212576	476.796	559.079	513.138	452.644	341.35	598.966	2200.87	561.071	1819.09	2430.06
ST6GAL2	-1.86904	1.86904	0.0111527	0.030945	1473.23	850.934	1603.98	2200.28	1005.84	312.137	24.7289	1324.83	213.313	79.7675
ST6GALNAC1	-1.64163	1.64163	0.000536377	0.00238547	6290.64	5645.8	13239.8	8178.52	6098.78	2488.66	772.777	6033.71	1706.5	1646.63
STAG3L1	-1.54437	1.54437	0.00228068	0.00816601	28.93	88.2541	74.0298	51.7229	112.956	4.21807	17.0011	32.313	47.4029	19.9419
STARD13	-1.16992	1.16992	4.67904e-06	4.08176e-05	329.217	247.522	243.048	412.415	276.39	71.7072	160.738	164.502	130.358	133.895
STARD4	1.38822	1.38822	2.43314e-07	3.08609e-06	730.209	686.74	332.965	533.102	851.512	1860.17	1990.67	1222.02	1356.91	1771.98
STBD1	1.09567	1.09567	0.00672146	0.0202551	59.6911	34.8912	51.7194	55.0069	48.4096	37.9626	146.828	193.878	97.7684	51.2791
STC2	-1.60881	1.60881	0.00568788	0.0176461	20.8736	36.9436	50.3673	28.1876	49.6509	0	17.0011	17.6253	0	22.7907
STEAP1	1.26417	1.26417	0.000498283	0.0022453	1070.78	1001.58	721.368	337.978	538.712	1438.36	3030.83	1333.64	1830.94	1173.72
STEAP1B	3.7295	3.7295	1.1431e-05	8.84188e-05	11.7185	13.1355	4.05643	3.55766	2.48254	54.8349	251.925	0	112.582	39.8837
STH	-3.8715	3.8715	0.00257081	0.00904427	6.22545	11.4936	1.01411	7.38899	11.1714	0	0	0	0	0
STIL	1.37815	1.37815	3.72051e-07	4.45166e-06	657.334	832.051	592.914	945.243	607.396	1632.39	2789.73	1019.33	1961.29	2036.92
STIMATE-MUSTN1	-3.57231	3.57231	2.07793e-05	0.00014745	25.268	66.088	15.5496	19.704	37.6519	0	0	5.87508	5.92536	2.84884
STK26	1.19638	1.19638	1.65928e-07	2.2055e-06	1963.58	1902.18	1780.09	1807.84	1486.22	4011.38	5512.99	2297.16	3925.55	4731.92
STK32A	-3.82362	3.82362	0.00186395	0.00688033	4.39444	3.69436	8.45089	3.83133	15.7228	0	0	0	0	0
STMN1	1.27855	1.27855	5.81011e-06	4.93757e-05	5331.18	4420.5	5243.27	6327.71	3935.25	10553.6	20127.8	6641.78	12890.6	11050.6
STMN2	4.89993	4.89993	0.0193468	0.0487084	0	0	1.35214	0	0	0	34.0022	0	0	5.69768
STN1	-1.21276	1.21276	5.01497e-05	0.000315479	15118.3	12373.6	10598.8	9783.3	14051.6	6786.87	2330.7	7722.8	4867.68	5019.65
STOML2	1.09172	1.09172	5.98569e-05	0.000368101	5218.76	4910.62	5172.62	5352.36	4847.99	7917.31	19508	7085.35	10479	9347.04
STPG4	-2.8058	2.8058	0.0163731	0.0424534	3.66203	4.10484	3.71839	4.37866	10.7577	0	0	0	0	2.84884
STRIP2	1.23847	1.23847	0.00016157	0.000857688	149.411	127.661	188.624	174.599	182.053	227.776	443.574	296.692	239.977	726.454
STUM	-2.39312	2.39312	0.00361125	0.0120163	5.85925	19.7032	68.2832	19.1566	17.7916	8.43614	3.09111	5.87508	8.88804	0
SUB1	1.05037	1.05037	0.000192833	0.000996847	7509.73	6429	6356.42	6906.24	5873.28	8904.34	22963.8	8389.62	16194	12033.5
SUCO	-1.45704	1.45704	5.04893e-10	1.28966e-08	6619.49	7630.9	3565.26	6164.61	7974.76	1982.49	2426.52	2032.78	2293.11	2900.12
SUGCT	1.48088	1.48088	0.000176713	0.00092359	39.5499	27.9129	28.395	44.3339	41.3757	118.106	153.01	23.5003	118.507	91.1628
SULF1	1.36648	1.36648	0.000719963	0.00306546	488.881	478.214	437.418	794.453	367.416	835.177	740.32	1031.08	974.722	3036.86
SULT1A2	-4.23755	4.23755	6.95496e-10	1.72851e-08	42.1134	87.0226	58.8182	58.2909	105.094	16.8723	4.63666	0	0	0
SULT1B1	-1.95506	1.95506	0.000823197	0.00344127	516.713	379.287	82.1426	136.833	106.336	54.8349	27.82	143.94	41.4775	48.4302
SULT1C3	-4.68638	4.68638	7.51514e-06	6.1621e-05	15.0143	19.2928	9.12696	12.5886	9.51642	0	0	0	0	0
SUMO4	-2.72285	2.72285	0.00720719	0.021446	24.5356	20.1137	9.12696	6.84166	12.4127	0	0	0	0	11.3954
SYCE1L	1.03748	1.03748	0.00583062	0.0180311	38.0851	29.9653	90.2555	41.3236	38.8932	67.4891	68.0044	88.1263	121.47	145.291
SYCE2	-1.61312	1.61312	0.000203205	0.00104305	38.4513	79.6339	57.466	55.0069	62.0636	42.1807	6.18222	20.5628	20.7388	14.2442
SYCE3	2.0176	2.0176	4.0949e-05	0.000265341	12.4509	6.56775	4.05643	4.10499	8.27515	33.7445	18.5466	17.6253	23.7014	51.2791
SYCN	-2.67389	2.67389	0.00225082	0.0080711	31.8597	40.2274	8.45089	30.9243	15.309	0	0	14.6877	5.92536	0
SYN1	1.72786	1.72786	0.00306563	0.0104888	16.8453	9.03065	7.43678	11.494	1.65503	21.0903	27.82	11.7502	53.3282	39.8837
SYNE4	-1.6923	1.6923	8.44107e-06	6.81762e-05	81.6633	113.294	106.143	128.349	151.849	54.8349	15.4555	64.6259	23.7014	28.4884
SYNGAP1	-1.46664	1.46664	1.26913e-11	4.74632e-10	1471.04	2096.34	1494.45	1998.04	1780.4	792.997	434.301	828.387	577.722	578.314
SYT1	2.59622	2.59622	0.0152134	0.03991	0	2.46291	2.36625	2.73666	5.7926	0	15.4555	0	41.4775	22.7907
SYT15	-1.45566	1.45566	0.000490185	0.00221501	109.861	126.019	100.397	212.091	71.9938	46.3987	20.0922	32.313	82.955	48.4302
SZT2	-1.07454	1.07454	0.000771188	0.00325168	4443.51	5971.72	4319.42	4747.84	6285.39	3028.57	955.152	3748.3	2296.08	2216.4
TAB3	-1.29698	1.29698	5.94046e-06	5.03057e-05	16912.4	11753	9554.24	10281.4	14563	5719.7	2822.18	8016.55	4562.53	4552.44
TAC3	-2.59792	2.59792	0.0148916	0.0392073	5.12684	6.97823	10.4791	6.84166	4.96509	0	0	0	5.92536	0
TAF1C	-1.15441	1.15441	6.09711e-08	9.22236e-07	3178.28	4171.34	4588.16	3727.61	4136.33	1737.84	1140.62	2467.54	1786.5	1771.98
TAL1	1.8154	1.8154	0.000105288	0.000594622	43.9444	59.1097	82.8187	42.1446	39.7207	181.377	366.296	61.6884	74.067	253.547
TARS3	1.1111	1.1111	1.16277e-06	1.20818e-05	580.432	570.163	609.14	665.556	497.75	1214.8	1400.27	687.385	1653.18	1356.05
TBC1D1	1.59448	1.59448	2.67126e-07	3.3448e-06	596.545	629.272	722.382	710.711	476.235	1219.02	3312.12	1083.95	2230.9	1609.59
TBC1D29P	-3.31559	3.31559	0.00143039	0.00549806	5.85925	14.3669	14.5355	13.4096	8.27515	0	0	0	5.92536	0
TBC1D3C	-4.02354	4.02354	8.61865e-09	1.62543e-07	80.1985	50.4896	41.5784	77.4476	112.542	0	0	2.93754	17.7761	2.84884
TBC1D3E	-2.77693	2.77693	5.14429e-06	4.43563e-05	79.4661	43.5113	43.6066	24.3563	30.2043	0	3.09111	11.7502	11.8507	5.69768
TBC1D3F	-4.94696	4.94696	5.59201e-06	4.77559e-05	13.5495	32.8387	60.5084	11.7676	57.5123	0	0	5.87508	0	0
TBC1D3I	-4.08741	4.08741	1.58445e-05	0.000116724	20.8736	16.0089	18.592	17.7883	20.2741	0	3.09111	0	0	0
TBKBP1	-1.33374	1.33374	6.14227e-05	0.000376177	2374.83	2872.98	3186.32	2314.4	3285.65	1577.56	380.206	1483.46	1134.71	1002.79
TBX10	-3.00463	3.00463	0.00717942	0.0213735	3.66203	8.20968	4.39446	8.75732	5.37884	4.21807	0	0	0	0
TCAP	-4.24071	4.24071	1.53265e-05	0.000113497	17.2115	27.9129	29.4091	18.062	14.0677	0	0	5.87508	0	0
TCEAL9	1.3004	1.3004	5.35168e-05	0.00033364	1683.44	1388.26	1378.51	1925.52	1520.56	3247.91	5642.82	1418.83	4272.18	4860.12
TCF23	-3.5184	3.5184	0.00472962	0.0150997	5.85925	1.23145	17.2398	19.9776	21.9291	0	0	5.87508	0	0
TCF4	1.01785	1.01785	8.35175e-10	2.04477e-08	1845.66	1739.22	2045.45	2362.01	1968.24	3290.09	4492.93	3245.98	4799.54	4330.23
TCF7L1	-1.00223	1.00223	5.24304e-05	0.000327913	462.148	449.07	566.886	452.37	490.716	177.159	214.832	417.131	195.537	202.267
TDP2	1.02268	1.02268	4.3162e-05	0.000277096	1945.64	1683.4	1620.2	2100.11	1293.82	2518.19	5206.97	2370.6	3904.81	3546.8
TDRD10	-2.33795	2.33795	2.62998e-06	2.48569e-05	27.8314	57.0573	41.5784	36.9449	39.3069	0	12.3644	5.87508	11.8507	5.69768
TDRG1	-3.21009	3.21009	1.29748e-05	9.88442e-05	43.212	60.3412	16.2257	21.346	67.8562	8.43614	7.72777	5.87508	0	0
TEAD4	1.51883	1.51883	4.48081e-08	7.00463e-07	348.259	309.095	172.736	224.133	262.736	767.688	982.972	402.443	740.67	874.593
TEC	-1.03439	1.03439	0.00358538	0.0119544	1816	1668.62	1358.23	1514.47	1681.51	1193.71	452.847	1357.14	385.148	544.128
TEDC2	1.38002	1.38002	1.86067e-08	3.21048e-07	149.045	191.696	193.018	153.253	189.501	442.897	718.683	296.692	417.738	393.14
TEDDM1	-2.88537	2.88537	0.00223918	0.00803396	14.2819	29.1444	5.07053	14.5043	11.5852	0	3.09111	2.93754	0	2.84884
TENM1	-2.15186	2.15186	3.81442e-06	3.41224e-05	75.0716	63.625	87.5512	88.3942	56.271	25.3084	34.0022	11.7502	5.92536	2.84884
TENM4	-1.5192	1.5192	6.76593e-06	5.63157e-05	2341.87	1641.53	2821.24	2722.16	2262.42	792.997	570.309	1656.77	571.797	524.186
TESC	1.67252	1.67252	9.28894e-08	1.32069e-06	28.93	23.3976	46.3109	46.2496	47.5821	189.813	111.28	88.1263	88.8804	142.442
TEX101	-3.12433	3.12433	6.20373e-09	1.21605e-07	284.906	472.878	98.3683	144.222	244.944	54.8349	6.18222	38.188	23.7014	25.6395
TEX38	-2.64037	2.64037	0.0139858	0.0372331	10.6199	5.33629	5.7466	6.56799	5.37884	0	3.09111	0	0	0
TEX52	-1.56766	1.56766	0.000169896	0.000893643	85.6915	119.451	137.58	118.497	119.576	84.3614	15.4555	49.9382	41.4775	14.2442
TFAM	1.26585	1.26585	1.01203e-08	1.86235e-07	1977.13	1845.95	1817.28	2076.31	1574.35	3378.67	6735.52	3313.55	4843.98	4053.9
TFF3	2.75858	2.75858	2.819e-05	0.000192185	1.46481	4.10484	18.2539	6.02066	11.5852	8.43614	88.0966	41.1256	65.1789	74.0698
TGM2	1.46203	1.46203	0.00839094	0.0243621	106.565	198.264	134.538	123.423	54.2022	67.4891	602.766	158.627	195.537	669.477
TGM7	-4.30021	4.30021	0.000141774	0.000766614	13.1833	36.5331	27.0428	157.632	6.62012	8.43614	0	5.87508	0	0
THAP1	1.00248	1.00248	7.59414e-05	0.000449084	402.091	431.008	395.84	458.665	337.212	497.732	1186.99	572.821	1007.31	777.733
THAP12	1.25383	1.25383	9.48325e-09	1.76065e-07	1170.75	933.851	1040.47	1135.44	758.831	1729.41	3126.66	1803.65	2770.11	2575.35
THBS1	2.00583	2.00583	0.000451167	0.00206315	1336.27	385.445	858.272	696.207	678.148	1636.61	7662.86	452.382	2322.74	3800.35
THRSP	5.2233	5.2233	0.0130778	0.0352358	0	0	0	0	0	0	3.09111	2.93754	5.92536	0
THY1	1.35316	1.35316	0.0175711	0.0449339	34.4231	61.5726	45.6348	44.8813	86.889	33.7445	391.025	52.8758	94.8057	116.802
TICAM1	-1.42807	1.42807	0.00322795	0.0109495	21755	13996.3	10997	8331.77	23496	6259.61	1165.35	11286	4423.28	6070.87
TIGAR	1.098	1.098	1.85118e-05	0.000133449	275.385	259.426	160.567	421.993	232.945	561.003	579.583	467.069	634.013	649.535
TIMM10	1.0557	1.0557	0.000646228	0.00279894	1295.99	979.005	1182.11	910.488	839.1	1434.14	4084.9	1433.52	2053.14	1803.31
TIMM17A	1.09486	1.09486	0.000259447	0.00128186	2892.64	2706.73	2935.84	2689.87	2551.23	4551.3	10733.9	3005.11	5854.25	5267.5
TIMP2	-1.61703	1.61703	0.000196187	0.00101184	15505.4	9138.2	11093.6	8725.58	11803.3	3454.6	910.331	7743.36	2968.6	3270.47
TIMP3	-1.01561	1.01561	0.000640385	0.00277692	1267.06	1171.11	2062.35	1340.42	1521.8	746.598	667.679	1257.27	530.32	441.57
TIPIN	1.08389	1.08389	0.00065607	0.0028355	299.188	309.095	255.217	295.012	263.977	468.206	1098.89	293.754	681.416	461.512
TJAP1	-1.17958	1.17958	2.75137e-16	2.45776e-14	1453.09	1584.88	2003.87	1761.32	1770.47	835.177	707.864	857.762	743.633	649.535
TJP2	-1.3567	1.3567	0.000221253	0.0011206	1770.59	907.17	1161.49	886.952	1523.45	594.748	170.011	769.636	485.879	427.326
TLCD4-RWDD3	1.28558	1.28558	0.00266613	0.00931321	11.7185	11.4936	18.2539	19.4303	12.4127	46.3987	60.2766	14.6877	17.7761	37.0349
TLR1	1.12637	1.12637	0.00279953	0.00972741	269.159	269.278	411.051	352.208	140.264	379.626	374.024	561.071	1182.11	652.384
TM6SF2	-3.82795	3.82795	0.000704513	0.00301239	6.59166	4.92581	4.7325	11.494	8.27515	0	0	0	0	0
TMA16	1.02105	1.02105	1.53686e-06	1.54701e-05	809.675	822.2	854.892	860.954	742.281	1429.92	2412.61	1069.27	1653.18	1720.7
TMED5	1.17081	1.17081	3.47732e-08	5.60694e-07	2578.07	2688.67	2275.66	2128.03	1846.6	4066.22	7236.28	3818.8	5063.22	5729.01
TMEM106C	1.00028	1.00028	0.000113825	0.000635601	3601.97	3224.76	3566.61	4031.93	3232.69	6343.97	9970.37	3648.43	9110.24	6241.8
TMEM120B	-1.06769	1.06769	6.35987e-09	1.24276e-07	772.322	952.323	949.204	1038.56	873.028	582.093	383.297	502.32	328.857	404.535
TMEM121	1.08138	1.08138	0.00456583	0.0146546	24.1694	15.1879	38.8741	20.525	13.2402	67.4891	37.0933	49.9382	50.3656	37.0349
TMEM126B	1.0009	1.0009	9.43124e-05	0.000541042	1510.22	1187.94	1409.95	1453.72	1100.59	2433.83	4092.63	1524.58	3010.08	2261.98
TMEM135	1.24469	1.24469	7.72183e-17	7.54447e-15	585.925	512.284	487.109	604.802	452.65	1324.47	1386.36	987.014	1321.36	1242.09
TMEM14A	1.19246	1.19246	1.00865e-07	1.41924e-06	1314.3	1224.88	1206.79	1525.96	997.983	2712.22	4432.65	2526.29	2355.33	2290.47
TMEM160	1.42393	1.42393	3.48748e-07	4.20826e-06	213.13	157.626	242.709	178.978	208.947	413.371	565.673	282.004	595.499	826.163
TMEM183B	1.44681	1.44681	1.34101e-13	7.62305e-12	143.185	148.595	154.82	137.38	105.508	438.679	438.937	258.504	355.522	387.442
TMEM190	-4.12457	4.12457	0.000135621	0.000738322	12.4509	22.1661	7.43678	7.38899	16.964	4.21807	0	0	0	0
TMEM191A	1.03389	1.03389	3.13294e-08	5.11496e-07	203.975	157.215	186.596	181.441	151.435	514.604	327.657	317.255	317.007	341.861
TMEM222	-1.11121	1.11121	4.65763e-08	7.23761e-07	5004.16	3989.91	5816.92	3468.45	4892.27	2539.28	2063.31	2640.85	1673.91	1814.71
TMEM223	1.11004	1.11004	5.36879e-07	6.16888e-06	447.5	417.873	546.603	463.317	480.786	890.012	1571.83	731.448	879.916	997.093
TMEM225B	-1.4904	1.4904	0.000359035	0.00169108	54.1981	41.4589	52.0575	41.5973	31.8593	16.8723	9.27332	5.87508	32.5895	17.093
TMEM229B	1.2568	1.2568	0.00132908	0.00516966	87.5225	116.167	68.6212	74.9846	58.7535	118.106	131.372	88.1263	287.38	344.709
TMEM240	-2.1867	2.1867	0.00396118	0.0129927	6.59166	14.7774	29.0711	22.4406	22.7567	0	3.09111	11.7502	0	5.69768
TMEM26	1.90324	1.90324	5.51159e-05	0.00034272	10.9861	24.6291	10.8171	22.167	13.2402	25.3084	103.552	23.5003	59.2536	88.314
TMEM262	-2.75693	2.75693	0.000327571	0.00156838	15.7467	19.2928	21.6343	22.988	11.1714	8.43614	1.54555	0	0	5.69768
TMEM271	-3.56744	3.56744	0.00123151	0.00484317	13.1833	11.4936	24.0005	3.83133	15.309	0	0	5.87508	0	0
TMEM33	1.05616	1.05616	3.86541e-07	4.6162e-06	4224.15	4601.94	3316.8	4022.62	3906.7	6858.58	12407.7	6386.22	7640.75	8426.86
TMEM35A	1.44178	1.44178	0.0150008	0.0394581	8.05647	18.0613	11.1552	8.20999	8.27515	42.1807	49.4577	29.3754	23.7014	0
TMEM38B	1.87544	1.87544	2.97111e-13	1.57177e-11	306.146	274.203	214.315	283.792	157.228	788.779	1282.81	602.196	888.804	962.907
TMEM40	-1.0787	1.0787	9.06598e-06	7.25673e-05	39305.7	25298.6	17470.4	19060.3	26974.9	13763.6	9253.23	13533.3	12339.6	11771.4
TMEM45A	2.5718	2.5718	0.000359414	0.00169259	318.597	336.597	65.2409	186.093	212.257	1421.49	4322.91	240.878	376.26	284.884
TMEM52	-1.4456	1.4456	0.00444777	0.0143494	126.34	68.1404	104.453	46.5233	105.094	12.6542	69.5499	17.6253	47.4029	11.3954
TMEM74	-1.03287	1.03287	0.00174388	0.00650142	174.679	158.447	123.045	268.193	171.709	139.196	108.189	58.7508	88.8804	45.5814
TMEM74B	-1.31226	1.31226	0.011888	0.0326148	14.6481	51.3105	76.058	46.2496	52.5472	12.6542	21.6378	5.87508	32.5895	22.7907
TMEM79	-1.14738	1.14738	9.95005e-06	7.8518e-05	25320	24758.8	19108.5	20652.5	31734.8	16501.1	6842.17	12093.9	8325.13	11136.1
TMEM80	-1.51419	1.51419	0.000707343	0.00302119	12460.8	9015.05	6199.91	5047.5	15995.9	4441.63	842.327	5093.7	3587.8	3096.69
TMEM86A	-1.02194	1.02194	0.00185596	0.00685407	394.034	454.406	289.358	330.589	570.158	274.174	117.462	123.377	319.969	176.628
TMEM8B	-1.14412	1.14412	0.00211051	0.00765251	486.684	529.525	962.725	782.412	614.43	379.626	105.098	487.632	331.82	230.756
TMEM9B	1.07623	1.07623	3.27161e-16	2.89764e-14	5762.57	5604.34	5494.77	4971.42	5554.69	11051.3	14313.4	9693.89	11832.9	10837
TMOD1	2.25879	2.25879	0.00511719	0.0161496	2.56342	0.820968	18.592	6.29432	1.24127	16.8723	58.7311	11.7502	23.7014	28.4884
TMPO	1.33658	1.33658	1.14245e-07	1.59245e-06	6091.06	5761.97	5841.25	6770.78	4567.05	11232.7	24042.6	10093.4	12952.8	14984.9
TMPRSS12	-4.39169	4.39169	0.000915035	0.00376379	14.2819	7.7992	0.676071	11.2203	19.4466	0	0	0	0	0
TMSB4X	1.06665	1.06665	5.45741e-07	6.25879e-06	31622.7	31128.2	36083.9	32619.1	32620.6	50798.2	98430.2	47861.4	76129	70429
TMX1	1.30264	1.30264	3.81391e-08	6.0269e-07	3029.23	2897.2	2780.68	2988.16	2395.24	4880.3	10407.8	4664.82	6938.6	7851.4
TNFAIP8L3	-1.88738	1.88738	1.82333e-07	2.39422e-06	4310.21	2721.1	1465.72	1704.67	3555	1143.1	520.852	984.077	530.32	546.977
TNFRSF10A	1.23522	1.23522	1.90388e-05	0.000136588	793.928	921.947	659.507	591.393	653.323	1400.4	1576.47	884.2	1881.3	2777.62
TNFRSF17	2.35375	2.35375	0.00769816	0.0226546	1.46481	3.28387	4.05643	1.642	0	0	21.6378	5.87508	11.8507	11.3954
TNFRSF1B	1.3225	1.3225	0.00043789	0.00201096	521.107	605.054	351.557	364.25	419.136	459.769	1375.54	549.32	1596.88	1666.57
TNFRSF8	1.95923	1.95923	2.35576e-05	0.000164514	8.05647	15.1879	7.77482	10.1257	13.2402	16.8723	60.2766	17.6253	77.0297	34.1861
TNFRSF9	2.04666	2.04666	0.000169671	0.000892764	50.536	51.721	22.6484	16.1463	15.7228	67.4891	268.926	35.2505	115.544	153.837
TNFSF11	1.52196	1.52196	0.0110921	0.0308097	13.1833	10.6726	2.02821	3.284	14.4815	25.3084	34.0022	11.7502	23.7014	28.4884
TNIP1	-1.07203	1.07203	0.00285856	0.00990281	53411.1	32455.3	20013.4	17350.4	37103.7	19128.9	7347.56	20025.2	13198.7	16568.8
TNNC1	1.31278	1.31278	0.00800975	0.0234414	24.1694	21.7557	19.268	33.3873	9.51642	16.8723	55.6399	29.3754	47.4029	116.802
TNS1	-1.21284	1.21284	3.43283e-06	3.13357e-05	5122.45	6999.99	6184.7	6707.29	6034.24	3062.32	2035.49	4385.75	2171.64	1746.34
TNS2	-1.30626	1.30626	9.08704e-06	7.26903e-05	1010.35	1220.37	1302.79	1007.91	970.675	409.153	387.934	790.199	417.738	225.058
TNXB	-1.62688	1.62688	3.49013e-08	5.61384e-07	647.447	622.704	760.58	424.456	563.951	236.212	177.739	320.192	127.395	119.651
TOB1	-1.33313	1.33313	1.18247e-05	9.11266e-05	10025.5	7689.19	8750.05	6154.21	12357.7	3652.85	2146.77	6036.65	2539.02	3481.28
TOM1	-1.58918	1.58918	0.000214206	0.00109128	31667	19825.6	16573.9	13025.1	30087.6	10515.6	2970.55	14085.5	4571.41	4814.54
TOM1L2	-1.01938	1.01938	0.00321033	0.0109016	34716.4	32009.1	29521	23327.3	40206.5	21166.3	4998.32	21385.3	16182.2	15101.7
TOP3B	-1.97111	1.97111	7.6317e-05	0.000450884	21.606	31.6073	29.7471	31.4716	34.3419	8.43614	3.09111	17.6253	5.92536	5.69768
TP53BP2	-1.39684	1.39684	0.000291659	0.00141926	21762.7	11794	4639.54	7330.97	11297.2	3640.19	3288.94	6929.66	3735.94	3985.52
[truncated: 198 more rows]

## Sheet: Supplementary TableS10D
Supplementary TableS10D. Gene Ontology (Biological processes) enriched in the unique DEGs from PPI-R EoE at diagnosis (n = 407genes)
Category	Term		Count	PValue	Genes
GOTERM_BP_DIRECT	GO:0042744	hydrogen peroxide catabolic process	5	0.000436941	TPO, HBB, HBA2, APOA4, EPX
GOTERM_BP_DIRECT	GO:0007218	neuropeptide signaling pathway	8	0.00267422	UCN, GALR3, LTB4R2, NXPH4, PENK, NPY1R, KISS1R, SORCS2
GOTERM_BP_DIRECT	GO:0045666	positive regulation of neuron differentiation	7	0.00318105	FOXA1, RNF112, HEYL, VWC2, TLE6, GLI2, FGFR1
GOTERM_BP_DIRECT	GO:0001657	ureteric bud development	5	0.00513009	EPCAM, SMAD9, SIX1, CRLF1, FGFR1
GOTERM_BP_DIRECT	GO:0098869	cellular oxidant detoxification	6	0.00945212	TPO, NXN, MGST1, HBB, HBA2, EPX
GOTERM_BP_DIRECT	GO:0070328	triglyceride homeostasis	4	0.0118319	MLXIPL, HNF4A, APOC3, APOA4
GOTERM_BP_DIRECT	GO:0006805	xenobiotic metabolic process	6	0.0146471	CYP2C8, NCEH1, ACY1, HNF4A, MGST1, CYP2E1
GOTERM_BP_DIRECT	GO:0030901	midbrain development	4	0.0191212	KAT2A, SMAD9, WNT1, FGFR1
GOTERM_BP_DIRECT	GO:0045766	positive regulation of angiogenesis	7	0.0198725	GREM1, TERT, NOS3, CXCR3, ADM2, KDR, NODAL
GOTERM_BP_DIRECT	GO:0051770	positive regulation of nitric-oxide synthase biosynthetic process	3	0.0231686	CCL20, KDR, MAP2K6
GOTERM_BP_DIRECT	GO:0010043	response to zinc ion	4	0.028401	PLN, AANAT, BGLAP, SLC30A10
GOTERM_BP_DIRECT	GO:0072659	protein localization to plasma membrane	5	0.0289771	GOLGA7B, CALCR, DENND4C, KCNIP4, CRB3
GOTERM_BP_DIRECT	GO:0044458	motile cilium assembly	3	0.0304436	MCIDAS, DNAAF1, RSPH9
GOTERM_BP_DIRECT	GO:0015671	oxygen transport	3	0.0304436	MB, HBB, HBA2
GOTERM_BP_DIRECT	GO:0001964	startle response	3	0.0304436	UCN, PENK, CSMD1
GOTERM_BP_DIRECT	GO:1901877	negative regulation of calcium ion binding	2	0.0365826	PLN, SLN
GOTERM_BP_DIRECT	GO:1901894	regulation of calcium-transporting ATPase activity	2	0.0365826	PLN, SLN
GOTERM_BP_DIRECT	GO:0035082	axoneme assembly	3	0.0384928	LRGUK, SPEF2, RSPH9
GOTERM_BP_DIRECT	GO:0042593	glucose homeostasis	6	0.0392169	FOXA1, PPP1R3G, MLXIPL, HNF4A, PDK4, CSMD1
GOTERM_BP_DIRECT	GO:0030163	protein catabolic process	4	0.0396635	AMBP, UCHL3, CTSE, CTSD
GOTERM_BP_DIRECT	GO:0045944	positive regulation of transcription from RNA polymerase II promoter	27	0.0407343	FOXA1, UCN, EPAS1, SIX1, TAF1L, MEOX2, GLI2, HELZ2, HOXA10, CREB3L3, GALR3, MCIDAS, EPCAM, CXCR3, HNF4A, WNT1, PPARGC1A, SREBF1, BORCS8-MEF2B, SPAG8, NME2, GREM1, PER1, HEYL, MLXIPL, REL, NODAL
GOTERM_BP_DIRECT	GO:0019373	epoxygenase P450 pathway	3	0.042787	CYP2C8, CYP2E1, CYP4F12
GOTERM_BP_DIRECT	GO:0030154	cell differentiation	15	0.048535	ROBO4, LRGUK, SPAG8, CSF1, NXN, PTPRQ, C9ORF24, CEL, CPLX2, GADD45G, MECOM, MGP, KLRC4-KLRK1, AGR2, TSNAXIP1
GOTERM_BP_DIRECT	GO:0030324	lung development	5	0.0519754	SREBF1, EPAS1, NOS3, DNAAF1, GLI2
GOTERM_BP_DIRECT	GO:0003151	outflow tract morphogenesis	4	0.0528511	HEYL, NPY1R, SIX1, TBX2
GOTERM_BP_DIRECT	GO:1901020	negative regulation of calcium ion transmembrane transporter activity	2	0.0543705	PLN, SLN
GOTERM_BP_DIRECT	GO:0046320	regulation of fatty acid oxidation	2	0.0543705	FABP3, PDK4
GOTERM_BP_DIRECT	GO:1901077	regulation of relaxation of muscle	2	0.0543705	PLN, SLN
GOTERM_BP_DIRECT	GO:1902081	negative regulation of calcium ion import into sarcoplasmic reticulum	2	0.0543705	PLN, MRLN
GOTERM_BP_DIRECT	GO:0046329	negative regulation of JNK cascade	3	0.0615792	PER1, AMBP, MECOM
GOTERM_BP_DIRECT	GO:0071398	cellular response to fatty acid	3	0.0666446	SREBF1, PDK4, NME2
GOTERM_BP_DIRECT	GO:0042472	inner ear morphogenesis	4	0.0710809	PTPRQ, SIX1, WNT1, FGFR1
GOTERM_BP_DIRECT	GO:0090191	negative regulation of branching involved in ureteric bud morphogenesis	2	0.0718311	GREM1, SIX1
GOTERM_BP_DIRECT	GO:0071871	response to epinephrine	2	0.0718311	PENK, PPARGC1A
GOTERM_BP_DIRECT	GO:0019470	4-hydroxyproline catabolic process	2	0.0718311	HOGA1, PRODH
GOTERM_BP_DIRECT	GO:0008306	associative learning	3	0.0718428	UCN, SHANK1, ASIC1
GOTERM_BP_DIRECT	GO:0009954	proximal/distal pattern formation	3	0.0718428	HOXA10, GREM1, GLI2
GOTERM_BP_DIRECT	GO:0017157	regulation of exocytosis	3	0.0826121	RAB26, HAP1, CPLX2
GOTERM_BP_DIRECT	GO:0017144	drug metabolic process	3	0.0881705	CYP2C8, CYP2E1, CYP4F12
GOTERM_BP_DIRECT	GO:2000987	positive regulation of behavioral fear response	2	0.0889703	UCN, PENK
GOTERM_BP_DIRECT	GO:0008284	positive regulation of cell proliferation	14	0.0929357	CSF1, IL24, REG1A, TBX2, GREM1, MLXIPL, EPCAM, PRC1, CXCR3, S100A13, KDR, WNT1, CRLF1, FGFR1
GOTERM_BP_DIRECT	GO:0010942	positive regulation of cell death	3	0.0996047	HBB, HBA2, PRODH

## Sheet: Supplementary TableS10E
Supplementary TableS10E. Gene Ontology (Biological processes) enriched in the unique DEGs from PPI-UR EoE at diagnosis (n = 2198 genes)
Category	Term		Count	PValue	Genes
GOTERM_BP_DIRECT	GO:0007062	sister chromatid cohesion	30	5.06701e-07	NUP107, ZWILCH, CDCA5, BUB1B, CENPA, CDC20, NUF2, SPDL1, BUB1, CENPT, NUP133, NDC80, ZWINT, SGO1, CENPE, KIF18A, CENPF, CENPH, CENPI, CENPL, BIRC5, CENPM, KIF2C, MAPRE1, CENPQ, SPC24, ITGB3BP, CENPS, NUP37, SPC25
GOTERM_BP_DIRECT	GO:0051301	cell division	68	8.65244e-07	ZWILCH, NCAPG2, KIF14, BUB1B, KIF11, CDC20, TUBA1B, PTTG1, RUVBL1, NUF2, NEK2, FBXO5, SPDL1, DIS3L2, TIPIN, BORA, ANXA11, HAUS6, VRK1, CDC25C, KNSTRN, CDC25A, HAUS1, SGO1, CCNE2, ZFYVE19, BIRC5, KIF2C, MAPRE1, KIF20B, ANAPC1, CCNO, ITGB3BP, CDCA5, NCAPG, SKA3, NCAPH, AURKA, SYCE3, CCNB2, SYCE2, CCNB1, RECQL5, HAUS8, ANKRD53, MISP, BUB1, CENPT, CENPW, SPAG5, UBE2C, CDC7, CDC6, NDC80, ZWINT, MAD2L2…
GOTERM_BP_DIRECT	GO:0007067	mitotic nuclear division	52	2.04928e-06	ZWILCH, NCAPG2, BUB1B, KIF11, KIF15, CDC20, PTTG1, RUVBL1, NUF2, NEK2, FBXO5, CEP55, DIS3L2, TIPIN, BORA, HAUS6, VRK1, CDC25C, CDC25A, GEM, HAUS1, SGO1, ASPM, BIRC5, KIF2C, MAPRE1, KIF20B, ANAPC1, ITGB3BP, CDCA5, SKA3, AURKA, CCNB2, RECQL5, HAUS8, MISP, BUB1, CENPT, CENPW, CDC6, NDC80, MAD2L2, TPX2, CENPF, MIS18A, WEE2, MPLKIP, SPC24, RAN, NUP37, SPC25, CENPS
GOTERM_BP_DIRECT	GO:0006270	DNA replication initiation	14	9.45763e-06	PRIM2, SLF1, PRIM1, GINS4, MCM10, CDC7, CDC6, POLA1, CDC45, ORC1, CCNE2, POLE2, MCM4, MCM6
GOTERM_BP_DIRECT	GO:0006260	DNA replication	34	6.076e-05	FEN1, SET, PCNA, DSCC1, MCM10, BRCA1, POLD3, BRIP1, RECQL5, CDC45, ORC1, CHEK1, RFC5, GINS2, RTEL1-TNFRSF6B, CDT1, RRM1, TIPIN, RMI2, DUT, GINS4, CDC7, CDC6, CDC25C, CDC25A, POLA1, DBF4, RPA3, POLE2, MCM4, MCM6, DNA2, DTL, RAD9A
GOTERM_BP_DIRECT	GO:0007059	chromosome segregation	19	0.000170676	TOP3B, CENPT, CENPW, SPAG5, RIOK3, HJURP, BRCA1, KIF11, SKA3, KNSTRN, NDC80, SGO1, CENPE, CENPF, MIS18A, NUF2, NEK2, SLC25A5, SPC25
GOTERM_BP_DIRECT	GO:0000082	G1/S transition of mitotic cell cycle	24	0.000317115	CDKN2D, RANBP1, CDT1, PRIM2, PCNA, CDCA5, PRIM1, MCM10, CDC7, INHBA, CDC6, CDC25A, POLA1, DBF4, CDC45, ORC1, CCNE2, RPA3, POLE2, MCM4, MCM6, FBXO5, CAMK2G, CDKN3
GOTERM_BP_DIRECT	GO:0034080	CENP-A containing nucleosome assembly	14	0.000329121	CENPT, NPM1, CENPW, HJURP, CENPA, MIS18A, CENPH, CENPI, RUVBL1, CENPL, CENPM, CENPQ, ITGB3BP, CENPS
GOTERM_BP_DIRECT	GO:0006271	DNA strand elongation involved in DNA replication	8	0.000424631	POLD3, GINS1, PRIM2, GINS2, POLA1, PCNA, PRIM1, GINS4
GOTERM_BP_DIRECT	GO:0031145	anaphase-promoting complex-dependent catabolic process	20	0.000435934	PSMD12, UBE2C, BUB1B, PSMA7, AURKA, PSMA5, CDC20, PSMA3, CCNB1, PSMB4, PSMA4, PTTG1, PSMB2, UBE2S, PSMB3, PSMC1, PSMB1, PSME1, PSME2, ANAPC1
GOTERM_BP_DIRECT	GO:0000076	DNA replication checkpoint	6	0.000548149	CDT1, TIPIN, CDC45, DNA2, CDC6, RAD9A
GOTERM_BP_DIRECT	GO:0006521	regulation of cellular amino acid metabolic process	15	0.000589923	NQO1, PSMD12, ODC1, PSMA7, OAZ3, PSMA5, PSMA3, PSMB4, PSMA4, PSMB2, PSMB3, PSMC1, PSMB1, PSME1, PSME2
GOTERM_BP_DIRECT	GO:0007051	spindle organization	8	0.000686516	ASPM, RANBP1, SPAG5, TTK, AUNIP, KIF11, KNSTRN, AURKA
GOTERM_BP_DIRECT	GO:0051382	kinetochore assembly	7	0.000711708	CENPT, CENPE, CENPF, CENPW, CENPH, CENPA, CENPS
GOTERM_BP_DIRECT	GO:0030855	epithelial cell differentiation	18	0.00076066	ACADVL, PCNA, KRT4, KRT3, UPK2, ANXA4, SPINK5, RPSA, GDF7, SULT1B1, MUC1, UPK1A, PTER, ELF3, DHRS9, KRT14, RHCG, CES1
GOTERM_BP_DIRECT	GO:0051436	negative regulation of ubiquitin-protein ligase activity involved in mitotic cell cycle	18	0.000903631	PSMD12, UBE2C, BUB1B, PSMA7, PSMA5, CDC20, PSMA3, CCNB1, PSMB4, PSMA4, PSMB2, PSMB3, PSMC1, PSMB1, PSME1, PSME2, FBXO5, ANAPC1
GOTERM_BP_DIRECT	GO:0055085	transmembrane transport	43	0.000937177	SLC47A2, OCA2, ABCD2, SLC46A2, SLC45A3, BCL2A1, TUSC3, SLC5A11, SLC6A1, ABCA13, SLC25A48, SLC22A15, ANKH, SLC16A6, FLVCR2, SLC13A5, SLC25A45, GPR155, SLC25A24, SLC10A4, ABCC4, ABCG8, ABCC1, SLC37A2, SLC14A2, SLC13A4, KCNJ11, ABCA6, ABCA3, SPNS2, SLC16A12, SLC6A11, SLC16A10, SLC16A14, GJB2, SLC22A25, SLC5A8, AZGP1, MFSD14C, SLC25A5, ABCE1, STEAP1, ABCG1
GOTERM_BP_DIRECT	GO:0000722	telomere maintenance via recombination	11	0.00119405	RFC5, POLD3, PRIM2, POLA1, FEN1, RAD51, PCNA, POLE2, PRIM1, RPA3, DNA2
GOTERM_BP_DIRECT	GO:0051170	nuclear import	8	0.0015803	SNRPD1, GEMIN2, SNRPG, SNRPE, SNRPF, SMN1, HNRNPA1, HTATIP2
GOTERM_BP_DIRECT	GO:0051437	positive regulation of ubiquitin-protein ligase activity involved in regulation of mitotic cell cycle transition	18	0.00200971	PSMD12, UBE2C, BUB1B, PSMA7, PSMA5, CDC20, PSMA3, CCNB1, PSMB4, PSMA4, PSMB2, PSMB3, PSMC1, PSMB1, PSME1, PSME2, FBXO5, ANAPC1
GOTERM_BP_DIRECT	GO:0007052	mitotic spindle organization	10	0.00285745	CCNB1, STIL, STMN1, TTK, KIF11, SYNE4, NDC80, RAN, AURKA, SPC25
GOTERM_BP_DIRECT	GO:0050852	T cell receptor signaling pathway	28	0.00312499	PSMD12, STOML2, TXK, CD3G, THY1, CD3D, PSMA7, PSMB4, PSMB2, PSMB3, PSMB1, CSK, NCK1, CHUK, TRAT1, RIPK2, PDE4D, LIME1, PSMA5, NFKBIA, CACNB3, PSMA3, PSMA4, PSMC1, PSME1, PSME2, HLA-DRA, HLA-DQB2
GOTERM_BP_DIRECT	GO:0007271	synaptic transmission, cholinergic	11	0.00395816	CHRNA1, NQO1, CHRNA3, CHRNB4, CHRNA7, LYPD1, HTR3C, ZACN, HTR3B, APOE, RAPSN
GOTERM_BP_DIRECT	GO:0051310	metaphase plate congression	6	0.00540036	CENPE, CENPF, KIF2C, CENPQ, NDC80, GEM
GOTERM_BP_DIRECT	GO:0006090	pyruvate metabolic process	8	0.00581197	LDHC, LDHB, GLO1, BSG, ME1, ME2, SLC16A3, DLD
GOTERM_BP_DIRECT	GO:0038095	Fc-epsilon receptor signaling pathway	31	0.00636004	PSMD12, IGHV2-5, PSMA7, PSMB4, PSMB2, PSMB3, PSMB1, IGLC3, IGKV3-15, FCER1A, IGLC2, IGHV3-7, CHUK, IGKV5-2, IGLV7-43, GAB2, VAV1, IGKV1D-12, MAPK10, PSMA5, NFKBIA, PSMA3, IGLV1-51, TEC, PSMA4, PSMC1, PSME1, PSME2, TAB3, CALM2, IGKV3-20
GOTERM_BP_DIRECT	GO:0070125	mitochondrial translational elongation	18	0.00677719	TSFM, MRPS35, MRPS23, MRPS12, MRPL19, MRPL47, MRPL36, MRPL15, MRPL23, MRPL12, MRPL34, MRPL45, MRPS6, MRPL11, MRPL41, MRPL42, MRPL3, MRPL50
GOTERM_BP_DIRECT	GO:0000281	mitotic cytokinesis	9	0.00843484	RACGAP1, KIF4A, STMN1, CKAP2, KIF23, KIF20A, CENPA, SPTBN1, CEP55
GOTERM_BP_DIRECT	GO:0008152	metabolic process	29	0.00950377	AGPAT5, ACY3, ACSS3, LPCAT1, UGT2B28, AUH, ENOSF1, UGT1A4, ARSG, ENPP6, UGT1A9, ACSS1, ARSB, PRNP, PLA2G4F, UGT1A1, GSTO1, ACSL6, LYZ, SULF1, GALC, GALNS, NAT1, PITPNM2, ECHDC1, ACSBG2, ASPA, GSTM5, CES1
GOTERM_BP_DIRECT	GO:0019915	lipid storage	8	0.00978276	DGAT2, HEXB, CAV1, CIDEA, FFAR2, B4GALNT1, CD36, PNPLA2
GOTERM_BP_DIRECT	GO:0000727	double-strand break repair via break-induced replication	4	0.0098936	GINS2, CDC45, GINS4, CDC7
GOTERM_BP_DIRECT	GO:0070493	thrombin receptor signaling pathway	5	0.00998708	PLEK, F2RL1, GP1BA, F2RL2, F2RL3
GOTERM_BP_DIRECT	GO:0006913	nucleocytoplasmic transport	8	0.0123779	NPM1, SET, MYBBP1A, CDK5, NUP155, ANP32E, CAMK1, RAN
GOTERM_BP_DIRECT	GO:0007080	mitotic metaphase plate congression	10	0.0126844	CENPE, KIF18A, CCNB1, CDCA5, KIF14, ANKRD53, CHMP4A, KIF2C, SPDL1, CEP55
GOTERM_BP_DIRECT	GO:0002479	antigen processing and presentation of exogenous peptide antigen via MHC class I, TAP-dependent	14	0.0129165	PSMD12, CYBB, PSMA7, PSMA5, PSMA3, PSMB4, PSMA4, PSMB2, PSMB3, PSMC1, PSMB1, PSME1, PSME2, CD36
GOTERM_BP_DIRECT	GO:0007166	cell surface receptor signaling pathway	42	0.0132058	CD274, CDA, IFITM1, ADCYAP1R1, VIPR2, IGSF6, KLRB1, MPL, DTX1, CD3G, PTH1R, TSPAN12, CD3D, TSPAN32, TSPAN10, ADGRG2, UPK1A, EDNRB, BSG, TSPAN7, PTK2B, CD36, IL12RB2, KLRG1, CD53, TRPA1, EDN3, TNFRSF10A, GPR50, PTH2R, GP1BA, INHBA, PRLR, GEM, TSPAN16, P2RX7, TSPAN15, ADGRF3, DOK2, TDP2, ADGRD2, ADGRL3
GOTERM_BP_DIRECT	GO:0015718	monocarboxylic acid transport	5	0.0152734	SLC5A8, BSG, SLC16A6, SLC16A3, SLC16A14
GOTERM_BP_DIRECT	GO:0019432	triglyceride biosynthetic process	8	0.0154339	AGPAT5, DGAT2, GK, MOGAT2, MOGAT1, GPD1, LPCAT1, PNPLA3
GOTERM_BP_DIRECT	GO:0070126	mitochondrial translational termination	17	0.0166841	MRPS35, MRPS23, MRPS12, MRPL19, MRPL47, MRPL36, MRPL15, MRPL23, MRPL12, MRPL34, MRPL45, MRPS6, MRPL11, MRPL41, MRPL42, MRPL3, MRPL50
GOTERM_BP_DIRECT	GO:0033198	response to ATP	7	0.0182439	PANX1, P2RX7, SELL, KCNJ11, P2RX1, CASP1, HSPD1
GOTERM_BP_DIRECT	GO:0051045	negative regulation of membrane protein ectodomain proteolysis	4	0.0182449	IL10, TIMP2, TIMP3, PTPN3
GOTERM_BP_DIRECT	GO:0038061	NIK/NF-kappaB signaling	14	0.0187927	PSMD12, CHUK, PSMA7, RELB, PSMA5, PSMA3, PSMB4, PSMA4, PSMB2, PSMB3, PSMC1, PSMB1, PSME1, PSME2
GOTERM_BP_DIRECT	GO:0006954	inflammatory response	54	0.0193127	GPR68, TRIL, PARK7, HMGB1, CXCL3, CXCL2, RPS6KA4, C4B, C4A, IL36A, ADORA1, TNFRSF8, PF4V1, HAVCR2, IL10, GBP5, CHUK, RIPK2, CYBB, TICAM1, TNFRSF1B, TLR1, IL1A, HCK, NCR3, ELF3, CHST1, SMPDL3B, S100A9, S100A8, PLGRKT, CD5L, FPR1, FPR2, THBS1, RELB, NLRP2, S100A12, CCL19, CCL17, KLRG1, AOC3, XCR1, IL10RB, IL34, TNFRSF9, TNFRSF10A, LYZ, P2RX7, CXCL11, IL5, TNIP1, PLP1, F2RL1
GOTERM_BP_DIRECT	GO:2000045	regulation of G1/S transition of mitotic cell cycle	6	0.0208436	ID2, PDPN, PSME1, KIF14, PSME2, BID
GOTERM_BP_DIRECT	GO:0043488	regulation of mRNA stability	19	0.0213189	HSPA8, PSMD12, SET, SAMD4B, PSMA7, PSMA5, CARHSP1, ZFP36, PSMA3, PSMB4, PSMA4, PSMB2, PSMB3, PSMC1, PSMB1, SCGB1A1, PSME1, PSME2, PABPC1
GOTERM_BP_DIRECT	GO:0006081	cellular aldehyde metabolic process	5	0.0220315	ALDH3A1, ADH4, AKR7A3, ALDH3B1, ALDH1A1
GOTERM_BP_DIRECT	GO:0000387	spliceosomal snRNP assembly	8	0.0230807	SNRPD1, GEMIN2, CLNS1A, SNRPG, SNRPE, SNRPF, SMN1, LSM4
GOTERM_BP_DIRECT	GO:0006811	ion transport	22	0.024358	GABRA2, GABRB2, CHRNA3, CHRNB4, TRPA1, CHRNA7, SLC1A1, CYBB, HTR3B, SLC5A5, CLDN10, SLC25A26, PDZD3, SLC5A8, CNNM1, SLC22A15, WNK1, SLCO2B1, P2RX1, LCN2, STEAP1, LTF
GOTERM_BP_DIRECT	GO:0043547	positive regulation of GTPase activity	75	0.0281489	RET, BCAR3, ARHGAP11A, KLB, GDI1, DOCK9, RGSL1, LRRK2, ITSN1, C15ORF62, TBC1D3E, TBC1D3F, ARHGAP39, ARHGEF10L, FGF1, TBC1D3I, RGS4, DOCK11, FGF7, SYNGAP1, RALGPS1, AGFG2, GARNL3, NCK1, PSD, PDGFRA, CDKL5, PLEKHG7, SH2D3A, PLEKHG6, TSC2, SPTB, GFRA2, VAV1, ARHGAP10, ADCYAP1, ACAP3, DEPDC1B, AGAP6, AGAP5, ALDH1A1, RGN, DEPDC1, PGAM5, ECT2L, SPTBN4, ARHGEF26, RGS16, ARHGAP18, ARHGAP17, RASAL1, THY1,…
GOTERM_BP_DIRECT	GO:0000083	regulation of transcription involved in G1/S transition of mitotic cell cycle	7	0.0283052	CDT1, POLA1, PCNA, CDC45, ORC1, CDC6, FBXO5
GOTERM_BP_DIRECT	GO:0036297	interstrand cross-link repair	11	0.0293589	DCLRE1B, RNF168, FANCI, RAD51, FANCM, POLN, SLX1B, UBE2T, RPA3, FAAP24, CENPS
GOTERM_BP_DIRECT	GO:0051988	regulation of attachment of spindle microtubules to kinetochore	4	0.0294546	RACGAP1, SPAG5, NEK2, KNSTRN
GOTERM_BP_DIRECT	GO:0002089	lens morphogenesis in camera-type eye	5	0.030347	BCAR3, SOX1, CITED2, NECTIN3, PITX3
GOTERM_BP_DIRECT	GO:0030886	negative regulation of myeloid dendritic cell activation	3	0.0309092	IL10, TSPAN32, HAVCR2
GOTERM_BP_DIRECT	GO:0001838	embryonic epithelial tube formation	3	0.0309092	RET, SHANK3, WNT4
GOTERM_BP_DIRECT	GO:0050717	positive regulation of interleukin-1 alpha secretion	3	0.0309092	PANX1, P2RX7, CASP1
GOTERM_BP_DIRECT	GO:0008544	epidermis development	16	0.0310384	SPRR2F, SPRR2G, KRT2, EMP1, KRT32, KRT31, CST6, POU2F3, SCEL, ACER1, FGF7, ELF3, KRT14, SPRR2A, S100A7, SPRR2D
GOTERM_BP_DIRECT	GO:0006730	one-carbon metabolic process	8	0.0329992	CA12, CA1, ALDH1L1, AHCY, MTHFD1L, MTHFD2, MAT2B, MAT1A
GOTERM_BP_DIRECT	GO:0050776	regulation of immune response	28	0.0331533	IFITM1, IGHV2-5, KLRB1, TREM2, CD3G, CD1D, CD1B, CD3D, CD1A, IGLC3, IGKV3-15, LAIR2, IGLC2, IGHV3-7, MICB, ITGA4, CD300A, IGKV5-2, SFTPD, LILRB1, IGLV7-43, IGKV1D-12, NCR3, IGLV1-51, SELL, SIGLEC7, HCST, IGKV3-20
GOTERM_BP_DIRECT	GO:0031398	positive regulation of protein ubiquitination	13	0.0333163	FANCI, AMER1, RIPK2, RNF180, CAV1, LRRK2, BRCA1, TICAM1, HSPBP1, PINK1, PELI1, TSPYL5, CENPS
GOTERM_BP_DIRECT	GO:0001556	oocyte maturation	6	0.034266	DAZL, CCNB1, PTK2B, ANG, TRIP13, FBXO5
GOTERM_BP_DIRECT	GO:0060384	innervation	6	0.034266	UNC13B, RET, GABRB2, LRIG1, SULF1, RNF165
GOTERM_BP_DIRECT	GO:0003009	skeletal muscle contraction	7	0.0344793	CHRNA1, HSP90AA1, MYH3, CHUK, CCDC78, TNNC1, TCAP
GOTERM_BP_DIRECT	GO:0007588	excretion	9	0.035759	UNC13B, ABCG8, SCNN1G, ADORA2B, SCNN1B, HMOX1, ATP6V0A4, AQP2, KCNJ1
GOTERM_BP_DIRECT	GO:0032508	DNA duplex unwinding	10	0.0371945	GINS1, GINS2, BRIP1, RECQL5, CDC45, DHX9, GINS4, RUVBL1, DNA2, ASCC3
GOTERM_BP_DIRECT	GO:0055114	oxidation-reduction process	77	0.0390484	ERO1A, OXNAD1, ALDH1L1, DHRS11, GDI1, HCCS, TXNDC12, SDR9C7, ALKBH7, CYB561D2, IL4I1, AKR7A3, SPR, HEPH, AIFM2, ME1, CYP1B1, QSOX1, DHRS4L1, PHGDH, ME2, FADS1, HTATIP2, ABCC4, MIOX, GSTO1, DIO1, CYBB, SDHA, C15ORF48, CYP2A7, ALDH3A1, HPDL, CYP2A6, TMX1, MTHFD2, CYP21A2, ALDH1A2, GFOD2, ALDH1A1, AGPS, HHIPL1, STEAP1, CFAP61, GMPR, SDR39U1, GLRX, TXN, PPOX, CYP19A1, DDO, LDHB, CYB5R4, MTHFD1L, RDH1…
GOTERM_BP_DIRECT	GO:0042493	response to drug	43	0.0405288	RET, BCAR3, CD86, ADCYAP1R1, NNMT, HMGB2, PTPRM, PPOX, THBS1, HSPD1, CCNB1, LGALS1, TIMP2, PTK2B, CD38, NCKAP1L, IL10, ABCC4, ABCG8, ABCC1, FZD3, HSP90AA1, UGT1A1, TRPA1, KCNJ11, CHUK, SRD5A1, ARG1, ABCA3, SLC34A1, CYBB, SLC6A11, INHBA, P2RX7, ALDH3A1, CENPF, RAD51, CPS1, SCGB1A1, LCN2, GCLM, CCNO, ADA
GOTERM_BP_DIRECT	GO:0046513	ceramide biosynthetic process	7	0.0414587	P2RX7, P2RX1, SGMS2, DEGS2, CLN8, ALOXE3, CERS2
GOTERM_BP_DIRECT	GO:0000070	mitotic sister chromatid segregation	7	0.0414587	SPAG5, KIF25, NEK2, KNSTRN, CENPA, NDC80, ZWINT
GOTERM_BP_DIRECT	GO:0001755	neural crest cell migration	10	0.0423125	RET, SEMA5A, SEMA6C, EFNB1, SHH, EDNRB, EDN3, SEMA4D, SEMA3A, HIF1A
GOTERM_BP_DIRECT	GO:0007018	microtubule-based movement	15	0.0424594	KIF14, KIF25, DNHD1, KIF12, KIF23, KIF11, KLC1, KIF15, CENPE, KIF18A, RACGAP1, KIF4A, KIF2C, KIF20A, KIF20B
GOTERM_BP_DIRECT	GO:0032963	collagen metabolic process	4	0.043498	P2RX7, TNXB, HIF1A, TNS2
GOTERM_BP_DIRECT	GO:0007216	G-protein coupled glutamate receptor signaling pathway	4	0.043498	TRPM1, GRM6, HOMER2, GRIK3
GOTERM_BP_DIRECT	GO:0019934	cGMP-mediated signaling	4	0.043498	PDZD3, EDNRB, CD36, APOE
GOTERM_BP_DIRECT	GO:1901844	regulation of cell communication by electrical coupling involved in cardiac conduction	4	0.043498	PDE4D, CAV1, HRC, CALM2
GOTERM_BP_DIRECT	GO:0016032	viral process	42	0.0470401	TRAM1, ACY3, SET, NUP107, CD1D, KLC1, CENPA, PSMA7, HSPD1, PSMB4, PSMB2, PSMB3, PSMB1, TSPAN7, HNRNPA1, BUB1, MICB, HTATIP2, NDC1, RANBP1, PDGFRA, HSPA8, NPM1, NUP133, NUP155, MMP1, SGTA, TSC2, VRK2, CDC25C, NFKBIA, POLA1, HCK, PSMA3, RBL1, PSMA4, NUP50, HLA-DRA, SLC25A5, ABCE1, RAN, NUP37
GOTERM_BP_DIRECT	GO:0007094	mitotic spindle assembly checkpoint	6	0.0520332	MAD2L2, CENPF, BUB1B, TTK, BUB1, BUB1B-PAK6
GOTERM_BP_DIRECT	GO:0046697	decidualization	6	0.0520332	GJB2, CITED2, STC2, BSG, LIF, GHRL
GOTERM_BP_DIRECT	GO:0006958	complement activation, classical pathway	17	0.0539494	IGHM, IGHV2-5, C1S, C1R, IGKV5-2, IGLV7-43, IGKV1D-12, C4B, C4A, IGLV1-51, IGKV3-15, IGLC3, MASP2, IGLC2, IGHV3-7, IGHA1, IGKV3-20
GOTERM_BP_DIRECT	GO:0001920	negative regulation of receptor recycling	3	0.0575243	TRAT1, PCSK9, OPTN
GOTERM_BP_DIRECT	GO:0060298	positive regulation of sarcomere organization	3	0.0575243	BMP10, PROX1, MYLK3
GOTERM_BP_DIRECT	GO:2001206	positive regulation of osteoclast development	3	0.0575243	GPR68, TNFSF11, SLC9B2
GOTERM_BP_DIRECT	GO:0045919	positive regulation of cytolysis	3	0.0575243	P2RX7, LILRB1, GPLD1
GOTERM_BP_DIRECT	GO:0051495	positive regulation of cytoskeleton organization	3	0.0575243	P2RX7, PFDN2, PLXNA3
GOTERM_BP_DIRECT	GO:0046602	regulation of mitotic centrosome separation	3	0.0575243	CHEK1, NEK2, KIF11
GOTERM_BP_DIRECT	GO:0006651	diacylglycerol biosynthetic process	3	0.0575243	MOGAT2, MOGAT1, ANG
GOTERM_BP_DIRECT	GO:0002793	positive regulation of peptide secretion	3	0.0575243	ADORA1, S100A9, S100A8
GOTERM_BP_DIRECT	GO:0051414	response to cortisol	3	0.0575243	IGFBP7, SLIT3, SLIT2
GOTERM_BP_DIRECT	GO:0006533	aspartate catabolic process	3	0.0575243	GOT2, ASPA, DDO
GOTERM_BP_DIRECT	GO:0032392	DNA geometric change	3	0.0575243	HMGB2, HMGB3, HMGB1
GOTERM_BP_DIRECT	GO:0043029	T cell homeostasis	7	0.0579166	P2RX7, CCNB2, SLC46A2, SIT1, SPNS2, NCKAP1L, SLC39A3
GOTERM_BP_DIRECT	GO:0046777	protein autophosphorylation	26	0.0600254	LRRK2, TXK, TTK, THY1, AURKA, PIM1, PTK2B, NEK2, CSK, MAP3K9, CAMK2G, PDGFRA, CDKL5, VRK1, PTK6, VRK2, CLK3, CLK2, HCK, CDK5, WNK1, MAK, STK26, MYO3A, ULK3, ULK1
GOTERM_BP_DIRECT	GO:0051603	proteolysis involved in cellular protein catabolic process	10	0.0604278	PSMA3, PSMB4, PSMA4, PSMB2, CTSL, PSMB3, PSMB1, CTSW, ADAMTS12, PSMA7
GOTERM_BP_DIRECT	GO:0050919	negative chemotaxis	8	0.0604645	SEMA5A, SEMA6C, FLRT2, SEMA4D, SEMA3A, SLIT3, SLIT2, PLXNA3
GOTERM_BP_DIRECT	GO:0007585	respiratory gaseous exchange	8	0.0604645	FUT8, CHST11, SFTPA2, ELN, SFTPD, BPGM, MAPK8IP3, GRIN1
GOTERM_BP_DIRECT	GO:0071300	cellular response to retinoic acid	13	0.06051	RET, LTK, TESC, KRT13, WNT9B, PTK6, WNT9A, WNT6, MUC1, ALDH1A2, PTK2B, BRINP3, WNT3
GOTERM_BP_DIRECT	GO:0033138	positive regulation of peptidyl-serine phosphorylation	13	0.06051	BCAR3, PPP1R15A, TENM1, RIPK2, CAV1, DOCK7, LIF, PARK7, TXN, MAD2L2, PINK1, CAPRIN2, CAMK1
GOTERM_BP_DIRECT	GO:0032526	response to retinoic acid	9	0.0610441	NCOA1, CDKN2D, DUSP1, WNT9B, CD38, IGFBP7, GDAP1, MICB, CLK2
GOTERM_BP_DIRECT	GO:0006805	xenobiotic metabolic process	14	0.0630256	AOC3, NQO1, ACY3, RORC, UGT2B28, SULT1B1, ALDH3A1, AKR7A3, NAT1, CYP1B1, S100A12, UGT1A9, CES1, SULT1A2
GOTERM_BP_DIRECT	GO:1904874	positive regulation of telomerase RNA localization to Cajal body	5	0.0649571	CCT6A, CCT2, SHQ1, RUVBL1, CCT8
GOTERM_BP_DIRECT	GO:0032689	negative regulation of interferon-gamma production	7	0.0674173	IL10, PRNP, CD274, SCGB1A1, LILRB1, HMGB1, HAVCR2
GOTERM_BP_DIRECT	GO:0016050	vesicle organization	7	0.0674173	PINK1, PLEKHF1, CAV1, SNX32, SNX10, FBXO5, SNX8
GOTERM_BP_DIRECT	GO:0033209	tumor necrosis factor-mediated signaling pathway	19	0.0685989	PSMD12, TNFRSF9, TNFRSF10A, TNFRSF1B, PSMA7, PSMA5, PSMA3, PSMB4, PSMA4, PSMB2, PSMB3, PSMC1, PSMB1, PSME1, TNFRSF17, PTK2B, TNFRSF8, TNFSF11, PSME2
GOTERM_BP_DIRECT	GO:0007204	positive regulation of cytosolic calcium ion concentration	21	0.0688381	PDGFRA, CD52, NMB, XCR1, TRPC6, FPR1, CACNA1C, HMGB1, PTH1R, FPR2, ADCYAP1, GNG3, GJA1, EDNRB, P2RY4, F2RL1, PTK2B, CCR8, CD38, GHRL, CD36
GOTERM_BP_DIRECT	GO:0000731	DNA synthesis involved in DNA repair	8	0.0690108	CDKN2D, POLD3, POLA1, BRIP1, RMI2, RAD51, BRCA1, DNA2
GOTERM_BP_DIRECT	GO:0006956	complement activation	15	0.0702515	IGHV2-5, C1S, C1R, IGKV5-2, IGLV7-43, IGKV1D-12, C4B, C4A, IGLV1-51, IGKV3-15, IGLC3, MASP2, IGLC2, IGHV3-7, IGKV3-20
GOTERM_BP_DIRECT	GO:0030182	neuron differentiation	16	0.0715214	NAPA, FZD3, TRPC6, EDN3, WNT9B, PCSK9, WNT9A, PROX1, WNT6, CDK5, ALDH1A2, IL1RAPL1, XRN2, WNT3, ITM2C, WNT4
GOTERM_BP_DIRECT	GO:0045087	innate immune response	56	0.0736241	PGLYRP4, IGHM, TRIL, CRISP3, HMGB2, HMGB3, TREM2, HMGB1, C4B, HERC5, C4A, IL36A, CLEC5A, IGLC3, IGLC2, TRIM21, HAVCR2, CHUK, RIPK2, SFTPD, MATK, CYBB, TICAM1, TLR1, ANG, SMPDL3B, S100A9, S100A8, S100A7, C1S, C1R, MST1R, CD1D, RELB, RNASE7, NLRP2, PTK2B, S100A12, CSK, IGHA1, KLRG1, CHGA, APOBEC3D, SIGLEC14, APOBEC3G, IL34, PTK6, TEC, NLRP10, SARM1, LCN2, F2RL1, POLR3G, TBKBP1, POLR3K, APOBEC3B
GOTERM_BP_DIRECT	GO:0050718	positive regulation of interleukin-1 beta secretion	6	0.0742648	PANX1, P2RX7, CASP1, NLRP2, HMGB1, CCL19
GOTERM_BP_DIRECT	GO:0007214	gamma-aminobutyric acid signaling pathway	6	0.0742648	GABRA2, GABRB2, GABRR1, PLCL1, GABRA4, HTR4
GOTERM_BP_DIRECT	GO:0016079	synaptic vesicle exocytosis	6	0.0742648	UNC13B, P2RX7, UNC13C, CDK5, CPLX1, VAMP2
GOTERM_BP_DIRECT	GO:0008285	negative regulation of cell proliferation	52	0.0750147	TENM1, BTG3, IFITM1, INPPL1, PTH1R, ADORA1, TIMP2, CYP1B1, TNFRSF8, QSOX1, TNS2, DIS3L2, NKX3-1, IL10, TESC, TSC2, WNT9A, EMP3, PROX1, SSTR4, SSTR5, IL1A, AZGP1, RIPPLY3, ALDH1A2, C18ORF54, GPLD1, TOB1, TSPAN32, BRIP1, PTK2B, IGFBP7, CSK, SLIT3, UTP20, IGFBP6, E2F7, CDKN2D, CGREF1, NPM1, TNFRSF9, ZBTB16, RARRES1, LIF, THAP12, INHBA, CDC6, FABP6, NEURL1, PMP22, SPRY1, CDKN3
GOTERM_BP_DIRECT	GO:0097421	liver regeneration	7	0.0777677	IL10, NFKBIA, PCNA, RGN, HMOX1, AURKA, PTPN3
GOTERM_BP_DIRECT	GO:0001937	negative regulation of endothelial cell proliferation	7	0.0777677	GJA1, CAV1, PTPRM, GHRL, APOE, SULF1, THBS1
GOTERM_BP_DIRECT	GO:0034220	ion transmembrane transport	30	0.0779381	GABRB2, AQP10, CHRNA7, GRIK3, AQP2, CLCN1, GABRR1, GJA1, ANXA6, ATP6V0A4, ASIC3, GABRA2, GRID1, GABRA4, HTR3C, HTR3B, ANO4, TPCN1, SLC9B2, SCNN1G, GJD3, SCNN1D, OSTM1, SCNN1B, SFXN1, FXYD5, ZACN, CALM2, SGK2, UNC79
GOTERM_BP_DIRECT	GO:0035725	sodium ion transmembrane transport	13	0.0784494	SLC34A2, HCN3, SLC13A4, SLC34A1, PKD2L1, SLC5A5, SCNN1G, SCNN1D, SCNN1B, SCN8A, ASIC3, HCN2, SCN2B
GOTERM_BP_DIRECT	GO:0051085	chaperone mediated protein folding requiring cofactor	4	0.0795307	ERO1A, HSPA8, HSPH1, HSPD1
GOTERM_BP_DIRECT	GO:0032060	bleb assembly	4	0.0795307	P2RX7, PMP22, EMP1, EMP3
GOTERM_BP_DIRECT	GO:0090501	RNA phosphodiester bond hydrolysis	4	0.0795307	AZGP1, RNASE7, RNASE6, ANG
GOTERM_BP_DIRECT	GO:0061001	regulation of dendritic spine morphogenesis	4	0.0795307	CDK5, LRRK2, SRCIN1, SHANK3
GOTERM_BP_DIRECT	GO:0007019	microtubule depolymerization	4	0.0795307	KIF18A, STMN1, KIF14, KIF2C
GOTERM_BP_DIRECT	GO:0031115	negative regulation of microtubule polymerization	4	0.0795307	CLIP3, STMN1, STMN2, MAPRE1
GOTERM_BP_DIRECT	GO:0071803	positive regulation of podosome assembly	4	0.0795307	IL5, FSCN1, MSN, LCP1
GOTERM_BP_DIRECT	GO:0040037	negative regulation of fibroblast growth factor receptor signaling pathway	4	0.0795307	SPRY1, SULF1, THBS1, WNT4
GOTERM_BP_DIRECT	GO:0010976	positive regulation of neuron projection development	15	0.0816857	RET, RANBP1, NDRG4, LTK, RRN3, AVIL, STMN2, PTK6, ADCYAP1, CNTN1, PTK2B, CAMK1, SCARF1, ARSB, NCK1
GOTERM_BP_DIRECT	GO:0007077	mitotic nuclear envelope disassembly	9	0.0858969	NDC1, CCNB2, CCNB1, NUP107, NUP133, NUP155, NUP50, VRK1, NUP37
GOTERM_BP_DIRECT	GO:0048754	branching morphogenesis of an epithelial tube	6	0.0870313	SHH, CLIC4, SLIT2, RASIP1, NKX3-1, GDF7
GOTERM_BP_DIRECT	GO:0030316	osteoclast differentiation	6	0.0870313	OSTM1, GLO1, GPC3, TNFSF11, SNX10, GAB2
GOTERM_BP_DIRECT	GO:0042130	negative regulation of T cell proliferation	8	0.0881539	IL10, PLA2G2F, SHH, SFTPD, SCGB1A1, PELI1, LILRB1, HAVCR2
GOTERM_BP_DIRECT	GO:0050900	leukocyte migration	19	0.0883788	GRB7, ANGPT4, ITGA4, MMP1, CAV1, FPR1, MSN, FPR2, SLC7A5, PROCR, DOK2, SELL, GRB14, BSG, PECAM1, F2RL1, ESAM, SLC16A3, PPIA
GOTERM_BP_DIRECT	GO:0042572	retinol metabolic process	7	0.0889599	ADH4, DGAT2, DHRS9, RDH11, ALDH1A2, ALDH1A1, CYP1B1
GOTERM_BP_DIRECT	GO:0090090	negative regulation of canonical Wnt signaling pathway	24	0.0892547	AMER1, WWTR1, PSMD12, CAV1, PSMA7, NKD1, PSMA5, MAD2L2, SHH, PSMA3, PSMB4, PSMA4, PSMB2, PSMB3, PSMC1, PSMB1, PSME1, GPC3, SOSTDC1, NPHP3, PSME2, IGFBP6, APOE, WNT4
GOTERM_BP_DIRECT	GO:0045578	negative regulation of B cell differentiation	3	0.089278	ID2, HMGB3, INHBA
GOTERM_BP_DIRECT	GO:0019740	nitrogen utilization	3	0.089278	RHCG, RHBG, RHCE
GOTERM_BP_DIRECT	GO:0010656	negative regulation of muscle cell apoptotic process	3	0.089278	ADCYAP1, PTK2B, HMOX1
GOTERM_BP_DIRECT	GO:0048541	Peyer's patch development	3	0.089278	ID2, RORC, ADA
GOTERM_BP_DIRECT	GO:0006089	lactate metabolic process	3	0.089278	PFKFB2, LDHB, HIF1A
GOTERM_BP_DIRECT	GO:0042391	regulation of membrane potential	13	0.0921005	CHRNA1, HCN3, CHRNA3, KCNJ11, CHRNA7, LRRK2, GRIK3, CACNA1G, GRIN1, RIMS2, CNGB3, DLD, HCN2
GOTERM_BP_DIRECT	GO:0019221	cytokine-mediated signaling pathway	20	0.0931686	LRRC15, IL10RB, IL20RA, GP1BA, ASPN, IL22RA2, IL22RA1, IL1A, GREM2, HCK, IL17REL, IL36A, IL5, FLRT2, TNFSF11, IRF5, IL12RB1, IL12RB2, TGM2, LRRC4B
GOTERM_BP_DIRECT	GO:0006469	negative regulation of protein kinase activity	16	0.0946022	WWTR1, LRRC15, TESC, TSC2, GP1BA, PARK7, THY1, ASPN, DEPTOR, FLRT2, UBASH3B, CAMK2N1, RGN, TRIB3, LRRC4B, NCK1
GOTERM_BP_DIRECT	GO:0035335	peptidyl-tyrosine dephosphorylation	16	0.0946022	PTPRT, DUSP5, PTPRN2, DUSP1, EYA4, PTPRM, DUSP28, CDC25C, SSH3, CDC25A, DUSP10, UBASH3B, PTPN7, ACP1, CDKN3, PTPN3
GOTERM_BP_DIRECT	GO:0032755	positive regulation of interleukin-6 production	9	0.0953205	P2RX7, IL1A, ADCYAP1, IL36A, ADORA2B, RIPK2, CD36, TICAM1, HSPD1
GOTERM_BP_DIRECT	GO:0032722	positive regulation of chemokine production	5	0.0958564	ADORA2B, RIPK2, FFAR2, HIF1A, HAVCR2

## Sheet: SupplementaryTable S10F
Supplementary Table S10F: Gene Ontology (Biological processes) associated with cluster 1 of the Network identified from unique DEGs in PPI-UR EOE at diagnosis (n = 2198 genes)
#term ID	term description	observed gene count	background gene count	strength	false discovery rate	matching proteins in your network (IDs)	matching proteins in your network (labels)
GO:0006260	DNA replication	14	205	1.71	3.45e-17	9606.ENSP00000223129,9606.ENSP00000259008,9606.ENSP00000263681,9606.ENSP00000300738,9606.ENSP00000305480,9606.ENSP00000310356,9606.ENSP00000317636,9606.ENSP00000351185,9606.ENSP00000355958,9606.ENSP00000361777,9606.ENSP00000368458,9606.ENSP00000370376,9606.ENSP00000408295,9606.ENSP00000418960	RPA3,BRIP1,POLD3,RRM1,FEN1,RMI2,RECQL5,DNA2,DTL,SET,PCNA,DUT,RFC5,BRCA1
GO:0007049	Cell cycle	20	1313	1.06	3.94e-15	9606.ENSP00000216639,9606.ENSP00000223129,9606.ENSP00000235310,9606.ENSP00000242208,9606.ENSP00000259008,9606.ENSP00000263681,9606.ENSP00000282572,9606.ENSP00000297596,9606.ENSP00000300738,9606.ENSP00000305480,9606.ENSP00000317636,9606.ENSP00000347498,9606.ENSP00000351185,9606.ENSP00000368458,9606.ENSP00000377224,9606.ENSP00000408295,9606.ENSP00000418960,9606.ENSP00000419782,9606.ENSP00000446215,…	VRK1,RPA3,MAD2L2,INHBA,BRIP1,POLD3,CCNO,GEM,RRM1,FEN1,RECQL5,ZFYVE19,DNA2,PCNA,CDKN2D,RFC5,BRCA1,CDK5,RAN,NUP37
GO:0022402	Cell cycle process	18	976	1.14	1.95e-14	9606.ENSP00000216639,9606.ENSP00000223129,9606.ENSP00000235310,9606.ENSP00000242208,9606.ENSP00000259008,9606.ENSP00000263681,9606.ENSP00000282572,9606.ENSP00000297596,9606.ENSP00000305480,9606.ENSP00000317636,9606.ENSP00000347498,9606.ENSP00000351185,9606.ENSP00000368458,9606.ENSP00000377224,9606.ENSP00000408295,9606.ENSP00000418960,9606.ENSP00000419782,9606.ENSP00000446215	VRK1,RPA3,MAD2L2,INHBA,BRIP1,POLD3,CCNO,GEM,FEN1,RECQL5,ZFYVE19,DNA2,PCNA,CDKN2D,RFC5,BRCA1,CDK5,RAN
GO:0000278	Mitotic cell cycle	15	695	1.21	3.62e-12	9606.ENSP00000216639,9606.ENSP00000223129,9606.ENSP00000235310,9606.ENSP00000242208,9606.ENSP00000282572,9606.ENSP00000297596,9606.ENSP00000300738,9606.ENSP00000317636,9606.ENSP00000347498,9606.ENSP00000351185,9606.ENSP00000368458,9606.ENSP00000377224,9606.ENSP00000418960,9606.ENSP00000419782,9606.ENSP00000446215	VRK1,RPA3,MAD2L2,INHBA,CCNO,GEM,RRM1,RECQL5,ZFYVE19,DNA2,PCNA,CDKN2D,BRCA1,CDK5,RAN
GO:0006259	DNA metabolic process	15	750	1.18	8.7e-12	9606.ENSP00000223129,9606.ENSP00000235310,9606.ENSP00000259008,9606.ENSP00000263681,9606.ENSP00000305480,9606.ENSP00000310356,9606.ENSP00000317636,9606.ENSP00000351185,9606.ENSP00000355958,9606.ENSP00000368458,9606.ENSP00000377224,9606.ENSP00000381773,9606.ENSP00000408295,9606.ENSP00000418960,9606.ENSP00000446215	RPA3,MAD2L2,BRIP1,POLD3,FEN1,RMI2,RECQL5,DNA2,DTL,PCNA,CDKN2D,TOP3B,RFC5,BRCA1,RAN
GO:0006281	DNA repair	13	522	1.27	6.54e-11	9606.ENSP00000223129,9606.ENSP00000235310,9606.ENSP00000259008,9606.ENSP00000263681,9606.ENSP00000305480,9606.ENSP00000310356,9606.ENSP00000317636,9606.ENSP00000351185,9606.ENSP00000355958,9606.ENSP00000368458,9606.ENSP00000377224,9606.ENSP00000408295,9606.ENSP00000418960	RPA3,MAD2L2,BRIP1,POLD3,FEN1,RMI2,RECQL5,DNA2,DTL,PCNA,CDKN2D,RFC5,BRCA1
GO:0034645	Cellular macromolecule biosynthetic process	17	1592	0.91	9.09e-10	9606.ENSP00000223129,9606.ENSP00000235310,9606.ENSP00000242208,9606.ENSP00000259008,9606.ENSP00000263681,9606.ENSP00000300738,9606.ENSP00000305480,9606.ENSP00000310356,9606.ENSP00000317636,9606.ENSP00000351185,9606.ENSP00000355958,9606.ENSP00000361777,9606.ENSP00000368458,9606.ENSP00000370376,9606.ENSP00000377224,9606.ENSP00000408295,9606.ENSP00000418960	RPA3,MAD2L2,INHBA,BRIP1,POLD3,RRM1,FEN1,RMI2,RECQL5,DNA2,DTL,SET,PCNA,DUT,CDKN2D,RFC5,BRCA1
GO:0051276	Chromosome organization	15	1066	1.02	9.09e-10	9606.ENSP00000216639,9606.ENSP00000223129,9606.ENSP00000259008,9606.ENSP00000263681,9606.ENSP00000297596,9606.ENSP00000305480,9606.ENSP00000310356,9606.ENSP00000317636,9606.ENSP00000351185,9606.ENSP00000361777,9606.ENSP00000368458,9606.ENSP00000381773,9606.ENSP00000408295,9606.ENSP00000419782,9606.ENSP00000446215	VRK1,RPA3,BRIP1,POLD3,GEM,FEN1,RMI2,RECQL5,DNA2,SET,PCNA,TOP3B,RFC5,CDK5,RAN
GO:0006301	Postreplication repair	7	52	2.01	1.26e-09	9606.ENSP00000223129,9606.ENSP00000235310,9606.ENSP00000263681,9606.ENSP00000355958,9606.ENSP00000368458,9606.ENSP00000408295,9606.ENSP00000418960	RPA3,MAD2L2,POLD3,DTL,PCNA,RFC5,BRCA1
GO:0000731	DNA synthesis involved in DNA repair	7	54	1.99	1.46e-09	9606.ENSP00000223129,9606.ENSP00000235310,9606.ENSP00000263681,9606.ENSP00000355958,9606.ENSP00000368458,9606.ENSP00000377224,9606.ENSP00000408295	RPA3,MAD2L2,POLD3,DTL,PCNA,CDKN2D,RFC5
GO:0032201	Telomere maintenance via semi-conservative replication	6	25	2.26	2.26e-09	9606.ENSP00000223129,9606.ENSP00000263681,9606.ENSP00000305480,9606.ENSP00000351185,9606.ENSP00000368458,9606.ENSP00000408295	RPA3,POLD3,FEN1,DNA2,PCNA,RFC5
GO:1903047	Mitotic cell cycle process	12	616	1.17	6.23e-09	9606.ENSP00000216639,9606.ENSP00000223129,9606.ENSP00000235310,9606.ENSP00000242208,9606.ENSP00000282572,9606.ENSP00000347498,9606.ENSP00000351185,9606.ENSP00000368458,9606.ENSP00000377224,9606.ENSP00000418960,9606.ENSP00000419782,9606.ENSP00000446215	VRK1,RPA3,MAD2L2,INHBA,CCNO,ZFYVE19,DNA2,PCNA,CDKN2D,BRCA1,CDK5,RAN
GO:0019985	Translesion synthesis	6	42	2.03	2.97e-08	9606.ENSP00000223129,9606.ENSP00000235310,9606.ENSP00000263681,9606.ENSP00000355958,9606.ENSP00000368458,9606.ENSP00000408295	RPA3,MAD2L2,POLD3,DTL,PCNA,RFC5
GO:0051726	Regulation of cell cycle	14	1230	0.93	5.4e-08	9606.ENSP00000223129,9606.ENSP00000235310,9606.ENSP00000242208,9606.ENSP00000259008,9606.ENSP00000282572,9606.ENSP00000305480,9606.ENSP00000310356,9606.ENSP00000347498,9606.ENSP00000351185,9606.ENSP00000355958,9606.ENSP00000368458,9606.ENSP00000377224,9606.ENSP00000418960,9606.ENSP00000419782	RPA3,MAD2L2,INHBA,BRIP1,CCNO,FEN1,RMI2,ZFYVE19,DNA2,DTL,PCNA,CDKN2D,BRCA1,CDK5
GO:0006261	DNA-dependent DNA replication	7	119	1.65	1.47e-07	9606.ENSP00000223129,9606.ENSP00000263681,9606.ENSP00000305480,9606.ENSP00000317636,9606.ENSP00000351185,9606.ENSP00000368458,9606.ENSP00000408295	RPA3,POLD3,FEN1,RECQL5,DNA2,PCNA,RFC5
GO:0044260	Cellular macromolecule metabolic process	22	4976	0.52	2.57e-07	9606.ENSP00000216639,9606.ENSP00000223129,9606.ENSP00000235310,9606.ENSP00000242208,9606.ENSP00000259008,9606.ENSP00000263681,9606.ENSP00000300738,9606.ENSP00000305480,9606.ENSP00000310356,9606.ENSP00000317636,9606.ENSP00000351185,9606.ENSP00000355958,9606.ENSP00000361777,9606.ENSP00000368458,9606.ENSP00000370376,9606.ENSP00000377224,9606.ENSP00000381773,9606.ENSP00000408295,9606.ENSP00000418960,…	VRK1,RPA3,MAD2L2,INHBA,BRIP1,POLD3,RRM1,FEN1,RMI2,RECQL5,DNA2,DTL,SET,PCNA,DUT,CDKN2D,TOP3B,RFC5,BRCA1,CDK5,RAN,NUP37
GO:0006139	Nucleobase-containing compound metabolic process	17	2659	0.68	9.42e-07	9606.ENSP00000223129,9606.ENSP00000235310,9606.ENSP00000259008,9606.ENSP00000263681,9606.ENSP00000300738,9606.ENSP00000305480,9606.ENSP00000310356,9606.ENSP00000317636,9606.ENSP00000351185,9606.ENSP00000355958,9606.ENSP00000368458,9606.ENSP00000370376,9606.ENSP00000377224,9606.ENSP00000381773,9606.ENSP00000408295,9606.ENSP00000418960,9606.ENSP00000446215	RPA3,MAD2L2,BRIP1,POLD3,RRM1,FEN1,RMI2,RECQL5,DNA2,DTL,PCNA,DUT,CDKN2D,TOP3B,RFC5,BRCA1,RAN
GO:0045786	Negative regulation of cell cycle	10	571	1.12	9.42e-07	9606.ENSP00000235310,9606.ENSP00000242208,9606.ENSP00000259008,9606.ENSP00000347498,9606.ENSP00000351185,9606.ENSP00000355958,9606.ENSP00000368458,9606.ENSP00000377224,9606.ENSP00000418960,9606.ENSP00000419782	MAD2L2,INHBA,BRIP1,ZFYVE19,DNA2,DTL,PCNA,CDKN2D,BRCA1,CDK5
GO:0042769	DNA damage response, detection of DNA damage	5	39	1.98	1.42e-06	9606.ENSP00000223129,9606.ENSP00000263681,9606.ENSP00000355958,9606.ENSP00000368458,9606.ENSP00000408295	RPA3,POLD3,DTL,PCNA,RFC5
GO:1901796	Regulation of signal transduction by p53 class mediator	7	182	1.46	1.8e-06	9606.ENSP00000223129,9606.ENSP00000259008,9606.ENSP00000310356,9606.ENSP00000351185,9606.ENSP00000408295,9606.ENSP00000418960,9606.ENSP00000419782	RPA3,BRIP1,RMI2,DNA2,RFC5,BRCA1,CDK5
GO:0000075	Cell cycle checkpoint	7	198	1.42	2.85e-06	9606.ENSP00000235310,9606.ENSP00000259008,9606.ENSP00000347498,9606.ENSP00000351185,9606.ENSP00000355958,9606.ENSP00000368458,9606.ENSP00000418960	MAD2L2,BRIP1,ZFYVE19,DNA2,DTL,PCNA,BRCA1
GO:0006302	Double-strand break repair	7	204	1.41	3.38e-06	9606.ENSP00000223129,9606.ENSP00000235310,9606.ENSP00000259008,9606.ENSP00000305480,9606.ENSP00000317636,9606.ENSP00000351185,9606.ENSP00000418960	RPA3,MAD2L2,BRIP1,FEN1,RECQL5,DNA2,BRCA1
GO:0051301	Cell division	9	493	1.14	3.55e-06	9606.ENSP00000216639,9606.ENSP00000235310,9606.ENSP00000259008,9606.ENSP00000282572,9606.ENSP00000317636,9606.ENSP00000347498,9606.ENSP00000419782,9606.ENSP00000446215,9606.ENSP00000448054	VRK1,MAD2L2,BRIP1,CCNO,RECQL5,ZFYVE19,CDK5,RAN,NUP37
GO:0006996	Organelle organization	18	3450	0.59	3.74e-06	9606.ENSP00000216639,9606.ENSP00000223129,9606.ENSP00000235310,9606.ENSP00000259008,9606.ENSP00000263681,9606.ENSP00000282572,9606.ENSP00000297596,9606.ENSP00000305480,9606.ENSP00000310356,9606.ENSP00000317636,9606.ENSP00000351185,9606.ENSP00000361777,9606.ENSP00000368458,9606.ENSP00000381773,9606.ENSP00000408295,9606.ENSP00000418960,9606.ENSP00000419782,9606.ENSP00000446215	VRK1,RPA3,MAD2L2,BRIP1,POLD3,CCNO,GEM,FEN1,RMI2,RECQL5,DNA2,SET,PCNA,TOP3B,RFC5,BRCA1,CDK5,RAN
GO:0042276	Error-prone translesion synthesis	4	21	2.16	9.96e-06	9606.ENSP00000223129,9606.ENSP00000235310,9606.ENSP00000368458,9606.ENSP00000408295	RPA3,MAD2L2,PCNA,RFC5
GO:0006297	Nucleotide-excision repair, dna gap filling	4	23	2.12	1.31e-05	9606.ENSP00000223129,9606.ENSP00000263681,9606.ENSP00000368458,9606.ENSP00000408295	RPA3,POLD3,PCNA,RFC5
GO:0007059	Chromosome segregation	7	268	1.29	1.56e-05	9606.ENSP00000259008,9606.ENSP00000297596,9606.ENSP00000317636,9606.ENSP00000381773,9606.ENSP00000418960,9606.ENSP00000446215,9606.ENSP00000448054	BRIP1,GEM,RECQL5,TOP3B,BRCA1,RAN,NUP37
GO:0009314	Response to radiation	8	431	1.15	1.91e-05	9606.ENSP00000263681,9606.ENSP00000300738,9606.ENSP00000305480,9606.ENSP00000355958,9606.ENSP00000368458,9606.ENSP00000377224,9606.ENSP00000418960,9606.ENSP00000419782	POLD3,RRM1,FEN1,DTL,PCNA,CDKN2D,BRCA1,CDK5
GO:0006296	Nucleotide-excision repair, dna incision, 5-to lesion	4	37	1.91	6.67e-05	9606.ENSP00000223129,9606.ENSP00000263681,9606.ENSP00000368458,9606.ENSP00000408295	RPA3,POLD3,PCNA,RFC5
GO:0006284	Base-excision repair	4	41	1.87	9.36e-05	9606.ENSP00000223129,9606.ENSP00000305480,9606.ENSP00000351185,9606.ENSP00000368458	RPA3,FEN1,DNA2,PCNA
GO:0010564	Regulation of cell cycle process	9	760	0.95	9.48e-05	9606.ENSP00000235310,9606.ENSP00000305480,9606.ENSP00000310356,9606.ENSP00000347498,9606.ENSP00000355958,9606.ENSP00000368458,9606.ENSP00000377224,9606.ENSP00000418960,9606.ENSP00000419782	MAD2L2,FEN1,RMI2,ZFYVE19,DTL,PCNA,CDKN2D,BRCA1,CDK5
GO:0006289	Nucleotide-excision repair	5	111	1.53	0.0001	9606.ENSP00000223129,9606.ENSP00000259008,9606.ENSP00000263681,9606.ENSP00000368458,9606.ENSP00000408295	RPA3,BRIP1,POLD3,PCNA,RFC5
GO:2001020	Regulation of response to dna damage stimulus	6	225	1.3	0.00012	9606.ENSP00000235310,9606.ENSP00000310356,9606.ENSP00000317636,9606.ENSP00000368458,9606.ENSP00000377224,9606.ENSP00000418960	MAD2L2,RMI2,RECQL5,PCNA,CDKN2D,BRCA1
GO:0060249	Anatomical structure homeostasis	7	380	1.14	0.00013	9606.ENSP00000223129,9606.ENSP00000263681,9606.ENSP00000305480,9606.ENSP00000351185,9606.ENSP00000368458,9606.ENSP00000408295,9606.ENSP00000419782	RPA3,POLD3,FEN1,DNA2,PCNA,RFC5,CDK5
GO:1901988	Negative regulation of cell cycle phase transition	6	235	1.28	0.00015	9606.ENSP00000235310,9606.ENSP00000347498,9606.ENSP00000355958,9606.ENSP00000368458,9606.ENSP00000377224,9606.ENSP00000418960	MAD2L2,ZFYVE19,DTL,PCNA,CDKN2D,BRCA1
GO:0000082	G1/S transition of mitotic cell cycle	5	128	1.47	0.00019	9606.ENSP00000223129,9606.ENSP00000242208,9606.ENSP00000368458,9606.ENSP00000377224,9606.ENSP00000419782	RPA3,INHBA,PCNA,CDKN2D,CDK5
GO:0006282	Regulation of dna repair	5	129	1.46	0.00019	9606.ENSP00000235310,9606.ENSP00000310356,9606.ENSP00000317636,9606.ENSP00000368458,9606.ENSP00000418960	MAD2L2,RMI2,RECQL5,PCNA,BRCA1
GO:0009411	Response to uv	5	144	1.42	0.00031	9606.ENSP00000263681,9606.ENSP00000305480,9606.ENSP00000355958,9606.ENSP00000368458,9606.ENSP00000377224	POLD3,FEN1,DTL,PCNA,CDKN2D
GO:0044772	Mitotic cell cycle phase transition	6	280	1.21	0.00037	9606.ENSP00000223129,9606.ENSP00000242208,9606.ENSP00000282572,9606.ENSP00000368458,9606.ENSP00000377224,9606.ENSP00000419782	RPA3,INHBA,CCNO,PCNA,CDKN2D,CDK5
GO:0031570	DNA integrity checkpoint	5	151	1.4	0.00038	9606.ENSP00000259008,9606.ENSP00000351185,9606.ENSP00000355958,9606.ENSP00000368458,9606.ENSP00000418960	BRIP1,DNA2,DTL,PCNA,BRCA1
GO:0016043	Cellular component organization	19	5447	0.42	0.00046	9606.ENSP00000216639,9606.ENSP00000223129,9606.ENSP00000235310,9606.ENSP00000259008,9606.ENSP00000263681,9606.ENSP00000282572,9606.ENSP00000297596,9606.ENSP00000300738,9606.ENSP00000305480,9606.ENSP00000310356,9606.ENSP00000317636,9606.ENSP00000351185,9606.ENSP00000361777,9606.ENSP00000368458,9606.ENSP00000381773,9606.ENSP00000408295,9606.ENSP00000418960,9606.ENSP00000419782,9606.ENSP00000446215	VRK1,RPA3,MAD2L2,BRIP1,POLD3,CCNO,GEM,RRM1,FEN1,RMI2,RECQL5,DNA2,SET,PCNA,TOP3B,RFC5,BRCA1,CDK5,RAN
GO:0006807	Nitrogen compound metabolic process	21	6852	0.36	0.00048	9606.ENSP00000216639,9606.ENSP00000223129,9606.ENSP00000235310,9606.ENSP00000242208,9606.ENSP00000259008,9606.ENSP00000263681,9606.ENSP00000300738,9606.ENSP00000305480,9606.ENSP00000310356,9606.ENSP00000317636,9606.ENSP00000351185,9606.ENSP00000355958,9606.ENSP00000368458,9606.ENSP00000370376,9606.ENSP00000377224,9606.ENSP00000381773,9606.ENSP00000408295,9606.ENSP00000418960,9606.ENSP00000419782,…	VRK1,RPA3,MAD2L2,INHBA,BRIP1,POLD3,RRM1,FEN1,RMI2,RECQL5,DNA2,DTL,PCNA,DUT,CDKN2D,TOP3B,RFC5,BRCA1,CDK5,RAN,NUP37
GO:0009416	Response to light stimulus	6	302	1.17	0.00051	9606.ENSP00000263681,9606.ENSP00000305480,9606.ENSP00000355958,9606.ENSP00000368458,9606.ENSP00000377224,9606.ENSP00000419782	POLD3,FEN1,DTL,PCNA,CDKN2D,CDK5
GO:0090305	Nucleic acid phosphodiester bond hydrolysis	6	302	1.17	0.00051	9606.ENSP00000223129,9606.ENSP00000263681,9606.ENSP00000305480,9606.ENSP00000351185,9606.ENSP00000368458,9606.ENSP00000408295	RPA3,POLD3,FEN1,DNA2,PCNA,RFC5
GO:0006271	DNA strand elongation involved in DNA replication	3	18	2.1	0.00053	9606.ENSP00000263681,9606.ENSP00000351185,9606.ENSP00000368458	POLD3,DNA2,PCNA
GO:2000042	Negative regulation of double-strand break repair via homologous recombination	3	19	2.07	0.0006	9606.ENSP00000235310,9606.ENSP00000310356,9606.ENSP00000317636	MAD2L2,RMI2,RECQL5
GO:0034654	Nucleobase-containing compound biosynthetic process	9	995	0.83	0.00062	9606.ENSP00000223129,9606.ENSP00000235310,9606.ENSP00000263681,9606.ENSP00000300738,9606.ENSP00000355958,9606.ENSP00000368458,9606.ENSP00000370376,9606.ENSP00000377224,9606.ENSP00000408295	RPA3,MAD2L2,POLD3,RRM1,DTL,PCNA,DUT,CDKN2D,RFC5
GO:0006283	Transcription-coupled nucleotide-excision repair	4	75	1.6	0.00063	9606.ENSP00000223129,9606.ENSP00000263681,9606.ENSP00000368458,9606.ENSP00000408295	RPA3,POLD3,PCNA,RFC5
GO:0080135	Regulation of cellular response to stress	8	739	0.91	0.00066	9606.ENSP00000223129,9606.ENSP00000235310,9606.ENSP00000310356,9606.ENSP00000317636,9606.ENSP00000368458,9606.ENSP00000377224,9606.ENSP00000418960,9606.ENSP00000448054	RPA3,MAD2L2,RMI2,RECQL5,PCNA,CDKN2D,BRCA1,NUP37
GO:0071103	DNA conformation change	6	328	1.14	0.00071	9606.ENSP00000259008,9606.ENSP00000317636,9606.ENSP00000351185,9606.ENSP00000361777,9606.ENSP00000381773,9606.ENSP00000408295	BRIP1,RECQL5,DNA2,SET,TOP3B,RFC5
GO:0070987	Error-free translesion synthesis	3	22	2.01	0.0008	9606.ENSP00000223129,9606.ENSP00000368458,9606.ENSP00000408295	RPA3,PCNA,RFC5
GO:0000729	DNA double-strand break processing	3	23	1.99	0.00089	9606.ENSP00000259008,9606.ENSP00000351185,9606.ENSP00000418960	BRIP1,DNA2,BRCA1
GO:2001021	Negative regulation of response to dna damage stimulus	4	84	1.55	0.00089	9606.ENSP00000235310,9606.ENSP00000310356,9606.ENSP00000317636,9606.ENSP00000377224	MAD2L2,RMI2,RECQL5,CDKN2D
GO:0006950	Response to stress	15	3485	0.51	0.00097	9606.ENSP00000223129,9606.ENSP00000235310,9606.ENSP00000242208,9606.ENSP00000259008,9606.ENSP00000263681,9606.ENSP00000305480,9606.ENSP00000310356,9606.ENSP00000317636,9606.ENSP00000351185,9606.ENSP00000355958,9606.ENSP00000368458,9606.ENSP00000377224,9606.ENSP00000408295,9606.ENSP00000418960,9606.ENSP00000419782	RPA3,MAD2L2,INHBA,BRIP1,POLD3,FEN1,RMI2,RECQL5,DNA2,DTL,PCNA,CDKN2D,RFC5,BRCA1,CDK5
GO:0051052	Regulation of dna metabolic process	6	360	1.1	0.0011	9606.ENSP00000235310,9606.ENSP00000310356,9606.ENSP00000317636,9606.ENSP00000368458,9606.ENSP00000408295,9606.ENSP00000418960	MAD2L2,RMI2,RECQL5,PCNA,RFC5,BRCA1
GO:0044238	Primary metabolic process	21	7332	0.33	0.0013	9606.ENSP00000216639,9606.ENSP00000223129,9606.ENSP00000235310,9606.ENSP00000242208,9606.ENSP00000259008,9606.ENSP00000263681,9606.ENSP00000300738,9606.ENSP00000305480,9606.ENSP00000310356,9606.ENSP00000317636,9606.ENSP00000351185,9606.ENSP00000355958,9606.ENSP00000368458,9606.ENSP00000370376,9606.ENSP00000377224,9606.ENSP00000381773,9606.ENSP00000408295,9606.ENSP00000418960,9606.ENSP00000419782,…	VRK1,RPA3,MAD2L2,INHBA,BRIP1,POLD3,RRM1,FEN1,RMI2,RECQL5,DNA2,DTL,PCNA,DUT,CDKN2D,TOP3B,RFC5,BRCA1,CDK5,RAN,NUP37
GO:0006310	DNA recombination	5	219	1.24	0.0015	9606.ENSP00000223129,9606.ENSP00000259008,9606.ENSP00000305480,9606.ENSP00000317636,9606.ENSP00000418960	RPA3,BRIP1,FEN1,RECQL5,BRCA1
GO:1901991	Negative regulation of mitotic cell cycle phase transition	5	219	1.24	0.0015	9606.ENSP00000235310,9606.ENSP00000347498,9606.ENSP00000368458,9606.ENSP00000377224,9606.ENSP00000418960	MAD2L2,ZFYVE19,PCNA,CDKN2D,BRCA1
GO:0000724	Double-strand break repair via homologous recombination	4	102	1.47	0.0016	9606.ENSP00000223129,9606.ENSP00000305480,9606.ENSP00000317636,9606.ENSP00000418960	RPA3,FEN1,RECQL5,BRCA1
GO:0006298	Mismatch repair	3	30	1.88	0.0016	9606.ENSP00000223129,9606.ENSP00000263681,9606.ENSP00000368458	RPA3,POLD3,PCNA
GO:0009628	Response to abiotic stimulus	9	1147	0.77	0.0016	9606.ENSP00000259008,9606.ENSP00000263681,9606.ENSP00000300738,9606.ENSP00000305480,9606.ENSP00000355958,9606.ENSP00000368458,9606.ENSP00000377224,9606.ENSP00000418960,9606.ENSP00000419782	BRIP1,POLD3,RRM1,FEN1,DTL,PCNA,CDKN2D,BRCA1,CDK5
GO:0032508	DNA duplex unwinding	4	106	1.45	0.0018	9606.ENSP00000259008,9606.ENSP00000317636,9606.ENSP00000351185,9606.ENSP00000408295	BRIP1,RECQL5,DNA2,RFC5
GO:0042770	Signal transduction in response to dna damage	4	107	1.45	0.0019	9606.ENSP00000235310,9606.ENSP00000355958,9606.ENSP00000368458,9606.ENSP00000418960	MAD2L2,DTL,PCNA,BRCA1
GO:1901990	Regulation of mitotic cell cycle phase transition	6	416	1.04	0.0021	9606.ENSP00000235310,9606.ENSP00000347498,9606.ENSP00000355958,9606.ENSP00000368458,9606.ENSP00000377224,9606.ENSP00000418960	MAD2L2,ZFYVE19,DTL,PCNA,CDKN2D,BRCA1
GO:1902990	Mitotic telomere maintenance via semi-conservative replication	2	3	2.7	0.0023	9606.ENSP00000351185,9606.ENSP00000368458	DNA2,PCNA
GO:0007346	Regulation of mitotic cell cycle	7	676	0.89	0.0029	9606.ENSP00000223129,9606.ENSP00000235310,9606.ENSP00000347498,9606.ENSP00000355958,9606.ENSP00000368458,9606.ENSP00000377224,9606.ENSP00000418960	RPA3,MAD2L2,ZFYVE19,DTL,PCNA,CDKN2D,BRCA1
GO:0043137	DNA replication, removal of RNA primer	2	4	2.58	0.0032	9606.ENSP00000305480,9606.ENSP00000351185	FEN1,DNA2
GO:0000077	DNA damage checkpoint	4	140	1.33	0.0046	9606.ENSP00000259008,9606.ENSP00000355958,9606.ENSP00000368458,9606.ENSP00000418960	BRIP1,DTL,PCNA,BRCA1
GO:0051716	Cellular response to stimulus	19	6489	0.34	0.0046	9606.ENSP00000216639,9606.ENSP00000223129,9606.ENSP00000235310,9606.ENSP00000242208,9606.ENSP00000259008,9606.ENSP00000263681,9606.ENSP00000297596,9606.ENSP00000305480,9606.ENSP00000310356,9606.ENSP00000317636,9606.ENSP00000351185,9606.ENSP00000355958,9606.ENSP00000368458,9606.ENSP00000377224,9606.ENSP00000408295,9606.ENSP00000418960,9606.ENSP00000419782,9606.ENSP00000446215,9606.ENSP00000480348	VRK1,RPA3,MAD2L2,INHBA,BRIP1,POLD3,GEM,FEN1,RMI2,RECQL5,DNA2,DTL,PCNA,CDKN2D,RFC5,BRCA1,CDK5,RAN,ENSP00000480348
GO:0050896	Response to stimulus	21	8046	0.29	0.0053	9606.ENSP00000216639,9606.ENSP00000223129,9606.ENSP00000235310,9606.ENSP00000242208,9606.ENSP00000259008,9606.ENSP00000263681,9606.ENSP00000282572,9606.ENSP00000297596,9606.ENSP00000300738,9606.ENSP00000305480,9606.ENSP00000310356,9606.ENSP00000317636,9606.ENSP00000351185,9606.ENSP00000355958,9606.ENSP00000368458,9606.ENSP00000377224,9606.ENSP00000408295,9606.ENSP00000418960,9606.ENSP00000419782,…	VRK1,RPA3,MAD2L2,INHBA,BRIP1,POLD3,CCNO,GEM,RRM1,FEN1,RMI2,RECQL5,DNA2,DTL,PCNA,CDKN2D,RFC5,BRCA1,CDK5,RAN,ENSP00000480348
GO:0007093	Mitotic cell cycle checkpoint	4	156	1.29	0.0066	9606.ENSP00000235310,9606.ENSP00000347498,9606.ENSP00000368458,9606.ENSP00000418960	MAD2L2,ZFYVE19,PCNA,BRCA1
GO:1900264	Positive regulation of dna-directed dna polymerase activity	2	9	2.22	0.0109	9606.ENSP00000368458,9606.ENSP00000408295	PCNA,RFC5
GO:0033044	Regulation of chromosome organization	5	359	1.02	0.0118	9606.ENSP00000235310,9606.ENSP00000305480,9606.ENSP00000310356,9606.ENSP00000361777,9606.ENSP00000418960	MAD2L2,FEN1,RMI2,SET,BRCA1
GO:0045739	Positive regulation of dna repair	3	71	1.5	0.0144	9606.ENSP00000235310,9606.ENSP00000368458,9606.ENSP00000418960	MAD2L2,PCNA,BRCA1
GO:0019725	Cellular homeostasis	7	895	0.77	0.0147	9606.ENSP00000223129,9606.ENSP00000263681,9606.ENSP00000305480,9606.ENSP00000351185,9606.ENSP00000368458,9606.ENSP00000408295,9606.ENSP00000419782	RPA3,POLD3,FEN1,DNA2,PCNA,RFC5,CDK5
GO:0051054	Positive regulation of dna metabolic process	4	200	1.18	0.0159	9606.ENSP00000235310,9606.ENSP00000368458,9606.ENSP00000408295,9606.ENSP00000418960	MAD2L2,PCNA,RFC5,BRCA1
GO:0014070	Response to organic cyclic compound	7	911	0.76	0.0161	9606.ENSP00000242208,9606.ENSP00000317636,9606.ENSP00000368458,9606.ENSP00000377224,9606.ENSP00000418960,9606.ENSP00000419782,9606.ENSP00000446215	INHBA,RECQL5,PCNA,CDKN2D,BRCA1,CDK5,RAN
GO:0072422	Signal transduction involved in dna damage checkpoint	3	75	1.48	0.0162	9606.ENSP00000355958,9606.ENSP00000368458,9606.ENSP00000418960	DTL,PCNA,BRCA1
GO:0072425	Signal transduction involved in g2 dna damage checkpoint	2	12	2.1	0.0165	9606.ENSP00000355958,9606.ENSP00000418960	DTL,BRCA1
GO:0033045	Regulation of sister chromatid segregation	3	83	1.43	0.021	9606.ENSP00000235310,9606.ENSP00000305480,9606.ENSP00000310356	MAD2L2,FEN1,RMI2
GO:0035067	Negative regulation of histone acetylation	2	15	2	0.0238	9606.ENSP00000361777,9606.ENSP00000418960	SET,BRCA1
GO:0097306	Cellular response to alcohol	3	89	1.4	0.025	9606.ENSP00000242208,9606.ENSP00000317636,9606.ENSP00000418960	INHBA,RECQL5,BRCA1
GO:0009263	Deoxyribonucleotide biosynthetic process	2	16	1.97	0.0263	9606.ENSP00000300738,9606.ENSP00000370376	RRM1,DUT
GO:0042772	DNA damage response, signal transduction resulting in transcription	2	16	1.97	0.0263	9606.ENSP00000235310,9606.ENSP00000418960	MAD2L2,BRCA1
GO:0048519	Negative regulation of biological process	16	5389	0.35	0.0303	9606.ENSP00000235310,9606.ENSP00000242208,9606.ENSP00000259008,9606.ENSP00000297596,9606.ENSP00000310356,9606.ENSP00000317636,9606.ENSP00000347498,9606.ENSP00000351185,9606.ENSP00000355958,9606.ENSP00000361777,9606.ENSP00000368458,9606.ENSP00000377224,9606.ENSP00000418960,9606.ENSP00000419782,9606.ENSP00000446215,9606.ENSP00000480348	MAD2L2,INHBA,BRIP1,GEM,RMI2,RECQL5,ZFYVE19,DNA2,DTL,SET,PCNA,CDKN2D,BRCA1,CDK5,RAN,ENSP00000480348
GO:0048523	Negative regulation of cellular process	15	4874	0.36	0.0374	9606.ENSP00000235310,9606.ENSP00000242208,9606.ENSP00000259008,9606.ENSP00000297596,9606.ENSP00000310356,9606.ENSP00000317636,9606.ENSP00000347498,9606.ENSP00000351185,9606.ENSP00000355958,9606.ENSP00000361777,9606.ENSP00000368458,9606.ENSP00000377224,9606.ENSP00000418960,9606.ENSP00000419782,9606.ENSP00000480348	MAD2L2,INHBA,BRIP1,GEM,RMI2,RECQL5,ZFYVE19,DNA2,DTL,SET,PCNA,CDKN2D,BRCA1,CDK5,ENSP00000480348
GO:1902750	Negative regulation of cell cycle g2/m phase transition	3	104	1.34	0.0374	9606.ENSP00000347498,9606.ENSP00000355958,9606.ENSP00000418960	ZFYVE19,DTL,BRCA1
GO:0048511	Rhythmic process	4	271	1.05	0.042	9606.ENSP00000242208,9606.ENSP00000355958,9606.ENSP00000368458,9606.ENSP00000419782	INHBA,DTL,PCNA,CDK5
GO:0071156	Regulation of cell cycle arrest	3	110	1.31	0.042	9606.ENSP00000368458,9606.ENSP00000418960,9606.ENSP00000419782	PCNA,BRCA1,CDK5
GO:0006275	Regulation of dna replication	3	111	1.31	0.0424	9606.ENSP00000351185,9606.ENSP00000368458,9606.ENSP00000408295	DNA2,PCNA,RFC5

## Sheet: Supplementary Table S10G
Supplementary Table S10G: Gene Ontology (Biological processes) associated with cluster 2 of the Network identified from unique DEGs in PPI-UR EOE at diagnosis (n = 2198 genes)
#term ID	term description	observed gene count	background gene count	strength	false discovery rate	matching proteins in your network (IDs)	matching proteins in your network (labels)
GO:1901987	Regulation of cell cycle phase transition	27	452	1.37	1.17e-26	9606.ENSP00000044462,9606.ENSP00000209728,9606.ENSP00000216455,9606.ENSP00000216802,9606.ENSP00000229758,9606.ENSP00000261303,9606.ENSP00000262193,9606.ENSP00000265728,9606.ENSP00000271308,9606.ENSP00000275517,9606.ENSP00000282058,9606.ENSP00000290541,9606.ENSP00000296930,9606.ENSP00000301019,9606.ENSP00000303706,9606.ENSP00000321656,9606.ENSP00000339109,9606.ENSP00000348442,9606.ENSP00000348838,…	PSMA4,CDC6,PSMA3,PSME2,FBXO5,PSMC1,PSMB1,DBF4,PSMA5,CDCA5,HAUS1,PSMB4,NPM1,CDT1,CDC25A,CDC25C,ANAPC1,PSMD12,UBE2C,PSMA7,ORC1,PSMB2,PSME1,CHEK1,CDC7,CDC45,PSMB3
GO:1903047	Mitotic cell cycle process	29	616	1.27	1.2e-26	9606.ENSP00000209728,9606.ENSP00000215582,9606.ENSP00000216367,9606.ENSP00000229758,9606.ENSP00000261881,9606.ENSP00000262105,9606.ENSP00000262460,9606.ENSP00000264156,9606.ENSP00000264552,9606.ENSP00000265728,9606.ENSP00000275517,9606.ENSP00000282058,9606.ENSP00000288207,9606.ENSP00000301019,9606.ENSP00000303706,9606.ENSP00000311360,9606.ENSP00000321656,9606.ENSP00000322180,9606.ENSP00000339109,…	CDC6,MISP,POLE2,FBXO5,TIPIN,MCM4,GINS1,MCM6,UBE2S,DBF4,CDCA5,HAUS1,CCNB2,CDT1,CDC25A,RAD9A,CDC25C,DSCC1,ANAPC1,UBE2C,PRIM1,ORC1,POLA1,WEE2,CDC7,CDC45,MCM10,CCNE2,PRIM2
GO:0010564	Regulation of cell cycle process	30	760	1.19	7.77e-26	9606.ENSP00000044462,9606.ENSP00000209728,9606.ENSP00000216455,9606.ENSP00000216802,9606.ENSP00000229758,9606.ENSP00000261303,9606.ENSP00000261881,9606.ENSP00000262193,9606.ENSP00000265140,9606.ENSP00000265728,9606.ENSP00000271308,9606.ENSP00000275517,9606.ENSP00000282058,9606.ENSP00000290541,9606.ENSP00000296930,9606.ENSP00000301019,9606.ENSP00000303706,9606.ENSP00000321656,9606.ENSP00000339109,…	PSMA4,CDC6,PSMA3,PSME2,FBXO5,PSMC1,TIPIN,PSMB1,ANKRD32,DBF4,PSMA5,CDCA5,HAUS1,PSMB4,NPM1,CDT1,CDC25A,CDC25C,ANAPC1,PSMD12,UBE2C,PSMA7,ORC1,PSMB2,PSME1,WEE2,CHEK1,CDC7,CDC45,PSMB3
GO:0007346	Regulation of mitotic cell cycle	29	676	1.22	7.81e-26	9606.ENSP00000044462,9606.ENSP00000209728,9606.ENSP00000216455,9606.ENSP00000216802,9606.ENSP00000229758,9606.ENSP00000261303,9606.ENSP00000261881,9606.ENSP00000262193,9606.ENSP00000265140,9606.ENSP00000271308,9606.ENSP00000275517,9606.ENSP00000282058,9606.ENSP00000290541,9606.ENSP00000301019,9606.ENSP00000303706,9606.ENSP00000311360,9606.ENSP00000321656,9606.ENSP00000339109,9606.ENSP00000348442,…	PSMA4,CDC6,PSMA3,PSME2,FBXO5,PSMC1,TIPIN,PSMB1,ANKRD32,PSMA5,CDCA5,HAUS1,PSMB4,CDT1,CDC25A,RAD9A,CDC25C,ANAPC1,PSMD12,UBE2C,PSMA7,ORC1,PSMB2,PSME1,WEE2,CHEK1,CDC7,CDC45,PSMB3
GO:0022402	Cell cycle process	32	976	1.11	7.81e-26	9606.ENSP00000209728,9606.ENSP00000215582,9606.ENSP00000216367,9606.ENSP00000229758,9606.ENSP00000261881,9606.ENSP00000262105,9606.ENSP00000262460,9606.ENSP00000264156,9606.ENSP00000264552,9606.ENSP00000265728,9606.ENSP00000275517,9606.ENSP00000282058,9606.ENSP00000288207,9606.ENSP00000293695,9606.ENSP00000296930,9606.ENSP00000301019,9606.ENSP00000303706,9606.ENSP00000311360,9606.ENSP00000321656,…	CDC6,MISP,POLE2,FBXO5,TIPIN,MCM4,GINS1,MCM6,UBE2S,DBF4,CDCA5,HAUS1,CCNB2,SYCE2,NPM1,CDT1,CDC25A,RAD9A,CDC25C,DSCC1,ANAPC1,UBE2C,PRIM1,ORC1,POLA1,WEE2,SYCE3,CDC7,CDC45,MCM10,CCNE2,PRIM2
GO:0044770	Cell cycle phase transition	23	289	1.49	2.57e-25	9606.ENSP00000209728,9606.ENSP00000216367,9606.ENSP00000229758,9606.ENSP00000261881,9606.ENSP00000262105,9606.ENSP00000264156,9606.ENSP00000264552,9606.ENSP00000265728,9606.ENSP00000282058,9606.ENSP00000288207,9606.ENSP00000301019,9606.ENSP00000303706,9606.ENSP00000321656,9606.ENSP00000339109,9606.ENSP00000348838,9606.ENSP00000350491,9606.ENSP00000360623,9606.ENSP00000368349,9606.ENSP00000393139,…	CDC6,POLE2,FBXO5,TIPIN,MCM4,MCM6,UBE2S,DBF4,HAUS1,CCNB2,CDT1,CDC25A,CDC25C,ANAPC1,UBE2C,PRIM1,ORC1,POLA1,CDC7,CDC45,MCM10,CCNE2,PRIM2
GO:0006260	DNA replication	21	205	1.6	6.13e-25	9606.ENSP00000209728,9606.ENSP00000216367,9606.ENSP00000253462,9606.ENSP00000261881,9606.ENSP00000262105,9606.ENSP00000262460,9606.ENSP00000264156,9606.ENSP00000265728,9606.ENSP00000276533,9606.ENSP00000301019,9606.ENSP00000311360,9606.ENSP00000322180,9606.ENSP00000350491,9606.ENSP00000360623,9606.ENSP00000368349,9606.ENSP00000388648,9606.ENSP00000393139,9606.ENSP00000405726,9606.ENSP00000418268,…	CDC6,POLE2,GINS2,TIPIN,MCM4,GINS1,MCM6,DBF4,GINS4,CDT1,RAD9A,DSCC1,PRIM1,ORC1,POLA1,CHEK1,CDC7,CDC45,MCM10,CCNE2,PRIM2
GO:1902749	Regulation of cell cycle g2/m phase transition	21	215	1.58	1.39e-24	9606.ENSP00000044462,9606.ENSP00000209728,9606.ENSP00000216455,9606.ENSP00000216802,9606.ENSP00000229758,9606.ENSP00000261303,9606.ENSP00000262193,9606.ENSP00000271308,9606.ENSP00000282058,9606.ENSP00000290541,9606.ENSP00000296930,9606.ENSP00000303706,9606.ENSP00000321656,9606.ENSP00000348442,9606.ENSP00000359910,9606.ENSP00000360623,9606.ENSP00000362334,9606.ENSP00000372155,9606.ENSP00000388648,…	PSMA4,CDC6,PSMA3,PSME2,FBXO5,PSMC1,PSMB1,PSMA5,HAUS1,PSMB4,NPM1,CDC25A,CDC25C,PSMD12,PSMA7,ORC1,PSMB2,PSME1,CHEK1,CDC7,PSMB3
GO:0051726	Regulation of cell cycle	33	1230	1.02	1.43e-24	9606.ENSP00000044462,9606.ENSP00000209728,9606.ENSP00000216455,9606.ENSP00000216802,9606.ENSP00000229758,9606.ENSP00000261303,9606.ENSP00000261881,9606.ENSP00000262193,9606.ENSP00000265140,9606.ENSP00000265728,9606.ENSP00000271308,9606.ENSP00000275517,9606.ENSP00000282058,9606.ENSP00000288207,9606.ENSP00000290541,9606.ENSP00000296930,9606.ENSP00000301019,9606.ENSP00000303706,9606.ENSP00000311360,…	PSMA4,CDC6,PSMA3,PSME2,FBXO5,PSMC1,TIPIN,PSMB1,ANKRD32,DBF4,PSMA5,CDCA5,HAUS1,CCNB2,PSMB4,NPM1,CDT1,CDC25A,RAD9A,CDC25C,ANAPC1,PSMD12,UBE2C,PSMA7,ORC1,PSMB2,PSME1,WEE2,CHEK1,CDC7,CDC45,CCNE2,PSMB3
GO:0044772	Mitotic cell cycle phase transition	22	280	1.49	4.32e-24	9606.ENSP00000209728,9606.ENSP00000216367,9606.ENSP00000229758,9606.ENSP00000262105,9606.ENSP00000264156,9606.ENSP00000264552,9606.ENSP00000265728,9606.ENSP00000282058,9606.ENSP00000288207,9606.ENSP00000301019,9606.ENSP00000303706,9606.ENSP00000321656,9606.ENSP00000339109,9606.ENSP00000348838,9606.ENSP00000350491,9606.ENSP00000360623,9606.ENSP00000368349,9606.ENSP00000393139,9606.ENSP00000405726,…	CDC6,POLE2,FBXO5,MCM4,MCM6,UBE2S,DBF4,HAUS1,CCNB2,CDT1,CDC25A,CDC25C,ANAPC1,UBE2C,PRIM1,ORC1,POLA1,CDC7,CDC45,MCM10,CCNE2,PRIM2
GO:0007049	Cell cycle	33	1313	0.99	9.3e-24	9606.ENSP00000209728,9606.ENSP00000215582,9606.ENSP00000216367,9606.ENSP00000229758,9606.ENSP00000261881,9606.ENSP00000262105,9606.ENSP00000262460,9606.ENSP00000264156,9606.ENSP00000264552,9606.ENSP00000265728,9606.ENSP00000275517,9606.ENSP00000282058,9606.ENSP00000288207,9606.ENSP00000293695,9606.ENSP00000296930,9606.ENSP00000301019,9606.ENSP00000303706,9606.ENSP00000311360,9606.ENSP00000321656,…	CDC6,MISP,POLE2,FBXO5,TIPIN,MCM4,GINS1,MCM6,UBE2S,DBF4,CDCA5,HAUS1,CCNB2,SYCE2,NPM1,CDT1,CDC25A,RAD9A,CDC25C,DSCC1,ANAPC1,UBE2C,PRIM1,ORC1,POLA1,WEE2,SYCE3,CHEK1,CDC7,CDC45,MCM10,CCNE2,PRIM2
GO:1901990	Regulation of mitotic cell cycle phase transition	24	416	1.35	9.91e-24	9606.ENSP00000044462,9606.ENSP00000209728,9606.ENSP00000216455,9606.ENSP00000216802,9606.ENSP00000229758,9606.ENSP00000261303,9606.ENSP00000262193,9606.ENSP00000271308,9606.ENSP00000275517,9606.ENSP00000282058,9606.ENSP00000290541,9606.ENSP00000301019,9606.ENSP00000303706,9606.ENSP00000321656,9606.ENSP00000339109,9606.ENSP00000348442,9606.ENSP00000348838,9606.ENSP00000359910,9606.ENSP00000360623,…	PSMA4,CDC6,PSMA3,PSME2,FBXO5,PSMC1,PSMB1,PSMA5,CDCA5,HAUS1,PSMB4,CDT1,CDC25A,CDC25C,ANAPC1,PSMD12,UBE2C,PSMA7,ORC1,PSMB2,PSME1,CDC7,CDC45,PSMB3
GO:0031145	Anaphase-promoting complex-dependent catabolic process	16	83	1.88	1.95e-22	9606.ENSP00000044462,9606.ENSP00000216455,9606.ENSP00000216802,9606.ENSP00000229758,9606.ENSP00000261303,9606.ENSP00000262193,9606.ENSP00000264552,9606.ENSP00000271308,9606.ENSP00000290541,9606.ENSP00000339109,9606.ENSP00000348442,9606.ENSP00000348838,9606.ENSP00000359910,9606.ENSP00000362334,9606.ENSP00000372155,9606.ENSP00000483688	PSMA4,PSMA3,PSME2,FBXO5,PSMC1,PSMB1,UBE2S,PSMA5,PSMB4,ANAPC1,PSMD12,UBE2C,PSMA7,PSMB2,PSME1,PSMB3
GO:0010389	Regulation of g2/m transition of mitotic cell cycle	19	198	1.57	5.89e-22	9606.ENSP00000044462,9606.ENSP00000209728,9606.ENSP00000216455,9606.ENSP00000216802,9606.ENSP00000229758,9606.ENSP00000261303,9606.ENSP00000262193,9606.ENSP00000271308,9606.ENSP00000282058,9606.ENSP00000290541,9606.ENSP00000303706,9606.ENSP00000321656,9606.ENSP00000348442,9606.ENSP00000359910,9606.ENSP00000360623,9606.ENSP00000362334,9606.ENSP00000372155,9606.ENSP00000393139,9606.ENSP00000483688	PSMA4,CDC6,PSMA3,PSME2,FBXO5,PSMC1,PSMB1,PSMA5,HAUS1,PSMB4,CDC25A,CDC25C,PSMD12,PSMA7,ORC1,PSMB2,PSME1,CDC7,PSMB3
GO:0045930	Negative regulation of mitotic cell cycle	21	308	1.43	9.56e-22	9606.ENSP00000044462,9606.ENSP00000209728,9606.ENSP00000216455,9606.ENSP00000216802,9606.ENSP00000229758,9606.ENSP00000261303,9606.ENSP00000261881,9606.ENSP00000262193,9606.ENSP00000271308,9606.ENSP00000290541,9606.ENSP00000301019,9606.ENSP00000311360,9606.ENSP00000321656,9606.ENSP00000348442,9606.ENSP00000359910,9606.ENSP00000360623,9606.ENSP00000362334,9606.ENSP00000372155,9606.ENSP00000380675,…	PSMA4,CDC6,PSMA3,PSME2,FBXO5,PSMC1,TIPIN,PSMB1,PSMA5,PSMB4,CDT1,RAD9A,CDC25C,PSMD12,PSMA7,ORC1,PSMB2,PSME1,WEE2,CHEK1,PSMB3
GO:0045786	Negative regulation of cell cycle	24	571	1.22	1.02e-20	9606.ENSP00000044462,9606.ENSP00000209728,9606.ENSP00000216455,9606.ENSP00000216802,9606.ENSP00000229758,9606.ENSP00000261303,9606.ENSP00000261881,9606.ENSP00000262193,9606.ENSP00000271308,9606.ENSP00000290541,9606.ENSP00000296930,9606.ENSP00000301019,9606.ENSP00000311360,9606.ENSP00000321656,9606.ENSP00000348442,9606.ENSP00000359910,9606.ENSP00000360623,9606.ENSP00000362334,9606.ENSP00000372155,…	PSMA4,CDC6,PSMA3,PSME2,FBXO5,PSMC1,TIPIN,PSMB1,PSMA5,PSMB4,NPM1,CDT1,RAD9A,CDC25C,PSMD12,PSMA7,ORC1,PSMB2,PSME1,WEE2,CHEK1,CDC7,CDC45,PSMB3
GO:0006261	DNA-dependent DNA replication	16	119	1.72	2.92e-20	9606.ENSP00000209728,9606.ENSP00000216367,9606.ENSP00000253462,9606.ENSP00000261881,9606.ENSP00000262105,9606.ENSP00000262460,9606.ENSP00000264156,9606.ENSP00000276533,9606.ENSP00000301019,9606.ENSP00000350491,9606.ENSP00000360623,9606.ENSP00000368349,9606.ENSP00000405726,9606.ENSP00000418268,9606.ENSP00000429089,9606.ENSP00000484105	CDC6,POLE2,GINS2,TIPIN,MCM4,GINS1,MCM6,GINS4,CDT1,PRIM1,ORC1,POLA1,CDC45,MCM10,CCNE2,PRIM2
GO:0000082	G1/S transition of mitotic cell cycle	16	128	1.69	8.14e-20	9606.ENSP00000209728,9606.ENSP00000216367,9606.ENSP00000229758,9606.ENSP00000262105,9606.ENSP00000264156,9606.ENSP00000265728,9606.ENSP00000301019,9606.ENSP00000303706,9606.ENSP00000350491,9606.ENSP00000360623,9606.ENSP00000368349,9606.ENSP00000393139,9606.ENSP00000405726,9606.ENSP00000418268,9606.ENSP00000429089,9606.ENSP00000484105	CDC6,POLE2,FBXO5,MCM4,MCM6,DBF4,CDT1,CDC25A,PRIM1,ORC1,POLA1,CDC7,CDC45,MCM10,CCNE2,PRIM2
GO:0010948	Negative regulation of cell cycle process	20	328	1.38	9.83e-20	9606.ENSP00000044462,9606.ENSP00000209728,9606.ENSP00000216455,9606.ENSP00000216802,9606.ENSP00000229758,9606.ENSP00000261303,9606.ENSP00000262193,9606.ENSP00000271308,9606.ENSP00000290541,9606.ENSP00000296930,9606.ENSP00000301019,9606.ENSP00000321656,9606.ENSP00000348442,9606.ENSP00000359910,9606.ENSP00000360623,9606.ENSP00000362334,9606.ENSP00000372155,9606.ENSP00000388648,9606.ENSP00000393139,…	PSMA4,CDC6,PSMA3,PSME2,FBXO5,PSMC1,PSMB1,PSMA5,PSMB4,NPM1,CDT1,CDC25C,PSMD12,PSMA7,ORC1,PSMB2,PSME1,CHEK1,CDC7,PSMB3
GO:1902750	Negative regulation of cell cycle g2/m phase transition	15	104	1.75	2.45e-19	9606.ENSP00000044462,9606.ENSP00000209728,9606.ENSP00000216455,9606.ENSP00000216802,9606.ENSP00000261303,9606.ENSP00000262193,9606.ENSP00000271308,9606.ENSP00000290541,9606.ENSP00000348442,9606.ENSP00000359910,9606.ENSP00000360623,9606.ENSP00000362334,9606.ENSP00000372155,9606.ENSP00000388648,9606.ENSP00000483688	PSMA4,CDC6,PSMA3,PSME2,PSMC1,PSMB1,PSMA5,PSMB4,PSMD12,PSMA7,ORC1,PSMB2,PSME1,CHEK1,PSMB3
GO:0044260	Cellular macromolecule metabolic process	45	4976	0.55	5.71e-19	9606.ENSP00000044462,9606.ENSP00000209728,9606.ENSP00000216367,9606.ENSP00000216455,9606.ENSP00000216802,9606.ENSP00000229758,9606.ENSP00000253462,9606.ENSP00000261303,9606.ENSP00000261881,9606.ENSP00000262105,9606.ENSP00000262193,9606.ENSP00000262460,9606.ENSP00000264156,9606.ENSP00000264552,9606.ENSP00000265140,9606.ENSP00000265728,9606.ENSP00000271308,9606.ENSP00000275517,9606.ENSP00000276533,…	PSMA4,CDC6,POLE2,PSMA3,PSME2,FBXO5,GINS2,PSMC1,TIPIN,MCM4,PSMB1,GINS1,MCM6,UBE2S,ANKRD32,DBF4,PSMA5,CDCA5,GINS4,PSMB4,NPM1,CDT1,CDC25A,RAD9A,CAMK2G,CDC25C,DSCC1,ANAPC1,PSMD12,UBE2C,PRIM1,PSMA7,ORC1,PSMB2,POLA1,PSME1,WEE2,SYCE3,CHEK1,CDC7,CDC45,MCM10,CCNE2,PSMB3,PRIM2
GO:0010972	Negative regulation of g2/m transition of mitotic cell cycle	14	92	1.77	3.18e-18	9606.ENSP00000044462,9606.ENSP00000209728,9606.ENSP00000216455,9606.ENSP00000216802,9606.ENSP00000261303,9606.ENSP00000262193,9606.ENSP00000271308,9606.ENSP00000290541,9606.ENSP00000348442,9606.ENSP00000359910,9606.ENSP00000360623,9606.ENSP00000362334,9606.ENSP00000372155,9606.ENSP00000483688	PSMA4,CDC6,PSMA3,PSME2,PSMC1,PSMB1,PSMA5,PSMB4,PSMD12,PSMA7,ORC1,PSMB2,PSME1,PSMB3
GO:1901988	Negative regulation of cell cycle phase transition	17	235	1.45	1.42e-17	9606.ENSP00000044462,9606.ENSP00000209728,9606.ENSP00000216455,9606.ENSP00000216802,9606.ENSP00000229758,9606.ENSP00000261303,9606.ENSP00000262193,9606.ENSP00000271308,9606.ENSP00000290541,9606.ENSP00000321656,9606.ENSP00000348442,9606.ENSP00000359910,9606.ENSP00000360623,9606.ENSP00000362334,9606.ENSP00000372155,9606.ENSP00000388648,9606.ENSP00000483688	PSMA4,CDC6,PSMA3,PSME2,FBXO5,PSMC1,PSMB1,PSMA5,PSMB4,CDC25C,PSMD12,PSMA7,ORC1,PSMB2,PSME1,CHEK1,PSMB3
GO:0006270	DNA replication initiation	11	32	2.13	2.42e-17	9606.ENSP00000209728,9606.ENSP00000216367,9606.ENSP00000262105,9606.ENSP00000264156,9606.ENSP00000350491,9606.ENSP00000360623,9606.ENSP00000368349,9606.ENSP00000405726,9606.ENSP00000418268,9606.ENSP00000429089,9606.ENSP00000484105	CDC6,POLE2,MCM4,MCM6,PRIM1,ORC1,POLA1,CDC45,MCM10,CCNE2,PRIM2
GO:1901991	Negative regulation of mitotic cell cycle phase transition	16	219	1.46	1.76e-16	9606.ENSP00000044462,9606.ENSP00000209728,9606.ENSP00000216455,9606.ENSP00000216802,9606.ENSP00000229758,9606.ENSP00000261303,9606.ENSP00000262193,9606.ENSP00000271308,9606.ENSP00000290541,9606.ENSP00000321656,9606.ENSP00000348442,9606.ENSP00000359910,9606.ENSP00000360623,9606.ENSP00000362334,9606.ENSP00000372155,9606.ENSP00000483688	PSMA4,CDC6,PSMA3,PSME2,FBXO5,PSMC1,PSMB1,PSMA5,PSMB4,CDC25C,PSMD12,PSMA7,ORC1,PSMB2,PSME1,PSMB3
GO:0006521	Regulation of cellular amino acid metabolic process	12	64	1.87	2.28e-16	9606.ENSP00000044462,9606.ENSP00000216455,9606.ENSP00000216802,9606.ENSP00000261303,9606.ENSP00000262193,9606.ENSP00000271308,9606.ENSP00000290541,9606.ENSP00000348442,9606.ENSP00000359910,9606.ENSP00000362334,9606.ENSP00000372155,9606.ENSP00000483688	PSMA4,PSMA3,PSME2,PSMC1,PSMB1,PSMA5,PSMB4,PSMD12,PSMA7,PSMB2,PSME1,PSMB3
GO:1902036	Regulation of hematopoietic stem cell differentiation	12	74	1.8	1.07e-15	9606.ENSP00000044462,9606.ENSP00000216455,9606.ENSP00000216802,9606.ENSP00000261303,9606.ENSP00000262193,9606.ENSP00000271308,9606.ENSP00000290541,9606.ENSP00000348442,9606.ENSP00000359910,9606.ENSP00000362334,9606.ENSP00000372155,9606.ENSP00000483688	PSMA4,PSMA3,PSME2,PSMC1,PSMB1,PSMA5,PSMB4,PSMD12,PSMA7,PSMB2,PSME1,PSMB3
GO:0002479	Antigen processing and presentation of exogenous peptide antigen via mhc class i, tap-dependent	12	75	1.8	1.19e-15	9606.ENSP00000044462,9606.ENSP00000216455,9606.ENSP00000216802,9606.ENSP00000261303,9606.ENSP00000262193,9606.ENSP00000271308,9606.ENSP00000290541,9606.ENSP00000348442,9606.ENSP00000359910,9606.ENSP00000362334,9606.ENSP00000372155,9606.ENSP00000483688	PSMA4,PSMA3,PSME2,PSMC1,PSMB1,PSMA5,PSMB4,PSMD12,PSMA7,PSMB2,PSME1,PSMB3
GO:0006259	DNA metabolic process	22	750	1.06	1.19e-15	9606.ENSP00000209728,9606.ENSP00000216367,9606.ENSP00000253462,9606.ENSP00000261881,9606.ENSP00000262105,9606.ENSP00000262460,9606.ENSP00000264156,9606.ENSP00000265140,9606.ENSP00000275517,9606.ENSP00000276533,9606.ENSP00000296930,9606.ENSP00000311360,9606.ENSP00000350491,9606.ENSP00000360623,9606.ENSP00000368349,9606.ENSP00000385480,9606.ENSP00000388648,9606.ENSP00000393139,9606.ENSP00000405726,…	CDC6,POLE2,GINS2,TIPIN,MCM4,GINS1,MCM6,ANKRD32,CDCA5,GINS4,NPM1,RAD9A,PRIM1,ORC1,POLA1,SYCE3,CHEK1,CDC7,CDC45,MCM10,CCNE2,PRIM2
GO:0061418	Regulation of transcription from rna polymerase ii promoter in response to hypoxia	12	78	1.78	1.72e-15	9606.ENSP00000044462,9606.ENSP00000216455,9606.ENSP00000216802,9606.ENSP00000261303,9606.ENSP00000262193,9606.ENSP00000271308,9606.ENSP00000290541,9606.ENSP00000348442,9606.ENSP00000359910,9606.ENSP00000362334,9606.ENSP00000372155,9606.ENSP00000483688	PSMA4,PSMA3,PSME2,PSMC1,PSMB1,PSMA5,PSMB4,PSMD12,PSMA7,PSMB2,PSME1,PSMB3
GO:0038061	NIK/NF-kappaB signaling	12	81	1.76	2.45e-15	9606.ENSP00000044462,9606.ENSP00000216455,9606.ENSP00000216802,9606.ENSP00000261303,9606.ENSP00000262193,9606.ENSP00000271308,9606.ENSP00000290541,9606.ENSP00000348442,9606.ENSP00000359910,9606.ENSP00000362334,9606.ENSP00000372155,9606.ENSP00000483688	PSMA4,PSMA3,PSME2,PSMC1,PSMB1,PSMA5,PSMB4,PSMD12,PSMA7,PSMB2,PSME1,PSMB3
GO:0043618	Regulation of transcription from rna polymerase ii promoter in response to stress	13	118	1.63	2.94e-15	9606.ENSP00000044462,9606.ENSP00000216455,9606.ENSP00000216802,9606.ENSP00000261303,9606.ENSP00000262193,9606.ENSP00000271308,9606.ENSP00000290541,9606.ENSP00000348442,9606.ENSP00000359910,9606.ENSP00000362334,9606.ENSP00000372155,9606.ENSP00000388648,9606.ENSP00000483688	PSMA4,PSMA3,PSME2,PSMC1,PSMB1,PSMA5,PSMB4,PSMD12,PSMA7,PSMB2,PSME1,CHEK1,PSMB3
GO:0031146	SCF-dependent proteasomal ubiquitin-dependent protein catabolic process	12	93	1.7	9.54e-15	9606.ENSP00000044462,9606.ENSP00000216455,9606.ENSP00000216802,9606.ENSP00000261303,9606.ENSP00000262193,9606.ENSP00000271308,9606.ENSP00000290541,9606.ENSP00000348442,9606.ENSP00000359910,9606.ENSP00000362334,9606.ENSP00000372155,9606.ENSP00000483688	PSMA4,PSMA3,PSME2,PSMC1,PSMB1,PSMA5,PSMB4,PSMD12,PSMA7,PSMB2,PSME1,PSMB3
GO:0033554	Cellular response to stress	28	1725	0.8	1.32e-14	9606.ENSP00000044462,9606.ENSP00000216367,9606.ENSP00000216455,9606.ENSP00000216802,9606.ENSP00000253462,9606.ENSP00000261303,9606.ENSP00000261881,9606.ENSP00000262105,9606.ENSP00000262193,9606.ENSP00000264156,9606.ENSP00000265140,9606.ENSP00000271308,9606.ENSP00000275517,9606.ENSP00000276533,9606.ENSP00000290541,9606.ENSP00000296930,9606.ENSP00000311360,9606.ENSP00000321656,9606.ENSP00000348442,…	PSMA4,POLE2,PSMA3,PSME2,GINS2,PSMC1,TIPIN,MCM4,PSMB1,MCM6,ANKRD32,PSMA5,CDCA5,GINS4,PSMB4,NPM1,RAD9A,CDC25C,PSMD12,PSMA7,PSMB2,POLA1,PSME1,CHEK1,CDC7,CDC45,MCM10,PSMB3
GO:0060071	Wnt signaling pathway, planar cell polarity pathway	12	96	1.69	1.32e-14	9606.ENSP00000044462,9606.ENSP00000216455,9606.ENSP00000216802,9606.ENSP00000261303,9606.ENSP00000262193,9606.ENSP00000271308,9606.ENSP00000290541,9606.ENSP00000348442,9606.ENSP00000359910,9606.ENSP00000362334,9606.ENSP00000372155,9606.ENSP00000483688	PSMA4,PSMA3,PSME2,PSMC1,PSMB1,PSMA5,PSMB4,PSMD12,PSMA7,PSMB2,PSME1,PSMB3
GO:0070498	interleukin-1-mediated signaling pathway	12	96	1.69	1.32e-14	9606.ENSP00000044462,9606.ENSP00000216455,9606.ENSP00000216802,9606.ENSP00000261303,9606.ENSP00000262193,9606.ENSP00000271308,9606.ENSP00000290541,9606.ENSP00000348442,9606.ENSP00000359910,9606.ENSP00000362334,9606.ENSP00000372155,9606.ENSP00000483688	PSMA4,PSMA3,PSME2,PSMC1,PSMB1,PSMA5,PSMB4,PSMD12,PSMA7,PSMB2,PSME1,PSMB3
GO:0002223	Stimulatory c-type lectin receptor signaling pathway	12	111	1.63	5.92e-14	9606.ENSP00000044462,9606.ENSP00000216455,9606.ENSP00000216802,9606.ENSP00000261303,9606.ENSP00000262193,9606.ENSP00000271308,9606.ENSP00000290541,9606.ENSP00000348442,9606.ENSP00000359910,9606.ENSP00000362334,9606.ENSP00000372155,9606.ENSP00000483688	PSMA4,PSMA3,PSME2,PSMC1,PSMB1,PSMA5,PSMB4,PSMD12,PSMA7,PSMB2,PSME1,PSMB3
GO:0038095	Fc-epsilon receptor signaling pathway	12	115	1.61	8.25e-14	9606.ENSP00000044462,9606.ENSP00000216455,9606.ENSP00000216802,9606.ENSP00000261303,9606.ENSP00000262193,9606.ENSP00000271308,9606.ENSP00000290541,9606.ENSP00000348442,9606.ENSP00000359910,9606.ENSP00000362334,9606.ENSP00000372155,9606.ENSP00000483688	PSMA4,PSMA3,PSME2,PSMC1,PSMB1,PSMA5,PSMB4,PSMD12,PSMA7,PSMB2,PSME1,PSMB3
GO:0033209	Tumor necrosis factor-mediated signaling pathway	12	125	1.57	1.94e-13	9606.ENSP00000044462,9606.ENSP00000216455,9606.ENSP00000216802,9606.ENSP00000261303,9606.ENSP00000262193,9606.ENSP00000271308,9606.ENSP00000290541,9606.ENSP00000348442,9606.ENSP00000359910,9606.ENSP00000362334,9606.ENSP00000372155,9606.ENSP00000483688	PSMA4,PSMA3,PSME2,PSMC1,PSMB1,PSMA5,PSMB4,PSMD12,PSMA7,PSMB2,PSME1,PSMB3
GO:0043488	Regulation of mrna stability	13	183	1.44	3.97e-13	9606.ENSP00000044462,9606.ENSP00000216455,9606.ENSP00000216802,9606.ENSP00000261303,9606.ENSP00000262193,9606.ENSP00000271308,9606.ENSP00000290541,9606.ENSP00000296930,9606.ENSP00000348442,9606.ENSP00000359910,9606.ENSP00000362334,9606.ENSP00000372155,9606.ENSP00000483688	PSMA4,PSMA3,PSME2,PSMC1,PSMB1,PSMA5,PSMB4,NPM1,PSMD12,PSMA7,PSMB2,PSME1,PSMB3
GO:0000209	Protein polyubiquitination	15	315	1.27	5.41e-13	9606.ENSP00000044462,9606.ENSP00000216455,9606.ENSP00000216802,9606.ENSP00000261303,9606.ENSP00000262193,9606.ENSP00000264552,9606.ENSP00000271308,9606.ENSP00000290541,9606.ENSP00000339109,9606.ENSP00000348442,9606.ENSP00000348838,9606.ENSP00000359910,9606.ENSP00000362334,9606.ENSP00000372155,9606.ENSP00000483688	PSMA4,PSMA3,PSME2,PSMC1,PSMB1,UBE2S,PSMA5,PSMB4,ANAPC1,PSMD12,UBE2C,PSMA7,PSMB2,PSME1,PSMB3
GO:0051301	Cell division	17	493	1.13	8.46e-13	9606.ENSP00000209728,9606.ENSP00000215582,9606.ENSP00000229758,9606.ENSP00000261881,9606.ENSP00000264552,9606.ENSP00000275517,9606.ENSP00000282058,9606.ENSP00000288207,9606.ENSP00000293695,9606.ENSP00000301019,9606.ENSP00000303706,9606.ENSP00000321656,9606.ENSP00000339109,9606.ENSP00000348838,9606.ENSP00000385480,9606.ENSP00000393139,9606.ENSP00000429089	CDC6,MISP,FBXO5,TIPIN,UBE2S,CDCA5,HAUS1,CCNB2,SYCE2,CDT1,CDC25A,CDC25C,ANAPC1,UBE2C,SYCE3,CDC7,CCNE2
GO:0090263	Positive regulation of canonical wnt signaling pathway	12	148	1.5	1.14e-12	9606.ENSP00000044462,9606.ENSP00000216455,9606.ENSP00000216802,9606.ENSP00000261303,9606.ENSP00000262193,9606.ENSP00000271308,9606.ENSP00000290541,9606.ENSP00000348442,9606.ENSP00000359910,9606.ENSP00000362334,9606.ENSP00000372155,9606.ENSP00000483688	PSMA4,PSMA3,PSME2,PSMC1,PSMB1,PSMA5,PSMB4,PSMD12,PSMA7,PSMB2,PSME1,PSMB3
GO:0010499	Proteasomal ubiquitin-independent protein catabolic process	8	22	2.15	1.17e-12	9606.ENSP00000044462,9606.ENSP00000216455,9606.ENSP00000262193,9606.ENSP00000271308,9606.ENSP00000290541,9606.ENSP00000359910,9606.ENSP00000362334,9606.ENSP00000483688	PSMA4,PSMA3,PSMB1,PSMA5,PSMB4,PSMA7,PSMB2,PSMB3
GO:0033260	Nuclear dna replication	9	43	1.91	1.47e-12	9606.ENSP00000216367,9606.ENSP00000262105,9606.ENSP00000262460,9606.ENSP00000264156,9606.ENSP00000301019,9606.ENSP00000350491,9606.ENSP00000368349,9606.ENSP00000405726,9606.ENSP00000484105	POLE2,MCM4,GINS1,MCM6,CDT1,PRIM1,POLA1,CDC45,PRIM2
GO:0050852	T cell receptor signaling pathway	12	167	1.45	4.08e-12	9606.ENSP00000044462,9606.ENSP00000216455,9606.ENSP00000216802,9606.ENSP00000261303,9606.ENSP00000262193,9606.ENSP00000271308,9606.ENSP00000290541,9606.ENSP00000348442,9606.ENSP00000359910,9606.ENSP00000362334,9606.ENSP00000372155,9606.ENSP00000483688	PSMA4,PSMA3,PSME2,PSMC1,PSMB1,PSMA5,PSMB4,PSMD12,PSMA7,PSMB2,PSME1,PSMB3
GO:0090090	Negative regulation of canonical wnt signaling pathway	12	183	1.41	1.02e-11	9606.ENSP00000044462,9606.ENSP00000216455,9606.ENSP00000216802,9606.ENSP00000261303,9606.ENSP00000262193,9606.ENSP00000271308,9606.ENSP00000290541,9606.ENSP00000348442,9606.ENSP00000359910,9606.ENSP00000362334,9606.ENSP00000372155,9606.ENSP00000483688	PSMA4,PSMA3,PSME2,PSMC1,PSMB1,PSMA5,PSMB4,PSMD12,PSMA7,PSMB2,PSME1,PSMB3
GO:0006807	Nitrogen compound metabolic process	43	6852	0.39	2.44e-11	9606.ENSP00000044462,9606.ENSP00000209728,9606.ENSP00000216367,9606.ENSP00000216455,9606.ENSP00000216802,9606.ENSP00000229758,9606.ENSP00000253462,9606.ENSP00000261303,9606.ENSP00000261881,9606.ENSP00000262105,9606.ENSP00000262193,9606.ENSP00000262460,9606.ENSP00000264156,9606.ENSP00000264552,9606.ENSP00000265140,9606.ENSP00000271308,9606.ENSP00000275517,9606.ENSP00000276533,9606.ENSP00000290541,…	PSMA4,CDC6,POLE2,PSMA3,PSME2,FBXO5,GINS2,PSMC1,TIPIN,MCM4,PSMB1,GINS1,MCM6,UBE2S,ANKRD32,PSMA5,CDCA5,GINS4,PSMB4,NPM1,CDC25A,RAD9A,CAMK2G,CDC25C,DSCC1,ANAPC1,PSMD12,UBE2C,PRIM1,PSMA7,ORC1,PSMB2,POLA1,PSME1,WEE2,SYCE3,CHEK1,CDC7,CDC45,MCM10,CCNE2,PSMB3,PRIM2
GO:1901989	Positive regulation of cell cycle phase transition	10	99	1.6	2.49e-11	9606.ENSP00000209728,9606.ENSP00000229758,9606.ENSP00000275517,9606.ENSP00000296930,9606.ENSP00000301019,9606.ENSP00000303706,9606.ENSP00000321656,9606.ENSP00000348838,9606.ENSP00000393139,9606.ENSP00000405726	CDC6,FBXO5,CDCA5,NPM1,CDT1,CDC25A,CDC25C,UBE2C,CDC7,CDC45
GO:0016579	Protein deubiquitination	13	281	1.26	4.77e-11	9606.ENSP00000044462,9606.ENSP00000216455,9606.ENSP00000216802,9606.ENSP00000261303,9606.ENSP00000262193,9606.ENSP00000271308,9606.ENSP00000290541,9606.ENSP00000303706,9606.ENSP00000348442,9606.ENSP00000359910,9606.ENSP00000362334,9606.ENSP00000372155,9606.ENSP00000483688	PSMA4,PSMA3,PSME2,PSMC1,PSMB1,PSMA5,PSMB4,CDC25A,PSMD12,PSMA7,PSMB2,PSME1,PSMB3
GO:1901992	Positive regulation of mitotic cell cycle phase transition	9	82	1.63	1.97e-10	9606.ENSP00000209728,9606.ENSP00000229758,9606.ENSP00000275517,9606.ENSP00000301019,9606.ENSP00000303706,9606.ENSP00000321656,9606.ENSP00000348838,9606.ENSP00000393139,9606.ENSP00000405726	CDC6,FBXO5,CDCA5,CDT1,CDC25A,CDC25C,UBE2C,CDC7,CDC45
GO:0044238	Primary metabolic process	43	7332	0.36	2.75e-10	9606.ENSP00000044462,9606.ENSP00000209728,9606.ENSP00000216367,9606.ENSP00000216455,9606.ENSP00000216802,9606.ENSP00000229758,9606.ENSP00000253462,9606.ENSP00000261303,9606.ENSP00000261881,9606.ENSP00000262105,9606.ENSP00000262193,9606.ENSP00000262460,9606.ENSP00000264156,9606.ENSP00000264552,9606.ENSP00000265140,9606.ENSP00000271308,9606.ENSP00000275517,9606.ENSP00000276533,9606.ENSP00000290541,…	PSMA4,CDC6,POLE2,PSMA3,PSME2,FBXO5,GINS2,PSMC1,TIPIN,MCM4,PSMB1,GINS1,MCM6,UBE2S,ANKRD32,PSMA5,CDCA5,GINS4,PSMB4,NPM1,CDC25A,RAD9A,CAMK2G,CDC25C,DSCC1,ANAPC1,PSMD12,UBE2C,PRIM1,PSMA7,ORC1,PSMB2,POLA1,PSME1,WEE2,SYCE3,CHEK1,CDC7,CDC45,MCM10,CCNE2,PSMB3,PRIM2
GO:0000727	Double-strand break repair via break-induced replication	6	11	2.33	3.23e-10	9606.ENSP00000253462,9606.ENSP00000262105,9606.ENSP00000264156,9606.ENSP00000276533,9606.ENSP00000393139,9606.ENSP00000405726	GINS2,MCM4,MCM6,GINS4,CDC7,CDC45
GO:0043687	Post-translational protein modification	13	360	1.15	8.09e-10	9606.ENSP00000044462,9606.ENSP00000216455,9606.ENSP00000216802,9606.ENSP00000261303,9606.ENSP00000262193,9606.ENSP00000271308,9606.ENSP00000290541,9606.ENSP00000322180,9606.ENSP00000348442,9606.ENSP00000359910,9606.ENSP00000362334,9606.ENSP00000372155,9606.ENSP00000483688	PSMA4,PSMA3,PSME2,PSMC1,PSMB1,PSMA5,PSMB4,DSCC1,PSMD12,PSMA7,PSMB2,PSME1,PSMB3
GO:0000280	Nuclear division	12	291	1.21	1.32e-09	9606.ENSP00000215582,9606.ENSP00000229758,9606.ENSP00000264552,9606.ENSP00000275517,9606.ENSP00000288207,9606.ENSP00000293695,9606.ENSP00000301019,9606.ENSP00000322180,9606.ENSP00000348838,9606.ENSP00000380675,9606.ENSP00000385480,9606.ENSP00000429089	MISP,FBXO5,UBE2S,CDCA5,CCNB2,SYCE2,CDT1,DSCC1,UBE2C,WEE2,SYCE3,CCNE2
GO:0045931	Positive regulation of mitotic cell cycle	10	156	1.4	1.33e-09	9606.ENSP00000209728,9606.ENSP00000229758,9606.ENSP00000265140,9606.ENSP00000275517,9606.ENSP00000301019,9606.ENSP00000303706,9606.ENSP00000321656,9606.ENSP00000348838,9606.ENSP00000393139,9606.ENSP00000405726	CDC6,FBXO5,ANKRD32,CDCA5,CDT1,CDC25A,CDC25C,UBE2C,CDC7,CDC45
GO:0090068	Positive regulation of cell cycle process	12	294	1.2	1.42e-09	9606.ENSP00000209728,9606.ENSP00000229758,9606.ENSP00000265140,9606.ENSP00000265728,9606.ENSP00000275517,9606.ENSP00000296930,9606.ENSP00000301019,9606.ENSP00000303706,9606.ENSP00000321656,9606.ENSP00000348838,9606.ENSP00000393139,9606.ENSP00000405726	CDC6,FBXO5,ANKRD32,DBF4,CDCA5,NPM1,CDT1,CDC25A,CDC25C,UBE2C,CDC7,CDC45
GO:0045787	Positive regulation of cell cycle	13	388	1.12	1.88e-09	9606.ENSP00000209728,9606.ENSP00000229758,9606.ENSP00000265140,9606.ENSP00000265728,9606.ENSP00000275517,9606.ENSP00000296930,9606.ENSP00000301019,9606.ENSP00000303706,9606.ENSP00000321656,9606.ENSP00000348838,9606.ENSP00000388648,9606.ENSP00000393139,9606.ENSP00000405726	CDC6,FBXO5,ANKRD32,DBF4,CDCA5,NPM1,CDT1,CDC25A,CDC25C,UBE2C,CHEK1,CDC7,CDC45
GO:0000076	DNA replication checkpoint	6	17	2.14	2.27e-09	9606.ENSP00000209728,9606.ENSP00000261881,9606.ENSP00000301019,9606.ENSP00000311360,9606.ENSP00000360623,9606.ENSP00000405726	CDC6,TIPIN,CDT1,RAD9A,ORC1,CDC45
GO:0016567	Protein ubiquitination	16	729	0.93	2.65e-09	9606.ENSP00000044462,9606.ENSP00000216455,9606.ENSP00000216802,9606.ENSP00000229758,9606.ENSP00000261303,9606.ENSP00000262193,9606.ENSP00000264552,9606.ENSP00000271308,9606.ENSP00000290541,9606.ENSP00000339109,9606.ENSP00000348442,9606.ENSP00000348838,9606.ENSP00000359910,9606.ENSP00000362334,9606.ENSP00000372155,9606.ENSP00000483688	PSMA4,PSMA3,PSME2,FBXO5,PSMC1,PSMB1,UBE2S,PSMA5,PSMB4,ANAPC1,PSMD12,UBE2C,PSMA7,PSMB2,PSME1,PSMB3
GO:0051783	Regulation of nuclear division	10	186	1.32	6.34e-09	9606.ENSP00000209728,9606.ENSP00000229758,9606.ENSP00000265140,9606.ENSP00000275517,9606.ENSP00000301019,9606.ENSP00000321656,9606.ENSP00000339109,9606.ENSP00000348838,9606.ENSP00000380675,9606.ENSP00000388648	CDC6,FBXO5,ANKRD32,CDCA5,CDT1,CDC25C,ANAPC1,UBE2C,WEE2,CHEK1
GO:0006974	Cellular response to dna damage stimulus	16	793	0.9	8.64e-09	9606.ENSP00000216367,9606.ENSP00000253462,9606.ENSP00000261881,9606.ENSP00000262105,9606.ENSP00000264156,9606.ENSP00000265140,9606.ENSP00000275517,9606.ENSP00000276533,9606.ENSP00000296930,9606.ENSP00000311360,9606.ENSP00000321656,9606.ENSP00000368349,9606.ENSP00000388648,9606.ENSP00000393139,9606.ENSP00000405726,9606.ENSP00000418268	POLE2,GINS2,TIPIN,MCM4,MCM6,ANKRD32,CDCA5,GINS4,NPM1,RAD9A,CDC25C,POLA1,CHEK1,CDC7,CDC45,MCM10
GO:0000165	MAPK cascade	12	370	1.1	1.58e-08	9606.ENSP00000044462,9606.ENSP00000216455,9606.ENSP00000216802,9606.ENSP00000261303,9606.ENSP00000262193,9606.ENSP00000271308,9606.ENSP00000290541,9606.ENSP00000348442,9606.ENSP00000359910,9606.ENSP00000362334,9606.ENSP00000372155,9606.ENSP00000483688	PSMA4,PSMA3,PSME2,PSMC1,PSMB1,PSMA5,PSMB4,PSMD12,PSMA7,PSMB2,PSME1,PSMB3
GO:0006950	Response to stress	29	3485	0.51	2.51e-08	9606.ENSP00000044462,9606.ENSP00000216367,9606.ENSP00000216455,9606.ENSP00000216802,9606.ENSP00000253462,9606.ENSP00000261303,9606.ENSP00000261881,9606.ENSP00000262105,9606.ENSP00000262193,9606.ENSP00000264156,9606.ENSP00000265140,9606.ENSP00000271308,9606.ENSP00000275517,9606.ENSP00000276533,9606.ENSP00000290541,9606.ENSP00000296930,9606.ENSP00000311360,9606.ENSP00000319060,9606.ENSP00000321656,…	PSMA4,POLE2,PSMA3,PSME2,GINS2,PSMC1,TIPIN,MCM4,PSMB1,MCM6,ANKRD32,PSMA5,CDCA5,GINS4,PSMB4,NPM1,RAD9A,CAMK2G,CDC25C,PSMD12,PSMA7,PSMB2,POLA1,PSME1,CHEK1,CDC7,CDC45,MCM10,PSMB3
GO:0070647	Protein modification by small protein conjugation or removal	17	1021	0.81	3.16e-08	9606.ENSP00000044462,9606.ENSP00000216455,9606.ENSP00000216802,9606.ENSP00000229758,9606.ENSP00000261303,9606.ENSP00000262193,9606.ENSP00000264552,9606.ENSP00000271308,9606.ENSP00000290541,9606.ENSP00000303706,9606.ENSP00000339109,9606.ENSP00000348442,9606.ENSP00000348838,9606.ENSP00000359910,9606.ENSP00000362334,9606.ENSP00000372155,9606.ENSP00000483688	PSMA4,PSMA3,PSME2,FBXO5,PSMC1,PSMB1,UBE2S,PSMA5,PSMB4,CDC25A,ANAPC1,PSMD12,UBE2C,PSMA7,PSMB2,PSME1,PSMB3
GO:1902969	Mitotic dna replication	5	11	2.25	3.57e-08	9606.ENSP00000262105,9606.ENSP00000262460,9606.ENSP00000264156,9606.ENSP00000368349,9606.ENSP00000405726	MCM4,GINS1,MCM6,POLA1,CDC45
GO:0007088	Regulation of mitotic nuclear division	9	162	1.34	4.1e-08	9606.ENSP00000209728,9606.ENSP00000229758,9606.ENSP00000265140,9606.ENSP00000275517,9606.ENSP00000301019,9606.ENSP00000321656,9606.ENSP00000339109,9606.ENSP00000348838,9606.ENSP00000388648	CDC6,FBXO5,ANKRD32,CDCA5,CDT1,CDC25C,ANAPC1,UBE2C,CHEK1
GO:0006281	DNA repair	13	522	0.99	5.25e-08	9606.ENSP00000216367,9606.ENSP00000253462,9606.ENSP00000262105,9606.ENSP00000264156,9606.ENSP00000265140,9606.ENSP00000275517,9606.ENSP00000276533,9606.ENSP00000296930,9606.ENSP00000311360,9606.ENSP00000368349,9606.ENSP00000388648,9606.ENSP00000393139,9606.ENSP00000405726	POLE2,GINS2,MCM4,MCM6,ANKRD32,CDCA5,GINS4,NPM1,RAD9A,POLA1,CHEK1,CDC7,CDC45
GO:0000083	Regulation of transcription involved in g1/s transition of mitotic cell cycle	6	35	1.83	7.75e-08	9606.ENSP00000209728,9606.ENSP00000229758,9606.ENSP00000301019,9606.ENSP00000360623,9606.ENSP00000368349,9606.ENSP00000405726	CDC6,FBXO5,CDT1,ORC1,POLA1,CDC45
GO:0006468	Protein phosphorylation	16	952	0.82	1.01e-07	9606.ENSP00000044462,9606.ENSP00000216455,9606.ENSP00000216802,9606.ENSP00000261303,9606.ENSP00000262193,9606.ENSP00000271308,9606.ENSP00000290541,9606.ENSP00000319060,9606.ENSP00000348442,9606.ENSP00000359910,9606.ENSP00000362334,9606.ENSP00000372155,9606.ENSP00000380675,9606.ENSP00000388648,9606.ENSP00000393139,9606.ENSP00000483688	PSMA4,PSMA3,PSME2,PSMC1,PSMB1,PSMA5,PSMB4,CAMK2G,PSMD12,PSMA7,PSMB2,PSME1,WEE2,CHEK1,CDC7,PSMB3
GO:0009628	Response to abiotic stimulus	17	1147	0.76	1.69e-07	9606.ENSP00000044462,9606.ENSP00000216455,9606.ENSP00000216802,9606.ENSP00000261303,9606.ENSP00000261881,9606.ENSP00000262193,9606.ENSP00000271308,9606.ENSP00000290541,9606.ENSP00000296930,9606.ENSP00000303706,9606.ENSP00000311360,9606.ENSP00000348442,9606.ENSP00000359910,9606.ENSP00000362334,9606.ENSP00000372155,9606.ENSP00000388648,9606.ENSP00000483688	PSMA4,PSMA3,PSME2,PSMC1,TIPIN,PSMB1,PSMA5,PSMB4,NPM1,CDC25A,RAD9A,PSMD12,PSMA7,PSMB2,PSME1,CHEK1,PSMB3
GO:0000075	Cell cycle checkpoint	9	198	1.25	2.07e-07	9606.ENSP00000209728,9606.ENSP00000261881,9606.ENSP00000301019,9606.ENSP00000311360,9606.ENSP00000321656,9606.ENSP00000360623,9606.ENSP00000380675,9606.ENSP00000388648,9606.ENSP00000405726	CDC6,TIPIN,CDT1,RAD9A,CDC25C,ORC1,WEE2,CHEK1,CDC45
GO:0006271	DNA strand elongation involved in DNA replication	5	18	2.04	2.49e-07	9606.ENSP00000253462,9606.ENSP00000262105,9606.ENSP00000262460,9606.ENSP00000276533,9606.ENSP00000368349	GINS2,MCM4,GINS1,GINS4,POLA1
GO:0033045	Regulation of sister chromatid segregation	7	83	1.52	2.49e-07	9606.ENSP00000209728,9606.ENSP00000229758,9606.ENSP00000265140,9606.ENSP00000275517,9606.ENSP00000301019,9606.ENSP00000339109,9606.ENSP00000348838	CDC6,FBXO5,ANKRD32,CDCA5,CDT1,ANAPC1,UBE2C
GO:0051276	Chromosome organization	16	1066	0.77	4.63e-07	9606.ENSP00000216367,9606.ENSP00000253462,9606.ENSP00000262105,9606.ENSP00000264156,9606.ENSP00000275517,9606.ENSP00000276533,9606.ENSP00000293695,9606.ENSP00000296930,9606.ENSP00000301019,9606.ENSP00000322180,9606.ENSP00000350491,9606.ENSP00000368349,9606.ENSP00000385480,9606.ENSP00000388648,9606.ENSP00000429089,9606.ENSP00000484105	POLE2,GINS2,MCM4,MCM6,CDCA5,GINS4,SYCE2,NPM1,CDT1,DSCC1,PRIM1,POLA1,SYCE3,CHEK1,CCNE2,PRIM2
GO:0031570	DNA integrity checkpoint	8	151	1.32	5.21e-07	9606.ENSP00000209728,9606.ENSP00000261881,9606.ENSP00000301019,9606.ENSP00000311360,9606.ENSP00000321656,9606.ENSP00000360623,9606.ENSP00000388648,9606.ENSP00000405726	CDC6,TIPIN,CDT1,RAD9A,CDC25C,ORC1,CHEK1,CDC45
[truncated: 94 more rows]

## Sheet: Supplementary Table S10H
Supplementary Table S10G: Gene Ontology (Biological processes) associated with cluster 3 of the Network identified from unique DEGs in PPI-UR EOE at diagnosis (n = 2198 genes)
[truncated: 112 more rows]
