# Supplementary material for: Unique epithelial proliferative transcriptomic signature in proton pump inhibitor–responsive pediatric eosinophilic esophagitis
Source: JCI Insight. 2025 Oct 8;10(19):e178595. doi: 10.1172/jci.insight.178595 (PMC12513502; doi:10.1172/jci.insight.178595)
Supplement: Supplemental table 11 [file jciinsight-10-178595-s011.xlsx]

## Sheet: S11A. PPI-R EoE
PPI-responsive DEGs in PPI-R EoE (n = 1649)	PPI unresponsive genes in PPI-R EoE (n = 647)	PPI-induced genes in PPI-R EoE (n = 332)
DEGs in PPI-R-EoE at diagnosis that were not differenitally expressed following PPI therapy	Common DEGs in PPI-R-EoE at diagnosis and following PPI therapy	DEGs in PPI-R-EoE following PPI therapy that were not differenitally expressed at diagnosis
MSRB1	KRTCAP2	PNCK
CREB3L1	A4GNT	PYROXD2
CD44	PRSS33	EDN1
MLC1	PDF	GP1BA
TNIP3	PBX4	TBX10
KCNJ2	CSPG4	MET
MT1B	CCDC177	IGLV5-52
SMARCD3	KIAA0895L	PRSS51
FIBIN	PADI1	SYNGAP1
GRAP2	IZUMO4	CSF3R
GOLT1A	AATK	UFSP1
PRSS38	ST13P5	C9orf43
APOL2	TBC1D3H	PTPN22
ZNF492	MRPL38	LIMS2
CYP11A1	SSBP3-AS1	LYNX1-SLURP2
ANKRD36B	CYP2D6	DCAF4L1
FYB2	TMEM19	GTF2H2
CXCR4	CD8B2	PODN
ADAM12	CDK11A	HSP90AA4P
ACP4	TRPM6	ANGPT4
IGF1	CPNE4	VAT1L
PXYLP1	CLDN16	ATOH8
ATP5MF-PTCD1	ZNF83	HSP90AB2P
NCF1C	SUPT4H1	P4HA3
NTRK1	NEIL1	PDZRN3
PPP1R14A	FGF17	CCDC185
SIDT1	GPR78	TMEM225B
NAP1L2	LMAN1L	PNLDC1
HMGCS2	INE1	ADAM23
B9D1	IPO4	SPX
HS3ST3A1	RASA4B	GOLGA6L3
RDH10	C8G	GHRL
LILRB2	MYO15B	PTPN5
SLC2A5	SAMSN1	APOBEC2
COL4A5	FBXO24	PCDHGA1
HRG	OGFOD2	LDHAL6A
CDK14	NBPF8	CAPN12
TMCC3	TAF10	FCGBP
KCNK3	LTBP1	ANXA2P2
C16orf54	DOHH	CDH24
FGFR1	ENDOG	TAS2R3
UGT2B17	PI4KAP1	ZNF709
BAK1	SLC22A14	VMP1
FXYD6	LGI4	ZDHHC11B
NOSTRIN	BBS1	MRPL41
ANKS4B	COL7A1	TMEM238
ZNF208	ARL2BP	MTG1
CCDC190	MUTYH	TDRD10
GPR143	METTL15P1	HSP90B2P
FER1L5	UQCRHL	PGAM1
FFAR3	ZBTB20	CRYBB3
SUSD2	HDHD2	CACNA1H
SYN3	FAM218A	MTRNR2L8
TMEM184A	SPRR2B	KCNH4
CXADR	ATF7-NPFF	COL5A2
DKK2	PXMP2	SMCO2
LAX1	LPIN3	PLAC9
TP53AIP1	AHR	TRPA1
LHFPL2	PPIAL4C	C1QTNF7
ELOVL5	PRRX1	IL20RA
GPR153	MRPS24	ZNF781
ARL4A	IFI27	ESR1
CCDC34	SCHIP1	TPPP3
CMPK2	KLRC1	KRT74
LPAR4	STRC	RRH
IGHG4	PIGL	MAS1L
HNMT	BCL2L15	HNRNPCL1
BSN	CDHR1	FHL5
SIGLEC8	GALR2	PCDHB13
CYP2C19	GABBR1	ASIC3
CDK20	TIAF1	IL10RB
HIGD1B	TNFAIP6	ALKBH7
LRGUK	RTEL1	ADCYAP1R1
KPNA2	CCL26	FSD1
GRK5	LGALS7B	ZMYND10
CLC	AHRR	CCZ1B
CECR2	NDUFA13	PROCA1
ANLN	PLA2G6	MMP24
CARNS1	PDGFRB	RHBG
ANKRD6	SLC34A3	SLC22A20P
GHR	ZNF137P	TULP2
RBM10	TNF	NME9
ADGRE3	SPOUT1	HSD17B13
VWA5A	BMP8A	TBC1D3I
FOXE1	H2BC9	CABP7
SIAH3	ANO9	C4B
ZNF345	CCDC188	ZNF676
TMEM63C	MYCBPAP	CACNA1C
PGBD5	PDGFD	USP17L7
MS4A2	TBC1D3B	COL4A2
LAIR1	RPS27AP5	INO80B
AVPR1B	AKR1C4	FSD2
HS3ST1	PI15	LINC00032
MSMB	WBP1	U4
LRRC8D	UCN2	F2RL2
GSTA2	SELP	EXOC3L4
ISM1	NAIP	ADA2
TM4SF4	NFKBIZ	ZNF385C
MAOA	H3-5	PNPLA3
ETNK2	TNNT2	SLC2A14
TNNT3	HYPK	DNAH7
NR2E3	ANKRD20A5P	KCTD4
C12orf40	LGALS4	ABCA10
ST8SIA4	CFHR1	PLCB4
GJB1	APOBEC3A	OR6C2
SLC6A15	CTXND1	RAD9B
CHST15	NEFL	TMEM236
TMEM98	ANKHD1-EIF4EBP3	PADI4
CDK1	AGER	RFPL3S
PRR19	EME2	DRICH1
DNM1	TPGS1	LRFN1
LAMP3	NPIPB5	NKX3-1
ENTPD8	CYP2C9	SRGAP2B
HMGN2P46	SLC9A2	OSBPL7
IL1F10	PPP1R32	CFAP251
KIR2DL4	MGP	KYAT1
ZNF239	NPIPB7	GPR35
IL24	CYP4F12	RTEL1-TNFRSF6B
MZT1	CCDC85B	TCAP
EMILIN1	MSS51	LRRC26
C12orf75	PLPP2	HPDL
CEACAM16	YPEL1	MAP3K12
A4GALT	PRCD	GSDMB
ATP11C	WSB1	NID2
H2AC8	PPP1R14D	TMEM74B
GCK	GATD3B	BTBD18
NPR1	VEGFA	DDX43
ADRA2A	APOL1	B3GALT6
ASS1	LCN1P1	ANKLE1
FAM240C	RTP1	GRIK3
EDNRA	SLC31A2	CACNB2
TMEM92	GOLGA6L9	TBC1D3D
BORCS8-MEF2B	NRXN1	PLAAT1
GUCA1B	SGSM3	ITGAX
SERF1A	SPDYA	PHEX
IDO2	YJEFN3	CCZ1
RHOH	NLGN3	SGCD
LRRC8A	FGF22	SMTN
ARL16	SPNS1	STK32B
GPR19	TMEM178A	C1orf53
GMFG	SLC23A3	CLIP3
AKR1B15	RAB4B	CCN1
PIK3AP1	ZC3H11B	GRIN3B
MRLN	CHD1L	LRRN4CL
PRSS21	GPT	LINC00479
PENK	PDK4	MADCAM1
SEPTIN4	CPZ	TPM2
SMAD9	NRTN	LRRC46
SLAMF1	TNFRSF25	TMEM232
KCNE3	CD68	SPRR2G
DPYD	CCER2	ACTA1
HTR3A	TEPSIN	ANKRD20A8P
SLITRK4	GADD45B	SBSN
EPX	DAAM2	LCAT
IKZF3	LINGO3	ZNF814
LAMB4	CACNA2D2	ASMT
ACADL	UCHL3	SDF2L1
CLSTN2	NPIPB9	TMEM61
KRT37	SCTR	ALB
PTGES	SYNPO2L	LMO1
NFIL3	ZNF577	C6orf226
TEN1	IL19	PDE1B
TFAP2B	PDCD6	TMEM269
CLEC3B	TPTE2P1	ENGASE
ODAD3	FAM3C	PNMA3
EPHA4	COL9A1	IRF9
TENT5C	AP1S3	COL27A1
RARB	DCST1	CCDC78
MAFA	GOLGA7B	ESR2
CEL	CDRT4	CHPF
KRT222	EGFL8	ZC3H12B
UBE2L6	GPIHBP1	HSPB9
HLF	ALOX12	CPNE7
CBARP	SPIN2A	SI
MYH13	ZNF114	KCNE4
HEPHL1	COL11A2	H1-4
PKIB	IL17RD	COL12A1
GMFB	TUBB2B	TFAP2E
CCR3	RNF31	COLQ
NBPF3	TAS2R5	IGLV1-50
SLC9A3	WBP2NL	TSPAN11
VSIG8	ACY1	ZNF837
MGST1	CNTD1	TGFB2
AGTRAP	C17orf49	TMEM160
SMTNL2	RPS10	ATP1A3
LONRF2	POSTN	AGAP5
VWA1	ARL17B	C8orf58
KISS1R	ASIC5	TCIM
IL27RA	POTEF	TBC1D29P
DNAAF1	SNX18	CRYM
NRG4	FAM25A	ARHGAP30
IL5RA	KIF17	EDDM13
GFI1	ACSBG1	KCND1
GATA1	TBC1D3G	ZACN
TNFSF12	PRC1	TBX5
ERICH5	ARHGEF15	LINC00482
HK3	SAPCD1	IGKV1D-8
DHFR	LAT	MTRNR2L1
MAD2L1	NAPSA	LINC00173
CHRNA2	RBP2	SLC16A12
DLEC1	MCOLN3	GREB1
PRPF3	TPSB2	GOLGA2P5
RBM38	QRICH2	MRPL12
IRX3	TAX1BP3	DNASE1L3
RBM6	RGS11	KRTAP3-2
NEK6	KRT38	GABRR2
SORCS2	ATP6V0C	NOP2
PCDHGC5	SH3D21	CNGB3
PGM2L1	SLC22A13	CSTL1
C16orf71	CAPN11	PIGR
BTK	D2HGDH	C4A
IL1RL2	CCDC17	TBXA2R
MT1G	PLEKHG4B	OTX1
OLFML2A	NOX5	SCAND1
LIPI	CPA3	IGKV2-28
HID1	GOLGA8K	MT-ATP8
IFI16	BCKDHA	PVRIG
CSTA	CKMT1A	H1-3
ZNF667	CCDC9B	ABCA8
TFEC	HLA-G	SLC19A3
PPP1R1B	NACA4P	SLC22A1
CLTCL1	GCKR	EYA1
NPPA	CRELD1	FMC1
LAMB3	GLDC	RSPH1
PLSCR4	RPL37AP8	STPG3
PPARGC1A	SOCS1	TMEM253
VIT	CDK5RAP3	AVIL
RNF182	EGLN2	ASPA
PMS2P11	GUSBP11	BEST1
KLHL6	KRTAP3-3	ACRBP
HRH2	SMIM6	XKR5
MTMR6	H4C4	ADAMTS14
S100A3	SLC15A3	KRT36
DEFB4A	TP53I11	MYH11
VWA2	MT1HL1	TBC1D3C
FTH1	NABP1	TUBA3D
PRR36	GOLGA6L4	ZNF497
CEBPD	RUNX2	ANGPTL8
LDLRAD2	SPATA6L	MC1R
CATSPER1	CASTOR1	FAM166B
NOXA1	SNX22	DPY19L2
CMYA5	LRIT2	RALGDS
CELF5	PGA5	PRUNE2
FETUB	CCDC180	RBPMS2
CADPS2	RPS10P5	TRBV7-2
EEPD1	SCN7A	SPDYE6
PCBP1	ZNF559-ZNF177	GNG5P2
DOCK8-AS1	NPIPB4	RXFP1
LARGE2	POU5F1P4	FAM157C
EDAR	LHFPL5	TNFRSF13C
SLC2A10	SCO2	HCN3
RGS20	ARL6IP4	AP3B2
TMED7	TOMM5	SCGB2B2
CMA1	LY6G5B	POU5F1P3
KCND3	MAMDC4	GALNT4
ZNF419	POTEI	FAM186A
DUSP14	FAM71F2	PLIN1
ELAVL2	GPR25	CCNO
RIMBP2	NPIPA2	RNF207
SGK1	DDTL	ADGRD1
TUBA1A	LPL	GPR179
SIX2	OMP	KRT73
METTL7B	ETV3L	CABP4
DLGAP1	PHKG1	SLC28A2
SOX10	NPIPB6	HGD
OVCH2	FKBP1C	ZNF428
GMCL2	NREP	LIME1
RABGEF1	FAM25E	SRXN1
UPK1B	CYB5D1	TXK
KIT	ADCY4	CACNG8
HSPA2	TBC1D3K	GPR4
FHIT	DOC2B	TEX35
DSE	ABCB6	IL3RA
ZNF439	RPP21	PCDH19
TMPRSS4	TRPV3	TSPO
ETV7	PNPLA7	ADORA1
PRRT1	NPIPA9	SEMA6C
OR8G3P	CDH19	IGDCC4
SPP1	HDAC10	RTL9
H3C6	STX1B	GUCY1B1
CASP14	PROX2	IFI30
FUOM	POM121B	SPACA4
ARHGAP25	ICOS	AVPR1A
TRABD2B	USP50	ICAM1
GPR174	MARCO	CNGA4
SECTM1	AKR7L	PRR7
OSM	TRIM46	C4orf47
B2M	CD200R1	THBS2
C6orf141	SNX15	BICC1
LHFPL6	AGXT	ANPEP
OLR1	UBE2V1	PANX2
ADAMTSL4	DDX39B	ANGPTL6
SLC25A34	HAUS7	TUSC1
B3GALT5-AS1	ITGA7	RIPOR3
ARR3	KCNIP2	PMS2P5
EHD2	PSMA6	HOXA9
NCF1	JMJD7-PLA2G4B	DKK1
TMEM176A	ALKBH6	COX6B2
HPGDS	SUCNR1	NRIP3
ENTPD2	RRP7BP	TMEM121
FGF12	DENND6B	TMC3
HAS2	GPX1	SLC39A3
FCGR3A	SERPINB3	TSSK4
MUCL3	DTX3	ZC3H11A
GAS8	GSTM2	IMPG1
WNK4	CPN2	C11orf91
IL18	SLC35E2A	CHRD
HNF4G	KRT79	USHBP1
FAM72D	HAP1	NOG
IGHA2	FLT4	KLF15
RASSF9	ZBTB32	PTPN3
LAMC3	FKBP6	CRTAC1
NPY1R	CLEC18C	GNAT2
UBE2Q2	SRRM2	PTP4A1
TRPC1	GPS2	MAK
LGALS12	AANAT	AKR1C3
SYT7	PASK	NR1I2
GCNT2	SLC16A1	CRIP3
SCCPDH	ZNF503	DNER
PARD6A	FKBP2	ANKRD55
TCF15	CFD	AGMAT
GCH1	UPK3BL2	ONECUT2
CMKLR1	CDK3	TRGV4
CALB2	WDR73	MZT2A
DENND2A	SLC5A4	PRRT2
MELK	MRNIP	RND1
BAIAP3	BCL2L14	MTRNR2L12
IL15RA	GNB3	JPH3
TRPC4	L3MBTL1	WHRN
ITK	PCP2	HNRNPA1P48
ADGRE2	ESM1	PPP1R27
EPSTI1	TMPRSS11B	PLSCR3
RBP7	DNASE1
DSC1	CCDC183
GDPGP1	ZNF554
TRANK1	CNPY2
GXYLT2	CYBA
EPB41L3	PPIAL4A
TEKT2	KLK6
SPATC1	PROZ
CLLU1	CAPN3
FCRLB	RDH13
PSMB8	PADI3
NPIPA5	CHMP4BP1
NYAP1	TMOD4
MFAP3L	KCNAB3
AIF1L	GABARAP
CAVIN2	SLC9A5
KANK4	B4GALNT4
EFCAB12	GPR3
MAN2C1	BTNL9
CEP72	DDX11L1
SLC5A3	KCNIP3
OR2A7	KCNT1
CHST2	NGRN
FZD10	H4C8
BCL11B	CGAS
SOCS3	MSH5-SAPCD1
ACAA2	HLA-H
CCNA2	MXRA8
SLC9A3R2	OBSCN-AS1
TIMP1	SARS2
MAPK8IP2	PTOV1
SPIC	CALML4
ABCA12	H2AW
PIANP	CEACAM8
PLOD2	PAQR6
BAIAP2L2	HIF3A
TCAF2C	RNASEK
NLRP9	IDI2-AS1
MRC1	THBS3
BRICD5	FAM86B1
BGN	LRRC37A2
GPR160	ZNF117
KRT78	ZNF692
IL13	SEC31B
RGS18	LCN12
SP4	C12orf76
HUNK	NEFM
BNIPL	APOL4
FAM228B	ADORA2A
ADAMTS17	TBX2
GBP4	NPIPB8
PKP2	LRFN3
TRIP10	TNNI3
TREML2	POTEE
ZC2HC1A	MROH7
PDE6G	ARHGAP33
STAT1	NCEH1
TBC1D3	ALOX15
TWSG1	F8A3
EPHB1	GET4
MMP12	NPIPA7
TNFSF13	ZP1
DLL4	IL1RL1
NPIPA3	RDH5
GTPBP2	DNAH1
ATP2A3	AGAP9
EPCAM	STRADA
CFAP74	C4orf36
ADGRF2	CHKB
CKS2	ATP2A1
ANGPTL1	ACCS
RGS1	INO80E
FHOD3	NPIPB11
TP53I3	LSMEM1
EFR3B	GP6
TRPV1	CRYBA2
PARP8	ILK
UCP2	RASA4
MS4A3	CCNL2
RFK	FBXW12
P2RY14	TMEM132C
ECT2	RSRP1
GLCCI1	SULT1A1
PTPRC	TRGV8
B3GALT2	DRD2
EEF1A2	H4C5
ANKRD65	GOLGA8A
CD14	LTB
ARMCX3	RNF112
ITGA10	AMY2A
CDH3	ZGLP1
CLNK	TNNI2
LYPD6B	FER1L4
ARMT1	HSPA6
SLC35G6	SEC11B
CFAP70	CPT1B
NPAS2	RBM14-RBM4
MAGEA8	DCST2
MTUS2	CCL20
PDZK1IP1	KCNC3
IHH	HSF4
DIAPH3	OLAH
DOC2A	SLC26A4
HES2	IER5L
ZNF767P	TGM3
GGH	CDH26
EIF2AK2	CD300LG
WNT1	SPTBN5
CCL23	GTF2H4
HAS3	SPDYE16
SLC23A1	AGTR1
OGFRL1	AHSA2P
GGACT	ADAMTSL2
MAN1A1	SLC5A9
FNDC4	CD9
TAS2R31	ZNF436-AS1
SIRT7	LENG8
PDIA2	DSG1
ZNF528	GOLGA8IP
EFNA5	PLEKHH2
NXN	ASB16
BGLAP	SCARB1
ZNF555	GCHFR
CCL18	S100A1
BPNT1	VARS2
F13A1	H2AC19
GATA3	CRISP2
SLC10A1	NPIPB3
CSNK1E	MT1X
BRCA2	MST1
ZNF365	SGCG
GIPC2	MMEL1
PHC1	ATP5ME
NUPR2	ALDOA
IRX6	STX16-NPEPL1
PTGER2	ATG16L2
FAM184B	ACHE
ZNF493	ATG9B
MT1E	NUDT3
NGEF	SIGLEC6
AFDN-DT	CCL24
SPPL2A	CARMIL3
PCLAF	PPT2-EGFL8
CTNNBIP1	STAG3
NTRK2	DMRTA2
C1QTNF9B	UBAP1L
KIAA0513	RHEX
CYP2S1	KIFC3
FYB1	BLOC1S1
TMEM70	TPSAB1
KLK7	COX7A2P2
ZNF430	THOC3
ADHFE1	RPL26
SH3PXD2B	IQCN
CFAP91	CGB7
IGKC	FABP5P3
MMP14	ZDHHC11
AK8	SEPTIN5
MS4A4A	FOXO3B
PLAT	SPDYE2B
CALHM1	FBXL15
GPRC5D	CLDN5
GALR3	ITGA2B
LHX4	PTGDS
TESPA1	BST2
ADAM28	ATP1A2
ADAMTS15	USP6
PTPRQ	AARSD1
RASGEF1B	NME2
PRIMA1	ADAM33
CXCR3	IFI6
SH3BP5	MGAT2
DZIP1	MSH5
SLC49A4	CTSG
TRIM66	NOL12
CTLA4	CHTF8
CBR3	PABPC1L
SNX9	TMPRSS5
ZNF10	FNBP4
AQP3	DHPS
GCSAML	DMBT1
TRIM17	EIF4A1
KRT6C	NDST2
SAMD11	STRCP1
HOXC4	FADD
SMAD1	ST20
FLG2	PLD4
STAB1	KIFC2
ASPDH	PLAG1
ZNF878	CYP2D7
SLC2A6	SLC6A19
CD28	LRRC74B
GPRIN1	FLACC1
SLC38A3	MRPL2
AQP7P3	KLRC4-KLRK1
GBP1	SNRPGP15
NFE2L3	CSAD
TENM3	RAPGEF3
SRRM5	SNRPN
ALDH16A1	SSPOP
AKAP12	IGLON5
MEOX2	ELSPBP1
TMC5	ASNS
CTSE	ADAT3
OAS2	CIRBP-AS1
C2orf72	U2AF1L4
ARHGEF4	TBX19
LIPG	RAB1C
PHACTR2	NOS3
CD163L1	SEMA4G
UBXN11	NXF3
CELA2B	ZNF273
GABRP	HMGB1P1
DENND6A	NME2P1
H4-16	TTLL3
ZNF426	PET100
ROBO4	WDR97
C7orf61	LILRB5
TAS1R2	ADAMTSL4-AS1
VAMP5	RAB6C
PPP1R3E	SUGP2
ADORA3	CNKSR1
COL6A5	LIN37
H2AX	ATP13A5
PIK3R2	MYO7A
GZMB	ATP6V1C2
SLC30A1	ALS2CL
CDC42EP5	BTBD19
CALCR	TSACC
SLC6A8	POLR2J2
CRIP2	ST3GAL3
FOXS1	RANGRF
RASL11B	CLEC18A
RGS13	CEP295NL
CHST7	ZNF431
OR13A1	FAM227A
C2	FAM221A
SYT8	SCUBE2
SLC43A2	NRBP2
C2CD2L	MAPK15
HRH1	CXCL6
SNCG	ECHDC2
PLA2G7	CATSPER2
TERT	MKRN4P
SYT11	KLHL17
ZNF415	AGAP7P
P2RY10	AURKC
CPLX2	PAPLN
CRB3	GAS8-AS1
VWC2	SPDYE2
ZFP2	C3orf35
DNAH10	BMPR1B
COL16A1	ANTKMT
PDE10A	RUSC1-AS1
STPG2	CALHM6
SAA1	PLAC4
REG1A	GOLGA8T
SH2D1B	STAC3
HBB	FAM193B
CRMP1	ADAM20
GNG7	GPR87
ZNF474	RGPD1
LRP12	SP5
KRT7	ALDOB
DLGAP5	PPFIA4
ZNF730	CES4A
TFPI	EFCAB1
MECOM	ZHX1-C8orf76
RAD51AP1	PYGM
ENO3	MYOZ1
EMC6	TSNAXIP1
COL4A6	SNED1
RASGRP4	PLA2G4B
CATSPERB	ARL17A
ESCO2	TTLL10
CD209	LRRC37A
SEC62	NANOS1
NKPD1	KANTR
NRIP2	ARHGAP40
TNNI1	PRSS53
TNFRSF18	PAM16
GALT	MYH7B
GPR17	HOXB2
BFSP1	RSPH9
LBHD1	ARHGEF10
SLC7A7	CASP12
LCP2	CLCF1
IL36RN	RAB43
RNASE1	ADCY9
MYZAP	CALML6
SLC39A8	RPS26P11
TSLP	FXYD3
OR2A1	RFTN2
GLI2	TRAV8-6
SHROOM4	EEF1A1P5
ADAM8	H2AC20
CCDC69	EVPLL
CLSPN	CYP3A4
NAV3	MYBPHL
MAP1LC3A	WDR93
EPS8L2	S100A13
MT1F	MNX1
EMILIN2	H1-10-AS1
PRRG3	ABHD16A
SPAG8	PTCH2
MX1	SERHL
LOXL4	FLRT1
LOX	TNNT1
SLN	CHKB-CPT1B
NLRP1	TRIM50
UNC80	GOLGA8B
CDCA2	CDHR2
LURAP1L	HBA1
MSLNL	CTSC
ZNF469	FAM166A
KCTD8
FTCDNL1
PUDP
CEACAM19
PCOTH
CD8B
IGSF9B
CD84
MAGEA11
QRFPR
UBE2D4
FAM219B
MGAT3
GCNT3
FAM118B
GATA2
EXO1
MBOAT4
SBSPON
CCDC71L
CTAGE8
SNHG12
HAPLN3
C12orf56
CFAP65
STXBP1
CSTB
FRMPD1
DMD
ADM
ADCY2
KLHL5
C9orf40
TMIE
IFIH1
SOWAHA
LDLRAD1
CCBE1
ZNF135
BOC
PER1
ARHGDIG
LRRC75B
INHA
RGS17
MASP1
MICAL1
CLDN1
PCDHGB3
KRT35
SLC27A2
NHLH1
TPPP
BMX
PDCD1LG2
ARHGEF25
APOA4
POMC
FCER1G
ZNF418
ZNF404
ZNF503-AS2
SLC24A3
MKX
MT1A
DDX25
DHRS1
TSSK6
CPT1C
CCDC159
IGFBP3
CD101
C1QA
SREBF1
PCDHB5
HMCN2
CERS6
EPAS1
COL8A2
TLCD5
CKMT2
HLA-C
LPIN1
SEMA6B
FBXO6
P2RY11
NCOA7
LIN7C
ODF3B
DPPA4
TLR2
WFDC1
ZNF233
FAM111B
TUBA4B
TRMT1L
IL18R1
TTC4
SPINK8
BEST4
SLC45A1
C8orf74
EPHA10
KCNJ16
ADAM11
SULT2B1
TRAFD1
PARP9
PEAR1
MMP10
MT2A
TCN2
LBH
PHLDB2
PLAUR
CEBPE
CLLU1-AS1
OLIG2
TRBJ2-6
SYT16
CCDC148
TMEM88B
TRAM1L1
MEP1B
LY96
IGHV1-24
GJA5
PLAAT5
TYMP
SERPINA10
GGT5
INSIG1
NR1D1
TMEM37
ACSL4
THEMIS
TMEM176B
CH25H
SAV1
KCP
C1QTNF1
RUBCNL
H1-2
C9
ART5
AGR2
LTA4H
DUSP13
BEAN1
ADGRB1
ADGRE1
IFIT3
ZNF519
PDE3B
TMPRSS11A
IGFL1
OR10AD1
BICDL2
CCL13
IQGAP2
MYB
ANKRD37
ZNF416
MYO1B
IL26
HSPB6
FGL2
ZSCAN18
CXCL14
NCF1B
NFE2
KLK14
MBNL2
CD300C
SLC28A3
ERI1
RENBP
ID3
C1QC
MSC
CILP
NBEAL1
LGR6
SLC6A4
HCP5
FOXQ1
UCN
NETO2
NUP214
IRF1
AGR3
FAM20A
FPR3
SYNPO2
FSCN2
PLAAT4
SOX4
TSPAN3
RHOF
SH2D1A
MYO3B
RAB3C
C6orf223
SH3RF3
VSTM2L
TRIM22
GPR162
RAB8B
STRADB
RFC3
AMBP
ZNF219
FGFBP3
CDK15
ZNF516-DT
ZYG11A
TCAF1
BCO2
ODAD1
HRK
ARL11
CREB3L3
WFDC5
AADAC
ABHD4
SAMD12
RAC2
PLN
RPGRIP1
MEOX1
DACH1
SYNGR3
EML1
PLK3
ADAMDEC1
ADGRG3
CFAP46
MPP7
APOL6
RERG
SLC16A7
RTN4R
CARD18
DNAAF3
BTG1
DPP4
APOC3
SYT10
IKZF1
MYH16
KCNA2
MUC3A
CNTN4
HRH4
TMIGD3
ALK
GPR173
ARL5B
PLEKHB1
MUC16
RAB37
FAS
LILRB4
ATP4A
BDNF
PRTFDC1
OSMR
CSF1
CLEC2B
TMC2
SLC8A3
DTX3L
CRYAB
SCIN
ALKAL1
TAS1R3
SLC2A3
JAKMIP2
C3AR1
DDX11L10
ESRG
KIAA1143
CCNI2
MACO1
CCSER1
SLCO3A1
TTYH3
HSD17B11
NCF2
FSCN3
PCGF6
RAP1GAP
GNG10
CAPN14
SPRR5
ASF1B
TNNC2
GRK3
KCNH2
GALNT5
RAI14
ESYT3
CD40
FAM135B
TMEM273
KLHDC7B
TMEM217
KRTAP5-9
H2BC7
TAP1
CFH
TRO
IFFO2
NRP2
ZNF382
RSKR
OVGP1
ERAP1
UBQLNL
PRRG4
MERTK
ODAD4
DMPK
AKNAD1
RAB26
SLC1A5
MT1M
SERPINA1
ANTXR2
COL4A3
IL31RA
MYBL2
GFI1B
CRHR2
TAPBP
MAPT
C2orf81
RGS19
TAC4
CXCL8
PABPC3
LRRC31
ECM1
HDAC9
PARP14
LITAF
ZNF410
LRRC25
SNX31
CLDN24
PRR33
UHMK1
MSI1
PLAGL1
CHST13
IFIT2
STAP1
S100G
THBD
C4orf48
NKG7
MAP2K6
CD180
PFN2
SERINC2
ZNF92
JMJD7
CKS1B
USP13
NDUFA4L2
WT1
BNIP3
CCDC170
SEC14L3
EPS8L1
IL13RA2
PITX2
TNFRSF4
MYBPC3
FABP3
WDR17
CCN2
RORB
C17orf107
OAS3
ZFHX4
SNORC
P2RY1
ABTB2
C2CD4C
CTSS
ZXDA
TH
ANKS1B
ZC3H12A
TMTC3
CHL1
FA2H
DLG4
TIGIT
ANO1
CRB2
STOM
RAMP1
LTB4R2
CLDN23
CNRIP1
MYO1H
SPON1
BLM
HOGA1
RAB23
SMOX
RIF1
KRT76
FKBP10
SIRPB1
SPEF1
DCDC2B
SLC1A2
KRT87P
CADPS
PCDHGC4
TLR8
RGL3
CCDC158
ABCC3
ITGAV
RTN4RL2
HOXA10
ITPKA
DDX60
HLA-A
RSPO4
CD7
FAM229B
ASIC1
CD207
HELZ2
PTGES3L
SHANK1
RAB33A
CD226
PCDHB4
ROBO1
SMN2
ORAI1
BEND7
CYP7B1
ZC2HC1C
POMK
IHO1
DENND4A
DIPK1B
KIF5A
SEZ6L2
OR14L1P
OR2I1P
CPM
LIPA
SETD6
STING1
GAMT
ODCP
GBP2
RGCC
PNPLA1
ACVR1C
CIDEC
SH3GLB2
ZNF101
CYP2E1
CRLF1
ATP1B2
SPINK7
TRBV7-9
NRG2
VPS37D
IL15
TAF1L
TUB
STK33
PFKFB3
WDR49
IL17RB
VSIG4
RNFT2
TRIM69
MTERF4
CCNYL1
OBSCN
MAN2A1
TNFSF18
TNFAIP8L1
TRIM61
SRGN
CASP7
CENPN
ACSL5
FAM118A
PMFBP1
PRAP1
ARMC12
CSMD1
CTSD
HPGD
NHEJ1
SGMS1
NSUN5P1
BRWD1-AS2
CACNA1F
CDKL2
TFRC
NEDD1
GREM1
GPAT2
BRINP1
OSBPL6
COX4I2
MUC4
LARP6
FMO1
KAT2A
BEX4
ARRDC4
RAB31
SLC6A14
DYNLRB2
SOAT1
PBK
CTNNA3
KRT6A
OASL
ADAM21
IFRD1
IL12A
GDPD1
RAPGEF4
HEG1
AADAT
PABPC4L
PRR11
SKA1
ANKRD31
FADS6
CHAD
ASGR1
TLR3
ERVW-1
RAB17
FAM86B2
PRICKLE2
KRTAP1-1
BATF
PTGDR2
TRIM58
REELD1
SPRED3
TMPRSS15
PSTPIP2
GAPT
DNAH2
NUP210
ANP32C
B3GAT2
CCDC68
THSD7B
CCRL2
LYPD6
TAMALIN
XPR1
VDR
ACE
DSG4
CPA6
KATNBL1
ITGAM
SLCO4A1
NXPH4
RGS2
SHD
TIGD7
GPR82
GFRA3
TK1
ZNF610
MFSD6L
HLA-F
CD163
KDR
TSPOAP1
ABCG2
PLA2G3
EPPK1
MMP28
TREX2
KCNT2
TYROBP
GPR65
SMC2
SHCBP1
COTL1
ARHGEF37
SKAP1
GADD45G
IFITM3
CC2D2A
PDE2A
TUBB2A
FITM1
AFF2
CNR2
DNM1P46
MGLL
TRIM67
CYP4X1
IL2RA
FAP
HTR2B
CCR1
CACNB4
LONRF3
LRRC55
RANBP3L
HDX
SERINC5
HTR1F
TMPRSS9
SERPINE2
PXDC1
GPR183
NOTCH2NLR
MYRF
KNL1
NUDT11
ADM2
SNPH
H4C12
BCL2L2-PABPN1
ADAMTS1
P2RY6
RASGRP1
CFI
GOLM2
GZMA
IL9R
PIK3CG
PEA15
SLC15A1
COL4A4
LY75
NPC1L1
GPR42
UTS2
MB
LIFR
MT1L
NODAL
CHST9
SLITRK5
PIH1D2
MAG
SERPINB4
FOXA1
FGF9
SDK1
TEX22
IFI44L
IFIT5
H2BC6
HINT2
MOK
SLC4A9
TGM6
CALML3
CCDC144CP
IFIT1
FNDC5
SCN2A
ALDH8A1
NPEPL1
SLC18A2
H6PD
SMC1B
FADS3
FAIM2
ZNF841
DNAI4
PAMR1
NKD2
CLU
PRODH
GPR34
EPHA6
SASH3
NTN1
RRM2
TMEM71
MDK
CRYBB1
TOP2A
SLC30A10
NECAB1
TPK1
MYRFL
GEMIN7
JSRP1
PRKD1
WDR72
ATP8A1
SIX4
EGFL6
BRSK2
TNS4
MAPK3
NAV1
SHISA9
ISM2
CBWD3
ITIH2
TTC21A
CD300LB
CA2
LRRC7
RANBP17
TPO
C1orf74
WNT2B
TNN
NHLRC4
CXCL1
PDZRN4
EIF3C
HNF4A
CYP2W1
TCIRG1
USH1G
TMEM105
CRNN
BEX1
SLC45A4
HOXA4
PTCHD4
ABHD12B
PKMYT1
C1QB
ALKAL2
SERHL2
LYL1
MC5R
NPR2
PROM1
SIGLEC10
KCNIP4
CFTR
CAMK1D
GSTM3
CATSPER3
RTP4
ALPI
NFATC2
NPIPB13
ZEB2
ITM2A
ARHGAP44
PYY2
RPL39P5
COX7A1
OLFML2B
SSTR1
RUSC2
NOTCH4
CADM1
GCNT4
GPRASP1
CDKN1C
KCNRG
SPSB3
LGI3
CYP26B1
IL7R
ZSWIM5
TSPAN1
VN1R1
NMI
IFI35
LYNX1
TLR4
PCCA
PRELID3A
CLVS1
FMO2
ADAMTS13
RPTN
FAM189A1
DIPK1A
LMO3
AKAP5
GBP3
CYP2C8
ATAT1
C9orf24
CAP2
VCAM1
PYCARD-AS1
PORCN
REL
CENPV
FAM124B
RSAD2
MPP3
ARHGEF6
PSORS1C2
IL33
MSLN
DDX60L
BEST2
TTC23L
ATP6V1FNB
CTNNAL1
TLE6
TNFAIP2
AMOTL1
ATP6V0D2
SARDH
NFKBIE
KLK10
ANGPTL2
SERPINB10
HLA-B
DYNLT5
HMMR
CD300LF
DENND4C
CHD5
MORN4
ITGA9
SPRR3
MMP25
UGT2B11
DDX58
CFB
PRR35
ZBED2
SYT17
FAM25G
MFSD13A
UPP1
CLEC4G
FABP12
STARD9
PDLIM3
PMS2P10
PTCD1
UNC93B1
PCSK5
MUC21
EGLN3
EFCAB13
RNF224
ERCC6L
GPX3
EDN2
NNT
HPX
TCP11L2
PLB1
MLXIPL
CD164L2
DLGAP2
ELP1
PIP5KL1
ENC1
AIM2
SLFN5
CHRNA9
CCN3
SLC16A8
SIX1
SHC4
ABLIM3
LTC4S
ACOT4
TNXA
TLL1
ZNF714
CLDND2
MT1H
FOXD1
AMT
IL11
GPRC5B
RASL11A
KITLG
PDZD4
S100A7A
MMRN1
SV2C
NTN5
VIPR1
KCTD12
FZD1
PLAC8
ZNF662
SAA2
F3
CFP
CNIH3
DOCK3
SYNPO
KIF21B
LRRIQ4
KCNJ5
CASQ2
APOA1
ZNFX1
PEG10
TPSD1
CD69
TTPA
CLEC4F
SRSF5
FAM131B
UHRF1
KRTAP5-10
CYP46A1
KBTBD12
SGO2
RECQL4
MFHAS1
FAM95C
NKX3-2
EMILIN3
VPS13C
SLC14A1
NAGK
TTC9
RBP1
CXCL16
FAM110B
AOAH
PSMB10
AR
PPP1R3G
SESN2
PLXDC1
TENT5A
CDH4
GAD1
CISH
FJX1
GPR39
HDC
C20orf197
C2orf16
APOL3
HEYL
SLCO4C1
SULT1C4
MCIDAS
GCNT1
CP
IGHE
SFRP1
ST8SIA6
LRRC14
DAPL1
POC1B
MSANTD2
C17orf114
KRT40
COL6A6
STK17B
ATP8B1
ICAM5
ARHGAP27
TMEM106B
GPAT3
KLRD1
SEMA3C
FANCB
FBXO10
JCHAIN
DPY19L1
CSF2RB
IFI44
SMAD5
ANKRD23
SNX21
PTGIS
KRT23
PSMB9
HBA2
VSTM1
GPR15
SLC2A11
IL11RA
GRIP2
MMP9
BORCS8
SPEF2
C12orf54

## Sheet: S11B. PPI-UR EoE
PPI responsive genes in PPI-UR EoE (n = 1286)	PPI Unresponsive Genes in PPI-UR EoE (n = 2798 genes)	Unique Post-PPI-UR-EoE (n = 485)
DEGs in PPI-UR EoE at diagnosis that were not differenitally expressed following PPI therapy	Common DEGs in PPI-UR EoE at diagnosis and following PPI Therapy	DEGs in PPI-UR EoE following PPI Therapy that were not differenitally expressed at diagnosis
CLMP	MSRB1	CYP11A1
PKNOX2	FSTL1	ABCC6
A4GNT	CREB3L1	HS3ST3A1
GLT1D1	ABCA3	NOS2
GALNT3	KRTCAP2	HROB
GP1BA	CD44	ARID3C
TBX10	SMARCD3	LRRN1
CENPQ	BBOX1	PRSS51
SLC2A5	PBX4	CNBD2
RGN	GFOD2	LRGUK
KBTBD8	CXCR4	UGT2B7
NUTM2B	OTOP2	KLK8
LRMDA	PXYLP1	PKDREJ
MIER1	CXCL3	PODN
MMS22L	LDB3	C9orf139
ST13P5	NTRK1	IL1F10
PHYHIP	SLC6A11	GKN1
LYAR	NAP1L2	FCN1
NINL	RDH10	RNF39
FER1L5	KLHL14	BORCS8-MEF2B
IGKV3-20	TRIB3	ARL16
EFNB1	CCNB1	MRLN
CDK20	CDK14	SEPTIN4
NUTM2G	DIRAS1	ECRG4
TXNDC8	ERV3-1	FAM218A
TMEM52	KCNK3	SLC3A1
RNF103-CHMP3	DUXB	PTPRH
SEL1L3	PDE1C	GLYATL2
CD1A	SEMA4D	SYTL5
SUPT4H1	HEPH	OLFML2A
SELL	IGLV5-52	RIC3
KCNC1	PDLIM2	TBX21
CCL19	SFTA2	PPARGC1A
PPIL1	SSBP3-AS1	CCM2L
SIAH3	EVC	S100Z
CD38	FFAR3	TSTD3
TNFRSF9	ARL6IP1	CCDC188
TM4SF4	TMEM184A	TMEM256-PLSCR3
ZBTB48	SUGCT	OVCH2
APOE	TP53AIP1	CD177
ANGPT4	LHFPL2	CA9
NR2E3	DHRS11	C6orf141
C12orf40	CCDC34	FAM157A
H2BC21	CMPK2	CD83
HSPD1	BRCA1	GCGR
MZB1	CYP2D6	SLC16A2
ADH5	LPAR4	MEX3D
COPS4	TMEM19	SYNGR4
KLHL30	TIGAR	SPDYE1
EIF1AX	CD8B2	ZFHX2
TJAP1	SIGLEC8	AREG
ZNF239	HIGD1B	GRIN2A
TRAV2	TGM7	BRICD5
XRN2	SLCO2B1	BGN
FBXO24	LMNB2	APOBEC3F
AQP2	BBS12	MOSMO
RGS4	TRPM6	TBC1D3
SLC13A4	CPNE4	ALDH5A1
DDX18	GRK5	ZMYND10
LSM4	CLDN16	MMP24
MRPL34	CLC	SYN2
THAP1	NUDT1	CABP7
LAGE3	ZNF212	CFAP70
UNC13B	ZNF83	HES2
SDC2	RNF223	KCNH3
TDRG1	ANKRD6	GOLGA7B
ITPRID1	NEIL1	BGLAP
ABHD12	SHROOM1	NRN1
UFL1	RBM10	SLC10A1
CD53	SLFN12	CXCR1
GCA	VWA5A	CEND1
PNMA8C	FOXE1	TMEM182
ADGRD2	NAT8L	TAS2R4
MRPL15	PGBD5	DHH
PLCXD2	GPR78	C19orf18
ZBTB20	GSTA2	OLFM4
ENHO	ISM1	AK8
EPGN	MAOA	POU4F3
SLC39A5	ETNK2	DZIP1
LILRA6	VAT1L	MELTF
C19orf67	TNNT3	SERPINA11
C2orf92	GYPC	SCT
NADSYN1	ST8SIA4	GLIS3
CFAP92	GMPR	CAPN11
KIF14	F2RL1	GABRP
ADSS1	CHST15	LINC00869
XCR1	CDK1	C7orf61
IRX3	RASA4B	ERBIN
CYSTM1	ENTPD8	SLC5A10
SPINK5	C8G	MCM2
MAGOHB	PMM1	PKHD1L1
MILR1	GCLM	B3GALT6
C1orf112	ORC1	CACNB2
GOT2	MYO15B	HBB
H2BC18	SAMSN1	SLAMF7
CYP19A1	DUSP5	ENO3
MRPL41	EMILIN1	COL4A6
KIF25	C12orf75	TSPAN18
SLC46A2	PDZD3	STK32B
GTSF1	TNXB	CRIP1
VRK2	FAXC	PLA2G4D
DNAJC9	A4GALT	PGPEP1L
ITSN1	ATP11C	C1orf194
DOCK8-AS1	CHST11	LIPC
OSER1	TMEM225B	PHKG1
CENPL	NPR1	EVA1A
ZNF419	ASS1	NPIPB6
UPK3B	SPTBN1	ISLR2
SYCE3	GRXCR2	MBOAT4
POLR3G	SPX	GABRA5
DLGAP1	TSPAN7	LRRC74A
SET	IDO2	SV2A
LIMD2	RHOH	FRMPD1
TNFRSF17	LRRC8A	NOVA1
CASP1	OGFOD2	TP53TG3D
ACADVL	PAQR8	RND2
PHGDH	AKR1B15	SND1-IT1
ANKRD20A5P	IGSF11	FOSB
RPS29	RASIP1	ASB5
SQLE	DPYD	TMEM232
PLRG1	HTR3A	ZNF789
NUP133	DOHH	C22orf15
FGF12	SLITRK4	TEKT5
GRPEL2	CROCCP3	TIGD3
IL20RA	MAPK10	LCAT
IGHA2	LAMB4	U2AF1L5
NEURL3	ACADL	TSSK6
PSMD12	PI4KAP1	CKMT2
CLDN10	FERMT3	SLC13A3
TRPC1	SLC22A14	TIMP4
KIAA0232	FGF1	P2RY11
CCDC28A-AS1	COL7A1	CX3CR1
PPDPF	NFIL3	ANKRD7
TMEM106C	CAPN12	CRLF2
CPA4	TFAP2B	TTC4
HERC3	EPHA4	KCNJ16
MEGF11	MUTYH	STAB2
SDK2	UQCRHL	OMG
DSC1	AGPS	HORMAD1
UQCRQ	UBE2L6	PLK5
TEKT2	ARHGAP15	GPR75
ERH	HDHD2	SMAD6
DDIT4L	GMFB	MEDAG
ZBTB41	CCR3	ADAMTS7
C2orf69	CDHR5	ANKZF1
PCNX2	NBPF3	CBFA2T3
ASIC3	SLC9A3	OR10AD1
SPTLC3	DOCK11	ERBB4
UNKL	SPRR2B	HSPB6
MAPK8IP2	DNHD1	PLN
VWA3A	SMTNL2	CDIPTOSP
LINC01600	LONRF2	RERG
BAIAP2L2	CIP2A	SPRN
NLRP9	ATF7-NPFF	CYSLTR2
IL1RAPL1	NRG4	UGT2B15
PCSK9	GFI1	ARFGEF3
RDH11	GATA1	INSC
SP4	HK3	GNG10
AUH	AHR	LINC01356
C9orf135	LPIN3	GRIK4
PANK3	MAD2L1	TMPRSS6
PSMA5	DLEC1	THSD1
GLTPD2	PRPF3	KHK
CA12	RBM6	EFNB3
RPP30	MRPS24	PCLO
PRRX2	C16orf71	SCUBE1
CFAP74	UNC5CL	GJA4
GRID1	ARMH1	FZD7
SLC25A24	IFI27	P2RX6
SLC22A20P	SCHIP1	HOXA10
P2RY4	BTK	NPM2
TRPV1	MT1G	SHANK1
ADAMTS12	PIGL	TDH
FER1L6	HID1	CELF2-AS1
FPR1	GALR2	GUCY2D
ASPN	ZNF667	TGFBR1
FH	TFEC	ODCP
SCTR	PRSS46P	NINJ2
ZNF695	PPM1H	CRLF1
LGALS2	PLSCR4	CLEC18B
SYNPO2L	TNFAIP6	CATSPERD
MAGEA8	RTEL1	DAPK2
MUC22	LGALS7B	RDH16
EIF2AK2	RNF182	GPAT2
CSDC2	AHRR	RFX8
RMND5A	NDUFA13	CCDC30
F2RL2	KLHL6	KAT2A
MMP3	HRH2	C7
EMB	MTMR6	HOXD1
CBWD1	PDGFRB	NEB
PNPLA3	TMEM271	SCGB2B2
DUSP28	PRR36	CACNA2D3
OGN	LDLRAD2	KDM4E
NUPR2	CATSPER1	ADGRD1
FAM184B	SLC34A3	GADD45G
SDSL	ZNF137P	KRTAP5-1
HAUS1	NOXA1	CMTM2
GHITM	FETUB	LRRC55
ADCYAP1	CELF5	ADGRB3
PFKFB2	SAMD10	TGFB3
ENTHD1	CADPS2	TCN1
IL10	WNT6	CNIH2
CEP290	SLC2A10	LYG2
DPM1	MYCBPAP	NODAL
SHQ1	RGS20	TEX35
ANKH	TMED7	MIR9-1HG
KRT4	SLURP2	RPL3L
IGKC	CMA1	FOS
EID2B	MTRNR2L8	CAMK2A
EFHD2	ARHGEF26	PRODH
GALNT6	TBC1D3B	ERVFRD-1
FANCM	RPS27AP5	CCL16
STAB1	PI15	AJM1
OSBPL7	ELAVL2	SNRPGP15
CD28	GSDME	PKD1L1
ARMC9	SIX2	CNGA4
RPS6KA4	TNFAIP8L3	SPNS3
CNTN1	UCN2	HNF4A
MPHOSPH6	KIF4A	OR51E1
SGTA	SERPINB13	ABHD12B
TTC39B	UPK1B	NOS3
ADGRG2	HSPA2	ZNF280B
DDIAS	SHH	ARHGAP44
DNAJC5B	ACAP3	RPL39P5
TCAP	RAB20	DDX11L5
SLC30A1	GPR135	DNASE1L2
LY6G6F	TMPRSS4	CLDN20
WASH2P	LINC01619	TLE6
MPLKIP	SULT1C3	ST3GAL3
KHDC4	ENKUR	KLF15
NCOA1	TNNT2	PPP2R2B
ADH4	ABCG8	MMP25
SEMG2	JRK	MLXIPL
BTBD18	ARHGAP25	PIP5KL1
MCM4	GPR174	SIX1
ID2	CCDC60	OCM
DDX21	SECTM1	TDO2
CLDN34	LGALS4	RABL2A
VMO1	OSM	PRSS57
TNIP1	B2M	CRYBB2
CASR	APOBEC3A	RAET1E
GNG7	OLR1	HS3ST4
ATP5F1C	EHD2	TM4SF19
ODC1	NCF1	RBP1
ADORA2B	AGER	PPP1R3G
SEPTIN3	MCM10	RPS26P11
IGKV2D-40	CLK3	NPFFR1
SNAPC2	TPGS1	MTERF2
RSPH10B	GABRE	MNX1
LRRC1	NPIPB5	KRT23
LBHD1	TRIM56	HAPLN1
SLC7A7	MUCL3	MISP3
ABHD10	IL18	TP53TG5
SLFN11	HHIPL1	ACP4
HERC5	SLC9A2	CHRM5
POU5F1P4	FAM72D	ITLN2
IGLC2	KLRG1	FXYD6
LMO7DN	SPATA46	RAB40B
LRRIQ1	NPIPB7	CSF3R
C1orf53	PARD6A	CCDC153
RPL35A	CCDC85B	AVPR1B
CCDC157	MSS51	UGT1A10
MFSD14C	GCH1	TDRD5
OSBP2	CMKLR1	PENK
CBX3	CTAGE4	CPEB1
CLIP3	SCNN1B	ATAD3B
SULF1	BAIAP3	CLSTN2
ACP1	MELK	CHI3L1
MARCKSL1	IL15RA	VSIG10L
ZNF252P-AS1	KRT74	COLEC11
NCK1	MUC20	VSIG8
ZNF550	ITK	DNAAF1
DIO1	YPEL1	LINC01558
RNF10	PRCD	PLXNB3
RARRES1	RBP7	MMP23B
IGKV1D-12	RAB44	ECE1
SOSTDC1	EPB41L3	LAMB3
CFAP97	WSB1	CFAP58
MPEG1	NPIPA5	SNAI1
ADCY2	PSMB8	PMS2P11
RPP21	NYAP1	S100A3
FPR2	VEGFA	PCBP3
NEXMIF	SDR39U1	TM4SF20
MRPS6	APOL1	AQP8
FZD3	RTP1	FHIT
SNX8	NDC80	CENATAC
SSH3	AIF1L	ACBD7
CCBE1	GOLGA6L9	ARR3
PLEKHF1	SHANK3	CTXND1
C10orf105	KANK4	CD200
MASP1	CAVIN2	ESR1
SLURP1	MAN2C1	FAM186B
KRT33A	CEP72	FAM107B
S100A7	SGO1	DENND2A
TMEM183B	OR2A7	ZNF514
MARCO	KRT33B	LRRC8E
TCF23	WDR26	ACAA2
SYCE2	NRXN1	PDK4
C17orf78	SGSM3	SNURF
IGSF6	SPDYA	NR2F2
GSTM5	YJEFN3	ARHGEF5
RFFL	SOCS3	EFEMP1
CALD1	CCNA2	TULP2
SNRPB2	C22orf23	UCHL3
POMC	IL10RB	ZNF835
DEK	ARHGAP10	PM20D1
IGHV1-58	SPIC	PLCH1
C1QA	PIANP	SYCP2L
LMO1	FGF22	C6orf163
MRPL36	PEAK3	TBCE
PITPNC1	SPNS1	TRBJ1-6
SLIT2	E2F7	RASL12
COMMD6	LIN7B	GPBAR1
GALNS	SLC23A3	ANKRD36C
NARS2	GPR160	MINDY4
TSFM	PJVK	TRIM52
MAP1S	SLC14A2	LINC00299
SLC45A1	SLC30A2	CTSE
NDUFS3	ZC3H11B	SULT1A3
STMN2	VPS37B	FCGR3B
ZNF57	ADAMTS17	MFAP2
NFU1	DUSP10	ZFP2
ALG1	SMIM1	ANKLE1
HINT1	GBP4	LLCFC1
ADAMTSL1	PKP2	SH2D1B
ZBTB32	TRIP10	TBC1D3D
RFC5	NPHP3	VASN
ODF4	ADCYAP1R1	KRT7
TMEM88B	CDH20	TMEM108
GJB4	MMP1	SEZ6L
PROCR	PDE6G	GLI2
CCT6A	STH	SPAG8
APOC1	TWSG1	MSLNL
NDUFA5	STMN1	IGSF9B
FLVCR2	GTPBP2	NRXN3
MAP3K9	PRELID2	RAB39A
ABLIM1	ZNF846	PLEKHG1
COLQ	CKS2	METTL27
UQCRC2	CCER2	KLHL11
UGT2B28	RHBG	HMCN2
FAM171A2	TP53I3	HTR2A
KLRB1	EFR3B	EPAS1
ABCA13	GADD45B	PRELP
SRSF12	UCP2	CCN5
CHRNA7	DAAM2	ZNF233
ACY3	RFK	TUBA4B
HOPX	AMTN	ADM5
FAM174B	TBC1D3I	ETV1
CDC25A	KIF23	TFF1
ESM1	DEPDC1	ANKS3
IGKJ5	ANKRD65	ZC3H12B
ARHGEF10L	ARMCX3	KCNJ8
TSPAN32	ITGA10	CPNE7
APOBEC3D	DYNLT4	C9
C1QC	IGLV1-51	DERL3
WEE2	ACSS3	SPINK1
IGHV3-7	H2BC4	SLFN14
IGHV3-72	CLNK	CNPY2
DOP1B	ARMT1	MGAM2
AGAP5	C4B	S100P
NXNL2	CACNA1C	RBFOX3
SDHB	ZNF676	GABARAP
MSN	PDCD6	PRAM1
SH2D1A	FAM3C	BIK
SLC9A5	ZNF775	NXPH3
SLX1B	AP1S3	ARHGAP30
SH3RF3	DCST1	SNRNP70
RGS16	ALDH1L1	CFAP94
CLN8	CCL23	PLK1
H2BU1	CDRT4	CARD18
ARL14	SLC23A1	DACT3
HLA-H	PPP1R15A	GREB1
TIMP3	CITED2	TNFSF10
H2BC13	CD1B	IGSF1
ABCG1	MAN1A1	CADM2
ARL11	GPIHBP1	TLX2
SYNGR3	FNDC4	TMEM233
YOD1	NKAIN1	FSCN3
CCDC141	ALOX12	C1orf56
KRT13	H2AZ1	FLNC
MRPL19	EXOC3L4	ISOC2
CFAP61	BATF2	MPV17L
TMIGD3	HTR4	MT-CYB
TMEM223	CCL18	ZNF410
CFAP73	DRC3	MSX2
ARMC1	LMNB1	ARHGAP28
CNKSR3	SPAG5	FAM149A
POU2AF1	F13A1	GSTO2
DDAH1	ANO4	SLC16A9
LRRC75A	CSNK1E	LTB4R2
COA6	BRCA2	CHST4
CCT2	KCNQ4	STPG3
SYN1	GIPC2	RRN3P1
ABO	TUBB2B	RNF112
PCP4L1	RTN4IP1	XRCC3
RNASE2	RNF31	CD7
PI4K2A	PTGER2	ASIC1
GSN-AS1	ESAM	KYNU
GDI1	MT1E	CCL20
ZNF670	CNTD1	SERF1B
IGFBP7	NTRK2	ZC3HAV1L
OR2W3	C17orf49	TMC1
COX17	SH3TC2	CHST14
FAM27B	APBB3	TBX1
SNRPF	RPS10	GALM
LPXN	CLIC4	TAF1L
SERPINA1	ACR	RND3
COL4A3	OR6C2	CTSD
TMEM74	KLK7	COL25A1
SNX10	ALOX5AP	RXFP1
ALDH1A2	SLC6A1	SLC35F3
RIPK2	ADHFE1	TNFRSF13C
TRAT1	SH3PXD2B	MST1L
IGKV2-28	ARL17B	SENP3-EIF4A1
BATF3	ASIC5	NIM1K
ABCD2	SERTAD4	CEP95
BHLHE22	SPRY1	ZBTB8A
GNAT3	MMP14	FBXO43
H1-3	TREM2	FAM186A
PGBD1	CXCL2	SHF
BTBD16	ABCA6	B3GAT2
ZNF20	NBEA	TAMALIN
ANXA6	LHX4	TAGLN
TMEM132C	TESPA1	SORCS1
ZC3H12A	RASGEF1B	KIAA2012
TIGIT	ACOT11	FAM13C
NCCRP1	PLGLB2	TMEM158
SLC1A2	DRICH1	TNC
KCNK17	FXYD5	NOTCH2NLR
SPR	SNX32	SRXN1
TMEM35A	NKX3-1	ADM2
ABCE1	CCNB2	TRBV5-4
RSPO4	ZNF10	CADM3
FAM167A	TBC1D3G	ADRA2B
XKR5	HOXC4	MMP21
COX20	ASPDH	ZNF23
RBM14-RBM4	IGKV3D-7	CFAP298-TCP10L
PRR5-ARHGAP8	FUT3	CLECL1
RUVBL1	LAT	NUTM1
TSPAN16	CDT1	NELL1
NDUFA4	ERP27	TEX22
NDUFB5	DIABLO	GRIN2D
TTLL2	TPSB2	HINT2
HEXB	MCOLN3	ZNF286A
PTER	MASP2	FNDC5
ABI3BP	CENPW	ALDH8A1
ATP1B2	AQP7P3	GNMT
C12orf60	QRICH2	NECAB1
MTSS2	NFE2L3	RAB6D
KLF12	SRRM5	EIF3C
LRRC15	TTLL9	MS4A4E
MAP7D2	PALMD	NPSR1
GABRA2	SPDYE21	HOXA9
ZSWIM6	MINPP1	ITM2A
UGT1A4	RGS11	RASL10A
PLCD4	ATP6V0C	GPC2
TNS1	TMC5	RGS9
CSE1L	SH3D21	VN1R1
LCA5	SLC22A13	KRTDAP
MRPL50	OAS2	RANGRF
ACP7	C2orf72	NEDD9
ANG	D2HGDH	MORN4
RIOK3	ARHGEF4	ETV5
TMEM40	CCDC17	FAM227A
CAMK2N1	SZT2	ATP12A
MIGA1	CPA3	FCN3
JAZF1	GOLGA8K	PKDCC
ZNF724	BCKDHA	EFCAB13
CCDC130	PLEKHH1	ITGB3
IGHV1-3	PPP1R36	C1orf127
SLC28A1	RTEL1-TNFRSF6B	STAC3
SERPIND1	THBS1	NTN5
ZNF267	TAL1	SP5
ZBTB6	PPP1R3E	FREM1
PRNP	H2AX	ZNFX1
OSGIN2	ZNF433	MFSD14A
PIPSL	CCDC9B	LTA
GABPA	SRGAP1	MYOM3
CAMK2G	CDC42EP5	C20orf204
TRAPPC3L	CCNE2	CLDN18
PTPN7	SLC6A8	RFTN2
CDC7	CDC45	CLN3
KRBA2	HPDL	SCN5A
SPRED3	CRIP2	S100A13
PP2D1	RGS13	SHISA5
MVP	SCIMP
TSGA10IP	OR13A1
HNRNPC	MTHFD1L
TCEAL9	UVSSA
LYPD1	HRH1
OR8G5	CRELD1
ANP32C	SNCG
ITGB3BP	WDR27
FRG2C	NEURL1
DHX9	SYT11
SPESP1	RAB32
TMA16	GUSBP11
TIGD7	P2RY10
PTMA	ZNF160
NAPA	H4C4
GTPBP8	P2RX1
CACNA1D	SLC15A3
C1QTNF4	GRIK3
CD163	PDE10A
GIMAP2	METTL24
KRT14	MT1HL1
FOSL2	LIN9
PGAM5	NABP1
CCDC154	RUNX2
CHCHD3	SOX1
EDIL3	ZNF474
TSPAN15	LRP12
PECAM1	SNX22
MIXL1	ZNF730
CCR8	E2F2
GON7	RASGRP4
CC2D2A	SCN7A
FITM1	DGKA
NT5C3A	PEG3
NIFK	TEX52
TRIM67	TNFRSF18
OCIAD2	ZNF559-ZNF177
CCR1	DET1
PGRMC1	NPIPB4
PTPRN2	CKAP2L
USP6	NHS
MRPL3	FBXL16
POMP	CABYR
ADAM33	ADAM8
LILRB1	MT1F
BLACAT1	ARL6IP4
NUCB2	TOMM5
HACD3	PRRG3
PLAAT3	LY6G5B
SLC16A6	MAMDC4
UBL3	POTEI
TIMM10	CDCA2
PSORS1C1	LURAP1L
LY75	TAB3
NBPF4	ILDR2
SASS6	CSNK1G2-AS1
NQO1	DAGLA
SEC24C	DDTL
MND1	LPL
HCCS	FTCDNL1
LSM5	PUDP
GIMAP7	CEACAM19
H4C6	PCOTH
DAZL	HS3ST2
NECTIN3	OMP
ST20	CD84
GDPD3	LYPD2
FIGNL1	ETV3L
DCTPP1	MAGEA11
HTATIP2	QRFPR
AZGP1	CLEC5A
RBM11	MGAT3
EPHA6	NREP
OR2A42	FAM25E
ADGRL3	SIM2
OXGR1	GATA2
MRPS23	EXO1
SPTB	HRC
UNC93A	SBSPON
PGAP3	CCDC71L
ALDH1A1	SNHG12
DGAT2	GPC3
TNFRSF1B	TAF1C
IGHA1	PDGFRA
PSMA7	ADCY4
GET1	CFAP65
SNRPN	ZMIZ2
LRRC7	CSTB
TEC	DMD
PAK5	HILPDA
SGMS2	CENPI
ANGPTL6	KLHL5
CFTR	KCNQ3
GSTM3	SPACA9
PMS2P5	TMIE
COX6B2	CDH19
TMEM121	LDLRAD1
KCTD19	ZNF135
CD3G	HDAC10
IL7R	CNIH1
TLR4	SH3RF1
WFIKKN2	PROX2
ADAMTS13	MICAL1
ZNF185	MROH6
GLB1L3	BOLA3
RBMS3	KRT35
CCDC15	SLC27A2
SFTPA2	TMEM135
DPEP2	DDO
ACMSD	USP50
IL33	SLC25A45
DEAF1	DCHS1
WWTR1	AKR7L
CFAP20DC	TRIM46
ATP6V0D2	CD200R1
CHD5	UBE2V1
CACYBP	PDCD1LG2
KCNB1	ST6GAL1
CANX	ZNF404
DESI2	HAUS7
ADIPOR2	MKX
TMEM126B	ZNF814
NDUFA9	MRPL23
HS6ST3	DHRS1
CNPPD1	CLBA1
GTF3C6	NFKBIA
VOPP1	SDF2L1
MAK	IGFBP3
STC2	GOLGA8R
AMT	PSMA6
WNT4	CD101
STIMATE-MUSTN1	C6orf226
SUMO4	JMJD7-PLA2G4B
COL5A1	S100A12
TRMT10C	HLA-C
ALDH3B1	GBP5
CCDC89	FBXO6
KCNJ5	FAM90A2P
APOA1	MYLK3
GNGT2	NCOA7
SCN2B	ANKRD18A
NKX3-2	LIN7C
MAMDC2	ITGAE
PTH1R	ODF3B
ASB12	PLP1
C1orf116	NXPE3
FAM25C	ANKRD13D
SESN2	RNF222
PLXDC1	DENND6B
ARHGEF10	GDF7
IGHV2-5	PNMA3
TRBV5-1	DOCK7
RAB43	SERPINB3
STUM	KCNJ11
PPP4R4	DHRS4L1
SSTR5	FBXO39
TDP2	CPN2
C17orf114	KRT79
SSTR4	MT2A
KRT40	ROR1
NSUN5P2	LBH
IL7	SAMD4B
RBL1	FLT4
LINC00470	FAM3D
ZNRF1	CHPF
PPP1R27	FKBP6
PFDN2	ZNF682
ATP5MC3	MAFF
RNLS	LY96
APBA1	IGHV6-1
INSL3	AMHR2
PIGX	MYBBP1A
PINK1	PASK
PYROXD2	LINC00472
UTP20	FKBP2
PRSS38	TYMP
SLC4A1	GGT5
COX7A2L	NR1D1
MPL	KCNS3
NUP155	NEK2
GDF15	TMEM37
DCAF5	WDR73
HMGCS2	SLC5A8
LILRB2	CH25H
C15orf48	SDHA
IZUMO4	H1-4
UPK1A	SAV1
ARL2	ZNF251
NDUFAF4	NYAP2
RAB3IP	H1-2
MRPL45	IGLV1-50
COX6C	ST6GALNAC1
ANKS4B	HMGB1
NUDT17	ZNF519
LRRN2	IGFL1
ENDOU	MYB
FADS1	PLXNA3
DKK2	ANKRD37
POLR3K	BAIAP2L1
B4GALNT1	CASS4
ARL4A	KANK1
S1PR2	BCL2L12
IGHG4	ZNF416
ACSBG2	DNASE1
TLR1	ZNF554
ZNF702P	IL12RB1
NKD1	IL26
ARHGAP39	BID
SCUBE3	NMB
EVI2A	CXCL14
SPDYE17	PPIAL4A
TEX38	NCF1B
SLC6A15	EPB41L4A
C1orf216	TMEM160
PDE6C	MBNL2
THAP12	KLK6
ATAD1	CD300C
NPW	RENBP
FAM98B	ID3
HMGN2P46	DEPDC1B
STARD13	IQCK
TNFRSF10A	CAPN3
TRAM1	HCP5
NUP37	ECHDC1
OTUD6B	PADI3
TVP23A	FOXQ1
HLA-DRA	CHMP4BP1
GCK	IRF1
ADRA2A	PTK2B
ADAMTS16	FAM20A
CCT8	PLAAT4
HMGN4	SOX4
RAD18	TSPAN3
FNDC8	RHOF
LDHB	C8orf58
GPR19	PLIN4
MMP24OS	STRADB
MAPRE1	ARHGAP17
IKZF3	KCNIP3
WNT3	KCNT1
SLC38A4	NGRN
TMEM33	CDK15
TSPEAR-AS2	GPR137B
CALHM5	BCO2
IGFL4	TOP3B
FCGBP	MSH5-SAPCD1
ODAD3	YBX2
HPS4	MXRA8
TBC1D3E	HRK
SLC10A4	OBSCN-AS1
HSPA8	RAC2
PRRT1B	EML1
CTAGE3P	ADGRG3
GALNT18	IGKV1D-8
ADARB2-AS1	LINC00482
AKR7A3	HAGHL
PXMP2	CACNB3
ZNF425	SYT10
LACTB2	CEACAM8
GGA1	PAQR6
BCAP29	DUOXA2
SERTAD2	CTIF
RIMBP3	CNTN4
RGSL1	HRH4
MKRN9P	ARL5B
PGM2L1	GRB7
FAM229A	MUC16
RPS6KA6	SLC25A5
HCK	RNASEK
SH3D19	ZNF154
IL22RA2	FAS
ALG6	GOLGA2P5
NPPA	IDI2-AS1
TIPIN	BTN3A2
RALGPS1	ATP4A
SPCS3	BORA
TDRD10	ZNF648
VWA2	OSMR
SLC35F1	PRTFDC1
SNTG2	MRPL12
FOXL1	CYP21A2
CYHR1	RASAL1
IGLC3	CHEK1
PHYKPL	CRYAB
TIMM17A	NEIL3
GRM6	ALKAL1
GLDN	KIF11
WDR91	JAKMIP2
NHLH2	MRAP2
IL1A	NOVA2
TRIL	ESRG
PARK7	CD36
BRINP3	KIAA1143
RIMBP2	LRRC37A2
H2BC19P	ZNF117
RABGEF1	CLK2
EPS8L3	C8orf48
THY1	SLCO3A1
CYB5R4	ZNF692
PPOX	HSD17B11
ZNF439	NCF2
TAC3	KRTAP3-2
PLIN3	C12orf76
SPP1	CAPN14
HS3ST6	CTSW
SPDL1	SPRR5
TRABD2B	NEFM
RANBP1	TNNC2
POLR1F	APOL4
H2AC6	GRK3
IL31	ZIM2
POTEKP	GALNT5
IL4I1	RIPPLY3
SMCO4	CNGB3
LRCH4	KNSTRN
NOL11	ESYT3
USP18	CD40
PLEKHO2	CALHM4
DNA2	MRGPRX2
IGHEP2	VSNL1
SNRPG	KRTAP5-9
GPR1	LINC00337
ACOT9	H2BC7
ROPN1L	TAP1
CNTN5	IFFO2
RCN1	POTEE
RRH	ZNF382
ABRACL	STRIP2
FHL5	DEGS2
SHISA8	RSKR
NATD1	FOLR1
TXNDC12	OVGP1
KRT31	ARHGAP33
TNFRSF8	PRRG4
C19orf38	MERTK
KIF25-AS1	RD3
CD86	ALOX15
CALM2	DMPK
CNKSR2	DCLRE1B
NNMT	F8A3
SAMD5	NPIPA7
PTTG1	TP53INP2
BMP10	ANTXR2
OBI1	RET
CTTNBP2	TAPBP
BSG	IL1RL1
NME9	SYNE4
CACNA2D2	TAC4
PTPRC	AHCY
MMP11	DBF4
CCDC74A	PABPC3
GPR155	CCL17
PLPP4	LRRC31
MTUS2	ZNF540
CCDC107	RDH5
UBR1	LRRC25
COL9A1	DNAH1
C1S	ABCC4
TCF7L1	STRADA
HMOX1	PLAGL1
ME2	THBD
GLO1	SCNN1D
ALOXE3	CHKB
ADGB	CTAGE15
PPIH	CD180
IL20	POLA1
NIBAN2	TMPO
TSPAN12	PVRIG
TFAM	ACCS
CMSS1	RRAS2
HCG22	LTBP2
SCGB1A1	CYP2A6
TYMSOS	CDKN2D
TULP1	NPIPB11
GNG3	LSMEM1
ZNF793	GP6
GYS2	CRYBA2
KIF12	ILK
FRG1	SEC14L3
MUC6	EPS8L1
MYL3	RASA4
CMC2	PITX2
UNC5C	CCNL2
KIF17	WDR17
CHI3L2	FBXW12
ACSBG1	ZFHX4
LCN10	SNORC
AGAP6	EMID1
CLCN1	ABTB2
ABHD13	TH
NAPSA	ANKS1B
KRT20	CHL1
RPL34	DLG4
GNE	FA2H
TUSC3	STOM
GABRD	TMEM8B
EVI2B	WWC1
NEK8	TMEM14A
DENND6A	UNC79
NCKAP1L	MYH3
STARD4	SPON1
GOLGA2	SULT1A1
KLB	SH3GL3
C19orf73	RAB23
CAPS2	RIF1
PSMB4	DCDC2B
CYBB	H4C5
CYTIP	ZBTB16
GEMIN2	ELN
LMBR1L	PCDHGC4
S100A2	TLR8
CAPZA3	ABCC3
LMNTD2	HLA-A
POLE4	GABRB2
WFDC2	EDNRB
GLRX	SLIT3
PF4V1	ZNF875
ZNF606	DYDC2
SSR1	HSPA6
NUP107	CD226
ZNF169	EP400P1
CYSRT1	WDR36
LRIT2	ROBO1
HAT1	ARSB
FABP6	ORAI1
CMTM5	LRRIQ3
SEC14L6	IL34
LRRC20	KRT36
PET117	MATN3
TMEM262	DENND4A
ZFAND5	DIPK1B
ZNF560	DUSP1
ZSCAN23	SEZ6L2
PLGLB1	CPM
EPOP	CIDEA
ANKRD53	SETD6
CHRNA3	SLC26A4
LYZ	IER5L
CPS1	FBXO5
NDRG4	MRC2
DOK2	GARNL3
LCP1	GBP2
AGPAT5	TGM3
CARD17	MTARC1
IDH1	UACA
ELAPOR1	ACVR1C
INHA	SLC35G1
MRPL42	GARRE1
SYCE1L	CRYBG2
ANKRD20A8P	TUB
ECT2L	GTF2H4
WIPF1	ITM2C
BMX	IL17RB
ZMPSTE24	CENPA
PSMB3	TMED5
TARS3	CDH6
LTK	ADAMTSL2
POLD3	TNFSF18
ZNF860	IQCD
TMPRSS12	CD9
NXT2	SRGN
COX7C	CASP7
P2RX7	ZNF436-AS1
PSME2	ASRGL1
MACROD2	LENG8
ARMCX4	TOM1
NAT1	CENPN
TCN2	CDC20
CLLU1-AS1	ACSL5
TRBJ2-6	C8orf88
PZP	G0S2
FAM222A	SGMS1
MEP1B	ASB16
SELENOT	NSUN5P1
HNRNPA1	CACNA1F
ITIH4	SCARB1
HSPB9	GCHFR
PLAAT5	S100A1
CACNA1G	VARS2
AMER1	H2AC19
RUBCNL	QPCT
ART5	BRINP1
DUSP13	ERVK13-1
MCTP1	PELI1
STEAP1	NPIPB3
MLXIP	COX4I2
RRN3	MT1X
IGKV1-6	PLK4
VAMP2	MUC4
CCDC25	MST1
YIF1B	NUP50
SLC5A11	S100A8
ADRA2C	WASF3
MYL4	MMEL1
ADAMTS18	FAM157C
MATK	BUB1
C1R	PIEZO1
MRPS35	DYNLRB2
SLC6A4	SOAT1
TMOD4	HCN3
CD1D	ATG16L2
AADACL2	STX16-NPEPL1
GK	ACHE
PROM2	KRT6A
PPM1J	OASL
PLEK	INSYN1
RNASE6	ADAM21
GJA1	IFRD1
CAMK1	GDPD1
MAB21L3	PABPC4L
H2AC14	PRR11
SLC25A26	ATG9B
PSMA3	SKA1
ASCC3	SLC9B2
TBC1D29P	NUDT3
TMEM86A	CRISP3
EDDM13	TRIP13
NEURL2	CHAD
ZNF274	TLR3
PHKA2	RAB17
RSL24D1	HMGB2
CFAP46	CARMIL3
TMEM45A	PPT2-EGFL8
C1QL3	TRIM58
GASK1A	PSME1
IKZF1	STAG3
KCNA2	DMRTA2
FOLH1	PSTPIP2
CREG2	UBAP1L
TMEM222	GAPT
LILRB4	DHRS9
TRIM3	RNF165
RBM4	NUP210
MRPL47	CCRL2
PLA2G4E	RHEX
LRRC17	XPR1
EFHD1	VDR
RNF180	ACE
RAD9A	ITGAM
SDHAF3	SKA3
COL21A1	SRCIN1
HAUS6	RGS2
TMEM217	TBC1D3F
CSTL1	PDPN
FUT6	COX7A2P2
ERAP1	MST1R
WDR88	PLCXD1
SIGLEC14	GFRA3
CHGA	CLUHP3
PAPPA	RPL26
AKNAD1	IQCN
HTR3C	ARMC3
CXCL11	ACSS1
TNNC1	ABCG2
HSPA4L	FABP5P3
SMAGP	EPPK1
STBD1	PRDX3
RGS19	GPR65
RPL22L1	SMC2
C1orf21	SKAP1
TOM1L2	SEPTIN5
ELOVL7	PILRB
SLC34A1	IFITM3
PIK3R3	SPDYE2B
NKG7	EZH1
ACTR6	UBE2S
SLBP	CNR2
PDXDC2P	IGKV3-15
SNRPE	ARHGAP18
MTHFD2	HTR2B
OAS3	CLDN5
CSK	ITGA2B
IGHM	CACNB4
C2CD4C	PTGDS
SUB1	BST2
SOX12	SERINC5
SELENOF	TMPRSS9
LMBRD2	AARSD1
SYT15	SERPINE2
SMOX	MYO3A
KRT76	IFI6
LMOD1	MGAT2
FCER1A	MSH5
SNRPD1	GPR183
LTB	MYRF
GDAP1	CTSG
PCDHB2	TXK
ZGLP1	SNPH
CD207	CHTF8
CHUK	NOL12
TTBK1	SLC5A5
ETV4	IL12RB2
GPN3	AIFM2
STK32A	IL9R
RPS26	PIK3CG
TMEM9B	CD5L
ZC2HC1C	COL4A4
HBD	IL17REL
AP5M1	GPR42
CYB561D2	UTS2
GPR45	PABPC1L
GALC	COL28A1
MT-CO3	TMPRSS5
PNPLA1	STIL
PYHIN1	UBE2C
HTRA3	DHPS
STK33	SPNS2
WDR49	GINS4
OSTM1	SLITRK5
VSIG4	MYO15A
MC1R	NDST2
FAM166B	PIH1D2
H3C11	SAMD14
GCNT7	HCN2
CISD2	PLEKHN1
SPECC1	SDK1
FAM155A	SLC1A1
DNAI3	H2BC6
MTMR10	KIFC2
PPIA	PMP2
CDHR3	SLC4A9
PTPRT	PLAG1
NDUFB6	TBC1D1
GOLGA8IP	CYP2D7
KY	TGM6
SIT1	COX18
CD3D	NPEPL1
BRWD1-AS2	TMEM190
AMACR	ZNF841
TFRC	NKD2
RHCG	CLU
RBPMS2	PAMR1
THRSP	ATG4C
KCNK12	FLACC1
RPS6KB2	LINC02694
UBAP1	GPR34
CPPED1	NTN1
CTNNA3	PCDHB10
DIS3L2	SPRR2A
IL12A	ULBP2
PSMC1	RRM2
MOGAT2	CST6
SRP9	TOP2A
MED30	GPR50
GALNT4	MYRFL
KRTAP1-1	FEN1
RAN	JSRP1
CASKIN1	CAPRIN2
EEF1A1	CAV1
RPF2	H3-2
HSP90AA1	FANCI
CREB5	NAV1
IGLV5-45	SHISA9
NARS1	SHROOM3
ITGA4	ISM2
SEC23A	CD300LB
PSMA4	PLEKHG6
RILPL2	C1orf74
H4C9	WNT2B
PHF5A	ASNS
NMUR1	IL22RA1
FAM183A	LRRC37A3
DPF3	CXCL1
KCNT2	LDHC
CBLN1	PDZRN4
STN1	USH1G
ARHGEF37	TBX19
DOCK9	GABRR1
YPEL4	BTN3A3
NCKAP5	HIF1A
ZDHHC15	BEX1
CRX	PKMYT1
IGKV5-2	DUT
FAP	C1QB
LONRF3	KIF18A
LSM6	ALKAL2
PRIM1	LYL1
HTR1F	SEMA4G
INHBA	C21orf91
C7orf57	FAM43A
CHRNA1	TUSC1
RPL21	RTP4
HOMER2	FLRT2
KCNS1	SLFNL1
SLC7A5	NFATC2
MBD6	SLC47A2
LINC02875	TREH
CDH16	WDR97
PEA15	TMX1
FGF7	WDR76
NPC1L1	CLEC12A
UMODL1	GPRASP1
NLRP2	H2BC8
SEMA6C	HSPH1
POLE2	SPSB3
PLCL1	ADAMTSL4-AS1
ALDH3A1	KIAA1614
IFIT5	ZSWIM5
PXDNL	IFI35
IFIT1	LYNX1
RWDD1	SLC39A3
MMAA	SUGP2
TRPM1	PI4KAP2
IL36A	TUBG2
PTH2R	C11orf91
KHDRBS3	LMO3
HSPBP1	C18orf25
LRRC4B	LIN37
SLC22A25	GBP3
STAG3L1	ATP13A5
SPINT1	MYO7A
SLC16A3	CAP2
ITIH2	IFNGR1
C20orf144	MATN2
C4orf47	TMOD1
CTSL	NHSL1
LTF	MPP3
RANBP17	ARHGEF6
KCNK15	ORAI2
WDHD1	DTHD1
CYP2W1	MSLN
ST6GAL2	DDX60L
POLN	COBL
MC5R	CTNNAL1
PRLR	TNFAIP2
STOML2	IER3IP1
PYY2	MMD
OLFML2B	NFKBIE
GABRA4	KLK10
FAM189A2	RADX
SSTR1	KCTD7
LILRB5	SERPINB10
SKIDA1	POLR2J2
SLF1	DYNLT5
DEPTOR	PLCD3
MOGAT1	HLA-B
TMEM191A	CLEC18A
SPATA5	ZNF431
SMN1	ITGA9
POU2F3	SCUBE2
ARC	ACSL6
OXNAD1	MAPK15
CDH23	DDX58
GALE	ENPP6
BEST2	ZNF462
DLD	MCM6
CDK5	FAM25G
WFDC3	ECHDC2
MARCHF3	MFSD13A
SMPDL3B	PABPC1
CFAP52	APOBEC3G
FCER2	CATSPER2
UNC13C	FABP12
CAB39L	PLEKHA4
RIMS2	STARD9
FAM217B	CRTAC1
SLC34A2	PCSK5
CISD1	AGAP7P
SCN8A	AURKC
GMNN	PHETA1
PAPLN	EGLN3
EYA4	PITX3
EDN2	RNF224
HIVEP3	ERCC6L
C3orf35	GPX3
PKD2L1	HPX
F2RL3	TCP11L2
SEMA5A	KLK1
TLL1	CDC42SE2
CERS2	PLB1
STPG4	ULK3
PDZD4	ENC1
PSMB1	AIM2
TXN	SLFN5
ADAM20	TIMP2
IGHV3-74	SPDYE2
RIPOR2	CDH12
CARD19	ANTKMT
RPF1	SHC4
HOXC6	SNX24
ZHX1-C8orf76	ARRDC1
DBR1	ACOT4
CYP46A1	TNXA
TMSB4X	ZNF714
EMILIN3	MT1H
SLC14A1	FOXD1
CA1	GOLGA8T
FAM180A	IL11
C21orf58	RASL11A
GALNT16	GPRC5B
AMD1	KITLG
VAV1	S100A7A
ANXA11	MMRN1
ANKRD23	KRT6B
ST18	SV2C
JOSD2	LCN2
GPR15	GMDS
DNAJC10	KCTD12
SLC39A6	RGPD1
CRCT1	FBXL18
RNF169	ZNF662
	F3
	CFP
	PPFIA4
	CNIH3
	MFNG
	DOCK3
	CES4A
	LRRIQ4
	CASTOR3
	EFCAB1
	MIEF2
	CASQ2
	CRIP3
	PYGM
	KPRP
	PEG10
	SRSF5
	SIGLEC7
	UHRF1
	SNED1
	PLA2G4B
	WNK1
	SGO2
	AHNAK2
	WNT9B
	TTLL10
	MFHAS1
	RECQL4
	FAM95C
	ACOX2
	LRRC37A
	TESC
	AGMAT
	NAGK
	KANTR
	PRRT2
	AOAH
	PAM16
	AR
	HOXB2
	LEXM
	TENT5A
	CDH4
	CDKN3
	RND1
	MPG
	GAD1
	H2BC15
	FJX1
	CLCF1
	SCG5
	RPL26L1
	HDC
	NUDCD1
	KLHL3
	C2orf16
	SCGB3A2
	TFF3
	NDC1
	ADCY9
	WHRN
	SULT1C4
	SLC22A9
	OCA2
	CALML6
	SFRP1
	ST8SIA6
	DAPL1
	RMI2
	EEF1A1P5
	CES1
	STK17B
	VRK1
	ARHGAP27
	CYP3A4
	TMEM106B
	GPAT3
	CENPM
	BTG3
	TOB1
	CENPF
	H1-10-AS1
	SMAD5
	SLC16A10
	ABHD16A
	PTGIS
	SERHL
	TNNT1
	S100A9
	CHKB-CPT1B
	TRIM50
	BORCS8
	ANKRD45
	MLC1
	KCNJ2
	TNIP3
	MT1B
	FIBIN
	ARHGAP5-AS1
	GRAP2
	GOLT1A
	KPNA7
	APOL2
	PRSS33
	PDF
	FYB2
	ADAM12
	CSPG4
	IGF1
	FAM214A
	NCF1C
	ATP5MF-PTCD1
	FRAS1
	PPP1R14A
	SIDT1
	CYCS
	GJD3
	TPX2
	KIAA0895L
	PADI1
	HRG
	PPP1R13B
	AATK
	SLC16A14
	NDUFAB1
	SLC4A8
	BAK1
	UGT2B17
	ZNF208
	CCDC190
	GPR143
	UNC5A
	MRPL38
	IGLV7-43
	UGT1A1
	ANP32E
	SYNGAP1
	SUSD2
	CXADR
	LAX1
	ELOVL5
	GPR153
	LIMS2
	HNMT
	GINS1
	RAB19
	STK26
	BSN
	HCST
	CYP2C19
	CDK11A
	TENM4
	MCUB
	CPNE5
	TMEM240
	KPNA2
	CECR2
	DSCC1
	ANLN
	BIRC5
	CARNS1
	GHR
	ADGRE3
	ZNF345
	TMEM63C
	MS4A2
	LAIR1
	FGF17
	A2ML1
	HS3ST1
	MSMB
	HSP90AA4P
	LMAN1L
	LRRC8D
	INE1
	IPO4
	GOLGA6L10
	GJB1
	FOXI2
	TMEM98
	TRIM2
	DNM1
	LAMP3
	PLEKHG7
	HSP90AB2P
	ENOSF1
	TPCN1
	TMEM120B
	MZT1
	RACGAP1
	CEACAM16
	GPD1
	H2AC8
	NPM1
	PRPS2
	GUCY2C
	NLRP10
	BARX2
	TMEM92
	EDNRA
	GOLGA6L3
	GHRL
	GUCA1B
	SERF1A
	NBPF8
	MRPS12
	TAF10
	GMFG
	PIK3AP1
	APOBEC2
	LTBP1
	SLAMF1
	KCNE3
	SHOC1
	LRRK2
	LIF
	MIOX
	FAAP24
	ACOT7
	ENDOG
	IL5
	KRT37
	LGI4
	PTGES
	POU6F1
	BBS1
	GDAP1L1
	CDC6
	CD300A
	TEN1
	SLC22A16
	ARL2BP
	ARL6IP6
	GLA
	TENT5C
	RARB
	PLA2R1
	METTL15P1
	MAFA
	HLF
	MYH13
	CBARP
	APOBEC3B
	TCF4
	AGTRAP
	AURKA
	VWA1
	IL27RA
	IL5RA
	TNFSF12
	DHFR
	CHRNA2
	SPDYE5
	RBM38
	PHACTR1
	FRMPD3
	EML5
	PPIAL4C
	NEK6
	PRIM2
	PCDHGC5
	PRRX1
	SULT1A2
	KLRC1
	STRC
	IL1RL2
	BCL2L15
	LIPI
	IFI16
	CDHR1
	CSTA
	GABBR1
	PROX1
	CLTCL1
	TIAF1
	PPL
	VIT
	CCL26
	DEF8
	PLA2G6
	DEFB4A
	FTH1
	SPRR2F
	CEBPD
	MUC5B
	ZFP36
	CMYA5
	TNF
	EEPD1
	PCBP1
	ATP8B4
	BMP8A
	GALNT17
	SPOUT1
	ANO9
	EDAR
	CRYBB3
	LARGE2
	H2BC9
	PDGFD
	CTAGE9
	KCND3
	KRT77
	TMEM79
	ZNF254
	AKR1C4
	BUB1B-PAK6
	DUSP14
	WBP1
	SGK1
	TUBA1A
	SELP
	NAIP
	LRRC56
	XRCC4
	CFAP43
	SOX10
	UBALD1
	GMCL2
	P2RY8
	KIT
	UCA1
	DSE
	NFKBIZ
	ETV7
	RHCE
	HASPIN
	H3-5
	LRR1
	H3C6
	HYPK
	SFTPD
	FUOM
	PLAC9
	SH3BGRL2
	TRPA1
	CFHR1
	LHFPL6
	ADAMTSL4
	SLC25A34
	NEFL
	ANKHD1-EIF4EBP3
	TMEM176A
	HPGDS
	EME2
	ENTPD2
	WNT9A
	HAS2
	ZNF781
	FCGR3A
	RNF150
	CYP2C9
	FSHR
	UPK2
	GAS8
	WNK4
	CYP2A7
	SGK2
	PIK3C2G
	HNF4G
	MEIOB
	RASSF9
	PPP1R32
	LAMC3
	UBE2Q2
	GCNT2
	LGALS12
	SYT7
	SCCPDH
	CNFN
	CALB2
	LUZP2
	ANAPC1
	RAPSN
	PDE4D
	TRPC4
	PLPP2
	TSPYL5
	ADGRE2
	EPSTI1
	LRIG1
	POFUT2
	KLK12
	GDPGP1
	TRANK1
	GXYLT2
	BCAR3
	CLLU1
	FCRLB
	CRAT
	GATD3B
	PPP1R14D
	ZWINT
	TRUB1
	HNRNPCL1
	LCN1P1
	FAM89A
	MFAP3L
	PITPNM2
	SLC6A16
	SLC31A2
	CWH43
	MRPL11
	SLC5A3
	CHST2
	PGLYRP4
	BCL11B
	NLGN3
	PIGK
	SLC9A3R2
	EGFEM1P
	TIMP1
	ABCA12
	PFN4
	PLOD2
	MRC1
	TMEM178A
	NUF2
	KRT78
	IL13
	RGS18
	C1orf220
	RAB4B
	HUNK
	BNIPL
	FAM228B
	GPT
	NAA40
	CHD1L
	FUT8
	ALKBH7
	TREML2
	GFRA2
	ZC2HC1A
	CPZ
	STAT1
	POLR2M
	NRTN
	EPHB1
	MMP12
	TNFRSF25
	CDCA5
	TNFSF13
	NPIPA3
	DLL4
	UBE2T
	ATP2A3
	CD68
	ZIK1
	RECQL5
	ADGRF2
	BCL2A1
	ANGPTL1
	RGS1
	FHOD3
	TEPSIN
	PARP8
	TEAD4
	MS4A3
	P2RY14
	LINGO3
	ECT2
	GLCCI1
	EEF1A2
	CD14
	HRNR
	NPIPB9
	CDH3
	ZNF727
	CARHSP1
	LYPD6B
	GREM2
	SLC35G6
	ZNF577
	NPAS2
	CGREF1
	PDZK1IP1
	INPPL1
	IHH
	IL19
	DIAPH3
	DOC2A
	TPTE2P1
	GGH
	ZNF767P
	HAS3
	LUM
	BPGM
	UBASH3B
	GGACT
	SLC27A6
	DTX2
	EGFL8
	CGNL1
	SIRT7
	ERAP2
	FAM246C
	INO80B
	PDIA2
	CCDC74B
	SPIN2A
	ZNF528
	LINC00032
	EFNA5
	MTFR2
	ZNF555
	IGF2BP2
	CENPE
	COL11A2
	BPNT1
	GATA3
	IL17RD
	SASH1
	ZNF365
	PHC1
	KCTD4
	IRX6
	TAS2R5
	ZNF493
	WBP2NL
	NGEF
	AFDN-DT
	SFXN1
	SPPL2A
	PCLAF
	CTNNBIP1
	HMGN2
	C1QTNF9B
	CES3
	CYP2S1
	TEDDM1
	AMFR
	PLCB4
	FYB1
	TMEM70
	ZNF430
	POSTN
	PSD
	EID1
	POTEF
	MS4A4A
	PLAT
	ADORA2A-AS1
	TNFSF11
	GPRC5D
	FAM25A
	MYEOV
	ADAM28
	ADAMTS15
	PRIMA1
	FSCN1
	SH3BP5
	TRIM66
	SRPX2
	CTLA4
	CBR3
	SNX9
	GCSAML
	AQP3
	KRT6C
	IGFBP6
	SAMD11
	TSC22D2
	PRICKLE4
	SMAD1
	RNASE7
	ARHGEF15
	SRD5A1
	STEAP1B
	SAPCD1
	SLC22A15
	SLC37A2
	SLC2A6
	UMAD1
	GPRIN1
	SLC38A3
	PRG2
	GBP1
	CEP55
	TENM3
	ALDH16A1
	TAX1BP3
	AKAP12
	SLC25A27
	PHACTR2
	LIPG
	CD163L1
	PLEKHG4B
	NOX5
	EMP3
	H4-16
	ZNF426
	PLCZ1
	SIGLEC12
	VAMP5
	ADORA3
	COL6A5
	PIK3R2
	AFDN
	GZMB
	TMEM38B
	HLA-G
	ARSG
	CHST7
	NACA4P
	GGTA1
	C2
	RPS6KL1
	GCKR
	SYT8
	RGL2
	TRPC6
	C2CD2L
	SLC43A2
	GLDC
	PLA2G7
	RPL37AP8
	PI4K2B
	CEP19
	FAM72A
	TMEM74B
	SOCS1
	ZNF415
	CDK5RAP3
	EGLN2
	RAB34
	ROBO3
	KRTAP3-3
	SMIM6
	MZF1
	COL16A1
	NDUFA7
	TTC22
	SAA1
	TP53I11
	GOLGA6L4
	CASTOR1
	LRRC8B
	IL1RN
	RPA3
	DLGAP5
	TFPI
	PGA5
	RAD51AP1
	OAZ3
	CCDC180
	RPS10P5
	PHTF1
	PKIA
	ESCO2
	CD209
	SEC62
	NKPD1
	NRIP2
	TNNI1
	GPR85
	BFSP1
	GPR17
	LCP2
	RNASE1
	MYZAP
	H2AC7
	SLC39A8
	MKI67
	FFAR2
	LHFPL5
	SHROOM4
	SCO2
	CLSPN
	CCDC69
	NAV3
	MAP1LC3A
	EPS8L2
	SPAG1
	EMILIN2
	ADGRF3
	SMIM5
	MX1
	SDR9C7
	LOXL4
	PLGRKT
	LOX
	NLRP1
	RELB
	FAM71F2
	SUCO
	PNLIPRP3
	SLC7A5P1
	GPR25
	TMEM229B
	LINC00479
	NPIPA2
	ZNF469
	CDRT15P3
	PTPRM
	FAM78B
	UBE2D4
	FAM219B
	MEI1
	FKBP1C
	SYCN
	GCNT3
	FAM118B
	CTAGE8
	HAPLN3
	C12orf56
	CYB5D1
	STXBP1
	ADM
	TBC1D3K
	DOC2B
	ABCB6
[truncated: 800 more rows]

## Sheet: S11C. Response genes PPI-R EoE
Supplementary Table S11C. DAVID Analyses for Biological Processes of PPI-responsive Genes in PPI-Responsive EoE.
Category	Term		Count	%	PValue	Genes	List Total	Pop Hits	Pop Total	Fold Enrichment	Bonferroni	Benjamini	FDR
GOTERM_BP_DIRECT	GO:0006954	inflammatory response	83	5.06406	2.7245e-15	UCN, CD40, ECM1, CXCL8, CSF1, LY75, ADM, CXCL1, TCIRG1, LIPA, PIK3CG, ADGRE2, MMP25, CYP26B1, ADORA3, ZC3H12A, CCRL2, STAB1, C3AR1, FFAR3, OLR1, TNFRSF4, CCR3, CMKLR1, CAMK1D, CERS6, IL15, SPINK7, IL13, CD180, IL18, TMIGD3, AIM2, MEP1B, LTB4R2, KIT, IGHE, CARD18, TLR8, ADAM8, PRKD1, MS4A2, TLR4, TLR3, CD44, MGLL, CHST2, TLR2, CCL13, PTGER2, WNK4, CXCR4, LY96, FPR3, GATA3, HDAC9, HRH1, IL1RL2, NLR…	1465	428	19414	2.56987	1.38528e-11	1.3598e-11	1.35026e-11
GOTERM_BP_DIRECT	GO:0006955	immune response	76	4.63697	5.4666e-09	IFITM3, ADAMDEC1, CXCL8, PTGDR2, GPR65, LY75, SECTM1, CXCL14, PIK3CG, IFI44L, CTSS, JCHAIN, IL27RA, FCGR3A, RGS1, FTH1, CCRL2, CTLA4, IL12A, PAMR1, B2M, TNFRSF4, CCR3, TRIM22, CMKLR1, IL15, IL13, IL18, HLA-B, HLA-C, HLA-A, PDCD1LG2, HLA-F, LAX1, TAPBP, AIM2, CD8B, IGHE, LCP2, DEFB4A, MS4A2, TLR4, CLEC4G, TLR2, CCL13, SEMA3C, CXCR4, PIK3R2, CFP, TRBV7-9, NFIL3, IGKC, CNR2, HRH2, CXCR3, IL36RN, GBP…	1465	497	19414	2.02644	2.72834e-05	1.36419e-05	1.35462e-05
GOTERM_BP_DIRECT	GO:0051607	defense response to virus	43	2.62355	1.17359e-07	IFITM3, RTP4, CD40, UNC93B1, IFIT5, DDX60L, IFIT1, DDX60, IFI44L, IFIT3, IFIT2, OASL, IFIH1, NLRP9, IFI16, ZC3H12A, NLRP1, GBP2, GBP1, TRIM22, GBP3, IL33, CXADR, DTX3L, RSAD2, STAT1, BNIP3, MX1, EIF2AK2, PARP9, ZNFX1, PTPRC, AIM2, STING1, OAS2, IRF1, OAS3, TTC4, CD207, TLR8, SERINC5, TLR3, TLR2	1465	234	19414	2.43517	0.000585568	0.000195247	0.000193877
GOTERM_BP_DIRECT	GO:0006508	proteolysis	59	3.59976	6.16654e-06	ADAMDEC1, PLAT, CTSS, PRSS21, THBD, CASP14, MMP25, CASP7, ADAMTS1, MMP28, OLR1, FBXO6, CTSE, CTSD, TMPRSS11A, CELA2B, OVCH2, ADAM11, JMJD7, MMP9, F3, MMP10, MMP12, MMP14, NPEPL1, MEP1B, ADAM12, CARD18, ADAM8, MASP1, TRABD2B, CFB, TMPRSS9, TPSD1, CFH, TMPRSS4, CFI, ADAM21, KLK7, C2, DPP4, ADAMTS15, PDZD4, ADAM28, ADAMTS13, NRIP2, ADAMTS17, LTA4H, CPA6, GGT5, ACE, ERAP1, PRSS38, KLK14, KLK10, TMPRS…	1465	422	19414	1.85275	0.0303085	0.0076943	0.00764035
GOTERM_BP_DIRECT	GO:0042531	positive regulation of tyrosine phosphorylation of STAT protein	18	1.09823	8.36513e-06	TNFSF18, CD40, TSLP, IL15, TNFRSF18, IL24, IL13, OSM, IL31RA, IL18, IGF1, PARP14, PARP9, GHR, HPX, KIT, IL12A, CRLF1	1465	68	19414	3.50785	0.040891	0.00835007	0.00829151
GOTERM_BP_DIRECT	GO:0007165	signal transduction	139	8.48078	1.0898e-05	OLFML2B, GMFB, GMFG, REG1A, IL5RA, OLFML2A, ARR3, CXCL14, CXCL16, ARHGAP44, GPR173, EDNRA, HPGDS, FGF9, RGS1, ADORA3, GRAP2, VSTM1, CCN3, CCN2, CDKL2, CSNK1E, FNDC5, AR, TYROBP, ADGRB1, UTS2, CD226, PRKD1, PTGES, BEX1, CHRNA2, NPR1, EPAS1, NPR2, CHRNA9, WNK4, FPR3, CSF2RB, PIK3R2, GATA3, IQGAP2, RASGRP1, RAP1GAP, KIR2DL4, SAV1, GRK3, GNG10, MICAL1, PENK, LRRIQ4, IL36RN, ASIC1, MAP2K6, TNFSF18, SM…	1465	1283	19414	1.43571	0.0529393	0.0090653	0.00900173
GOTERM_BP_DIRECT	GO:0010273	detoxification of copper ion	9	0.549115	1.34493e-05	MT2A, MT1A, MT1L, MT1M, MT1F, MT1G, MT1H, MT1B, MT1E	1465	17	19414	7.0157	0.0649224	0.00958933	0.00952208
GOTERM_BP_DIRECT	GO:0045926	negative regulation of growth	9	0.549115	3.64677e-05	MT2A, MT1A, MT1L, MT1M, MT1F, MT1G, MT1H, MT1B, MT1E	1465	19	19414	6.2772	0.16641	0.0227513	0.0225917
GOTERM_BP_DIRECT	GO:0045087	innate immune response	76	4.63697	4.50239e-05	CD84, ITGAM, CSF1, NCF1, NCF2, IFIT5, UBE2L6, IFI35, CLU, WFDC5, PIK3CG, IFIT3, JCHAIN, OASL, IFIT2, IFIH1, IGHG4, B2M, TRIM22, TRIM61, FCER1G, RSAD2, DTX3L, CD180, HLA-B, HLA-C, HLA-A, PARP9, AIM2, TRIM17, OAS2, OAS3, ADGRB1, BTK, TRIM58, IGHE, TLR8, PRKD1, TLR4, TLR3, TLR2, C1QB, C1QA, UNC93B1, CFI, LY96, IGHV1-24, GATA3, DDX60, C2, IL1RL2, NLRP9, IGKC, IFI16, IL36RN, CD14, IGHA2, GBP1, GBP3, S…	1465	627	19414	1.60629	0.201259	0.0245384	0.0243663
GOTERM_BP_DIRECT	GO:0071294	cellular response to zinc ion	10	0.610128	5.18132e-05	MT2A, MT1A, MT1L, MT1M, MT1F, MT1G, MT1H, MT1B, KCNK3, MT1E	1465	25	19414	5.30075	0.227873	0.0245384	0.0243663
GOTERM_BP_DIRECT	GO:0071276	cellular response to cadmium ion	12	0.732154	5.89983e-05	MT2A, MT1A, NCF1, MT1L, MT1M, MT1F, MT1G, MT1H, MT1B, MMP9, MAPK3, MT1E	1465	37	19414	4.29791	0.255073	0.0245384	0.0243663
GOTERM_BP_DIRECT	GO:0006882	cellular zinc ion homeostasis	12	0.732154	5.89983e-05	MT2A, MT1A, MT1L, MT1M, MT1F, MT1G, MT1H, SLC30A1, SLC39A8, MT1B, SLC30A10, MT1E	1465	37	19414	4.29791	0.255073	0.0245384	0.0243663
GOTERM_BP_DIRECT	GO:0007169	transmembrane receptor protein tyrosine kinase signaling pathway	25	1.52532	6.74385e-05	SHC4, ALK, CSF1, EPHA10, RASGRP4, KDR, STAP1, ALKAL2, ALKAL1, SAMD12, EPHB1, NTRK1, NTRK2, EPHA4, EPHA6, BDNF, IL31RA, MERTK, CD8B, CD7, KIT, CLNK, LCP2, ANGPTL1, FGFR1	1465	135	19414	2.45405	0.285803	0.0258912	0.0257096
GOTERM_BP_DIRECT	GO:0045766	positive regulation of angiogenesis	28	1.70836	9.673e-05	ECM1, CD40, BTG1, CXCL8, HSPB6, ADM, GATA2, TERT, CXCR3, ZC3H12A, C3AR1, KDR, EMILIN2, EMILIN1, CCR3, NTRK1, CCBE1, PTGIS, CMA1, TNFSF12, ERAP1, F3, GREM1, ADM2, ADAM12, PRKD1, NODAL, TLR3	1465	164	19414	2.26252	0.382949	0.0344842	0.0342424
GOTERM_BP_DIRECT	GO:0006935	chemotaxis	23	1.40329	0.000121553	CCR1, CCL13, CCL23, CXCL8, PTGDR2, PLAUR, CXCR4, CXCL1, MACO1, FPR3, CXCL14, TYMP, CXCL16, LTB4R2, CXCR3, CCRL2, C3AR1, RAC2, DEFB4A, HRG, CCL18, CCR3, CMKLR1	1465	123	19414	2.47799	0.454857	0.0404447	0.0401611
GOTERM_BP_DIRECT	GO:0071280	cellular response to copper ion	10	0.610128	0.000142442	MT2A, MT1A, MAP1LC3A, MT1L, MT1M, MT1F, MT1G, MT1H, MT1B, MT1E	1465	28	19414	4.73281	0.508836	0.0444329	0.0441213
GOTERM_BP_DIRECT	GO:0008217	regulation of blood pressure	17	1.03722	0.000168792	ACE, GCH1, NPR1, NPR2, ERAP1, NPY1R, HBB, AGTRAP, RENBP, POMC, EDNRA, NPPA, EMILIN2, TAC4, UTS2, EMILIN1, SGK1	1465	77	19414	2.92574	0.569373	0.0490525	0.0487085
GOTERM_BP_DIRECT	GO:0009615	response to virus	21	1.28127	0.000193255	IFITM3, RSAD2, MX1, IFI44, EIF2AK2, CXCR4, GATA3, NMI, IFIT1, DDX60, CLU, IFIT3, IFIT2, OASL, IFIH1, OAS2, OAS3, TLR8, IL12A, TRIM22, XPR1	1465	110	19414	2.5299	0.618875	0.0490525	0.0487085
GOTERM_BP_DIRECT	GO:0007204	positive regulation of cytosolic calcium ion concentration	26	1.58633	0.000194753	PTGER2, CHRNA9, CXCR4, ADM, FPR3, GATA2, GATA1, PIK3CG, EDNRA, C1QTNF1, CALCR, CXCR3, CCRL2, HRH4, P2RY1, C3AR1, TAC4, ITGAV, CCR3, CMKLR1, CCR1, EDN2, AVPR1B, TRPV1, DLG4, SAA1	1465	153	19414	2.25195	0.621716	0.0490525	0.0487085
GOTERM_BP_DIRECT	GO:0071248	cellular response to metal ion	7	0.42709	0.000196564	MT2A, MT1M, MT1F, MT1G, MT1H, MT1B, MT1E	1465	13	19414	7.13563	0.625119	0.0490525	0.0487085
GOTERM_BP_DIRECT	GO:0007155	cell adhesion	67	4.08786	0.000223513	SPON1, NRP2, COL16A1, ITGAM, LAMC3, PCDHGB3, ICAM5, HAPLN3, MSLN, CLDN1, ROBO1, ADGRE1, ADGRE2, CDH4, CDH3, CHL1, CLDN24, CLDN23, STAB1, HMCN2, EMILIN2, ITGAV, EMILIN1, CCN3, CCN2, CCR3, MYBPC3, EPHA4, EGFL6, FLG2, MAG, OBSCN, MMRN1, COL4A3, ADGRB1, ADAM12, COL4A6, COL6A6, CD226, COL6A5, CD44, ITGA9, DPP4, BGLAP, CXCR3, SPP1, CTNNA3, CTNNAL1, SLAMF1, CCR1, VCAM1, AMBP, MUC16, LAMB3, PCDHGC5, PCDH…	1465	563	19414	1.57704	0.672307	0.0531217	0.0527491
GOTERM_BP_DIRECT	GO:0030217	T cell differentiation	12	0.732154	0.000260839	DLL4, PTPRC, KIT, RHOH, PIK3R2, GATA3, TCIRG1, IL7R, LIPA, IKZF3, NHEJ1, SOX4	1465	43	19414	3.6982	0.728017	0.0582869	0.0578781
GOTERM_BP_DIRECT	GO:0002244	hematopoietic progenitor cell differentiation	17	1.03722	0.000268603	DNAI4, TOP2A, ARL11, CEBPD, PTPRQ, ESCO2, GATA2, LIPA, EML1, SLC8A3, ANLN, SFRP1, KITLG, PTPRC, KIT, KDR, KCP	1465	80	19414	2.81602	0.738358	0.0582869	0.0578781
GOTERM_BP_DIRECT	GO:0001819	positive regulation of cytokine production	15	0.915192	0.00033837	IL33, ITK, CADM1, IL15, IL26, HTR2B, EIF2AK2, PIK3CG, ADRA2A, BATF, KAT2A, RGCC, IFI16, CD28, SAA1	1465	66	19414	3.01179	0.815312	0.0703668	0.0698733
GOTERM_BP_DIRECT	GO:0008285	negative regulation of cell proliferation	56	3.41672	0.000385322	BTG1, CXCL8, SERPINE2, IL24, CHD5, ADM, CXCL1, IFI35, NR2E3, RERG, IFIT3, ADAMTS1, ADORA3, FTH1, HNF4A, SOX4, H2AC8, IGFBP3, DLEC1, SSTR1, PLAAT4, SULT2B1, TMIGD3, AR, SFRP1, CACNB4, IRF1, COL4A3, ADGRB1, RARB, NUPR2, GAS8, TLR2, PTGES, GATA3, GATA1, SAV1, DLL4, SCIN, BAK1, RBM10, NTRK1, RBM38, TFAP2B, SMAD1, CCL23, BCL11B, VDR, OSM, EIF2AK2, NMI, FABP3, RGCC, WT1, HRG, BNIPL	1465	457	19414	1.62386	0.853907	0.0769256	0.0763861
GOTERM_BP_DIRECT	GO:0006956	complement activation	9	0.549115	0.000467969	C1QB, C1QA, RGCC, CFH, C9, CFP, CLU, CFB, C2	1465	26	19414	4.58719	0.903304	0.0844581	0.0838658
GOTERM_BP_DIRECT	GO:0006968	cellular defense response	13	0.793167	0.000472596	ITK, NCF1, NCF2, SH2D1A, LY96, TCIRG1, LILRB2, KIR2DL4, IL1RL2, TYROBP, RAB23, CD300C, CCR3	1465	53	19414	3.25046	0.905512	0.0844581	0.0838658
GOTERM_BP_DIRECT	GO:0071222	cellular response to lipopolysaccharide	29	1.76937	0.000487141	CXCL8, CEBPE, GFI1, IL24, LY96, CXCL1, LITAF, GATA1, CASP7, ADAMTS13, MRC1, ZC3H12A, STAP1, IL36RN, HMGCS2, CD14, GBP2, B2M, GBP3, CD180, NR1D1, LILRB2, PDCD1LG2, ASS1, IL1F10, TNIP3, PLSCR4, CMPK2, TLR4	1465	190	19414	2.02265	0.912131	0.0844581	0.0838658
GOTERM_BP_DIRECT	GO:0045071	negative regulation of viral genome replication	12	0.732154	0.00049074	IFIH1, IFITM3, ZNFX1, IFI16, RSAD2, OAS2, OAS3, MX1, IFIT5, EIF2AK2, IFIT1, OASL	1465	46	19414	3.45701	0.913697	0.0844581	0.0838658
GOTERM_BP_DIRECT	GO:0007267	cell-cell signaling	33	2.01342	0.000567256	C1QA, CCL13, IL26, IHH, GUCA1B, PCSK5, CXCL14, GATA1, FGF9, GJA5, GRAP2, STAB1, CCL18, WNT1, FGFBP3, FZD1, CCR1, TNFSF18, CCL23, IL15, SH2D1A, IL18, LILRB2, MERTK, POMC, GREM1, AR, GJB1, ANGPTL2, MAPT, INHA, FGF12, FJX1	1465	230	19414	1.90136	0.941104	0.0943725	0.0937107
GOTERM_BP_DIRECT	GO:0042157	lipoprotein metabolic process	8	0.488103	0.000619031	APOL6, NPC1L1, APOC3, OLR1, APOA1, APOA4, APOL3, APOL2	1465	21	19414	5.04833	0.954523	0.099664	0.0989651
GOTERM_BP_DIRECT	GO:0008277	regulation of G-protein coupled receptor protein signaling pathway	12	0.732154	0.000723113	RGS18, TUB, KCTD8, RGS2, GRK5, RGS1, GNG7, FRMPD1, RGS20, KCTD12, RAMP1, RASGRP4	1465	48	19414	3.31297	0.972958	0.109914	0.109143
GOTERM_BP_DIRECT	GO:0033089	positive regulation of T cell differentiation in thymus	6	0.366077	0.000760824	TESPA1, IHH, ADAM8, IL7R, RASGRP1, GLI2	1465	11	19414	7.2283	0.977601	0.109914	0.109143
GOTERM_BP_DIRECT	GO:0019885	antigen processing and presentation of endogenous peptide antigen via MHC class I	6	0.366077	0.000760824	SEC14L3, ERAP1, TAP1, HLA-A, B2M, TAPBP	1465	11	19414	7.2283	0.977601	0.109914	0.109143
GOTERM_BP_DIRECT	GO:0030198	extracellular matrix organization	28	1.70836	0.000770785	VIT, COL16A1, OLFML2B, OLFML2A, ADAMTS15, MMP25, ADAMTS13, ADAMTS1, ADAMTSL4, ADAMTS17, MMP28, ITGAV, SLC39A8, EGFL6, MMP9, MMP10, MMP12, MMP14, ITGA10, COL4A4, COL4A3, COL4A6, COL8A2, COL4A5, VWA1, COL6A6, COL6A5, ITGA9	1465	186	19414	1.99491	0.978688	0.109914	0.109143
GOTERM_BP_DIRECT	GO:0001525	angiogenesis	35	2.13545	0.000840939	ROBO4, ECM1, NRP2, CXCL8, EPAS1, PDE3B, TNFAIP2, MEOX2, PIK3CG, TYMP, DLL4, FGF9, GJA5, CXCR3, ZC3H12A, KDR, ITGAV, CCN3, CCN2, EPHB1, GPR15, EDN2, TNFSF12, ERAP1, IL18, PLXDC1, MMP14, FAP, ADM2, COL8A2, ADAM8, PRKD1, AMOTL1, HRG, RAMP1	1465	255	19414	1.81889	0.984988	0.116587	0.115769
GOTERM_BP_DIRECT	GO:0009653	anatomical structure morphogenesis	23	1.40329	0.000872202	FOXA1, SMAD1, CPM, FOXD1, FOXE1, KRT35, SMAD9, GATA3, SOX10, SMAD5, GATA1, FOXQ1, MLXIPL, FOXS1, TH, SIX4, SIX2, CLTCL1, ERVW-1, FSCN2, PITX2, SOX4, HOXA4	1465	141	19414	2.16165	0.987158	0.117653	0.116828
GOTERM_BP_DIRECT	GO:0070106	interleukin-27-mediated signaling pathway	5	0.305064	0.000936453	STAT1, OAS2, MX1, IL27RA, OASL	1465	7	19414	9.46563	0.990684	0.122996	0.122133
GOTERM_BP_DIRECT	GO:0006915	apoptotic process	69	4.20988	0.00096118	HRK, NCF1, GPR65, IL24, SIX1, FAIM2, TCIRG1, CTSS, TP53AIP1, CASP7, HINT2, MECOM, ADAMTSL4, RFK, PEG10, ZC3H12A, PEA15, TRIM69, TNS4, SRGN, IGFBP3, TNFRSF18, FBXO10, MMP9, EDAR, GREM1, AIM2, MELK, IRF1, RARB, PRKD1, SGK1, TLR2, ARHGEF6, SHC4, SGMS1, CXCR4, NTN1, SAV1, GRK5, CXCR3, PLAGL1, EPB41L3, CD14, BAK1, NLRP1, BCL2L2-PABPN1, MAPK3, MAP2K6, PLK3, EGLN3, CADM1, BNIP3, NEK6, TNFSF12, GZMA, MX1…	1465	616	19414	1.48438	0.991767	0.123006	0.122144
GOTERM_BP_DIRECT	GO:0032496	response to lipopolysaccharide	23	1.40329	0.00105571	GGT5, ACE, VCAM1, HPGD, GCH1, CSF1, PTGER2, IL13, FMO1, LY96, ADM, CSF2RB, CLDN1, C2, AKAP12, THBD, TH, CNR2, PENK, BTK, IL12A, TLR4, TLR2	1465	143	19414	2.13142	0.994866	0.131726	0.130802
GOTERM_BP_DIRECT	GO:0007275	multicellular organism development	23	1.40329	0.0011593	ALK, NTRK1, NFE2, NTRK2, HLF, VDR, GPR65, OSM, HUNK, MERTK, MEOX2, MEOX1, HOXA10, CDH4, CDH3, KIT, KDR, GCNT2, ID3, ANGPTL2, CLC, CHST2, FGFR1	1465	144	19414	2.11662	0.99694	0.141123	0.140134
GOTERM_BP_DIRECT	GO:0043524	negative regulation of neuron apoptotic process	24	1.46431	0.00124111	NTRK1, TFAP2B, NTRK2, PCDHGC5, BDNF, PCDHGC4, STXBP1, VSTM2L, PLA2G3, SIX1, FAIM2, SLC30A10, CLU, IL27RA, FOXQ1, MAG, TERT, SIX4, MDK, CHL1, KDR, ADAM8, PPARGC1A, CRLF1	1465	154	19414	2.06523	0.997967	0.147486	0.146451
GOTERM_BP_DIRECT	GO:0050729	positive regulation of inflammatory response	19	1.15924	0.00128348	TNFSF18, IL33, ACE, TSLP, IL15, PDE2A, OSM, IL18, NKG7, IFI35, NMI, PLA2G7, GPRC5B, AIM2, MDK, NLRP1, TLR4, TLR3, TLR2	1465	109	19414	2.30996	0.998355	0.148973	0.147928
GOTERM_BP_DIRECT	GO:0051770	positive regulation of nitric-oxide synthase biosynthetic process	7	0.42709	0.00153144	AKAP12, IL33, STAT1, KDR, TLR4, MAP2K6, TLR2	1465	18	19414	5.15351	0.999524	0.173714	0.172496
GOTERM_BP_DIRECT	GO:0043065	positive regulation of apoptotic process	41	2.50153	0.00167452	FOXA1, HRK, TOP2A, HPGD, ADM, CLU, SAV1, IFIT2, CASP7, ACVR1C, SCIN, ADAMTSL4, PIP5KL1, EMILIN2, CTLA4, EMILIN1, BAK1, ECT2, CTSD, SOX4, MAP2K6, CAMK1D, ACE, BNIP3, IGFBP3, GZMA, TRPV1, SEPTIN4, MMP9, GADD45G, SFRP1, MELK, WT1, STK17B, EEF1A2, ID3, RARB, FAS, HRG, TLR3, ARHGEF6	1465	327	19414	1.66155	0.999767	0.183806	0.182517
GOTERM_BP_DIRECT	GO:0048469	cell maturation	10	0.610128	0.00169406	BFSP1, IL15, EPAS1, BTK, IHH, KDR, PLA2G3, GATA3, GATA2, SOX10	1465	38	19414	3.48734	0.999789	0.183806	0.182517
GOTERM_BP_DIRECT	GO:0022617	extracellular matrix disassembly	11	0.671141	0.00191389	MMP12, ADAMTS15, MMP14, CMA1, SH3PXD2B, ADAM8, WDR72, MMP9, CTSS, KLK7, MMP10	1465	46	19414	3.16893	0.99993	0.202814	0.201391
GOTERM_BP_DIRECT	GO:0006805	xenobiotic metabolic process	19	1.15924	0.00195052	ABCC3, UGT2B11, SMOX, UGT2B17, FMO1, FMO2, CYP46A1, CYP2C19, CYP2C8, CYP2W1, CYP26B1, AADAC, HNF4A, CYP2S1, GSTA2, CYP2E1, SULT1C4, CBR3, SLC28A3	1465	113	19414	2.22819	0.999941	0.202814	0.201391
GOTERM_BP_DIRECT	GO:0010759	positive regulation of macrophage chemotaxis	7	0.42709	0.00209672	TNFSF18, CSF1, MDK, C3AR1, CMKLR1, SLAMF1, MAPK3	1465	19	19414	4.88227	0.999972	0.213566	0.212068
GOTERM_BP_DIRECT	GO:0032760	positive regulation of tumor necrosis factor production	18	1.09823	0.00238472	SASH3, IL33, CD84, LY96, CLU, RASGRP1, IFIH1, AKAP12, FCGR3A, TYROBP, PTPRC, OAS2, OAS3, BTK, CD14, TLR4, TLR3, TLR2	1465	106	19414	2.25032	0.999993	0.234682	0.233036
GOTERM_BP_DIRECT	GO:0007166	cell surface receptor signaling pathway	40	2.44051	0.00239807	RTN4R, VIPR1, NPR1, LY96, SIRPB1, CRHR2, IL27RA, ADGRG3, ADGRE1, FCRLB, ADGRE2, FCGR3A, CALCR, TRBV7-9, CXCR3, ADGRE3, P2RY1, CD14, MAPK3, CCR1, EDN2, TNFSF12, TNFSF13, LIFR, RTN4RL2, TRPV1, LILRB2, PDCD1LG2, MERTK, ADGRF2, PTPRC, IL2RA, COL4A3, ADGRB1, CD28, KLRD1, MS4A2, INHA, IL7R, CD101	1465	323	19414	1.6411	0.999994	0.234682	0.233036
GOTERM_BP_DIRECT	GO:0033627	cell adhesion mediated by integrin	10	0.610128	0.00296808	FYB2, ITGAM, COL16A1, MMRN1, ITGA10, EMILIN2, ITGAV, CCN3, EMILIN1, ITGA9	1465	41	19414	3.23217	1	0.284879	0.282881
GOTERM_BP_DIRECT	GO:0030154	cell differentiation	73	4.45394	0.00309385	FOXA1, LRGUK, FOXE1, SERPINE2, TNFAIP2, HNF4G, NR2E3, FOXQ1, SPIC, MECOM, FGF9, MDK, PEG10, HNF4A, SH3PXD2B, ZC3H12A, CCN2, SOX4, NKX3-2, KRT6A, SEMA6B, EGFL6, FOXD1, CFAP91, DLEC1, CEL, EDAR, ETV7, SFRP1, TWSG1, CATSPERB, RARB, PRKD1, VAMP5, NGEF, ASF1B, RAI14, CATSPER1, SLFN5, BEX1, DAPL1, NXN, NOTCH4, GATA3, CPLX2, GATA2, RASGRP1, TYMP, FOXS1, ACVR1C, NHLH1, ECT2, NTRK1, RBM38, NTRK2, BORCS8-M…	1465	690	19414	1.40201	1	0.287725	0.285707
GOTERM_BP_DIRECT	GO:0007193	adenylate cyclase-inhibiting G-protein coupled receptor signaling pathway	12	0.732154	0.0031635	AKAP12, EDNRA, PTGDR2, HTR1F, RGS1, PDE2A, P2RY1, NPY1R, FFAR3, ADCY2, AKAP5, ADRA2A	1465	57	19414	2.78987	1	0.287725	0.285707
GOTERM_BP_DIRECT	GO:0060333	interferon-gamma-mediated signaling pathway	8	0.488103	0.00317068	HPX, STAT1, IRF1, HLA-B, HLA-C, HLA-A, NMI, HLA-F	1465	27	19414	3.92648	1	0.287725	0.285707
GOTERM_BP_DIRECT	GO:0071356	cellular response to tumor necrosis factor	21	1.28127	0.00327286	CCL13, CCL23, CD40, VCAM1, CXCL8, GATA3, NR1D1, TRPV1, CLDN1, ASS1, AKAP12, SFRP1, KAT2A, ADAMTS13, ZC3H12A, HAS2, GBP2, CCL18, GBP1, GBP3, MAPK3	1465	137	19414	2.03131	1	0.291694	0.289648
GOTERM_BP_DIRECT	GO:1903010	regulation of bone development	4	0.244051	0.00381142	KAT2A, LOX, TNN, KDR	1465	5	19414	10.6015	1	0.330452	0.328134
GOTERM_BP_DIRECT	GO:0050873	brown fat cell differentiation	9	0.549115	0.00384015	PLAC8, FABP3, ARL4A, RGS2, LAMB3, MB, BNIP3, GATA2, PPARGC1A	1465	35	19414	3.40763	1	0.330452	0.328134
GOTERM_BP_DIRECT	GO:0046718	viral entry into host cell	17	1.03722	0.00395489	CXADR, GPR15, AVPR1B, TFRC, SLC10A1, CXCR4, SLC1A5, CLDN1, DPP4, CD209, MRC1, CDK1, ITGAV, TNFRSF4, CLEC4G, XPR1, SLAMF1	1465	102	19414	2.20865	1	0.334557	0.332211
GOTERM_BP_DIRECT	GO:0032728	positive regulation of interferon-beta production	10	0.610128	0.00417064	IFIH1, ARRDC4, STING1, OAS2, IRF1, OAS3, TLR8, TLR4, TLR3, TLR2	1465	43	19414	3.08183	1	0.34583	0.343404
GOTERM_BP_DIRECT	GO:0071260	cellular response to mechanical stimulus	14	0.854179	0.00422673	IL33, CD40, BNIP3, IL13, PDE2A, MAG, IRF1, FAS, TLR8, BAK1, TLR4, KCNJ2, TLR3, MAPK3	1465	76	19414	2.44114	1	0.34583	0.343404
GOTERM_BP_DIRECT	GO:0044419	interspecies interaction between organisms	5	0.305064	0.00467383	CD209, CD207, CLEC4F, ASGR1, CLEC4G	1465	10	19414	6.62594	1	0.369882	0.367288
GOTERM_BP_DIRECT	GO:0043406	positive regulation of MAP kinase activity	14	0.854179	0.00474252	CD40, HTR2B, RASGRP1, PIK3CG, ADRA2A, ROBO1, GHR, KITLG, PTPRC, KIT, ADAM8, TLR4, MAP2K6, FGFR1	1465	77	19414	2.40943	1	0.369882	0.367288
GOTERM_BP_DIRECT	GO:0038083	peptidyl-tyrosine autophosphorylation	7	0.42709	0.00474302	NTRK1, ALK, ITK, BTK, KDR, BMX, MAPK3	1465	22	19414	4.21651	1	0.369882	0.367288
GOTERM_BP_DIRECT	GO:0001774	microglial cell activation	8	0.488103	0.00488163	C1QA, ITGAM, IL13, TRPV1, MAPT, CLU, TLR3, TLR2	1465	29	19414	3.65569	1	0.374834	0.372206
GOTERM_BP_DIRECT	GO:0048485	sympathetic nervous system development	6	0.366077	0.00523269	NTRK1, TFAP2B, EDNRA, GATA3, GFRA3, SOX4	1465	16	19414	4.96945	1	0.395703	0.392928
GOTERM_BP_DIRECT	GO:0007268	chemical synaptic transmission	32	1.95241	0.00573771	CHRNA2, DOC2A, NPR2, HTR2B, CHRNA9, SLC1A2, AKAP5, HRH1, SV2C, GALR3, HRH2, HRH4, KIF5A, PENK, SLITRK5, SNCG, DLGAP1, BSN, SLC18A2, GABRP, HTR1F, GAD1, HTR3A, CEL, CACNB4, DLG4, SYT10, UTS2, PCDHB5, PCDHB4, FGF12, KCNK3	1465	255	19414	1.66298	1	0.427416	0.424419
GOTERM_BP_DIRECT	GO:0019221	cytokine-mediated signaling pathway	22	1.34228	0.00589941	CCR1, EDN2, IL11RA, STAT1, IL31RA, IL5RA, LIFR, CSF2RB, LILRB2, OSMR, F3, LILRB4, IL17RB, IL27RA, IL1F10, GHR, KIT, IL13RA2, IL7R, CD44, CRLF1, IL9R	1465	154	19414	1.89313	1	0.431132	0.428108
GOTERM_BP_DIRECT	GO:0030225	macrophage differentiation	8	0.488103	0.00596034	IL33, CSF1, IL15, CEBPE, UCP2, IL31RA, GATA3, MMP9	1465	30	19414	3.53383	1	0.431132	0.428108
GOTERM_BP_DIRECT	GO:0007399	nervous system development	47	2.8676	0.00628258	SMARCD3, GMFB, BEX1, DOC2A, PCDHGB3, CRMP1, MSI1, CXCL1, EFNA5, CYP46A1, CPLX2, ROBO1, ACVR1C, MDK, BOC, ZC3H12A, ENC1, SMN2, ST8SIA4, BPNT1, ECT2, SOX4, SEMA6B, NTRK1, NTRK2, SERF1A, CAMK1D, PCDHGC5, BDNF, PCDHGC4, NAV1, NRG2, MERTK, GFRA3, ZEB2, GJB1, NAV3, DLG4, NRG4, PCDHB5, PCDHB4, CNTN4, PRKD1, IGSF9B, SCN2A, FGF12, NGEF	1465	418	19414	1.49004	1	0.446444	0.443313
GOTERM_BP_DIRECT	GO:0045471	response to ethanol	17	1.03722	0.00635093	SREBF1, RGS19, VCAM1, HPGD, SLC10A1, IL13, GATA3, CLDN1, RGS2, TH, BGLAP, PENK, CDK1, CD14, BAK1, CYP2E1, HMGCS2	1465	107	19414	2.10544	1	0.446444	0.443313
GOTERM_BP_DIRECT	GO:0006695	cholesterol biosynthetic process	9	0.549115	0.00652595	SREBF1, ACAA2, NPC1L1, INSIG1, APOA1, APOA4, HMGCS2, LIPA, CFTR	1465	38	19414	3.1386	1	0.451504	0.448337
GOTERM_BP_DIRECT	GO:0030890	positive regulation of B cell proliferation	10	0.610128	0.00664954	SASH3, CD40, PTPRC, TFRC, GPR183, IL13, BTK, NFATC2, TLR4, TNFRSF4	1465	46	19414	2.88084	1	0.451504	0.448337
GOTERM_BP_DIRECT	GO:0010976	positive regulation of neuron projection development	18	1.09823	0.0066943	FZD1, NTRK1, NTRK2, TENM3, CAMK1D, BDNF, PLA2G3, ATP1B2, RGS2, MDK, LRRC7, TNN, ENC1, DMD, ALKAL2, PRKD1, ALKAL1, TRIM67	1465	117	19414	2.03875	1	0.451504	0.448337
GOTERM_BP_DIRECT	GO:0007168	receptor guanylyl cyclase signaling pathway	5	0.305064	0.00690983	NPR1, NPR2, GNG7, NPPA, GUCA1B	1465	11	19414	6.02358	1	0.456993	0.453788
GOTERM_BP_DIRECT	GO:0001779	natural killer cell differentiation	6	0.366077	0.00695881	IL15RA, PTPRC, NFIL3, IL15, MERTK, SLAMF1	1465	17	19414	4.67713	1	0.456993	0.453788
GOTERM_BP_DIRECT	GO:0045944	positive regulation of transcription from RNA polymerase II promoter	116	7.07749	0.00708951	FOXA1, IHH, RORB, IKZF3, HOXA10, SPIC, MCIDAS, CREB3L3, CREB3L1, ZC3H12A, ZNF208, MYB, PITX2, ZNF841, SOX4, HOXA4, LMO3, SOX10, ARMCX3, AR, PRKD1, SKAP1, BEX1, EPAS1, PIK3R2, GATA3, GATA2, GATA1, NPAS2, PLAC8, HELZ2, GALR3, NHLH1, PCBP1, HOXC4, WNT1, PPARGC1A, TFAP2B, BORCS8-MEF2B, SMAD1, BCL11B, VDR, ANKRD23, NFATC2, NR1D1, IGF1, MAFA, MLXIPL, RGCC, REL, CD28, LHX4, ZNF410, NODAL, TOP2A, UCN, CD…	1465	1222	19414	1.25795	1	0.457743	0.454533
GOTERM_BP_DIRECT	GO:0071346	cellular response to interferon-gamma	16	0.976205	0.00715366	CCL13, CCL23, STAT1, STXBP1, CLDN1, ASS1, ADAMTS13, MRC1, GBP2, CCL18, GBP1, TLR4, GBP4, TLR3, GBP3, TLR2	1465	99	19414	2.14172	1	0.457743	0.454533
GOTERM_BP_DIRECT	GO:0043303	mast cell degranulation	7	0.42709	0.00751586	RABGEF1, KIT, CLNK, PLA2G3, CPLX2, RASGRP1, PIK3CG	1465	24	19414	3.86513	1	0.473458	0.470138
GOTERM_BP_DIRECT	GO:0008584	male gonad development	17	1.03722	0.00758899	ACE, WNT2B, ADAM21, GATA3, GATA1, HOXA10, AR, MMP14, SFRP1, KITLG, FGF9, SIX4, WT1, KIT, INHA, CSMD1, TLR3	1465	109	19414	2.06681	1	0.473458	0.470138
GOTERM_BP_DIRECT	GO:0042110	T cell activation	11	0.671141	0.00843097	DPP4, ITK, CD84, PTPRC, CD8B, TREML2, CD7, CD28, RASGRP1, CD44, PIK3CG	1465	56	19414	2.60305	1	0.513158	0.509559
GOTERM_BP_DIRECT	GO:0042472	inner ear morphogenesis	11	0.671141	0.00843097	TMIE, SIX4, FGF9, USH1G, INSIG1, CHRNA9, SIX1, GATA3, GATA2, WNT1, NTN1	1465	56	19414	2.60305	1	0.513158	0.509559
GOTERM_BP_DIRECT	GO:0007187	G-protein coupled receptor signaling pathway, coupled to cyclic nucleotide second messenger	12	0.732154	0.00884575	CCR1, HRH1, VIPR1, GALR3, CNR2, HRH2, HTR1F, MC5R, HRH4, NPY1R, HTR2B, SSTR1	1465	65	19414	2.4465	1	0.526275	0.522584
GOTERM_BP_DIRECT	GO:0007411	axon guidance	25	1.52532	0.00885735	ROBO4, NRP2, SEMA3C, EPHA10, ARHGEF25, CRMP1, GATA3, EFNA5, GLI2, CDH4, CHL1, BOC, KIF5A, HMCN2, EPHB1, SEMA6B, NTRK1, EPHA4, EPHA6, FOXD1, BDNF, VSTM2L, GFRA3, CNTN4, LGR6	1465	190	19414	1.74367	1	0.526275	0.522584
GOTERM_BP_DIRECT	GO:0030324	lung development	14	0.854179	0.00899119	SREBF1, CCBE1, EPAS1, ODAD4, DNAAF1, SLC23A1, HEG1, LIPA, GLI2, MMP14, FGF9, LOX, CCN2, HMGCS2	1465	83	19414	2.23526	1	0.527942	0.524239
GOTERM_BP_DIRECT	GO:1904659	glucose transmembrane transport	7	0.42709	0.00927032	SLC2A11, SLC2A10, SLC45A1, SLC2A3, SLC2A5, SLC5A3, SLC2A6	1465	25	19414	3.71053	1	0.537551	0.533781
GOTERM_BP_DIRECT	GO:0007507	heart development	27	1.64735	0.00963966	ODAD4, HTR2B, ADM, PCSK5, HDAC9, GLI2, CASP7, PDLIM3, MB, GJA5, SH3PXD2B, BORCS8, CC2D2A, SOX4, BORCS8-MEF2B, CXADR, DNAAF3, HEG1, MTERF4, KAT2A, TH, LOX, WT1, PKP2, ID3, DZIP1, FGF12	1465	212	19414	1.68774	1	0.537551	0.533781
GOTERM_BP_DIRECT	GO:0007265	Ras protein signal transduction	15	0.915192	0.00970264	CSF1, IGF1, RASGRP1, NTN1, RERG, RASGRP4, ADRA2A, CCNA2, RABGEF1, KITLG, RASGEF1B, GRAP2, RGL3, PRKD1, RAPGEF4	1465	93	19414	2.1374	1	0.537551	0.533781
GOTERM_BP_DIRECT	GO:0002675	positive regulation of acute inflammatory response	5	0.305064	0.009753	CREB3L3, OSM, ADAM8, OSMR, PIK3CG	1465	12	19414	5.52162	1	0.537551	0.533781
GOTERM_BP_DIRECT	GO:0072359	circulatory system development	5	0.305064	0.009753	CRB2, HEYL, SLC2A10, NXN, SLITRK5	1465	12	19414	5.52162	1	0.537551	0.533781
GOTERM_BP_DIRECT	GO:0070588	calcium ion transmembrane transport	17	1.03722	0.00980107	CATSPER1, CATSPER3, SLC24A3, TRPC4, TRPC1, CHRNA9, ATP2A3, TRPV1, TMC2, SLC8A3, TMEM37, CALHM1, EDNRA, CACNB4, ORAI1, ITGAV, ASIC1	1465	112	19414	2.01145	1	0.537551	0.533781
GOTERM_BP_DIRECT	GO:0071347	cellular response to interleukin-1	14	0.854179	0.00992389	CCL13, CCL23, CD40, PTGIS, CXCL8, NR1D1, AKAP12, SFRP1, ZC3H12A, HAS2, GBP2, CCL18, GBP1, GBP3	1465	84	19414	2.20865	1	0.538371	0.534595
GOTERM_BP_DIRECT	GO:0034142	toll-like receptor 4 signaling pathway	6	0.366077	0.0115282	TNIP3, LY96, CD14, NMI, PIK3AP1, TLR4	1465	19	19414	4.1848	1	0.606521	0.602267
GOTERM_BP_DIRECT	GO:0035162	embryonic hemopoiesis	6	0.366077	0.0115282	TPO, KITLG, KIT, KDR, GATA3, GATA1	1465	19	19414	4.1848	1	0.606521	0.602267
GOTERM_BP_DIRECT	GO:0050766	positive regulation of phagocytosis	10	0.610128	0.0115447	TUB, IL15RA, CAMK1D, FCER1G, IL15, BTK, APOA1, GATA2, MERTK, SIRPB1	1465	50	19414	2.65038	1	0.606521	0.602267
GOTERM_BP_DIRECT	GO:0001975	response to amphetamine	8	0.488103	0.0121052	EDNRA, RGS2, CNR2, TH, PPP1R1B, HDAC9, SLC18A2, ASIC1	1465	34	19414	3.11809	1	0.629346	0.624932
GOTERM_BP_DIRECT	GO:0051092	positive regulation of NF-kappaB transcription factor activity	22	1.34228	0.0126519	TNFSF18, ALK, NTRK1, CD40, TFRC, IL18, EIF2AK2, CLU, CRNN, GREM1, AR, AIM2, SLCO3A1, BTK, TRIM58, ADAM8, PRKD1, TLR4, IL18R1, TRIM22, TLR3, TLR2	1465	165	19414	1.76692	1	0.650987	0.646422
GOTERM_BP_DIRECT	GO:0031623	receptor internalization	10	0.610128	0.0131063	GHR, GRK3, RAB31, CXCL8, FCER1G, TFRC, ADM, RAMP1, LILRB4, DNM1	1465	51	19414	2.59841	1	0.661737	0.657097
GOTERM_BP_DIRECT	GO:0043568	positive regulation of insulin-like growth factor receptor signaling pathway	5	0.305064	0.0132586	AR, CDH3, IGFBP3, IGF1, WNT1	1465	13	19414	5.09688	1	0.661737	0.657097
GOTERM_BP_DIRECT	GO:0035589	G-protein coupled purinergic nucleotide receptor signaling pathway	5	0.305064	0.0132586	P2RY6, P2RY11, GPR34, P2RY14, P2RY1	1465	13	19414	5.09688	1	0.661737	0.657097
GOTERM_BP_DIRECT	GO:0002639	positive regulation of immunoglobulin production	7	0.42709	0.0136207	SASH3, IL33, HPX, PTPRC, IL13, BTK, TNFRSF4	1465	27	19414	3.43567	1	0.666481	0.661807
GOTERM_BP_DIRECT	GO:0002224	toll-like receptor signaling pathway	7	0.42709	0.0136207	UNC93B1, LY96, TLR8, TLR4, CTSS, TLR3, TLR2	1465	27	19414	3.43567	1	0.666481	0.661807
GOTERM_BP_DIRECT	GO:0035025	positive regulation of Rho protein signal transduction	8	0.488103	0.0141715	RTN4R, GPR174, GPR17, P2RY10, GPR65, APOA1, LPAR4, ROBO1	1465	35	19414	3.029	1	0.667111	0.662433
GOTERM_BP_DIRECT	GO:0048709	oligodendrocyte differentiation	8	0.488103	0.0141715	SLC8A3, NTRK2, GPR17, MYRF, TRPC4, BNIP3, TPPP, SOX10	1465	35	19414	3.029	1	0.667111	0.662433
GOTERM_BP_DIRECT	GO:0050965	detection of temperature stimulus involved in sensory perception of pain	6	0.366077	0.0144356	NTRK1, ANO1, TAC4, CXCR4, TRPV1, EPHB1	1465	20	19414	3.97556	1	0.667111	0.662433
GOTERM_BP_DIRECT	GO:0051259	protein oligomerization	6	0.366077	0.0144356	IFIH1, BLM, STING1, ZC3H12A, CLDN1, TMEM70	1465	20	19414	3.97556	1	0.667111	0.662433
GOTERM_BP_DIRECT	GO:0019433	triglyceride catabolic process	6	0.366077	0.0144356	LIPI, LIPG, APOC3, PLB1, PNPLA1, MGLL	1465	20	19414	3.97556	1	0.667111	0.662433
GOTERM_BP_DIRECT	GO:0017158	regulation of calcium ion-dependent exocytosis	6	0.366077	0.0144356	DOC2A, SYT11, SYT10, SYT8, SYT7, SYT17	1465	20	19414	3.97556	1	0.667111	0.662433
GOTERM_BP_DIRECT	GO:0032729	positive regulation of interferon-gamma production	13	0.793167	0.0148977	SASH3, IL18, HLA-A, RASGRP1, IL27RA, TLR8, IL12A, CD226, CD14, TLR4, IL18R1, TLR3, SLAMF1	1465	79	19414	2.18069	1	0.682152	0.677368
GOTERM_BP_DIRECT	GO:0033566	gamma-tubulin complex localization	3	0.183038	0.016193	CEP72, MZT1, ZNF365	1465	3	19414	13.2519	1	0.714928	0.709914
GOTERM_BP_DIRECT	GO:0097324	melanocyte migration	3	0.183038	0.016193	KITLG, ZEB2, KIT	1465	3	19414	13.2519	1	0.714928	0.709914
GOTERM_BP_DIRECT	GO:0048729	tissue morphogenesis	3	0.183038	0.016193	GCNT1, GCNT3, GCNT4	1465	3	19414	13.2519	1	0.714928	0.709914
GOTERM_BP_DIRECT	GO:0001678	cellular glucose homeostasis	7	0.42709	0.0162564	HK3, LRRC8D, PIK3R2, LRRC8A, NR1D1, PPARGC1A, GCK	1465	28	19414	3.31297	1	0.714928	0.709914
GOTERM_BP_DIRECT	GO:0008283	cell proliferation	24	1.46431	0.0164735	USP13, IL11, BTG1, IL18, ADM, GATA3, IGF1, NR2E3, LIPA, RASGRP4, CKS1B, EDNRA, KAT2A, DACH1, MELK, SIX2, LIPG, CKS2, CDK1, POC1B, BAK1, LGR6, NODAL, PTGES	1465	190	19414	1.67392	1	0.714928	0.709914
GOTERM_BP_DIRECT	GO:0001657	ureteric bud development	8	0.488103	0.0164778	SMAD1, SFRP1, WT1, EPCAM, RARB, SIX1, SMAD5, CRLF1	1465	36	19414	2.94486	1	0.714928	0.709914
GOTERM_BP_DIRECT	GO:0009611	response to wounding	12	0.732154	0.0167829	TMIGD3, CCR1, EDNRA, MRLN, MDK, ADORA3, TMPRSS4, SLC1A2, ID3, ADM, CCN2, WNT1	1465	71	19414	2.23975	1	0.714928	0.709914
GOTERM_BP_DIRECT	GO:0033674	positive regulation of kinase activity	12	0.732154	0.0167829	NTRK1, ALK, NTRK2, EPHA4, EPHA6, EPHA10, KIT, KDR, MERTK, EPHB1, CD44, FGFR1	1465	71	19414	2.23975	1	0.714928	0.709914
GOTERM_BP_DIRECT	GO:0010954	positive regulation of protein processing	5	0.305064	0.017473	CCBE1, SPON1, MMP14, ADAM8, NKD2	1465	14	19414	4.73281	1	0.714928	0.709914
GOTERM_BP_DIRECT	GO:0048546	digestive tract morphogenesis	5	0.305064	0.017473	SFRP1, NPR2, AGR2, SOX10, NODAL	1465	14	19414	4.73281	1	0.714928	0.709914
GOTERM_BP_DIRECT	GO:0042116	macrophage activation	6	0.366077	0.0177964	FCGR3A, EDN2, IL13, WNK4, PLA2G3, TLR4	1465	21	19414	3.78625	1	0.714928	0.709914
GOTERM_BP_DIRECT	GO:0098883	synapse disassembly	4	0.244051	0.0179683	C1QB, C1QA, EPHA4, C1QC	1465	8	19414	6.62594	1	0.714928	0.709914
GOTERM_BP_DIRECT	GO:0071316	cellular response to nicotine	4	0.244051	0.0179683	NTRK1, CHRNA2, TH, B2M	1465	8	19414	6.62594	1	0.714928	0.709914
GOTERM_BP_DIRECT	GO:0002729	positive regulation of natural killer cell cytokine production	4	0.244051	0.0179683	CLNK, CD226, HLA-F, KIR2DL4	1465	8	19414	6.62594	1	0.714928	0.709914
GOTERM_BP_DIRECT	GO:0002480	antigen processing and presentation of exogenous peptide antigen via MHC class I, TAP-independent	4	0.244051	0.0179683	HLA-B, HLA-C, HLA-A, HLA-F	1465	8	19414	6.62594	1	0.714928	0.709914
GOTERM_BP_DIRECT	GO:0060993	kidney morphogenesis	4	0.244051	0.0179683	GCNT1, GCNT3, GCNT4, SOX4	1465	8	19414	6.62594	1	0.714928	0.709914
GOTERM_BP_DIRECT	GO:0019882	antigen processing and presentation	9	0.549115	0.0180487	RAB3C, CD209, HLA-B, HLA-C, HLA-A, CTSS, PSMB8, RAB33A, RAB8B	1465	45	19414	2.65038	1	0.714928	0.709914
GOTERM_BP_DIRECT	GO:0001666	response to hypoxia	21	1.28127	0.0187481	EGLN3, ACE, VCAM1, TFRC, EPAS1, BNIP3, CXCR4, AGTRAP, ADM, PLOD2, PLAT, SLC6A4, DPP4, MMP14, EDNRA, TH, MB, UCP2, PENK, CRYAB, TLR2	1465	161	19414	1.72851	1	0.736786	0.73162
GOTERM_BP_DIRECT	GO:0031100	animal organ regeneration	8	0.488103	0.0190372	CCNA2, ACE, CDK1, ADM, BAK1, LPIN1, WNT1, GATA1	1465	37	19414	2.86527	1	0.742303	0.737097
GOTERM_BP_DIRECT	GO:0007229	integrin-mediated signaling pathway	16	0.976205	0.0195078	ADAMDEC1, FYB2, ITGAM, FYB1, COL16A1, ADAM11, APOA1, ADAMTS13, ADAMTS1, ITGA10, ADAM12, ADAM8, ITGAV, CCN2, PRKD1, ITGA9	1465	111	19414	1.91018	1	0.752016	0.746742
GOTERM_BP_DIRECT	GO:0070374	positive regulation of ERK1 and ERK2 cascade	27	1.64735	0.0195877	CCL13, IL26, HTR2B, SLC30A10, RASGRP1, AKAP12, P2RY6, CALCR, P2RY1, KDR, GCNT2, ALKAL2, CCN2, ALKAL1, CCL18, MAPK3, SLAMF1, CCR1, NTRK1, CCL23, IGF1, MFHAS1, PTPRC, GPR183, TLR4, CD44, NODAL	1465	225	19414	1.59023	1	0.752016	0.746742
GOTERM_BP_DIRECT	GO:0014065	phosphatidylinositol 3-kinase signaling	9	0.549115	0.0204485	FCGR3A, NYAP1, CD28, HTR2B, PIK3R2, GATA3, IGF1, PEAR1, PIK3CG	1465	46	19414	2.59276	1	0.773169	0.767747
GOTERM_BP_DIRECT	GO:0032689	negative regulation of interferon-gamma production	9	0.549115	0.0204485	IL33, ZC3H12A, IL36RN, GATA3, PDCD1LG2, INHA, TLR4, LILRB4, SLAMF1	1465	46	19414	2.59276	1	0.773169	0.767747
GOTERM_BP_DIRECT	GO:0030218	erythrocyte differentiation	10	0.610128	0.0209454	MFHAS1, EPAS1, KIT, MYB, IKZF1, GATA3, SLC1A5, INHA, SMAD5, GATA1	1465	55	19414	2.40943	1	0.786004	0.780492
GOTERM_BP_DIRECT	GO:0007189	adenylate cyclase-activating G-protein coupled receptor signaling pathway	18	1.09823	0.0223445	PTGER2, GPR65, ADM, ADCY2, ADRA2A, ADGRF2, ADGRG3, ADGRE1, ADGRE2, CALCR, CNR2, CXCR3, ADGRE3, ADM2, MC5R, ADGRB1, RAMP1, RAPGEF4	1465	133	19414	1.79349	1	0.823168	0.817396
GOTERM_BP_DIRECT	GO:0001662	behavioral fear response	7	0.42709	0.0225396	DPP4, BRINP1, MDK, GNG7, PENK, MAPK8IP2, ASIC1	1465	30	19414	3.0921	1	0.823168	0.817396
GOTERM_BP_DIRECT	GO:0014059	regulation of dopamine secretion	7	0.42709	0.0225396	SYT11, SYT10, KCNA2, SNCG, SYT8, SYT7, SYT17	1465	30	19414	3.0921	1	0.823168	0.817396
GOTERM_BP_DIRECT	GO:0006874	cellular calcium ion homeostasis	16	0.976205	0.0225955	CCR1, CCL13, CCL23, CD40, SLC24A3, EDN2, DMPK, VDR, ATP2A3, HTR2B, SLC30A1, TCIRG1, SLC8A3, EDNRA, PLN, CASQ2	1465	113	19414	1.87637	1	0.823168	0.817396
GOTERM_BP_DIRECT	GO:0010951	negative regulation of endopeptidase activity	10	0.610128	0.0233418	CRB2, SERPINB10, SERPINB4, SERPINA1, SERPINE2, SERPINA10, FETUB, TIMP1, HRG, RENBP	1465	56	19414	2.36641	1	0.844195	0.838275
GOTERM_BP_DIRECT	GO:0050919	negative chemotaxis	8	0.488103	0.0249649	SEMA6B, DPP4, NRP2, SEMA3C, APOA1, ITGAV, LGR6, EFNA5	1465	39	19414	2.71833	1	0.890208	0.883965
GOTERM_BP_DIRECT	GO:0070837	dehydroascorbic acid transport	4	0.244051	0.0254618	SLC2A10, SLC23A1, SLC2A3, SLC2A6	1465	9	19414	5.88972	1	0.890208	0.883965
GOTERM_BP_DIRECT	GO:1900119	positive regulation of execution phase of apoptosis	4	0.244051	0.0254618	PTGIS, FAP, CXCR3, ZC3H12A	1465	9	19414	5.88972	1	0.890208	0.883965
GOTERM_BP_DIRECT	GO:0060348	bone development	10	0.610128	0.0259274	TTC9, SMAD1, BGLAP, NPR2, SH3PXD2B, CHAD, BGN, WNT1, SMAD5, MAP2K6	1465	57	19414	2.32489	1	0.890208	0.883965
GOTERM_BP_DIRECT	GO:0046579	positive regulation of Ras protein signal transduction	6	0.366077	0.0259749	NTRK1, KITLG, CSF1, IGF1, RASGRP1, RASGRP4	1465	23	19414	3.45701	1	0.890208	0.883965
GOTERM_BP_DIRECT	GO:0006887	exocytosis	16	0.976205	0.0260368	CCR1, CADPS2, BRSK2, DOC2A, LGI3, CADPS, SYT16, TNFAIP2, CPLX2, LIN7C, SYT8, SYT7, NKD2, BAIAP3, SYT17, ARHGAP44	1465	115	19414	1.84374	1	0.890208	0.883965
GOTERM_BP_DIRECT	GO:0007498	mesoderm development	7	0.42709	0.0262193	TCF15, IRX3, BTK, SECTM1, IKZF1, BMX, IKZF3	1465	31	19414	2.99236	1	0.890208	0.883965
GOTERM_BP_DIRECT	GO:0030522	intracellular receptor signaling pathway	7	0.42709	0.0262193	SREBF1, AR, HNF4A, HNF4G, RORB, NR1D1, NR2E3	1465	31	19414	2.99236	1	0.890208	0.883965
GOTERM_BP_DIRECT	GO:0006082	organic acid metabolic process	7	0.42709	0.0262193	CYP2C8, CYP2W1, CYP2S1, FMO1, FMO2, CYP2E1, CYP2C19	1465	31	19414	2.99236	1	0.890208	0.883965
GOTERM_BP_DIRECT	GO:0030199	collagen fibril organization	12	0.732154	0.0267074	GREM1, FKBP10, COL16A1, TNXA, LOX, PTPRQ, COL4A4, COL4A3, COL4A6, COL4A5, LOXL4, TLL1	1465	76	19414	2.0924	1	0.894607	0.888333
GOTERM_BP_DIRECT	GO:0060326	cell chemotaxis	12	0.732154	0.0267074	CCR1, VCAM1, LOX, CXCR3, KIT, CCRL2, CXCR4, CCN3, DEFB4A, CXCL14, EPHB1, CCR3	1465	76	19414	2.0924	1	0.894607	0.888333
GOTERM_BP_DIRECT	GO:0071466	cellular response to xenobiotic stimulus	11	0.671141	0.0278723	KCNH2, AIM2, TFRC, TH, SLC10A1, PDE2A, WNK4, CXCR4, CD69, SOX10, TLR3	1465	67	19414	2.17568	1	0.895406	0.889127
GOTERM_BP_DIRECT	GO:0042102	positive regulation of T cell proliferation	11	0.671141	0.0278723	SASH3, KITLG, VCAM1, PTPRC, TFRC, IL15, CD209, CD28, IL12A, LILRB2, PDCD1LG2	1465	67	19414	2.17568	1	0.895406	0.889127
GOTERM_BP_DIRECT	GO:0001964	startle response	5	0.305064	0.0281665	UCN, TUBA1A, NPR2, PENK, CSMD1	1465	16	19414	4.14121	1	0.895406	0.889127
GOTERM_BP_DIRECT	GO:0006044	N-acetylglucosamine metabolic process	5	0.305064	0.0281665	CHST7, NAGK, MGAT3, RENBP, CHST2	1465	16	19414	4.14121	1	0.895406	0.889127
GOTERM_BP_DIRECT	GO:0042129	regulation of T cell proliferation	5	0.305064	0.0281665	TNFSF18, CD209, RAC2, CD28, CTLA4	1465	16	19414	4.14121	1	0.895406	0.889127
GOTERM_BP_DIRECT	GO:0048566	embryonic digestive tract development	5	0.305064	0.0281665	CXCL8, FGF9, RARB, PCSK5, GLI2	1465	16	19414	4.14121	1	0.895406	0.889127
GOTERM_BP_DIRECT	GO:0034375	high-density lipoprotein particle remodeling	5	0.305064	0.0281665	LIPG, PLA2G3, APOC3, APOA1, APOA4	1465	16	19414	4.14121	1	0.895406	0.889127
GOTERM_BP_DIRECT	GO:0097623	potassium ion export across plasma membrane	5	0.305064	0.0281665	KCNH2, KCNE3, KCNT2, KCND3, KCNA2	1465	16	19414	4.14121	1	0.895406	0.889127
GOTERM_BP_DIRECT	GO:0050852	T cell receptor signaling pathway	18	1.09823	0.0288658	ITK, FYB2, FYB1, THEMIS, GATA3, HLA-A, PSMB8, PSMB10, PSMB9, CACNB4, PTPRC, CD8B, ZC3H12A, CD28, BTK, CTLA4, LCP2, SKAP1	1465	137	19414	1.74112	1	0.910565	0.904179
GOTERM_BP_DIRECT	GO:0045109	intermediate filament organization	11	0.671141	0.0305511	BFSP1, KRT37, KRT35, KRT23, KRT78, KRT7, EPPK1, KRT76, KRT6C, KRT40, KRT6A	1465	68	19414	2.14369	1	0.910565	0.904179
GOTERM_BP_DIRECT	GO:1904151	positive regulation of microglial cell mediated cytotoxicity	3	0.183038	0.0307706	ITGAM, TYROBP, STAP1	1465	4	19414	9.93891	1	0.910565	0.904179
GOTERM_BP_DIRECT	GO:0070662	mast cell proliferation	3	0.183038	0.0307706	KITLG, KIT, RAC2	1465	4	19414	9.93891	1	0.910565	0.904179
GOTERM_BP_DIRECT	GO:0033600	negative regulation of mammary gland epithelial cell proliferation	3	0.183038	0.0307706	GATA3, BRCA2, ROBO1	1465	4	19414	9.93891	1	0.910565	0.904179
GOTERM_BP_DIRECT	GO:0070668	positive regulation of mast cell proliferation	3	0.183038	0.0307706	KITLG, KIT, RAC2	1465	4	19414	9.93891	1	0.910565	0.904179
GOTERM_BP_DIRECT	GO:0008065	establishment of blood-nerve barrier	3	0.183038	0.0307706	GSTM3, DMD, CLDN1	1465	4	19414	9.93891	1	0.910565	0.904179
GOTERM_BP_DIRECT	GO:1901877	negative regulation of calcium ion binding	3	0.183038	0.0307706	PLN, MRLN, SLN	1465	4	19414	9.93891	1	0.910565	0.904179
GOTERM_BP_DIRECT	GO:0010155	regulation of proton transport	3	0.183038	0.0307706	ATP4A, IL13, TCIRG1	1465	4	19414	9.93891	1	0.910565	0.904179
GOTERM_BP_DIRECT	GO:0072107	positive regulation of ureteric bud formation	3	0.183038	0.0307706	SIX4, SIX1, GATA3	1465	4	19414	9.93891	1	0.910565	0.904179
GOTERM_BP_DIRECT	GO:0043278	response to morphine	6	0.366077	0.0308326	GHR, MAP1LC3A, PPP1R1B, PEA15, PENK, CXCR4	1465	24	19414	3.31297	1	0.910565	0.904179
GOTERM_BP_DIRECT	GO:0042554	superoxide anion generation	6	0.366077	0.0308326	NCF1, NCF2, SH3PXD2B, NOXA1, NCF1B, NCF1C	1465	24	19414	3.31297	1	0.910565	0.904179
GOTERM_BP_DIRECT	GO:0006898	receptor-mediated endocytosis	12	0.732154	0.0316715	RABGEF1, ITGAM, MRC1, CLTCL1, STAB1, SNX9, CD14, HMMR, ARHGAP27, ASGR1, DNM1, CXCL16	1465	78	19414	2.03875	1	0.925038	0.918551
GOTERM_BP_DIRECT	GO:0002376	immune system process	10	0.610128	0.0316933	CADM1, IRF1, CD300LB, VSTM1, OLR1, CD300C, CD300LF, IDO2, B2M, PSMB9	1465	59	19414	2.24608	1	0.925038	0.918551
GOTERM_BP_DIRECT	GO:0001822	kidney development	16	0.976205	0.0319091	CDKN1C, TFAP2B, ACE, HPGD, SIX1, GATA3, PCSK5, ASS1, GLI2, CYP26B1, WT1, ADAMTS1, SIX2, HAS2, HMGCS2, CC2D2A	1465	118	19414	1.79686	1	0.92592	0.919427
GOTERM_BP_DIRECT	GO:0007186	G-protein coupled receptor signaling pathway	89	5.43014	0.0321197	OR2A1, UCN, VIPR1, CXCL8, PTGDR2, GPR65, PDE3B, HTR2B, CXCL1, FZD10, RORB, PIK3CG, ADGRE1, AKAP12, GPR173, ADGRE2, RGS2, EDNRA, RGS1, ADGRE3, CCRL2, C3AR1, RAC2, FFAR3, QRFPR, CMKLR1, GPR39, ENTPD2, AVPR1B, GPR34, APOA1, ADRA2A, OR10AD1, ADGRF2, GPR162, AR, GPRC5B, ADGRB1, GPR160, VN1R1, DEFB4A, GPRC5D, XPR1, RAPGEF4, RGS18, RGS17, CCL13, RGS19, OR8G3P, NPR1, DAPL1, RGS13, PTGER2, CXCR4, GPR42, G…	1465	961	19414	1.22728	1	0.926643	0.920145
GOTERM_BP_DIRECT	GO:0002474	antigen processing and presentation of peptide antigen via MHC class I	4	0.244051	0.0343709	ACE, ERAP1, HLA-F, B2M	1465	10	19414	5.30075	1	0.947025	0.940384
GOTERM_BP_DIRECT	GO:0010470	regulation of gastrulation	4	0.244051	0.0343709	CRB2, HNF4A, PHLDB2, NODAL	1465	10	19414	5.30075	1	0.947025	0.940384
GOTERM_BP_DIRECT	GO:0060452	positive regulation of cardiac muscle contraction	4	0.244051	0.0343709	UCN, RGS2, NPPA, CCN2	1465	10	19414	5.30075	1	0.947025	0.940384
GOTERM_BP_DIRECT	GO:0090281	negative regulation of calcium ion import	4	0.244051	0.0343709	ACE, PLN, SLN, SLC30A1	1465	10	19414	5.30075	1	0.947025	0.940384
GOTERM_BP_DIRECT	GO:0061844	antimicrobial humoral immune response mediated by antimicrobial peptide	15	0.915192	0.0345669	CCL13, H2BC7, CXCL8, TSLP, H2BC6, REG1A, ADM, CXCL1, CXCL14, POMC, DEFB4A, HRG, CCL18, B2M, KRT6A	1465	109	19414	1.82365	1	0.947025	0.940384
GOTERM_BP_DIRECT	GO:0045730	respiratory burst	5	0.305064	0.0346919	NCF1, NCF2, RAC2, NCF1B, NCF1C	1465	17	19414	3.89761	1	0.947025	0.940384
GOTERM_BP_DIRECT	GO:0030502	negative regulation of bone mineralization	5	0.305064	0.0346919	SRGN, GREM1, CCR1, ECM1, GATA1	1465	17	19414	3.89761	1	0.947025	0.940384
GOTERM_BP_DIRECT	GO:0006957	complement activation, alternative pathway	5	0.305064	0.0346919	CFH, C9, VSIG4, CFP, CFB	1465	17	19414	3.89761	1	0.947025	0.940384
GOTERM_BP_DIRECT	GO:0061436	establishment of skin barrier	7	0.42709	0.0347236	FA2H, FLG2, CYP26B1, IL18, ABCA12, CLDN1, PNPLA1	1465	33	19414	2.811	1	0.947025	0.940384
GOTERM_BP_DIRECT	GO:0017156	calcium ion regulated exocytosis	7	0.42709	0.0347236	SCIN, SYT11, SYT10, SYT8, SYT7, SYT17, RAPGEF4	1465	33	19414	2.811	1	0.947025	0.940384
GOTERM_BP_DIRECT	GO:0010628	positive regulation of gene expression	51	3.11165	0.0358799	CXCL8, CSF1, TFRC, NR2E3, CLU, SLC6A4, ROBO1, CYP26B1, C1QTNF1, CDH3, FGF9, LAMP3, ZC3H12A, EMILIN1, CCN2, FOXD1, SLC2A10, IL13, SOX10, F3, EDAR, AR, TYROBP, TLR4, TLR3, TLR2, SLC24A3, CEBPE, GATA2, DLL4, CALCR, NFIL3, AGR2, STAP1, PPARGC1A, MAPK3, NTRK2, IL33, SMAD1, VDR, PDE2A, NFATC2, IGF1, IL1F10, RGCC, WT1, ADM2, CD28, CDK1, ID3, IL7R	1465	512	19414	1.32001	1	0.961953	0.955207
GOTERM_BP_DIRECT	GO:0048013	ephrin receptor signaling pathway	9	0.549115	0.0358873	NTRK1, EPHA4, EPHA6, EPHA10, EFNA5, MMP9, EPHB1, NGEF, ANKS1B	1465	51	19414	2.33857	1	0.961953	0.955207
GOTERM_BP_DIRECT	GO:0001895	retina homeostasis	8	0.488103	0.0360419	CRB2, CDH3, IGKC, POC1B, ATP1B2, IGHA2, B2M, JCHAIN	1465	42	19414	2.52417	1	0.961953	0.955207
GOTERM_BP_DIRECT	GO:0060048	cardiac muscle contraction	8	0.488103	0.0360419	KCNH2, MYBPC3, CASQ2, TNNI1, CXCR4, DMD, SMAD5, MAP2K6	1465	42	19414	2.52417	1	0.961953	0.955207
GOTERM_BP_DIRECT	GO:0060548	negative regulation of cell death	11	0.671141	0.0364434	SPEF1, BNIP3, AGR2, HTR2B, AGR3, CCN3, CCN2, PRKD1, CLU, SOX4, NPAS2	1465	70	19414	2.08244	1	0.962377	0.955628
GOTERM_BP_DIRECT	GO:0070098	chemokine-mediated signaling pathway	11	0.671141	0.0364434	CCR1, CCL13, GPR17, CCL23, CXCL8, CXCR3, CCRL2, CXCL1, CCL18, CCR3, CMKLR1	1465	70	19414	2.08244	1	0.962377	0.955628
GOTERM_BP_DIRECT	GO:0008015	blood circulation	7	0.42709	0.0395704	DLL4, PLN, STAT1, COL4A3, C3AR1, OLR1, MEOX2	1465	34	19414	2.72833	1	1	0.993186
GOTERM_BP_DIRECT	GO:0001818	negative regulation of cytokine production	7	0.42709	0.0395704	SRGN, TWSG1, RGCC, SYT11, BTK, MERTK, HDAC9	1465	34	19414	2.72833	1	1	0.993186
GOTERM_BP_DIRECT	GO:1901224	positive regulation of NIK/NF-kappaB signaling	11	0.671141	0.0396665	EDAR, GREM1, IL18, EIF2AK2, CD14, IFI35, NMI, TLR4, IL18R1, TLR3, TLR2	1465	71	19414	2.05311	1	1	0.993186
GOTERM_BP_DIRECT	GO:0019233	sensory perception of pain	9	0.549115	0.0397179	ACE, CNR2, P2RY1, KCNA2, PENK, POMK, NPY1R, PTGES, MAPK3	1465	52	19414	2.29359	1	1	0.993186
GOTERM_BP_DIRECT	GO:0032869	cellular response to insulin stimulus	14	0.854179	0.0400793	STAT1, INSIG1, DENND4C, PDE3B, PIK3R2, HDAC9, GCK, GHR, RAB31, UCP2, HMGCS2, SRSF5, LPIN1, RAB8B	1465	101	19414	1.83689	1	1	0.993186
GOTERM_BP_DIRECT	GO:0042098	T cell proliferation	8	0.488103	0.0403541	SASH3, KITLG, PTPRC, LIPA, RASGRP1, TNFRSF4, PSMB10, PIK3CG	1465	43	19414	2.46547	1	1	0.993186
GOTERM_BP_DIRECT	GO:0032355	response to estradiol	13	0.793167	0.0403834	FOXA1, GGT5, UCN, HPGD, STXBP1, IHH, ASS1, SLC6A4, GHR, TH, PENK, CCN2, CRYAB	1465	91	19414	1.89313	1	1	0.993186
GOTERM_BP_DIRECT	GO:0050995	negative regulation of lipid catabolic process	5	0.305064	0.0420192	ALK, PDE3B, APOC3, CIDEC, ADRA2A	1465	18	19414	3.68108	1	1	0.993186
GOTERM_BP_DIRECT	GO:0003161	cardiac conduction system development	5	0.305064	0.0420192	SMAD1, GJA5, NPPA, MSC, SMAD5	1465	18	19414	3.68108	1	1	0.993186
GOTERM_BP_DIRECT	GO:0030206	chondroitin sulfate biosynthetic process	5	0.305064	0.0420192	CHST9, CHST7, DSE, CHST15, CHST13	1465	18	19414	3.68108	1	1	0.993186
GOTERM_BP_DIRECT	GO:0043691	reverse cholesterol transport	5	0.305064	0.0420192	LIPG, APOC3, APOA1, APOA4, CLU	1465	18	19414	3.68108	1	1	0.993186
GOTERM_BP_DIRECT	GO:0048714	positive regulation of oligodendrocyte differentiation	6	0.366077	0.0421576	IL33, MDK, CXCR4, OLIG2, TLR2, ZNF365	1465	26	19414	3.05813	1	1	0.993186
GOTERM_BP_DIRECT	GO:0032727	positive regulation of interferon-alpha production	6	0.366077	0.0421576	MMP12, IFIH1, STAT1, TLR8, TLR4, TLR3	1465	26	19414	3.05813	1	1	0.993186
GOTERM_BP_DIRECT	GO:0008284	positive regulation of cell proliferation	53	3.23368	0.0424209	VIPR1, CSF1, IL24, REG1A, HTR2B, ADM, TCIRG1, HAPLN3, FGF9, KDR, RAC2, ITGAV, TIMP1, CCN2, SOX4, KRT6A, IL11, EPHA4, EDN2, IL11RA, IL15, LIFR, OSMR, ADRA2A, GREM1, AR, SFRP1, KIT, SHC4, CRIP2, NTN1, DPP4, PLAC8, GRK5, EPCAM, CXCR3, GCNT2, HAS2, DMD, WNT1, SLAMF1, NTRK2, TFAP2B, TSLP, TNFSF13, OSM, IL31RA, IGF1, MLXIPL, KITLG, IL7R, CRLF1, FGFR1	1465	541	19414	1.29824	1	1	0.993186
GOTERM_BP_DIRECT	GO:0009410	response to xenobiotic stimulus	28	1.70836	0.0427664	SEMA3C, HTR2B, SLC1A2, GATA3, LIPA, NPAS2, SLC6A4, CDH3, MDK, BGLAP, NPC1L1, SLITRK5, BAK1, HMGCS2, MAP2K6, FZD1, NTRK1, SREBF1, TFAP2B, ACE, STAT1, NFATC2, ASS1, ATP4A, SFRP1, LOX, CDK1, KCNK3	1465	253	19414	1.46661	1	1	0.993186
GOTERM_BP_DIRECT	GO:0019722	calcium-mediated signaling	13	0.793167	0.0433877	CCR1, P2RY11, EDN2, CXCL8, PTGDR2, HTR2B, CXCR4, POMC, FCGR3A, CXCR3, CCRL2, BTK, CCR3	1465	92	19414	1.87255	1	1	0.993186
GOTERM_BP_DIRECT	GO:0043491	protein kinase B signaling	9	0.549115	0.0438114	PLK3, CD40, LOX, SESN2, CD28, KDR, IGF1, PEAR1, MERTK	1465	53	19414	2.25032	1	1	0.993186
GOTERM_BP_DIRECT	GO:1902895	positive regulation of pri-miRNA transcription from RNA polymerase II promoter	9	0.549115	0.0438114	FOXA1, SREBF1, SMAD1, AR, TERT, WT1, MYB, GATA3, GATA2	1465	53	19414	2.25032	1	1	0.993186
GOTERM_BP_DIRECT	GO:0043306	positive regulation of mast cell degranulation	4	0.244051	0.0446688	STXBP1, IL13, GATA2, GATA1	1465	11	19414	4.81886	1	1	0.993186
GOTERM_BP_DIRECT	GO:0071305	cellular response to vitamin D	4	0.244051	0.0446688	SFRP1, IL15, BGLAP, PENK	1465	11	19414	4.81886	1	1	0.993186
GOTERM_BP_DIRECT	GO:0010917	negative regulation of mitochondrial membrane potential	4	0.244051	0.0446688	BNIP3, PIP5KL1, TRPV1, MAPT	1465	11	19414	4.81886	1	1	0.993186
GOTERM_BP_DIRECT	GO:0032330	regulation of chondrocyte differentiation	4	0.244051	0.0446688	SCIN, MDK, SIX2, CCN2	1465	11	19414	4.81886	1	1	0.993186
GOTERM_BP_DIRECT	GO:0016051	carbohydrate biosynthetic process	4	0.244051	0.0446688	CHST9, B3GAT2, ST8SIA6, CHST13	1465	11	19414	4.81886	1	1	0.993186
GOTERM_BP_DIRECT	GO:0002230	positive regulation of defense response to virus by host	7	0.42709	0.0448254	AIM2, DTX3L, STING1, STAT1, ZC3H12A, PARP9, TRIM22	1465	35	19414	2.65038	1	1	0.993186
GOTERM_BP_DIRECT	GO:0001501	skeletal system development	17	1.03722	0.0450298	CDKN1C, VDR, IHH, IGF1, HAPLN3, MMP9, GLI2, HOXA10, MMP14, BGLAP, SH3PXD2B, TLL1, INHA, NKX3-2, SOX4, FGFR1, CMKLR1	1465	134	19414	1.68121	1	1	0.993186
GOTERM_BP_DIRECT	GO:0007568	aging	18	1.09823	0.0459994	CDKN1C, NTRK1, SREBF1, C1QA, ACE, VCAM1, TFRC, IL15, ADM, CLDN1, ASS1, P2RY1, UCP2, PENK, DMD, BAK1, TIMP1, CCN2	1465	145	19414	1.64506	1	1	0.993186
GOTERM_BP_DIRECT	GO:0007565	female pregnancy	12	0.732154	0.0468741	OVGP1, THBD, UCN, ACE, COL16A1, HPGD, AMBP, UCP2, NPPA, ADM, SLC38A3, ADRA2A	1465	83	19414	1.91593	1	1	0.993186
GOTERM_BP_DIRECT	GO:0008045	motor neuron axon guidance	6	0.366077	0.0486432	EPHA4, RAC2, NTN5, RHOH, LHX4, NTN1	1465	27	19414	2.94486	1	1	0.993186
GOTERM_BP_DIRECT	GO:0045954	positive regulation of natural killer cell mediated cytotoxicity	6	0.366077	0.0486432	CADM1, SH2D1A, KLRD1, IL12A, CD226, RASGRP1	1465	27	19414	2.94486	1	1	0.993186
GOTERM_BP_DIRECT	GO:0032753	positive regulation of interleukin-4 production	6	0.366077	0.0486432	SASH3, IL33, FCER1G, CD28, GATA3, EPX	1465	27	19414	2.94486	1	1	0.993186
GOTERM_BP_DIRECT	GO:0042744	hydrogen peroxide catabolic process	6	0.366077	0.0486432	TPO, GPX3, HBB, HBA2, APOA4, EPX	1465	27	19414	2.94486	1	1	0.993186
GOTERM_BP_DIRECT	GO:0032962	positive regulation of inositol trisphosphate biosynthetic process	3	0.183038	0.0487433	HRH1, P2RY6, P2RY1	1465	5	19414	7.95113	1	1	0.993186
GOTERM_BP_DIRECT	GO:0033004	negative regulation of mast cell activation	3	0.183038	0.0487433	CD84, CNR2, CD300LF	1465	5	19414	7.95113	1	1	0.993186
GOTERM_BP_DIRECT	GO:0051180	vitamin transport	3	0.183038	0.0487433	NPC1L1, TTPA, APOA1	1465	5	19414	7.95113	1	1	0.993186
GOTERM_BP_DIRECT	GO:0060700	regulation of ribonuclease activity	3	0.183038	0.0487433	OAS2, OAS3, OASL	1465	5	19414	7.95113	1	1	0.993186
GOTERM_BP_DIRECT	GO:0046929	negative regulation of neurotransmitter secretion	3	0.183038	0.0487433	SYT11, SLC30A1, ASIC1	1465	5	19414	7.95113	1	1	0.993186
GOTERM_BP_DIRECT	GO:0032286	central nervous system myelin maintenance	3	0.183038	0.0487433	FA2H, MYRF, CLU	1465	5	19414	7.95113	1	1	0.993186
GOTERM_BP_DIRECT	GO:0014904	myotube cell development	3	0.183038	0.0487433	NFATC2, DMD, IGF1	1465	5	19414	7.95113	1	1	0.993186
GOTERM_BP_DIRECT	GO:0015757	galactose transport	3	0.183038	0.0487433	SLC2A10, SLC45A1, SLC2A3	1465	5	19414	7.95113	1	1	0.993186
GOTERM_BP_DIRECT	GO:0061551	trigeminal ganglion development	3	0.183038	0.0487433	NRP2, SIX4, SIX1	1465	5	19414	7.95113	1	1	0.993186
GOTERM_BP_DIRECT	GO:0000902	cell morphogenesis	13	0.793167	0.0498539	UNC93B1, VDR, STRADB, CLU, LIPA, PSMB10, GREM1, CDH4, CDH3, ADAM8, ECT2, IL7R, CAP2	1465	94	19414	1.83271	1	1	0.993186
GOTERM_BP_DIRECT	GO:0032722	positive regulation of chemokine production	8	0.488103	0.0499512	IL33, TSLP, IL18, FFAR3, EIF2AK2, TLR4, TLR3, TLR2	1465	45	19414	2.35589	1	1	0.993186

## Sheet: S11D.Unresponse Genes PPI-R EE 
Supplementary Table S11D. DAVID Analyses identifying Biological Processes of Common DEGs in PPI-Responsive EoE at diagnosis and following PPI Therapy.
Category	Term		Count	%	PValue	Genes	List Total	Pop Hits	Pop Total	Fold Enrichment	Bonferroni	Benjamini	FDR
GOTERM_BP_DIRECT	GO:0019369	arachidonic acid metabolic process	7	1.09034	0.000242823	GPX1, CYP2D7, CYP2D6, PLA2G4B, ALOX15, ALOX12, CYP4F12	533	33	19414	7.72631	0.4372	0.574761	0.574761
GOTERM_BP_DIRECT	GO:0006886	intracellular protein transport	20	3.11526	0.00183261	RAB6C, USP6, TBC1D3B, PDCD6, PAM16, RAB1C, MYO7A, TBC1D3G, IPO4, TBC1D3H, RAB43, ARL17B, STX1B, TBC1D3K, SGSM3, STX16-NPEPL1, SNX15, AP1S3, SEC31B, GPIHBP1	533	327	19414	2.22777	0.986986	1	1
GOTERM_BP_DIRECT	GO:1902600	hydrogen ion transmembrane transport	12	1.86916	0.00186346	SLC9A2, RNASEK, SLC16A1, SLC9A5, ASIC5, NOX5, ATP1A2, SLC15A3, ATP6V0C, UQCRHL, ATP6V1C2, ATP5ME	533	142	19414	3.07809	0.987905	1	1
GOTERM_BP_DIRECT	GO:0042759	long-chain fatty acid biosynthetic process	5	0.778816	0.00190488	CYP2C9, CYP2D6, ALOX15, ACSBG1, CYP3A4	533	20	19414	9.106	0.989036	1	1
GOTERM_BP_DIRECT	GO:0090630	activation of GTPase activity	11	1.7134	0.00262265	ARHGEF10, AGAP9, TBC1D3K, USP6, ARHGEF15, TBC1D3B, SGSM3, TAX1BP3, AGAP7P, TBC1D3G, TBC1D3H	533	127	19414	3.15484	0.998003	1	1
GOTERM_BP_DIRECT	GO:0042178	xenobiotic catabolic process	5	0.778816	0.00275405	CYP2C9, GSTM2, CYP2D7, CYP2D6, CYP3A4	533	22	19414	8.27819	0.998538	1	1
GOTERM_BP_DIRECT	GO:0097190	apoptotic signaling pathway	8	1.24611	0.00326443	NDUFA13, IFI27, ADORA2A, PDCD6, IFI6, ST20, TNFRSF25, FADD	533	71	19414	4.10411	0.999565	1	1
GOTERM_BP_DIRECT	GO:0003009	skeletal muscle contraction	5	0.778816	0.00516268	TNNT1, STAC3, TNNI2, TNNI3, TNF	533	26	19414	7.00462	0.999995	1	1
GOTERM_BP_DIRECT	GO:0006937	regulation of muscle contraction	4	0.623053	0.00594473	TNNT1, TNNT2, TNNI2, ATP1A2	533	14	19414	10.4069	0.999999	1	1
GOTERM_BP_DIRECT	GO:0006508	proteolysis	22	3.42679	0.00659516	CFD, CPA3, TMPRSS11B, NAPSA, TPSB2, TMPRSS5, MST1, ADAM33, PROZ, ADAM20, MMEL1, PRSS33, CPZ, PRSS53, PGA5, CAPN11, CASP12, CAPN3, TAX1BP3, CTSG, TPSAB1, CTSC	533	422	19414	1.89888	1	1	1
GOTERM_BP_DIRECT	GO:0030049	muscle filament sliding	4	0.623053	0.00878153	TNNT1, TNNT2, TNNI2, TNNI3	533	16	19414	9.106	1	1	1
GOTERM_BP_DIRECT	GO:0048143	astrocyte activation	4	0.623053	0.0104493	ADORA2A, MT1X, AGER, TNF	533	17	19414	8.57036	1	1	1
GOTERM_BP_DIRECT	GO:0070315	G1 to G0 transition involved in cell differentiation	3	0.46729	0.0104493	RNF112, CAPN3, ZNF503	533	6	19414	18.212	1	1	1
GOTERM_BP_DIRECT	GO:0016098	monoterpenoid metabolic process	3	0.46729	0.0104493	CYP2C9, CYP2D6, CYP3A4	533	6	19414	18.212	1	1	1
GOTERM_BP_DIRECT	GO:0006936	muscle contraction	8	1.24611	0.0104959	TNNT1, KCNIP2, TMOD4, GALR2, TNNT2, TNNI2, SCN7A, TNNI3	533	88	19414	3.31127	1	1	1
GOTERM_BP_DIRECT	GO:0030534	adult behavior	5	0.778816	0.0109158	NLGN3, BBS1, NRXN1, SEPTIN5, TPGS1	533	32	19414	5.69125	1	1	1
GOTERM_BP_DIRECT	GO:0006805	xenobiotic metabolic process	9	1.40187	0.0125691	SULT1A1, CYP2C9, NCEH1, CYP2D7, CYP2D6, AHRR, AHR, CYP3A4, CYP4F12	533	113	19414	2.90103	1	1	1
GOTERM_BP_DIRECT	GO:0060047	heart contraction	4	0.623053	0.0164871	GPX1, RANGRF, TNNI3, SGCG	533	20	19414	7.2848	1	1	1
GOTERM_BP_DIRECT	GO:0043154	negative regulation of cysteine-type endopeptidase activity involved in apoptotic process	6	0.934579	0.0183973	GPX1, ADORA2A, IFI6, TNF, NAIP, VEGFA	533	56	19414	3.90257	1	1	1
GOTERM_BP_DIRECT	GO:0007194	negative regulation of adenylate cyclase activity	4	0.623053	0.0188512	GABBR1, GALR2, GPR87, DRD2	533	21	19414	6.93791	1	1	1
GOTERM_BP_DIRECT	GO:0072593	reactive oxygen species metabolic process	5	0.778816	0.0197121	NDUFA13, IFI6, PDK4, IL19, NOX5	533	38	19414	4.79263	1	1	1
GOTERM_BP_DIRECT	GO:0042311	vasodilation	5	0.778816	0.0197121	GPX1, ADORA2A, NOS3, PLA2G6, TNF	533	38	19414	4.79263	1	1	1
GOTERM_BP_DIRECT	GO:0070374	positive regulation of ERK1 and ERK2 cascade	13	2.02492	0.0218863	PDGFRB, CCL24, CCL20, NRXN1, FLT4, ALOX15, AGER, TNF, VEGFA, MARCO, PDGFD, DRD2, CCL26	533	225	19414	2.1045	1	1	1
GOTERM_BP_DIRECT	GO:0045214	sarcomere organization	5	0.778816	0.0233893	SYNPO2L, TNNT1, TNNT2, CAPN3, MYOZ1	533	40	19414	4.553	1	1	1
GOTERM_BP_DIRECT	GO:0051122	hepoxilin biosynthetic process	3	0.46729	0.0237489	GSTM2, ALOX15, ALOX12	533	9	19414	12.1413	1	1	1
GOTERM_BP_DIRECT	GO:0090037	positive regulation of protein kinase C signaling	3	0.46729	0.0291546	FLT4, PLA2G6, VEGFA	533	10	19414	10.9272	1	1	1
GOTERM_BP_DIRECT	GO:0007030	Golgi organization	9	1.40187	0.0301878	RAB43, GOLGA8B, SPTBN5, GOLGA8T, LMAN1L, GOLGA8IP, GOLGA8K, KIFC3, GOLGA8A	533	133	19414	2.46478	1	1	1
GOTERM_BP_DIRECT	GO:0050729	positive regulation of inflammatory response	8	1.24611	0.0303827	CCL24, IL1RL1, SUCNR1, NFKBIZ, AGTR1, LPL, TNF, NAIP	533	109	19414	2.67332	1	1	1
GOTERM_BP_DIRECT	GO:0006646	phosphatidylethanolamine biosynthetic process	3	0.46729	0.0349967	CHKB, ALOX15, CHKB-CPT1B	533	11	19414	9.93382	1	1	1
GOTERM_BP_DIRECT	GO:0019372	lipoxygenase pathway	3	0.46729	0.0349967	GPX1, ALOX15, ALOX12	533	11	19414	9.93382	1	1	1
GOTERM_BP_DIRECT	GO:0032780	negative regulation of ATPase activity	3	0.46729	0.0349967	TNNT2, PAM16, TNNI3	533	11	19414	9.93382	1	1	1
GOTERM_BP_DIRECT	GO:0006814	sodium ion transport	7	1.09034	0.0354833	SLC34A3, SLC5A9, SLC9A5, FXYD3, SCN7A, ATP1A2, SLC5A4	533	89	19414	2.86481	1	1	1
GOTERM_BP_DIRECT	GO:0006336	DNA replication-independent nucleosome assembly	4	0.623053	0.0367603	H4C8, H4C4, IPO4, H4C5	533	27	19414	5.39615	1	1	1
GOTERM_BP_DIRECT	GO:0071277	cellular response to calcium ion	7	1.09034	0.0371754	ENDOG, RASA4B, CPNE4, RASA4, NRXN1, ALOX15, CAPN3	533	90	19414	2.83298	1	1	1
GOTERM_BP_DIRECT	GO:0016339	calcium-dependent cell-cell adhesion via plasma membrane cell adhesion molecules	5	0.778816	0.0420486	SELP, NRXN1, DSG1, CDH26, CDH19	533	48	19414	3.79417	1	1	1
GOTERM_BP_DIRECT	GO:0060134	prepulse inhibition	3	0.46729	0.0478805	ADORA2A, NRXN1, DRD2	533	13	19414	8.40554	1	1	1
GOTERM_BP_DIRECT	GO:0035036	sperm-egg recognition	3	0.46729	0.0478805	CD9, DCST1, DCST2	533	13	19414	8.40554	1	1	1
GOTERM_BP_DIRECT	GO:2001238	positive regulation of extrinsic apoptotic signaling pathway	4	0.623053	0.0480668	LTB, FADD, TNF, BCL2L14	533	30	19414	4.85654	1	1	1
GOTERM_BP_DIRECT	GO:0006954	inflammatory response	19	2.9595	0.0490971	CCL24, CXCL6, TNFAIP6, CCL20, PLA2G4B, ALOX15, PLD4, CYBA, AGER, TNF, SELP, IL1RL1, ADORA2A, NFKBIZ, AGTR1, BMPR1B, LAT, NAIP, CCL26	533	428	19414	1.61695	1	1	1

## Sheet: S11E. PPI-induced PPI-R
Supplementary Table S11E. DAVID analayses for Biological Processes of PPI-induced Genes in PPI-R EoE.
Category	Term		Count	%	PValue	Genes	List Total	Pop Hits	Pop Total	Fold Enrichment	Bonferroni	Benjamini	FDR
GOTERM_BP_DIRECT	GO:0007166	cell surface receptor signaling pathway	37	2.90424	9.71569e-05	CD86, IGSF6, KLRB1, TRBV5-1, CD3G, PTH1R, FPR2, TSPAN12, CD3D, MILR1, ADGRG2, BSG, FCER1A, CCR1, EDN2, SCTR, PTH2R, GP1BA, TRPV1, INHBA, LILRB2, LILRB5, VAV1, P2RX7, MARCO, DOK2, PTPRC, TDP2, PAPPA, ADGRD2, COL4A3, CD28, PECAM1, LTB, INHA, IL7R, ADGRL3	1108	323	19414	2.00713	0.318592	0.383575	0.383575
GOTERM_BP_DIRECT	GO:0032689	negative regulation of interferon-gamma production	10	0.784929	0.00100388	IL10, IL33, PRNP, ZC3H12A, SCGB1A1, LILRB1, INHBA, INHA, TLR4, LILRB4	1108	46	19414	3.80906	0.981038	0.709884	0.709884
GOTERM_BP_DIRECT	GO:0019731	antibacterial humoral response	12	0.941915	0.0011769	IGHM, IGHG4, SEMG2, H2BC21, RNASE6, ANG, IGHA1, IGHA2, IGKV3-20, WFDC2, LTF, WFDC3	1108	66	19414	3.18576	0.99043	0.709884	0.709884
GOTERM_BP_DIRECT	GO:0038095	Fc-epsilon receptor signaling pathway	10	0.784929	0.00137973	PSMA5, FCER2, PSMA3, PSMB4, PSMA4, PSMB3, PSMB1, FCER1A, VAV1, PSMA7	1108	48	19414	3.65035	0.995708	0.709884	0.709884
GOTERM_BP_DIRECT	GO:0036388	pre-replicative complex assembly	7	0.549451	0.00147893	PSMA5, PSMA3, PSMB4, PSMA4, PSMB3, PSMB1, PSMA7	1108	23	19414	5.33268	0.9971	0.709884	0.709884
GOTERM_BP_DIRECT	GO:0042130	negative regulation of T cell proliferation	10	0.784929	0.00160608	IL10, CD86, RIPOR2, IL4I1, SCGB1A1, LILRB1, LILRB2, VSIG4, LILRB4, TSPAN32	1108	49	19414	3.57585	0.998246	0.709884	0.709884
GOTERM_BP_DIRECT	GO:0006081	cellular aldehyde metabolic process	5	0.392465	0.00167302	ALDH3A1, ADH4, AKR7A3, ALDH3B1, ALDH1A1	1108	10	19414	8.76083	0.998654	0.709884	0.709884
GOTERM_BP_DIRECT	GO:0006521	regulation of cellular amino acid metabolic process	7	0.549451	0.00187782	PSMA5, PSMA3, PSMB4, PSMA4, PSMB3, PSMB1, PSMA7	1108	24	19414	5.11048	0.999401	0.709884	0.709884
GOTERM_BP_DIRECT	GO:0050853	B cell receptor signaling pathway	18	1.41287	0.00190142	IGHM, IGHV3-72, IGHV2-5, IGHV3-74, IGHV1-3, IGHV1-58, BMX, IGHG4, PTPRC, TEC, IGKC, IGLC3, CD38, NCKAP1L, IGLC2, IGHV3-7, IGHA1, IGHA2	1108	136	19414	2.31904	0.999455	0.709884	0.709884
GOTERM_BP_DIRECT	GO:0006958	complement activation, classical pathway	17	1.33438	0.00199425	C1QA, IGHM, IGHV3-72, IGHV2-5, IGHV3-74, C1S, C1R, IGHV1-3, IGHV1-58, IGHG4, IGKC, IGLC3, IGLC2, IGHV3-7, IGHA1, IGHA2, C1QC	1108	125	19414	2.38295	0.999622	0.709884	0.709884
GOTERM_BP_DIRECT	GO:0032755	positive regulation of interleukin-6 production	15	1.17739	0.00211046	IL33, DHX9, RIPK2, ZBTB20, LILRB2, HSPD1, P2RX7, C1QTNF4, TLR1, IL1A, IL36A, ADORA2B, POU2AF1, BSG, TLR4	1108	103	19414	2.5517	0.999761	0.709884	0.709884
GOTERM_BP_DIRECT	GO:0002479	antigen processing and presentation of exogenous peptide antigen via MHC class I, TAP-dependent	7	0.549451	0.00235308	PSMA5, PSMA3, PSMB4, PSMA4, PSMB3, PSMB1, PSMA7	1108	25	19414	4.90606	0.999909	0.709884	0.709884
GOTERM_BP_DIRECT	GO:0042098	T cell proliferation	9	0.706436	0.00265175	P2RX7, LMBR1L, EFNB1, GJA1, PTPRC, RIPK2, SCGB1A1, MSN, TSPAN32	1108	43	19414	3.66732	0.999972	0.709884	0.709884
GOTERM_BP_DIRECT	GO:1902036	regulation of hematopoietic stem cell differentiation	8	0.627943	0.00266365	PSMA5, PSMA3, PSMB4, PSMA4, PSMB3, PSMB1, EIF2AK2, PSMA7	1108	34	19414	4.12274	0.999973	0.709884	0.709884
GOTERM_BP_DIRECT	GO:0045087	innate immune response	54	4.23862	0.00269713	IGHM, TRIL, IGHV1-3, IFIT5, WFDC2, WFDC3, HERC5, IGHG4, IL36A, IGLC3, IGLC2, IGHV3-7, IGHV3-72, IGHV3-74, CHUK, RIPK2, MMP3, RNASE6, CYBB, IGHV1-58, MPEG1, TLR1, HCK, TMEM33, OAS3, ANG, SMPDL3B, TLR4, S100A7, LTF, C1QA, IGHV2-5, C1S, C1R, DHX9, DDX21, CD1D, NLRP9, IGKC, NLRP2, IGHA1, IGHA2, LYAR, CHGA, APOBEC3D, NQO1, RIOK3, SH2D1A, EIF2AK2, MARCO, NEURL3, POLR3G, POLR3K, C1QC	1108	627	19414	1.50904	0.999977	0.709884	0.709884
GOTERM_BP_DIRECT	GO:0070498	interleukin-1-mediated signaling pathway	9	0.706436	0.00356464	PSMA5, RPS6KA4, PSMA3, PSMB4, PSMA4, PSMB3, PSMB1, PSMA7, ST18	1108	45	19414	3.50433	0.999999	0.78253	0.78253
GOTERM_BP_DIRECT	GO:0032781	positive regulation of ATPase activity	7	0.549451	0.00356777	MYL4, CASR, MYL3, DNAJC10, RGN, DNAJC9, ATP1B2	1108	27	19414	4.54265	0.999999	0.78253	0.78253
GOTERM_BP_DIRECT	GO:0061418	regulation of transcription from RNA polymerase II promoter in response to hypoxia	7	0.549451	0.00356777	PSMA5, PSMA3, PSMB4, PSMA4, PSMB3, PSMB1, PSMA7	1108	27	19414	4.54265	0.999999	0.78253	0.78253
GOTERM_BP_DIRECT	GO:0006955	immune response	44	3.45369	0.00434763	CD86, IGSF6, IGHV2-5, C1R, LY75, PIK3R3, CD1D, CD1A, ENDOU, IL36A, IGLV5-45, IGKC, CTSL, IGKV2-28, CCR8, IL12A, TRAV2, CCL19, IGHV3-7, IGHA1, IGHA2, IL10, CCR1, HLA-H, XCR1, CHUK, IGKV2D-40, IGKV1-6, IGKV5-2, LILRB2, TNFRSF1B, VAV1, IGKV1D-12, TLR1, FCER2, IL1A, AZGP1, IL7, HLA-DRA, LTB, IL7R, TLR4, IGKV3-20, C1QC	1108	497	19414	1.55121	1	0.822142	0.822142
GOTERM_BP_DIRECT	GO:0006910	phagocytosis, recognition	14	1.0989	0.00442717	IGHM, IGHV3-72, IGHV2-5, IGHV3-74, IGHV1-3, IGHV1-58, TULP1, IGHG4, IGKC, IGLC3, IGLC2, IGHV3-7, IGHA1, IGHA2	1108	100	19414	2.45303	1	0.822142	0.822142
GOTERM_BP_DIRECT	GO:0042102	positive regulation of T cell proliferation	11	0.863422	0.00446512	CD86, EFNB1, PTPRC, TFRC, CD28, IL12A, NCKAP1L, LILRB2, CD1D, CCL19, NCK1	1108	67	19414	2.87669	1	0.822142	0.822142
GOTERM_BP_DIRECT	GO:0033209	tumor necrosis factor-mediated signaling pathway	12	0.941915	0.00458134	PSMA5, PSMA3, PSMB4, PSMA4, CHUK, PSMB3, TMSB4X, PSMB1, TNFRSF17, TNFRSF1B, PSMA7, ST18	1108	78	19414	2.69564	1	0.822142	0.822142
GOTERM_BP_DIRECT	GO:0050852	T cell receptor signaling pathway	17	1.33438	0.00502014	STOML2, RIPK2, CD3G, THY1, CD3D, PSMA7, PSMA5, PSMA3, PSMB4, PSMA4, PTPRC, TEC, PSMB3, ZC3H12A, PSMB1, CD28, CSK	1108	137	19414	2.17422	1	0.836848	0.836848
GOTERM_BP_DIRECT	GO:0000387	spliceosomal snRNP assembly	7	0.549451	0.00519499	SNRPD1, GEMIN2, SNRPG, SNRPE, SNRPF, SMN1, LSM4	1108	29	19414	4.22937	1	0.836848	0.836848
GOTERM_BP_DIRECT	GO:0014047	glutamate secretion	4	0.313972	0.00544088	P2RX7, GJA1, APBA1, TRPV1	1108	7	19414	10.0124	1	0.836848	0.836848
GOTERM_BP_DIRECT	GO:0002250	adaptive immune response	44	3.45369	0.00551116	LILRA6, CD86, IGHM, IGHV2-5, TRBV5-1, IGHV1-3, CD3G, CD3D, CD1A, IL4I1, IGHG4, IGLV5-45, IGKC, SIT1, CTSL, IGKV2-28, IGLC3, TNFRSF17, TRAV2, CSK, IGLC2, IGHV3-7, IGHA1, IGHA2, IGHV3-72, IGHV3-74, IGKV2D-40, TRAT1, RIPK2, IGKV1-6, IGKV5-2, SH2D1A, ERAP1, TRBJ2-6, LILRB1, LILRB2, IGHV1-58, BMX, LILRB4, LILRB5, IGKV1D-12, TEC, HLA-DRA, IGKV3-20	1108	504	19414	1.52967	1	0.836848	0.836848
GOTERM_BP_DIRECT	GO:0090181	regulation of cholesterol metabolic process	5	0.392465	0.00663952	ACADVL, DGAT2, APOE, ABCG1, TTC39B	1108	14	19414	6.25774	1	0.970845	0.970845
GOTERM_BP_DIRECT	GO:0043488	regulation of mRNA stability	10	0.784929	0.00819762	PSMA5, PSMA3, PSMB4, PSMA4, CSDC2, PSMB3, PSMC1, PSMB1, SCGB1A1, PSMA7	1108	62	19414	2.82607	1	0.975795	0.975795
GOTERM_BP_DIRECT	GO:0050688	regulation of defense response to virus	4	0.313972	0.00833849	HERC5, IFIT1, TSPAN32, ZMPSTE24	1108	8	19414	8.76083	1	0.975795	0.975795
GOTERM_BP_DIRECT	GO:0036261	7-methylguanosine cap hypermethylation	4	0.313972	0.00833849	SNRPD1, SNRPG, SNRPE, SNRPF	1108	8	19414	8.76083	1	0.975795	0.975795
GOTERM_BP_DIRECT	GO:0006651	diacylglycerol biosynthetic process	4	0.313972	0.00833849	DGAT2, MOGAT2, MOGAT1, ANG	1108	8	19414	8.76083	1	0.975795	0.975795
GOTERM_BP_DIRECT	GO:0032543	mitochondrial translation	13	1.02041	0.00834001	MRPS35, MRPS23, MRPL19, MRPL47, MRPL36, MRPL15, MRPL34, MRPL45, MRPS6, MRPL41, MRPL42, MRPL3, MRPL50	1108	96	19414	2.37272	1	0.975795	0.975795
GOTERM_BP_DIRECT	GO:0000398	mRNA splicing, via spliceosome	21	1.64835	0.00848903	HSPA8, DBR1, PPIL1, SNRPN, PLRG1, MAGOHB, LSM5, LSM4, RBM4, PHF5A, LSM6, SNRPD1, FRG1, SNRPG, PPIH, SNRPB2, SNRPE, SNRPF, HNRNPC, HNRNPA1, SRSF12	1108	196	19414	1.87732	1	0.975795	0.975795
GOTERM_BP_DIRECT	GO:0032148	activation of protein kinase B activity	7	0.549451	0.00856994	PINK1, ANG, PARK7, TXN, ADRA2C, PPIA, ADRA2A	1108	32	19414	3.83286	1	0.975795	0.975795
GOTERM_BP_DIRECT	GO:1904874	positive regulation of telomerase RNA localization to Cajal body	5	0.392465	0.00865066	CCT6A, CCT2, SHQ1, RUVBL1, CCT8	1108	15	19414	5.84055	1	0.975795	0.975795
GOTERM_BP_DIRECT	GO:0001895	retina homeostasis	8	0.627943	0.00899521	AZGP1, IGKC, ATP1B2, TULP1, IGHA1, LYZ, IGHA2, LTF	1108	42	19414	3.33746	1	0.986046	0.986046
GOTERM_BP_DIRECT	GO:0006913	nucleocytoplasmic transport	9	0.706436	0.00982082	RANBP1, NUP107, NUP133, CDK5, NUP155, CAMK1, NXT2, RAN, NUP37	1108	53	19414	2.97538	1	0.986046	0.986046
GOTERM_BP_DIRECT	GO:0046513	ceramide biosynthetic process	7	0.549451	0.00998038	P2RX7, SPTLC3, SGMS2, CLN8, ALOXE3, PNPLA1, CERS2	1108	33	19414	3.71672	1	0.986046	0.986046
GOTERM_BP_DIRECT	GO:0010972	negative regulation of G2/M transition of mitotic cell cycle	7	0.549451	0.00998038	PSMA5, PSMA3, PSMB4, PSMA4, PSMB3, PSMB1, PSMA7	1108	33	19414	3.71672	1	0.986046	0.986046
GOTERM_BP_DIRECT	GO:0032728	positive regulation of interferon-beta production	8	0.627943	0.0102287	HSP90AA1, RIOK3, DHX9, RIPK2, OAS3, ZBTB20, POLR3G, TLR4	1108	43	19414	3.25984	1	0.986046	0.986046
GOTERM_BP_DIRECT	GO:1903241	U2-type prespliceosome assembly	6	0.470958	0.0102401	PHF5A, SNRPD1, SNRPG, SNRPB2, SNRPE, SNRPF	1108	24	19414	4.38042	1	0.986046	0.986046
GOTERM_BP_DIRECT	GO:0050871	positive regulation of B cell activation	13	1.02041	0.0105706	IGHM, IGHV3-72, IGHV2-5, IGHV3-74, IGHV1-3, IGHV1-58, IGHG4, IGKC, IGLC3, IGLC2, IGHV3-7, IGHA1, IGHA2	1108	99	19414	2.30082	1	0.992975	0.992975
GOTERM_BP_DIRECT	GO:0055085	transmembrane transport	25	1.96232	0.0111466	SLC46A2, TUSC3, SLC22A20P, SLC35F1, SLC4A1, ABCA13, PSMA7, CYB561D2, PSMB4, ANKH, PSMB3, PSMB1, SLC16A6, FLVCR2, GPR155, SLC25A24, SLC10A4, SLC14A1, PSMA5, SLC22A25, PSMA3, PSMA4, GJB4, ABCG1, CFTR	1108	255	19414	1.71781	1	0.992975	0.992975
GOTERM_BP_DIRECT	GO:0045494	photoreceptor cell maintenance	8	0.627943	0.0115807	MAK, BSG, CDH23, LCA5, ATP1B2, TULP1, CLN8, NXNL2	1108	44	19414	3.18576	1	0.992975	0.992975
GOTERM_BP_DIRECT	GO:0018243	protein O-linked glycosylation via threonine	4	0.313972	0.0119822	GALNT6, GALNT4, GALNT16, GALNT3	1108	9	19414	7.7874	1	0.992975	0.992975
GOTERM_BP_DIRECT	GO:0010873	positive regulation of cholesterol esterification	4	0.313972	0.0119822	STARD4, APOC1, APOA1, APOE	1108	9	19414	7.7874	1	0.992975	0.992975
GOTERM_BP_DIRECT	GO:0070509	calcium ion import	6	0.470958	0.0122118	CASR, CDK5, SLC30A1, CACNA1D, GCK, CACNA1G	1108	25	19414	4.2052	1	0.992975	0.992975
GOTERM_BP_DIRECT	GO:0007271	synaptic transmission, cholinergic	6	0.470958	0.0122118	CHRNA1, NQO1, CHRNA3, CHRNA7, LYPD1, APOE	1108	25	19414	4.2052	1	0.992975	0.992975
GOTERM_BP_DIRECT	GO:0007267	cell-cell signaling	23	1.80534	0.0123242	SEMA5A, CCR1, C1QA, GDF15, SH2D1A, INHBA, LILRB2, THY1, ADRA2C, TSPAN32, POMC, ADCYAP1, EFNB1, CXCL11, GJA1, GJB4, IL7, STAB1, LTB, INHA, INSL3, FGF12, FADS1	1108	230	19414	1.75217	1	0.992975	0.992975
GOTERM_BP_DIRECT	GO:0050727	regulation of inflammatory response	13	1.02041	0.01423	IL20, PARK7, ADAMTS12, USP18, ABHD12, HCK, UFL1, NLRP9, TNIP1, TMSB4X, SCGB1A1, CASP1, NLRP2	1108	103	19414	2.21147	1	1	1
GOTERM_BP_DIRECT	GO:0006911	phagocytosis, engulfment	14	1.0989	0.0149202	IGHM, IGHV3-72, IGHV2-5, IGHV3-74, IGHV1-3, IGHV1-58, MARCO, IGHG4, IGKC, IGLC3, IGLC2, IGHV3-7, IGHA1, IGHA2	1108	116	19414	2.11468	1	1	1
GOTERM_BP_DIRECT	GO:0001916	positive regulation of T cell mediated cytotoxicity	7	0.549451	0.0151898	P2RX7, HLA-H, PTPRC, HLA-DRA, IL12A, CD1D, CD1A	1108	36	19414	3.40699	1	1	1
GOTERM_BP_DIRECT	GO:0006261	DNA-dependent DNA replication	7	0.549451	0.0151898	RFC5, POLD3, POLE4, WDHD1, POLN, POLE2, PSMC1	1108	36	19414	3.40699	1	1	1
GOTERM_BP_DIRECT	GO:0070493	thrombin-activated receptor signaling pathway	4	0.313972	0.0164004	PLEK, GP1BA, F2RL2, F2RL3	1108	10	19414	7.00866	1	1	1
GOTERM_BP_DIRECT	GO:0034599	cellular response to oxidative stress	12	0.941915	0.0166322	RWDD1, NQO1, PINK1, ALDH3B1, SESN2, ZC3H12A, SUMO4, PARK7, VRK2, PPIA, RBM11, SLC25A24	1108	93	19414	2.26086	1	1	1
GOTERM_BP_DIRECT	GO:0032760	positive regulation of tumor necrosis factor production	13	1.02041	0.0175533	IL33, DHX9, RIPK2, CYBB, ZBTB20, C1QTNF4, TLR1, IL1A, PTPRC, OAS3, TNFRSF8, CCL19, TLR4	1108	106	19414	2.14888	1	1	1
GOTERM_BP_DIRECT	GO:0010498	proteasomal protein catabolic process	7	0.549451	0.0195583	PSMA5, PSMA3, PSMB4, PSMA4, PSMB3, PSMB1, PSMA7	1108	38	19414	3.22767	1	1	1
GOTERM_BP_DIRECT	GO:0019915	lipid storage	6	0.470958	0.0196257	DGAT2, HEXB, PLIN3, FITM1, APOA1, B4GALNT1	1108	28	19414	3.75464	1	1	1
GOTERM_BP_DIRECT	GO:0019432	triglyceride biosynthetic process	5	0.392465	0.020493	DGAT2, GK, MOGAT2, MOGAT1, PNPLA3	1108	19	19414	4.61096	1	1	1
GOTERM_BP_DIRECT	GO:0014075	response to amine	4	0.313972	0.0216089	NQO1, ADAMTS13, KCNC1, CPS1	1108	11	19414	6.37151	1	1	1
GOTERM_BP_DIRECT	GO:0031146	SCF-dependent proteasomal ubiquitin-dependent protein catabolic process	10	0.784929	0.0244415	PSMA5, WWTR1, PSMA3, PSMB4, PSMA4, PSMB3, PSMB1, KIF14, NCCRP1, PSMA7	1108	74	19414	2.36779	1	1	1
GOTERM_BP_DIRECT	GO:0042742	defense response to bacterium	23	1.80534	0.0257681	IL10, CHGA, IGHM, IGHV3-72, IGHV2-5, IGHV3-74, IGHV1-3, SLC30A1, IGHV1-58, FPR2, LYZ, MPEG1, IGHG4, IGKC, OAS3, STAB1, CASP1, IGLC3, IGLC2, IGHV3-7, IGHA1, IGHA2, TLR4	1108	247	19414	1.63157	1	1	1
GOTERM_BP_DIRECT	GO:0051607	defense response to virus	22	1.72684	0.0268651	IL33, APOBEC3D, RIOK3, IFIT5, RNASE6, DDX21, EIF2AK2, LILRB1, IFIT1, RNASE2, NT5C3A, HERC5, NLRP9, SLFN11, PTPRC, OAS3, NDUFAF4, ZC3H12A, CD207, CASP1, POLR3G, POLR3K	1108	234	19414	1.64734	1	1	1
GOTERM_BP_DIRECT	GO:0097191	extrinsic apoptotic signaling pathway	8	0.627943	0.0273499	P2RX7, IL33, PTPRC, IL7, IL12A, TNFRSF10A, INHBA, TNFRSF1B	1108	52	19414	2.69564	1	1	1
GOTERM_BP_DIRECT	GO:0061099	negative regulation of protein tyrosine kinase activity	4	0.313972	0.0276127	PTPRC, MVP, THY1, LILRB4	1108	12	19414	5.84055	1	1	1
GOTERM_BP_DIRECT	GO:0030855	epithelial cell differentiation	12	0.941915	0.0288593	KRT33A, ACADVL, UPK1A, PTER, KRT4, KRT14, SPINK5, KRT13, RHCG, KRT31, KRT20, KRT40	1108	101	19414	2.08178	1	1	1
GOTERM_BP_DIRECT	GO:0042157	lipoprotein metabolic process	5	0.392465	0.0289211	NPC1L1, APOC1, PCSK9, APOA1, APOE	1108	21	19414	4.17182	1	1	1
GOTERM_BP_DIRECT	GO:0002774	Fc receptor mediated inhibitory signaling pathway	3	0.235479	0.0289429	LILRB1, LILRB2, LILRB4	1108	5	19414	10.513	1	1	1
GOTERM_BP_DIRECT	GO:0045578	negative regulation of B cell differentiation	3	0.235479	0.0289429	ID2, INHBA, INHA	1108	5	19414	10.513	1	1	1
GOTERM_BP_DIRECT	GO:0035864	response to potassium ion	3	0.235479	0.0289429	ADAMTS13, KCNC1, SLC34A1	1108	5	19414	10.513	1	1	1
GOTERM_BP_DIRECT	GO:0038170	somatostatin signaling pathway	3	0.235479	0.0289429	SSTR1, SSTR4, SSTR5	1108	5	19414	10.513	1	1	1
GOTERM_BP_DIRECT	GO:0090205	positive regulation of cholesterol metabolic process	3	0.235479	0.0289429	STARD4, APOA1, APOE	1108	5	19414	10.513	1	1	1
GOTERM_BP_DIRECT	GO:0019221	cytokine-mediated signaling pathway	16	1.25589	0.0299911	LILRA6, CCR1, EDN2, RIPK2, IL20RA, LILRB1, LILRB2, PRLR, LILRB4, LILRB5, IL22RA2, IL1A, HCK, IL36A, IL7, IL7R	1108	154	19414	1.82043	1	1	1
GOTERM_BP_DIRECT	GO:0007187	G-protein coupled receptor signaling pathway, coupled to cyclic nucleotide second messenger	9	0.706436	0.0308561	CCR1, MC1R, XCR1, HTR1F, MC5R, PTH1R, SSTR1, SSTR4, SSTR5	1108	65	19414	2.42608	1	1	1
GOTERM_BP_DIRECT	GO:0090090	negative regulation of canonical Wnt signaling pathway	17	1.33438	0.032211	LMBR1L, AMER1, WWTR1, TMEM88B, DKK2, PSMA7, NKD1, PSMA5, PSMA3, PSMB4, PSMA4, PSMB3, NPPA, PSMB1, SOSTDC1, APOE, RBMS3	1108	169	19414	1.76253	1	1	1
GOTERM_BP_DIRECT	GO:0007159	leukocyte cell-cell adhesion	6	0.470958	0.0333768	PTPRC, SELL, ITGA4, TNIP1, PECAM1, MSN	1108	32	19414	3.28531	1	1	1
GOTERM_BP_DIRECT	GO:0051131	chaperone-mediated protein complex assembly	5	0.392465	0.0337987	CCT2, HSP90AA1, TMEM35A, HOPX, HSPD1	1108	22	19414	3.9822	1	1	1
GOTERM_BP_DIRECT	GO:0033700	phospholipid efflux	4	0.313972	0.0344073	APOC1, APOA1, APOE, ABCG1	1108	13	19414	5.39128	1	1	1
GOTERM_BP_DIRECT	GO:0048662	negative regulation of smooth muscle cell proliferation	6	0.470958	0.0375547	NDRG4, OGN, HMOX1, IL12A, ANG, APOE	1108	33	19414	3.18576	1	1	1
GOTERM_BP_DIRECT	GO:0016579	protein deubiquitination	14	1.0989	0.038329	USP6, DESI2, YOD1, JOSD2, USP18, PSMA7, PSMA5, PSMA3, PSMB4, PSMA4, PSMB3, OTUD6B, ZC3H12A, PSMB1	1108	132	19414	1.85836	1	1	1
GOTERM_BP_DIRECT	GO:0030168	platelet activation	9	0.706436	0.0389929	ADAMTS13, GP1BA, ADRA2C, PPIA, VAV1, ADRA2A, F2RL2, PF4V1, F2RL3	1108	68	19414	2.31904	1	1	1
GOTERM_BP_DIRECT	GO:0038061	NIK/NF-kappaB signaling	8	0.627943	0.0390518	PSMA5, PSMA3, PSMB4, PSMA4, CHUK, PSMB3, PSMB1, PSMA7	1108	56	19414	2.50309	1	1	1
GOTERM_BP_DIRECT	GO:0060071	Wnt signaling pathway, planar cell polarity pathway	8	0.627943	0.0390518	PSMA5, PSMA3, FZD3, PSMB4, PSMA4, PSMB3, PSMB1, PSMA7	1108	56	19414	2.50309	1	1	1
GOTERM_BP_DIRECT	GO:0050807	regulation of synapse organization	5	0.392465	0.0391252	IL10, CTTNBP2, CAMK1, APOE, C1QL3	1108	23	19414	3.80906	1	1	1
GOTERM_BP_DIRECT	GO:0032722	positive regulation of chemokine production	7	0.549451	0.0413291	IL33, IL7, ADORA2B, RIPK2, HMOX1, EIF2AK2, TLR4	1108	45	19414	2.72559	1	1	1
GOTERM_BP_DIRECT	GO:0006508	proteolysis	34	2.66876	0.0414033	C1S, HTRA3, ADAM20, PARK7, ADAMTS12, WFDC2, ZMPSTE24, ADAMTS16, ENDOU, PDZD4, ADAMTS13, CTSL, ADAMTS18, CASP1, CPA4, ADGB, NAPSA, MMP3, ERAP1, ADAM33, PRSS38, KY, SPCS3, MMP11, FOLH1, MEP1B, FAP, PAPPA, DPEP2, MASP1, UQCRC2, DLD, TRABD2B, LTF	1108	422	19414	1.4117	1	1	1
GOTERM_BP_DIRECT	GO:0044770	cell cycle phase transition	3	0.235479	0.0417911	TIPIN, PTPRC, CDC7	1108	6	19414	8.76083	1	1	1
GOTERM_BP_DIRECT	GO:0046826	negative regulation of protein export from nucleus	3	0.235479	0.0417911	CDK5, PARK7, TXN	1108	6	19414	8.76083	1	1	1
GOTERM_BP_DIRECT	GO:0006071	glycerol metabolic process	4	0.313972	0.0419803	DGAT2, GK, MOGAT2, MOGAT1	1108	14	19414	5.00619	1	1	1
GOTERM_BP_DIRECT	GO:0006629	lipid metabolic process	20	1.56986	0.0436772	ZNF670, ACADVL, PTPRN2, DGAT2, MOGAT2, PLCL1, MOGAT1, TRPV1, SDSL, PLCXD2, TTC39B, ALDH3A1, FABP6, ALDH3B1, APOC1, DPEP2, RUBCNL, THRSP, FADS1, JAZF1	1108	218	19414	1.60749	1	1	1
GOTERM_BP_DIRECT	GO:0043303	mast cell degranulation	5	0.392465	0.0449022	MILR1, CHGA, RABGEF1, ADORA2B, FCER1A	1108	24	19414	3.65035	1	1	1
GOTERM_BP_DIRECT	GO:0030890	positive regulation of B cell proliferation	7	0.549451	0.0453288	PTPRC, TFRC, IL7, CD38, NCKAP1L, PRLR, TLR4	1108	46	19414	2.66634	1	1	1
GOTERM_BP_DIRECT	GO:0002223	stimulatory C-type lectin receptor signaling pathway	7	0.549451	0.0453288	PSMA5, PSMA3, PSMB4, PSMA4, PSMB3, PSMB1, PSMA7	1108	46	19414	2.66634	1	1	1
GOTERM_BP_DIRECT	GO:0006412	translation	20	1.56986	0.0489427	RPL21, RPL34, MRPS23, MRPL19, EIF2AK2, RPL35A, MRPL36, MRPL15, MRPL34, MRPS6, MRPL41, RPS26, EEF1A1, MRPL42, MRPL3, TNIP1, RPS29, RPS6KB2, RPL22L1, RSL24D1	1108	221	19414	1.58567	1	1	1
GOTERM_BP_DIRECT	GO:0006091	generation of precursor metabolites and energy	7	0.549451	0.0495611	POMC, GYS2, CYB5R4, COX17, COX6C, COX7C, PHKA2	1108	47	19414	2.60961	1	1	1
GOTERM_BP_DIRECT	GO:0006120	mitochondrial electron transport, NADH to ubiquinone	7	0.549451	0.0495611	NDUFA9, NDUFB6, NDUFA5, NDUFB5, NDUFA4, NDUFS3, DLD	1108	47	19414	2.60961	1	1	1
GOTERM_BP_DIRECT	GO:0007188	adenylate cyclase-modulating G-protein coupled receptor signaling pathway	8	0.627943	0.0497007	RIMS2, GNAT3, FPR1, SCTR, PTH2R, CACNA1D, ADCY2, PTH1R	1108	59	19414	2.37582	1	1	1

## Sheet: S11F. Unresponsive PPI-UR EoE
Supplementary Table S11F. DAVID Biological Processes of Common Genes in Pre- and Post- PPI-Unresponsive EoE.
Category	Term		Count	%	PValue	Genes	List Total	Pop Hits	Pop Total	Fold Enrichment	Bonferroni	Benjamini	FDR
GOTERM_BP_DIRECT	GO:0006954	inflammatory response	110	3.95115	2.60345e-13	IL1RN, GPR68, LIPA, TNF, C4B, C4A, ADORA3, CCRL2, ADORA1, C3AR1, TNFRSF4, CMKLR1, GBP5, SPINK7, CD180, CYBA, TICAM1, AGTR1, ADAM8, PRKD1, S100A9, NAIP, S100A8, PLGRKT, ALOX15, WNK4, LY96, FPR3, GATA3, AGER, HRH1, HRH4, TAC4, S100A12, NLRP1, CD14, GGT5, SMAD1, VCAM1, SELP, MFHAS1, IL5, BMPR1B, LAT, CXCL6, ECM1, CD40, CXCL8, TNFAIP6, CXCL1, ADM, TCIRG1, HMGB1, CXCL3, CXCL2, PIK3CG, ADGRE2, CYP26B1,…	2456	428	19414	2.03159	1.66831e-09	1.66829e-09	1.66412e-09
GOTERM_BP_DIRECT	GO:0007059	chromosome segregation	33	1.18534	4.14145e-09	BEX4, TOP2A, CDCA2, HJURP, TTK, BRCA1, SKA3, SKA1, NUF2, NEK2, CIAO2A, BUB1, DLGAP5, CENPT, TOP3B, CDT1, CENPW, SPAG5, NEK6, ESCO2, KNSTRN, NDC80, SGO1, SGO2, CENPE, CENPF, MIS18A, CENPH, BIRC5, CENPN, SLC25A5, SPC24, SPC25	2456	85	19414	3.06889	2.6538e-05	1.32692e-05	1.32361e-05
GOTERM_BP_DIRECT	GO:0007094	mitotic spindle assembly checkpoint	17	0.610632	3.30595e-07	ZWILCH, BUB1B, TTK, HASPIN, NDC80, ZWINT, BUB1B-PAK6, MAD2L2, CDC20, CENPF, NUF2, BIRC5, TRIP13, BUB1, SPC24, MAD2L1, SPC25	2456	32	19414	4.19938	0.00211621	0.000497949	0.000496706
GOTERM_BP_DIRECT	GO:0045926	negative regulation of growth	13	0.466954	3.47243e-07	MT1L, MT1M, MT1X, PTK6, HIF1A, MT2A, MT1A, MT1F, GPC3, MT1G, MT1H, MT1B, MT1E	2456	19	19414	5.40849	0.00222266	0.000497949	0.000496706
GOTERM_BP_DIRECT	GO:0006955	immune response	103	3.69971	3.88537e-07	IFITM3, ADAMDEC1, IL1RN, GPR65, CXCL14, TNF, IL27RA, RGS1, FTH1, CCRL2, TNFSF11, PAMR1, B2M, TNFRSF4, TRIM22, CMKLR1, HLA-B, HLA-C, HLA-A, HLA-F, HLA-G, LAX1, GEM, CLEC4G, CD274, PIK3R2, CFP, IGLV1-50, CD1B, HRH2, IGKV3-15, ICOS, FYB1, TNFSF12, TNFSF13, LIF, PRG2, IFI44, IGLV7-43, IGLV1-51, CNIH1, IL5, CD209, GPR183, IGKV1D-8, ULBP2, LAT, CD22, TENM1, CXCL6, CXCL8, PTGDR2, SECTM1, CTSW, CXCL2, PI…	2456	497	19414	1.6382	0.00248665	0.000497949	0.000496706
GOTERM_BP_DIRECT	GO:0006805	xenobiotic metabolic process	35	1.25718	7.64468e-07	RORC, AHR, CYP2C19, CYP3A4, SULT1A1, SULT1C3, CYP26B1, CYP2D7, CYP2D6, SLCO2B1, CYP1B1, S100A12, UGT1A9, SULT1A2, SULT1C4, CBR3, ABCC3, ABCC4, ABCC1, UGT2B11, UGT1A1, UGT2B17, FMO1, FMO2, CYP2A7, SULT1B1, CYP2C9, CYP2A6, AADAC, CYP2S1, GSTA2, AHRR, CES3, ADA, SLC28A3	2456	113	19414	2.44837	0.00488674	0.000816452	0.000814413
GOTERM_BP_DIRECT	GO:0006915	apoptotic process	119	4.27443	2.00233e-06	IFI27L2, NCF1, ARL6IP1, GPR65, BUB1B, FAIM2, AHR, TP53AIP1, LGALS1, PEG10, CHEK1, PIM1, CAPN3, TMEM14A, UNC5A, IGFBP3, APLP1, FBXO10, EDAR, SLC5A8, MELK, IFI27, PRKD1, S100A9, NAIP, S100A8, SHC4, DIABLO, SAV1, BCL2L12, PRDX3, GRK5, CHST11, EPB41L3, FADD, NLRP1, CD14, BCL2L14, BCL2L15, PLK3, GADD45B, CADM1, ZBTB16, NEK6, TNFSF12, CIDEA, NSG1, CIDEC, NFKBIA, TPX2, STK26, LCN2, CDK1, CYCS, NOX5, LHX…	2456	616	19414	1.52705	0.012749	0.00183299	0.00182841
GOTERM_BP_DIRECT	GO:0007165	signal transduction	218	7.83046	2.75261e-06	IL1RN, GMFB, VIPR2, GMFG, LRR1, GPR173, EDNRA, SYNGAP1, STMN1, VSTM1, CCN3, CSNK1E, AR, ADCY9, OMP, ADGRB1, ULK1, CD226, PRKD1, PLPP2, OPTN, PTGES, GRB7, BEX1, PDE1C, PDE1A, WNK4, PIK3R2, FPR3, GATA3, MST1R, IQGAP2, HIF1A, RACGAP1, MICAL1, TP53BP2, FADD, RALGDS, TNFSF18, NMB, TNFSF12, PDE2A, TNFSF13, RASSF9, IGF1, ARL2BP, WNK1, RET, GABRB2, ITK, TENM1, ECM1, TENM3, TENM4, IL26, DIRAS1, PTPRM, SEC…	2456	1283	19414	1.34313	0.0174841	0.00220484	0.00219934
GOTERM_BP_DIRECT	GO:0000278	mitotic cell cycle	40	1.43678	8.12831e-06	CDCA5, KIF11, PKMYT1, SKA3, LIPA, SKA1, AURKA, KIF15, TUBA1B, TUBA3D, EDNRA, TUBA1A, RECQL5, CLTCL1, MYB, PBK, NEK2, MYBL2, NUP214, CENPT, PLK4, CDT1, PLK3, CDK11A, RAB6C, CENPW, CDC6, TUBG2, HASPIN, NDC80, GEM, NEDD1, CENPE, TPX2, TUBB2B, CENPF, TUBB2A, TUBGCP6, BIRC5, CCNO	2456	151	19414	2.09397	0.0507532	0.00548785	0.00547414
GOTERM_BP_DIRECT	GO:0010273	detoxification of copper ion	11	0.395115	8.56405e-06	MT2A, MT1A, MT1L, MT1M, MT1F, MT1G, MT1H, MT1X, MT1B, MT1HL1, MT1E	2456	17	19414	5.11482	0.0534	0.00548785	0.00547414
GOTERM_BP_DIRECT	GO:0050729	positive regulation of inflammatory response	31	1.11351	2.35356e-05	SUCNR1, LPL, IFI35, PLA2G7, TNF, IL1RL1, LGALS1, MDK, NFKBIZ, S100A12, NLRP1, TNFSF18, CCL24, ABCC1, ACE, IL15, PLA2G2A, PDE2A, OSM, IL18, NMI, NFKBIA, GPRC5B, AIM2, NLRP10, AGTR1, S100A9, S100A8, TLR3, NAIP, TLR2	2456	109	19414	2.24813	0.139996	0.0137105	0.0136763
GOTERM_BP_DIRECT	GO:0097190	apoptotic signaling pathway	23	0.826149	3.97319e-05	IFI27L2, NDUFA13, ITGAM, PTGIS, DAPL1, PDCD6, TNFSF12, CAV1, IFI6, FAIM2, TICAM1, UACA, SLFN12, SHH, TYROBP, IFI27, ADORA2A, ADORA1, BTK, TNFRSF25, BAK1, FADD, RAI14	2456	71	19414	2.56068	0.224779	0.0212169	0.0211639
GOTERM_BP_DIRECT	GO:0008285	negative regulation of cell proliferation	88	3.16092	5.37009e-05	TENM1, BTG3, IFITM1, BTG1, CXCL8, SERPINE2, INPPL1, ADM, CXCL1, IFI35, IFIT3, ADAMTS1, ADORA3, FTH1, ADORA1, CYP1B1, QSOX1, SOX4, TNS2, NKX3-1, H2AC8, DUSP1, IGFBP3, TESC, TSC2, DLEC1, WNT9A, PROX1, PLAAT4, SULT2B1, AR, SFRP1, RIPPLY3, CACNB4, ADORA2A, IRF1, ADGRB1, C18ORF54, RARB, TAX1BP3, ULK1, GPLD1, GAS8, TLR2, PTGES, GATA3, THBS1, TOB1, GATA1, SAV1, DLL4, BRIP1, SCIN, PDPN, PTK2B, SLIT3, IGF…	2456	457	19414	1.52213	0.29116	0.0264704	0.0264043
GOTERM_BP_DIRECT	GO:0007275	multicellular organism development	36	1.2931	8.95533e-05	RET, ALK, HLF, FLT4, GPR65, MST1R, FSTL1, MEOX1, CDH6, CDH4, CDH3, CDH20, GALR2, GCNT2, PIM1, CDH26, CCL17, PDGFRB, NTRK1, PDGFRA, NFE2, NTRK2, EDN3, VDR, LIF, OSM, HUNK, MERTK, KIT, CDH12, ID3, HOXB2, ROR1, CLC, CHST2, CDH19	2456	144	19414	1.97618	0.436666	0.0409898	0.0408875
GOTERM_BP_DIRECT	GO:0071294	cellular response to zinc ion	12	0.431034	0.000104881	MT2A, MT1A, MT1L, MT1M, MT1F, MT1G, MT1H, MT1X, MT1B, KCNK3, MT1HL1, MT1E	2456	25	19414	3.79427	0.48937	0.044805	0.0446931
GOTERM_BP_DIRECT	GO:0007169	transmembrane receptor protein tyrosine kinase signaling pathway	34	1.22126	0.000124881	SHC4, RET, ALK, EPHA10, FLT4, MST1R, RASGRP4, PTK2B, STAP1, ALKAL2, NRTN, ALKAL1, SAMD12, EPHB1, SAMD10, PDGFRB, NTRK1, PDGFRA, NTRK2, EPHA4, BDNF, IL31RA, PILRB, PTK6, GAB2, MERTK, GFRA2, CNKSR1, KIT, CASS4, CLNK, LCP2, ROR1, ANGPTL1	2456	135	19414	1.99082	0.5508	0.0500148	0.0498899
GOTERM_BP_DIRECT	GO:0006956	complement activation	12	0.431034	0.000161089	C4B, C1QB, CFD, C4A, RGCC, C8G, CFH, CFHR1, CFP, CLU, CFB, C2	2456	26	19414	3.64833	0.643828	0.0607211	0.0605695
GOTERM_BP_DIRECT	GO:0051382	kinetochore assembly	9	0.323276	0.000182027	CENPT, CENPE, CENPF, CENPW, CENPH, CENPN, CENPA, DLGAP5, CENPS	2456	15	19414	4.74283	0.688555	0.0643877	0.0642269
GOTERM_BP_DIRECT	GO:0007052	mitotic spindle organization	19	0.682471	0.000190912	PLK3, STIL, NEK6, TTK, TUBG2, KIF11, AURKC, EML1, NDC80, AURKA, CENPE, CCNB1, CENPH, KIF4A, NUF2, STMN1, BIRC5, DLGAP5, SPC25	2456	58	19414	2.58948	0.705796	0.0643877	0.0642269
GOTERM_BP_DIRECT	GO:0071280	cellular response to copper ion	12	0.431034	0.000351713	MT2A, MT1A, MAP1LC3A, MT1L, MT1M, MT1F, MT1G, MT1H, MT1X, MT1B, MT1HL1, MT1E	2456	28	19414	3.38774	0.895039	0.110913	0.110636
GOTERM_BP_DIRECT	GO:0006882	cellular zinc ion homeostasis	14	0.502874	0.000380786	SLC30A2, MT1L, SLC1A1, MT1M, MT1X, MT2A, MT1A, MT1F, MT1G, MT1H, SLC39A8, MT1B, MT1E, MT1HL1	2456	37	19414	2.99098	0.912886	0.110913	0.110636
GOTERM_BP_DIRECT	GO:0071276	cellular response to cadmium ion	14	0.502874	0.000380786	NCF1, MT1L, MT1M, MT1X, MMP9, MT2A, MT1A, MT1F, MT1G, MT1H, MT1B, MT1E, MT1HL1, MAPK3	2456	37	19414	2.99098	0.912886	0.110913	0.110636
GOTERM_BP_DIRECT	GO:0043406	positive regulation of MAP kinase activity	22	0.79023	0.000430237	PDGFRB, TENM1, CD40, EDN3, IL34, LRRK2, HTR2B, MST1R, FGF1, RASGRP1, THBS1, TNF, PIK3CG, ROBO1, VEGFA, GHR, KITLG, PDGFD, KIT, S100A12, TNFSF11, ADAM8	2456	77	19414	2.25849	0.936553	0.117	0.116707
GOTERM_BP_DIRECT	GO:0071248	cellular response to metal ion	8	0.287356	0.000438201	MT2A, MT1M, MT1F, MT1G, MT1H, MT1X, MT1B, MT1E	2456	13	19414	4.86445	0.939711	0.117	0.116707
GOTERM_BP_DIRECT	GO:0030198	extracellular matrix organization	41	1.4727	0.000481047	VIT, ERO1A, COL16A1, ELN, COL11A2, ITGA2B, ITGAE, TNF, ADAMTS15, ADAMTS1, ADAMTSL4, ADAMTS17, MMP28, ADAMTSL2, NPHP3, ITGAV, SLC39A8, COL28A1, PDGFRA, POSTN, EGFL6, MMP1, APLP1, MMP9, MMP10, MMP12, MMP14, ELF3, ITGA10, COL4A4, COL7A1, GFOD2, COL8A2, VWA1, ITGA7, MMP19, COL6A6, COL6A5, MATN3, ITGA9, MATN2	2456	186	19414	1.74244	0.954192	0.123302	0.122994
GOTERM_BP_DIRECT	GO:0051301	cell division	72	2.58621	0.000643342	ERCC6L, ZWILCH, NCAPG2, BUB1B, KIF11, SPOUT1, CKS1B, SMC2, CDC20, TUBA1B, TUBA1A, NUF2, NEK2, FBXO5, BORA, VRK1, KNL1, CDC25C, KNSTRN, SGO1, CCNA2, ASPM, SGO2, CCNE2, ZFYVE19, CKS2, BIRC5, KIF2C, KIF20B, ANAPC1, CCNO, BRSK2, CDCA2, CDCA5, NCAPG, SKA3, AURKC, NCAPH, SKA1, AURKA, CCNB2, CCNB1, PARD6A, RECQL5, HAUS8, HAUS7, MISP, BUB1, CENPT, CDT1, CENPV, CENPW, SPAG5, UBE2C, NEK6, CDC6, NDC80, ZWIN…	2456	385	19414	1.47829	0.983818	0.158558	0.158162
GOTERM_BP_DIRECT	GO:0007204	positive regulation of cytosolic calcium ion concentration	35	1.25718	0.00066808	PTGER2, CHRNA9, CXCR4, ADM, FPR3, CACNA1C, HMGB1, GATA2, PLA2G6, GATA1, PIK3CG, EDNRA, C1QTNF1, EDNRB, PLCZ1, GALR2, CCRL2, HRH4, P2RY1, C3AR1, PTK2B, TAC4, ITGAV, CD36, CCR3, CMKLR1, CD52, PDGFRA, NMB, TRPC6, DLG4, SAA1, AGTR1, F2RL1, GHRL	2456	153	19414	1.80827	0.986192	0.158558	0.158162
GOTERM_BP_DIRECT	GO:0051607	defense response to virus	48	1.72414	0.000814739	IFITM3, RTP4, IFITM1, CD40, IFI6, CGAS, DDX60L, DDX60, IFIT3, IFIT2, OASL, IFIH1, IFI16, FADD, NLRP1, GBP2, GBP1, TRIM22, GBP3, GBP5, CXADR, APOBEC3G, DTX3L, RSAD2, IFNGR1, IL10RB, STAT1, BNIP3, MX1, PARP9, TICAM1, UNC13D, BST2, AIM2, STING1, IFI27, OAS2, IRF1, F2RL1, TLR8, IRF5, TBKBP1, SERINC5, APOBEC3A, TLR3, APOBEC3B, TRIM56, TLR2	2456	234	19414	1.62148	0.994609	0.177009	0.176567
GOTERM_BP_DIRECT	GO:0014068	positive regulation of phosphatidylinositol 3-kinase signaling	23	0.826149	0.000826149	PDGFRB, NTRK1, PDGFRA, NTRK2, SEMA4D, NCF1, OSM, IL18, TREM2, PRR5L, IGF1, TNF, VEGFA, SELP, PDGFD, FSHR, KIT, F2RL1, ROR1, PIK3AP1, RGL2, HCST, NKX3-1	2456	86	19414	2.11405	0.994989	0.177009	0.176567
GOTERM_BP_DIRECT	GO:0009410	response to xenobiotic stimulus	51	1.8319	0.000828692	RET, BCAR3, HTR2B, PTPRM, AHR, LIPA, TNF, CDH3, MDK, NFKBIZ, ABCG8, ABCC1, RAB6C, GPX1, ARG1, SLC6A11, CYBA, SFRP1, ADORA2A, LOX, SCNN1B, CCNO, ADCYAP1R1, SEMA3C, SLC1A1, LPL, GATA3, THBS1, NPAS2, PTK2B, SLITRK5, BAK1, DRD2, FZD1, NTRK1, TFAP2B, TIGAR, ACE, TRPA1, KCNJ11, SRD5A1, STAT1, ABCA3, NFATC2, ASS1, ATP4A, CENPF, RAD51, CDK1, GCLM, KCNK3	2456	253	19414	1.59344	0.99507	0.177009	0.176567
GOTERM_BP_DIRECT	GO:0007267	cell-cell signaling	47	1.68822	0.00100949	GABRB2, CCL13, CXCL6, VIPR2, TNFAIP6, IL26, CGB7, IHH, GUCA1B, PCSK5, CXCL14, GATA1, NUDT3, PANX1, SHH, FGF9, GJA5, GRAP2, ADORA1, CCL18, FGFBP3, CCL17, FZD1, TNFSF18, CCL24, NMB, CCL23, EDN3, IL15, IL18, GPR50, BHLHA15, MERTK, ESR2, FGF17, AFDN, AR, GJB2, GJB1, GJD3, ADORA2A, MAPT, S100A9, FJX1, HCN2, SIGLEC6, CCL26	2456	230	19414	1.61531	0.998454	0.208671	0.20815
GOTERM_BP_DIRECT	GO:0006935	chemotaxis	29	1.04167	0.00129782	CCL13, CXCL6, CXCL8, PLGRKT, PTGDR2, CXCR4, CXCL1, PIK3C2G, FPR3, HMGB1, PLA2G6, CXCL14, CXCL2, CXCL16, TYMP, CCRL2, C3AR1, RAC2, CCL18, CCL17, CCR3, CMKLR1, CCL24, CCL23, PLAUR, MACO1, DEFB4A, HRG, CCL26	2456	123	19414	1.86372	0.999757	0.259888	0.259239
GOTERM_BP_DIRECT	GO:0042531	positive regulation of tyrosine phosphorylation of STAT protein	19	0.682471	0.00156386	TNFSF18, CD40, IL15, TNFRSF18, IL13, LIF, OSM, IL31RA, IL18, PTK6, IGF1, PARP14, PARP9, TNF, GHR, HPX, ARL2BP, CLCF1, KIT	2456	68	19414	2.20867	0.999956	0.303673	0.302914
GOTERM_BP_DIRECT	GO:0051216	cartilage development	18	0.646552	0.00166357	BBS1, SMAD1, PRRX1, ZBTB16, COL11A2, BMP8A, IHH, GATA3, HIF1A, SMAD5, EVC, SNORC, HOXC4, GHRL, TIMP1, CD44, MATN3, MAPK3	2456	63	19414	2.25849	0.999977	0.313534	0.312751
GOTERM_BP_DIRECT	GO:0006968	cellular defense response	16	0.574713	0.00182672	ITK, NCF1, NCF2, CD5L, LY96, TCIRG1, HLA-G, IL1RL2, TYROBP, ADORA2A, RAB23, CLEC5A, PTK2B, CD300C, CCR3, KLRG1	2456	53	19414	2.38633	0.999992	0.319657	0.318859
GOTERM_BP_DIRECT	GO:0008202	steroid metabolic process	16	0.574713	0.00182672	UGT1A1, UGT2B17, SDR9C7, AKR1C4, CYP3A4, CYP2C19, SULT2B1, SULT1B1, CYP2C9, CYP2A6, DHRS9, CYP21A2, CYP2D6, RDH5, CYP1B1, SULT1A2	2456	53	19414	2.38633	0.999992	0.319657	0.318859
GOTERM_BP_DIRECT	GO:0048469	cell maturation	13	0.466954	0.00184571	IL15, IHH, PLA2G3, GATA3, BHLHA15, GATA2, SOX10, RUNX2, VEGFA, BFSP1, ANGPTL8, BTK, REN	2456	38	19414	2.70425	0.999993	0.319657	0.318859
GOTERM_BP_DIRECT	GO:0002376	immune system process	17	0.610632	0.00212812	RUBCN, CADM1, CD300A, CD5L, INPPL1, PSMB9, NUDCD1, IRF1, CD300LB, OLR1, VSTM1, IRF5, CD300C, CD300LF, IDO2, CD300LG, B2M	2456	59	19414	2.27763	0.999999	0.358869	0.357973
GOTERM_BP_DIRECT	GO:0007157	heterophilic cell-cell adhesion via plasma membrane cell adhesion molecules	16	0.574713	0.00223838	CRB2, TENM1, LGALS7B, TENM3, VCAM1, CXADR, CADM1, TENM4, NRXN1, CEACAM19, SELP, CDH4, CD209, DCHS1, CEACAM8, SCARF1	2456	54	19414	2.34214	0.999999	0.367783	0.366865
GOTERM_BP_DIRECT	GO:0050919	negative chemotaxis	13	0.466954	0.00236358	SEMA6B, NRP2, SEMA4D, SEMA3C, SEMA3A, SEMA4G, EFNA5, DPP4, FLRT2, ITGAV, SLIT3, LGR6, PLXNA3	2456	39	19414	2.63491	1	0.377981	0.377037
GOTERM_BP_DIRECT	GO:0009636	response to toxic substance	20	0.718391	0.00241842	PDGFRB, GUCY2C, SLC23A1, AQP10, SLC6A14, AHR, SLC6A1, CLDN1, ARHGAP33, BRIP1, RAD51, TTPA, CDK1, CYP1B1, NEFL, DRD2, TRPM6, SLC18A2, CES1, TLR2	2456	76	19414	2.08019	1	0.377981	0.377037
GOTERM_BP_DIRECT	GO:0051092	positive regulation of NF-kappaB transcription factor activity	35	1.25718	0.00259546	RNF31, ALK, CD40, TNF, CLU, AGER, PRDX3, S100A12, TNFSF11, CAPN3, CD36, TRIM21, TRIM22, TNFSF18, NTRK1, NPM1, CAV1, IL18, TICAM1, CRNN, AR, PSMA6, AIM2, SLCO3A1, BTK, TRIM58, ADAM8, ROR1, PRKD1, UBE2V1, S100A9, S100A8, IL18R1, TLR3, TLR2	2456	165	19414	1.67676	1	0.395993	0.395004
GOTERM_BP_DIRECT	GO:0018149	peptide cross-linking	11	0.395115	0.00279129	FLG, SPRR3, CSTA, KRT2, F13A1, TGM7, TGM6, THBS1, IVL, TGM3, TGM2	2456	30	19414	2.8984	1	0.413213	0.412181
GOTERM_BP_DIRECT	GO:0008217	regulation of blood pressure	20	0.718391	0.00283729	ACE, ERAP2, GCH1, NPR1, NPR2, AGTRAP, ATP1A2, RENBP, SCNN1G, EDNRA, EDNRB, SCNN1D, SCNN1B, P2RX1, EMILIN2, TAC4, UTS2, EMILIN1, REN, SGK1	2456	77	19414	2.05317	1	0.413213	0.412181
GOTERM_BP_DIRECT	GO:0019221	cytokine-mediated signaling pathway	33	1.18534	0.00297272	SLC1A1, IL5RA, CSF2RB, IL27RA, GHR, SOCS1, NFKBIZ, TNFSF11, CTSG, IL12RB1, IL13RA2, IL12RB2, TGM2, IFNGR1, IL10RB, IL11RA, STAT1, CAV1, IL31RA, LIFR, OSMR, IL17RD, F3, IL17RB, IL22RA1, GREM2, IL17REL, IL5, CLCF1, KIT, IRF5, CD44, IL9R	2456	154	19414	1.69387	1	0.416115	0.415076
GOTERM_BP_DIRECT	GO:0032760	positive regulation of tumor necrosis factor production	25	0.897989	0.00298709	SASH3, CD84, LRRK2, LY96, LPL, HMGB1, RASGRP1, THBS1, CLU, AGER, IFIH1, AKAP12, FCGR3A, FADD, CD14, CD36, HAVCR2, IFNGR1, CYBA, TICAM1, TYROBP, OAS2, BTK, TLR3, TLR2	2456	106	19414	1.86432	1	0.416115	0.415076
GOTERM_BP_DIRECT	GO:0051383	kinetochore organization	5	0.179598	0.00309482	CDT1, CENPH, NUF2, NDC80, SMC2	2456	6	19414	6.58727	1	0.420881	0.41983
GOTERM_BP_DIRECT	GO:1900264	positive regulation of DNA-directed DNA polymerase activity	7	0.251437	0.00315267	GINS1, GINS2, RFC3, PCNA, CHTF8, DSCC1, GINS4	2456	13	19414	4.25639	1	0.420881	0.41983
GOTERM_BP_DIRECT	GO:0003009	skeletal muscle contraction	10	0.359195	0.00337323	JSRP1, MYH3, CCDC78, TNNT1, TNNT3, TNNC2, TNNI1, TNNI2, TNNI3, TNF	2456	26	19414	3.04028	1	0.431957	0.430879
GOTERM_BP_DIRECT	GO:0071356	cellular response to tumor necrosis factor	30	1.07759	0.00342885	CCL13, CD40, CXCL8, LRRK2, GATA3, BRCA1, THBS1, CLDN1, AKAP12, ZFP36, CYP1B1, HAS2, GBP2, CCL18, GBP1, CCL17, GBP3, NKX3-1, MAPK3, CCL24, CCL23, VCAM1, CYBA, NR1D1, ASS1, NFKBIA, SFRP1, GPD1, GSDME, CCL26	2456	137	19414	1.73096	1	0.431957	0.430879
GOTERM_BP_DIRECT	GO:0035725	sodium ion transmembrane transport	26	0.933908	0.00343786	HCN3, SLC23A1, WNK4, ATP1A2, SLC6A1, SLC5A5, ASIC5, SCN7A, SLC13A5, SLC34A3, SLC6A16, SLC6A14, SLC6A11, TPCN1, SLC9B2, SLC8A3, SCNN1G, SLC4A8, SLC4A9, SLC6A8, SCNN1D, WNK1, SCNN1B, SCN2A, HCN2, SLC28A3	2456	113	19414	1.81879	1	0.431957	0.430879
GOTERM_BP_DIRECT	GO:0071277	cellular response to calcium ion	22	0.79023	0.00362392	CLIC4, ENDOG, RASA4B, CPNE5, SYT1, CPNE4, NRXN1, ALOX15, RASAL1, SYT8, SYT7, SYT17, ACER1, TUBA1A, SYT11, RASA4, SYT10, ALOX5AP, ITPKA, CAPN3, ECT2, GPLD1	2456	90	19414	1.93227	1	0.433132	0.43205
GOTERM_BP_DIRECT	GO:0031424	keratinization	22	0.79023	0.00362392	SPRR2F, SPRR3, SPRR2G, KRT3, KRT2, KRT79, KRT78, KRT77, CNFN, ABCA12, KRT74, PPL, HRNR, CDH3, SPRR2A, KRT6C, SPRR2B, IVL, TGM3, KRT6B, KRT6A, SPRR2D	2456	90	19414	1.93227	1	0.433132	0.43205
GOTERM_BP_DIRECT	GO:0022617	extracellular matrix disassembly	14	0.502874	0.00364999	MMP1, CMA1, MMP9, CTSS, KLK7, MMP10, MMP12, ADAMTS15, MMP14, SH3PXD2B, MMP19, ADAM8, CTSG, TPSAB1	2456	46	19414	2.40579	1	0.433132	0.43205
GOTERM_BP_DIRECT	GO:0033627	cell adhesion mediated by integrin	13	0.466954	0.00375378	FYB2, ITGAM, COL16A1, ITGA2B, ITGAE, MMRN1, ITGA10, EMILIN2, ITGA7, ITGAV, EMILIN1, CCN3, ITGA9	2456	41	19414	2.50638	1	0.43735	0.436258
GOTERM_BP_DIRECT	GO:0032729	positive regulation of interferon-gamma production	20	0.718391	0.00385798	SASH3, PDE4D, TXK, IL18, HLA-A, BTN3A2, RASGRP1, TNF, IL27RA, F2RL1, TLR8, CD226, CD14, FADD, IL12RB1, IL18R1, TLR3, HAVCR2, SLAMF1, IL12RB2	2456	79	19414	2.0012	1	0.441365	0.440263
GOTERM_BP_DIRECT	GO:0045109	intermediate filament organization	18	0.646552	0.00399289	KRT3, KRT2, KRT79, KRT35, KRT78, KRT77, KRT32, KRT74, KRT33B, SHH, BFSP1, KRT37, KRT36, NEFL, EPPK1, KRT6C, KRT6B, KRT6A	2456	68	19414	2.09243	1	0.441365	0.440263
GOTERM_BP_DIRECT	GO:0006268	DNA unwinding involved in DNA replication	9	0.323276	0.00399488	RECQL4, GINS1, GINS2, BLM, RAD51, RECQL5, CDC45, GINS4, MCM6	2456	22	19414	3.23375	1	0.441365	0.440263
GOTERM_BP_DIRECT	GO:0045087	innate immune response	103	3.69971	0.00417054	PGLYRP4, CD84, NCF1, NCF2, UBE2L6, IFI35, CLU, IFIT3, IFIT2, C4B, C4A, CLEC5A, B2M, TRIM21, TRIM22, RSAD2, CD180, HLA-B, HLA-C, CYBA, HLA-A, TICAM1, IFI27, ADGRB1, BTK, PRKD1, S100A9, NAIP, S100A8, OPTN, CFI, LY96, GATA3, MST1R, DDX60, C2, S100A12, FADD, CD14, KLRC1, SLC15A3, SLAMF1, APOBEC3G, SIGLEC10, PTK6, NMI, PARP14, BST2, MFHAS1, CD209, LCN2, SPIRE1, APOBEC3A, SERINC5, APOBEC3B, ITGAM, CRIS…	2456	627	19414	1.29854	1	0.442868	0.441762
GOTERM_BP_DIRECT	GO:0008584	male gonad development	25	0.897989	0.00436655	WNT2B, AMHR2, CITED2, HMGB2, NUDT1, ADAM21, GATA3, GATA1, FGF9, SIX4, CYP1B1, NKX3-1, PDGFRB, ACE, SRD5A1, ASPM, AR, SFRP1, KITLG, MMP14, WT1, FSHR, KIT, REN, TLR3	2456	109	19414	1.81301	1	0.442868	0.441762
GOTERM_BP_DIRECT	GO:0001755	neural crest cell migration	14	0.502874	0.00447212	SEMA6B, RET, SEMA4D, SEMA3C, EDN3, SEMA3A, HTR2B, SEMA4G, SOX10, HIF1A, SHH, KITLG, EDNRB, NRTN	2456	47	19414	2.3546	1	0.442868	0.441762
GOTERM_BP_DIRECT	GO:0060333	interferon-gamma-mediated signaling pathway	10	0.359195	0.00450012	HPX, IFNGR1, STAT1, IRF1, HLA-B, HLA-C, IRF5, HLA-A, NMI, HLA-F	2456	27	19414	2.92768	1	0.442868	0.441762
GOTERM_BP_DIRECT	GO:0007051	spindle organization	8	0.287356	0.00457544	ASPM, SPAG5, CEP72, TTK, AUNIP, KIF11, KNSTRN, AURKA	2456	18	19414	3.51321	1	0.442868	0.441762
GOTERM_BP_DIRECT	GO:0030206	chondroitin sulfate biosynthetic process	8	0.287356	0.00457544	CHST9, CHST7, CHST11, CHPF, DSE, CHST15, XYLT1, CHST13	2456	18	19414	3.51321	1	0.442868	0.441762
GOTERM_BP_DIRECT	GO:0034080	CENP-A containing nucleosome assembly	6	0.215517	0.00467647	MIS18A, CENPW, CENPI, HJURP, CENPN, CENPA	2456	10	19414	4.74283	1	0.442868	0.441762
GOTERM_BP_DIRECT	GO:0071222	cellular response to lipopolysaccharide	38	1.36494	0.00471765	CD274, CXCL6, CXCL8, CEBPE, GFI1, HMGB2, LY96, CXCL1, HMGB1, CXCL3, TNF, CXCL2, LITAF, GATA1, CASP7, ZFP36, EDNRB, MRC1, NFKBIZ, STAP1, CTSG, CD14, CD36, GBP2, B2M, HAVCR2, GBP3, GBP5, ARG1, CD180, NR1D1, PDCD1LG2, TICAM1, ASS1, TNIP3, PLSCR4, CMPK2, CD68	2456	190	19414	1.58094	1	0.442868	0.441762
GOTERM_BP_DIRECT	GO:0006811	ion transport	30	1.07759	0.00474592	CHRNA2, SLC1A1, WNK4, MLC1, SLC5A5, CNNM1, SLC22A15, RACGAP1, SLC22A16, SLCO2B1, P2RY1, ATP5MF-PTCD1, SLC15A3, SLC15A1, CHRNB4, TRPA1, LHFPL5, HTR3B, SLC8A3, SLC9A2, SLC9A3, SLC5A8, SLCO3A1, SLCO4A1, FXYD3, WNK1, P2RX1, SLCO4C1, FXYD5, SLC26A4	2456	140	19414	1.69387	1	0.442868	0.441762
GOTERM_BP_DIRECT	GO:0000070	mitotic sister chromatid segregation	12	0.431034	0.0047629	SGO1, SGO2, KIF18A, SPAG5, CENPI, NCAPG2, NEK2, TUBG2, KNSTRN, NDC80, ZWINT, MAD2L1	2456	37	19414	2.56369	1	0.442868	0.441762
GOTERM_BP_DIRECT	GO:0006508	proteolysis	73	2.62213	0.00476871	ADAMDEC1, TPSB2, PLAT, CPZ, CTSS, THBD, NPEPPS, CASP7, ADAMTS1, MMP28, CAPN5, CAPN3, OLR1, FBXO6, CTSG, TPSAB1, CTSC, TGM2, CPA3, TMPRSS11A, TMPRSS11B, TPSG1, MMP1, MST1, ADAM11, MMEL1, JMJD7, MMP9, F3, PRSS53, MMP10, MMP12, MMP14, NPEPL1, ADAM12, PIGK, ATG4C, MMP19, TAX1BP3, ADAM8, MASP2, LAP3, CFB, CFD, TMPRSS9, CFH, TMPRSS5, TMPRSS4, CFI, PROZ, ADAM21, KLK7, C2, DPP4, ADAMTS15, ADAM28, NRIP2, …	2456	422	19414	1.3674	1	0.442868	0.441762
GOTERM_BP_DIRECT	GO:0008608	attachment of spindle microtubules to kinetochore	7	0.251437	0.00493153	SGO1, NUF2, KNL1, AURKC, SPC24, NDC80, SPC25	2456	14	19414	3.95236	1	0.451446	0.450319
GOTERM_BP_DIRECT	GO:0007088	regulation of mitotic nuclear division	9	0.323276	0.00545577	L3MBTL1, CDCA2, BORA, NEK2, FBXO5, MKI67, PKMYT1, KIF20B, CDC25C	2456	23	19414	3.09315	1	0.489187	0.487966
GOTERM_BP_DIRECT	GO:0007155	cell adhesion	93	3.34052	0.00571824	ACHE, SPON1, NRP2, COL16A1, ITGAM, TNFAIP6, LAMC3, ITGA2B, INPPL1, PTPRM, ITGAE, HAPLN3, MSLN, CLDN1, ROBO1, ADGRE1, CDH6, LGALS4, ADGRE2, CDH4, CDH3, CHL1, CLDN24, CLDN23, CYP1B1, EMILIN2, ITGAV, EMILIN1, CCN3, CD36, SCARF1, CCR3, EPHA4, POSTN, EGFL6, CD300A, APLP1, RPSA, CLDN5, MAG, OBSCN, MMRN1, CDHR1, ADGRB1, ADAM12, MXRA8, AMTN, ITGA7, COL6A6, CD226, CDHR5, IGFALS, CLDN16, COL6A5, CD44, ITGA…	2456	563	19414	1.30575	1	0.489187	0.487966
GOTERM_BP_DIRECT	GO:0030593	neutrophil chemotaxis	20	0.718391	0.00594422	CCL24, CXCL6, CCL13, CCL23, CXADR, CXCL8, FCER1G, EDN3, CXCL1, CXCL3, CXCL2, PIK3CG, SAA1, S100A12, CCL18, S100A9, CCL17, S100A8, ITGA9, CCL26	2456	82	19414	1.92798	1	0.489187	0.487966
GOTERM_BP_DIRECT	GO:0045880	positive regulation of smoothened signaling pathway	12	0.431034	0.00595138	SCUBE2, TEDC2, SHH, SFRP1, EVC, PRRX1, FGF9, RAB34, ULK3, IHH, GPC3, GAS8	2456	38	19414	2.49623	1	0.489187	0.487966
GOTERM_BP_DIRECT	GO:0072593	reactive oxygen species metabolic process	12	0.431034	0.00595138	NDUFA13, TIGAR, NNT, RFK, BNIP3, LRRK2, UCP2, SFTPD, IFI6, IL19, NOX5, PLA2R1	2456	38	19414	2.49623	1	0.489187	0.487966
GOTERM_BP_DIRECT	GO:0070374	positive regulation of ERK1 and ERK2 cascade	43	1.54454	0.00599447	CCL13, IL26, FLT4, NRXN1, ALOX15, HTR2B, TREM2, HMGB1, FGF1, RASGRP1, TNF, AGER, AKAP12, P2RY6, PDGFD, P2RY1, GCNT2, PTK2B, ALKAL2, TNFAIP8L3, ALKAL1, CD36, DRD2, CCL18, CCL17, HAVCR2, MAPK3, SLAMF1, PDGFRB, NTRK1, CCL24, PDGFRA, CCL23, PLA2G2A, IGF1, SCIMP, VEGFA, MFHAS1, GPR183, FSHR, F2RL1, CD44, CCL26	2456	225	19414	1.51068	1	0.489187	0.487966
GOTERM_BP_DIRECT	GO:0019369	arachidonic acid metabolic process	11	0.395115	0.00603087	PLA2G2F, DAGLA, GPX1, CYP2D7, CYP2D6, PLA2G4B, ALOX15, CYP1B1, ABHD6, ALOX12, MGLL	2456	33	19414	2.63491	1	0.489187	0.487966
GOTERM_BP_DIRECT	GO:0046676	negative regulation of insulin secretion	11	0.395115	0.00603087	SFRP1, ACVR1C, VSNL1, KCNJ11, BMP8A, F2RL1, FFAR2, CCN3, GHRL, FAM3D, DRD2	2456	33	19414	2.63491	1	0.489187	0.487966
GOTERM_BP_DIRECT	GO:0061436	establishment of skin barrier	11	0.395115	0.00603087	FLG, FA2H, CYP26B1, STMN1, TMEM79, NFKBIZ, IL18, ALOX12, ABCA12, CLDN1, HRNR	2456	33	19414	2.63491	1	0.489187	0.487966
GOTERM_BP_DIRECT	GO:0010759	positive regulation of macrophage chemotaxis	8	0.287356	0.00646372	TNFSF18, MDK, IL34, C3AR1, THBS1, CMKLR1, SLAMF1, MAPK3	2456	19	19414	3.3283	1	0.501724	0.500471
GOTERM_BP_DIRECT	GO:0070106	interleukin-27-mediated signaling pathway	5	0.179598	0.00649861	STAT1, OAS2, MX1, IL27RA, OASL	2456	7	19414	5.64623	1	0.501724	0.500471
GOTERM_BP_DIRECT	GO:0051715	cytolysis in other organism	5	0.179598	0.00649861	GBP5, RNASE7, GBP2, GBP1, GBP3	2456	7	19414	5.64623	1	0.501724	0.500471
GOTERM_BP_DIRECT	GO:0035425	autocrine signaling	5	0.179598	0.00649861	FZD1, SERPINB3, HILPDA, S100A9, S100A8	2456	7	19414	5.64623	1	0.501724	0.500471
GOTERM_BP_DIRECT	GO:0030855	epithelial cell differentiation	23	0.826149	0.00704745	FZD1, PCNA, KRT3, UPK2, ANXA4, KRT35, KRT32, GDF7, VEGFA, KRT33B, SLC9A2, SULT1B1, UPK1B, ELF3, DHRS9, WT1, KRT37, GSTA2, CDHR2, KRT36, CDK1, ID3, CES1	2456	101	19414	1.80009	1	0.529152	0.527831
GOTERM_BP_DIRECT	GO:0001819	positive regulation of cytokine production	17	0.610632	0.00705228	ITK, CADM1, IL15, IL26, TXK, HILPDA, HTR2B, TNF, PIK3CG, BATF, RGCC, IFI16, CLEC5A, PELI1, SAA1, NOX5, PLA2R1	2456	66	19414	2.03607	1	0.529152	0.527831
GOTERM_BP_DIRECT	GO:0042554	superoxide anion generation	9	0.323276	0.00729081	NCF1, NCF2, SH3PXD2B, NOXA1, NCF1B, NCF1C, NOX5, ALOX12, CYBA	2456	24	19414	2.96427	1	0.529152	0.527831
GOTERM_BP_DIRECT	GO:0007057	spindle assembly involved in female meiosis I	4	0.143678	0.0073144	CCNB2, FBXO5, NDC80, AURKA	2456	4	19414	7.90472	1	0.529152	0.527831
GOTERM_BP_DIRECT	GO:2001206	positive regulation of osteoclast development	4	0.143678	0.0073144	TYROBP, GPR68, TNFSF11, SLC9B2	2456	4	19414	7.90472	1	0.529152	0.527831
GOTERM_BP_DIRECT	GO:0050427	3'-phosphoadenosine 5'-phosphosulfate metabolic process	7	0.251437	0.00734934	SULT1C3, SULT1A1, SULT2B1, SULT1B1, BPNT1, SULT1C4, SULT1A2	2456	15	19414	3.68887	1	0.529152	0.527831
GOTERM_BP_DIRECT	GO:0001774	microglial cell activation	10	0.359195	0.00761132	ITGAM, IFNGR1, IL13, TREM2, MAPT, AGER, TNF, CLU, TLR3, TLR2	2456	29	19414	2.72577	1	0.529681	0.528358
GOTERM_BP_DIRECT	GO:0007585	respiratory gaseous exchange	10	0.359195	0.00761132	FUT8, EDNRA, DACH1, CHST11, MAN2A1, ELN, SFTPD, CSF2RB, BPGM, HNMT	2456	29	19414	2.72577	1	0.529681	0.528358
GOTERM_BP_DIRECT	GO:0019885	antigen processing and presentation of endogenous peptide antigen via MHC class I	6	0.215517	0.00768732	SEC14L3, ERAP2, TAP1, HLA-A, B2M, TAPBP	2456	11	19414	4.31167	1	0.529681	0.528358
GOTERM_BP_DIRECT	GO:0033089	positive regulation of T cell differentiation in thymus	6	0.215517	0.00768732	SHH, TESPA1, IHH, ADAM8, RASGRP1, ADA	2456	11	19414	4.31167	1	0.529681	0.528358
GOTERM_BP_DIRECT	GO:0007268	chemical synaptic transmission	47	1.68822	0.00794765	NLGN3, GABRB2, CHRNA2, DOC2A, NPR2, NRXN1, SLC1A1, HTR2B, CHRNA9, AKAP5, DOC2B, SLC6A1, TPGS1, HTR4, CPLX1, HRH1, GABRR1, SV2C, HRH2, HRH4, KIF5A, SLITRK5, SNCG, GABRE, BSN, SLC18A2, CHRNB4, SYT1, KCNIP2, GAD1, HTR3A, HTR3B, PCDHB10, GRIN1, CACNB3, CACNB4, OMP, DLG4, SYT10, PMP22, KCNQ3, PLP1, UTS2, MYCBPAP, ZACN, KCNK3, RAPSN	2456	255	19414	1.45695	1	0.53609	0.534751
GOTERM_BP_DIRECT	GO:0055085	transmembrane transport	47	1.68822	0.00794765	SLC47A2, SLC45A4, OCA2, ABCB6, BCL2A1, ABCA12, SLC2A6, PSMB10, SLC25A27, SLC22A13, SLC25A48, SLC22A14, CNNM1, SV2C, SLC22A15, PSMB2, GJA5, SLCO2B1, SLC25A45, ABCC3, ABCC4, ABCG8, ABCC1, SLC14A2, ABCA6, SPNS2, ANO9, TAP1, ANO4, PSMB8, SLC16A14, PSMB9, ANO1, SLC4A8, PSMA6, GJB2, SLC4A9, GJB1, SLCO3A1, SLCO4A1, SLCO4C1, SLC7A5P1, SPNS1, SLC49A3, ABCG2, GSDME, SLC35E2A	2456	255	19414	1.45695	1	0.53609	0.534751
GOTERM_BP_DIRECT	GO:0032722	positive regulation of chemokine production	13	0.466954	0.00846753	IL18, LPL, TICAM1, AGER, HIF1A, TNF, IL1RL1, F2RL1, FFAR3, FFAR2, TLR3, HAVCR2, TLR2	2456	45	19414	2.28359	1	0.565201	0.563789
GOTERM_BP_DIRECT	GO:0043154	negative regulation of cysteine-type endopeptidase activity involved in apoptotic process	15	0.538793	0.00855563	CDKN2D, GPX1, ARL6IP1, IFI6, THBS1, TNF, SH3RF1, VEGFA, ADORA2A, LAMP3, MICAL1, BIRC5, CRYAB, CD44, NAIP	2456	56	19414	2.11734	1	0.565201	0.563789
GOTERM_BP_DIRECT	GO:0043277	apoptotic cell clearance	8	0.287356	0.00887519	TYROBP, ALOX15, ADGRB1, TREM2, ITGAV, CD36, HMGB1, TGM2	2456	20	19414	3.16189	1	0.574467	0.573032
GOTERM_BP_DIRECT	GO:0017158	regulation of calcium ion-dependent exocytosis	8	0.287356	0.00887519	DOC2A, SYT1, SYT11, SYT10, DOC2B, SYT8, SYT7, SYT17	2456	20	19414	3.16189	1	0.574467	0.573032
GOTERM_BP_DIRECT	GO:0006629	lipid metabolic process	41	1.4727	0.00958257	IL1RN, ACSS3, NAA40, ALOX15, GDPD1, LPL, ALOX12, PLA2G6, CYP3A4, PLCXD1, LIPA, CLU, PLB1, SULT1C3, APOL4, CYP4X1, PLCZ1, FADS6, VSIG2, LIPI, TTPA, LIPG, PGAP6, NPHP3, LTA4H, CD36, ACP3, ENPP6, APOL2, SLC16A1, ADHFE1, CIDEA, ANO9, ACSL4, TM6SF2, FA2H, CH25H, AADAC, PLIN1, PLCD3, MGLL	2456	218	19414	1.48667	1	0.607946	0.606428
GOTERM_BP_DIRECT	GO:0019933	cAMP-mediated signaling	10	0.359195	0.00967704	ADCYAP1R1, KSR1, PDE4D, PDE2A, CGAS, ADM, AHR, RAPGEF3, CAP2, TGM2	2456	30	19414	2.63491	1	0.607946	0.606428
GOTERM_BP_DIRECT	GO:0030225	macrophage differentiation	10	0.359195	0.00967704	IL1RL1, SOCS1, IL15, CEBPE, UCP2, IL31RA, LIF, GATA3, MMP9, VEGFA	2456	30	19414	2.63491	1	0.607946	0.606428
GOTERM_BP_DIRECT	GO:0009653	anatomical structure morphogenesis	29	1.04167	0.00980826	CPM, FOXE1, CES1P1, FOXI2, GATA3, FGF1, CST6, GATA1, FOXQ1, SOX1, SIX4, SIX2, CLTCL1, GPC3, IGF2BP2, PITX2, SOX4, HOXA4, PITX3, SMAD1, FOXD1, KRT35, TBX19, SOX10, SMAD5, FRAS1, TH, FSCN2, EZH1	2456	141	19414	1.62579	1	0.610207	0.608683
GOTERM_BP_DIRECT	GO:0071407	cellular response to organic cyclic compound	13	0.466954	0.0101678	SMAD1, PLA2G4F, SLC16A1, STAT1, LRRK2, SLC1A1, IL18, CYBA, TNF, SMAD5, STING1, CDK1, CYP1B1	2456	46	19414	2.23394	1	0.612733	0.611203
GOTERM_BP_DIRECT	GO:0045071	negative regulation of viral genome replication	13	0.466954	0.0101678	IFITM3, IFITM1, APOBEC3G, RSAD2, MX1, PROX1, TNF, OASL, IFIH1, BST2, IFI16, OAS2, APOBEC3A	2456	46	19414	2.23394	1	0.612733	0.611203
GOTERM_BP_DIRECT	GO:0007043	cell-cell junction assembly	13	0.466954	0.0101678	HEG1, CDH6, CLDN5, CDH4, CDH3, CDH20, FSCN1, PKP2, CDH12, DSG1, DCHS1, CDH26, CDH19	2456	46	19414	2.23394	1	0.612733	0.611203
GOTERM_BP_DIRECT	GO:0030049	muscle filament sliding	7	0.251437	0.0105182	MYH3, TNNT1, TNNT2, TNNT3, TNNI1, TNNI2, TNNI3	2456	16	19414	3.45832	1	0.612733	0.611203
GOTERM_BP_DIRECT	GO:0006044	N-acetylglucosamine metabolic process	7	0.251437	0.0105182	CHST7, NAGK, AMDHD2, MGAT3, CHST1, RENBP, CHST2	2456	16	19414	3.45832	1	0.612733	0.611203
GOTERM_BP_DIRECT	GO:0048485	sympathetic nervous system development	7	0.251437	0.0105182	NTRK1, TFAP2B, EDNRA, SEMA3A, GATA3, GFRA3, SOX4	2456	16	19414	3.45832	1	0.612733	0.611203
GOTERM_BP_DIRECT	GO:0002486	antigen processing and presentation of endogenous peptide antigen via MHC class I via ER pathway, TAP-independent	7	0.251437	0.0105182	HLA-B, HLA-C, HLA-A, ULBP2, HLA-F, HLA-G, MICB	2456	16	19414	3.45832	1	0.612733	0.611203
GOTERM_BP_DIRECT	GO:0035556	intracellular signal transduction	76	2.72989	0.0114419	ITK, CXCL8, LRRK2, DGKA, CXCL1, NRBP2, PLCZ1, MDK, STMN1, CHEK1, TNS2, WSB1, RASA4B, CISH, KSR1, S100A1, ACOT11, HUNK, NRG2, PASK, HASPIN, LAX1, CARHSP1, DEPDC1B, CD200R1, TYROBP, PLCB4, MELK, ADCY9, RASA4, KIT, BTK, DEPDC1, ARHGEF4, LCP2, PRKD1, MYZAP, TSSK4, SGK1, SGK2, GUCY2C, SHC4, BRSK2, NPR1, CCDC68, TUFT1, NPR2, ADCY4, WNK4, RASAL1, ASB16, SOCS3, SOCS1, RACGAP1, DCDC2B, SH3BP5, DRD2, ECT2,…	2456	459	19414	1.30884	1	0.629429	0.627858
GOTERM_BP_DIRECT	GO:0001916	positive regulation of T cell mediated cytotoxicity	11	0.395115	0.0116361	HLA-B, HLA-C, HLA-A, FADD, ULBP2, IL12RB1, HLA-F, B2M, CD1B, HLA-G, MICB	2456	36	19414	2.41533	1	0.629429	0.627858
GOTERM_BP_DIRECT	GO:0071316	cellular response to nicotine	5	0.179598	0.011703	NTRK1, CHRNA2, TH, TNF, B2M	2456	8	19414	4.94045	1	0.629429	0.627858
GOTERM_BP_DIRECT	GO:1900426	positive regulation of defense response to bacterium	5	0.179598	0.011703	NLRP10, EMILIN2, EMILIN1, CYBA, HAVCR2	2456	8	19414	4.94045	1	0.629429	0.627858
GOTERM_BP_DIRECT	GO:0051988	regulation of attachment of spindle microtubules to kinetochore	5	0.179598	0.011703	RACGAP1, SPAG5, NEK2, ECT2, KNSTRN	2456	8	19414	4.94045	1	0.629429	0.627858
GOTERM_BP_DIRECT	GO:1904045	cellular response to aldosterone	5	0.179598	0.011703	SCNN1G, ACE, SCNN1D, SCNN1B, SGK1	2456	8	19414	4.94045	1	0.629429	0.627858
GOTERM_BP_DIRECT	GO:0006468	protein phosphorylation	87	3.125	0.0117692	RET, ITK, GMFB, AMHR2, LRRK2, GMFG, AATK, ILK, MYLK3, PIK3CG, NRBP2, EDNRA, CHEK1, PIM1, NEK2, CTSG, EPHB1, CDKL2, EPHA4, RPS6KL1, CDKL5, KSR1, IGFBP3, HUNK, VRK1, CSNK1E, PASK, HASPIN, OBSCN, PEAK3, MELK, BTK, BIRC5, TRIB3, ROR1, ALPK3, ULK1, PRKD1, TSSK4, SGK1, HCST, SGK2, GUCY2C, BRSK2, EPHA10, NPR1, NPR2, TXK, WNK4, PRR5L, CSF2RB, MST1R, PKMYT1, AURKC, RSKR, AURKA, GRK3, CCNB1, ACVR1C, GRK5, …	2456	536	19414	1.28304	1	0.629429	0.627858
GOTERM_BP_DIRECT	GO:0070254	mucus secretion	6	0.215517	0.0118212	ANO1, SCNN1B, ADORA1, CYBA, HTR4, ADA	2456	12	19414	3.95236	1	0.629429	0.627858
GOTERM_BP_DIRECT	GO:0071372	cellular response to follicle-stimulating hormone stimulus	6	0.215517	0.0118212	EDNRA, FSHR, PLAT, EFNA5, GCLM, GATA1	2456	12	19414	3.95236	1	0.629429	0.627858
GOTERM_BP_DIRECT	GO:0032496	response to lipopolysaccharide	29	1.04167	0.0118341	PTGER2, HMGB2, LY96, ADM, CSF2RB, CLDN1, C2, AKAP12, PRDX3, THBD, DUSP10, CNR2, IL12RB2, GGT5, ACE, VCAM1, UGT1A1, GCH1, IL13, FMO1, SELP, GJB2, TH, PELI1, BTK, REN, S100A9, S100A8, TLR2	2456	143	19414	1.60306	1	0.629429	0.627858
GOTERM_BP_DIRECT	GO:1901564	organonitrogen compound metabolic process	8	0.287356	0.0118853	SULT1A1, NDST2, HS3ST1, CHST2, SULT1C4, HS3ST2, AGMAT, SULT1A2	2456	21	19414	3.01132	1	0.629429	0.627858
GOTERM_BP_DIRECT	GO:0048714	positive regulation of oligodendrocyte differentiation	9	0.323276	0.0123017	SHH, TENM4, MDK, IL34, CXCR4, OLIG2, ASPA, TLR2, ZNF365	2456	26	19414	2.73625	1	0.646144	0.644531
GOTERM_BP_DIRECT	GO:0043547	positive regulation of GTPase activity	36	1.2931	0.0127738	BCAR3, ARHGAP11A, RTN4R, CCL13, CD40, DOCK7, ARHGAP17, RASGRP1, RASGRP4, RAP1GAP, DOCK11, RGS1, RASGEF1B, SNX9, CCL18, ECT2, RALGDS, CCL17, TGM2, NTRK1, CCL24, CCL23, CDKL5, SEMA4D, TSC2, ARHGAP27, AFDN, SFRP1, SGSM3, SGSM2, F2RL1, RGL3, RGS11, RAPGEF3, CCL26, RAPGEF4	2456	189	19414	1.50566	1	0.660723	0.659073
GOTERM_BP_DIRECT	GO:0000902	cell morphogenesis	21	0.75431	0.0127855	VDR, STRADB, SHROOM3, ILK, SHROOM1, CLU, LIPA, PSMB10, CDH6, CDH4, CDH3, CDH20, PDPN, CDH12, DCHS1, ADAM8, CDH26, ECT2, SLC39A3, CDH19, CAP2	2456	94	19414	1.76595	1	0.660723	0.659073
GOTERM_BP_DIRECT	GO:0034220	ion transmembrane transport	28	1.00575	0.0133982	GABRB2, TTYH3, CHRNA2, ATP8A1, GRIK3, CHRNA9, ATP2A3, ATP1A2, ATP2A1, GABRR1, GABRE, CHRNB4, ATP8B1, ANO9, ATP11C, HTR3A, HTR3B, ANO4, TMC5, TPCN1, SLC9B2, ANO1, ATP4A, GJD3, ATP13A5, SFXN1, ZACN, KCNK3	2456	138	19414	1.60386	1	0.686844	0.685129
GOTERM_BP_DIRECT	GO:0008283	cell proliferation	36	1.2931	0.0138074	USP13, OCA2, KANK1, BTG1, CITED2, ADM, MCM10, GATA3, MKI67, LIPA, RASGRP4, CKS1B, EDNRA, DACH1, SIX2, LIPG, POC1B, BAK1, BUB1, CDK5RAP3, IL11, EDN3, ZBTB16, ANKRD45, IL18, IGF1, CDC25C, RIPPLY3, MELK, CDK3, CKS2, CDK1, CD9, CSPG4, LGR6, PTGES	2456	190	19414	1.49774	1	0.702204	0.700451
GOTERM_BP_DIRECT	GO:0030317	flagellated sperm motility	21	0.75431	0.0143236	CATSPER1, DNAH1, CATSPER2, MST1, TEX101, DNHD1, TTC21A, ENKUR, SLC9B2, LDHC, SLC22A14, SLC22A16, TTLL3, PFN4, CCNYL1, ARMC12, TSSK4, QRICH2, CFAP65, TTLL9, GAS8	2456	95	19414	1.74736	1	0.71151	0.709733
GOTERM_BP_DIRECT	GO:0048015	phosphatidylinositol-mediated signaling	13	0.466954	0.0143486	PDGFRB, PDGFRA, PIK3C2G, GAB2, IGF1, PIK3CG, GPR143, PLCB4, PLCZ1, PI4KAP1, PITPNM2, PI4KAP2, PLCD3	2456	48	19414	2.14086	1	0.71151	0.709733
GOTERM_BP_DIRECT	GO:0045730	respiratory burst	7	0.251437	0.0145455	CD52, NCF1, NCF2, RAC2, NCF1B, NCF1C, CYBA	2456	17	19414	3.25489	1	0.71151	0.709733
GOTERM_BP_DIRECT	GO:0048143	astrocyte activation	7	0.251437	0.0145455	ADORA2A, IFNGR1, TREM2, MT1X, MAPT, AGER, TNF	2456	17	19414	3.25489	1	0.71151	0.709733
GOTERM_BP_DIRECT	GO:0002476	antigen processing and presentation of endogenous peptide antigen via MHC class Ib	7	0.251437	0.0145455	HLA-B, HLA-C, HLA-A, ULBP2, HLA-F, HLA-G, MICB	2456	17	19414	3.25489	1	0.71151	0.709733
GOTERM_BP_DIRECT	GO:0051482	positive regulation of cytosolic calcium ion concentration involved in phospholipase C-activating G-protein coupled signaling pathway	10	0.359195	0.0150374	P2RY8, GPR174, GPR17, P2RY10, GPR65, AGTR1, C3AR1, F2RL1, LPAR4, DRD2	2456	32	19414	2.47023	1	0.729998	0.728176
GOTERM_BP_DIRECT	GO:0038083	peptidyl-tyrosine autophosphorylation	8	0.287356	0.0155675	NTRK1, ALK, ITK, TXK, BTK, AATK, PTK2B, MAPK3	2456	22	19414	2.87444	1	0.744451	0.742593
GOTERM_BP_DIRECT	GO:0042178	xenobiotic catabolic process	8	0.287356	0.0155675	CYP2C9, GSTM2, CYP2A6, CYP2D7, GSTO1, CYP2D6, CYP2C19, CYP3A4	2456	22	19414	2.87444	1	0.744451	0.742593
GOTERM_BP_DIRECT	GO:0006260	DNA replication	25	0.897989	0.0161463	BLM, RTEL1, FEN1, PCNA, DSCC1, RECQL4, CHTF8, RECQL5, ORC1, CHEK1, PCLAF, GINS2, RTEL1-TNFRSF6B, RFC3, RRM1, RMI2, DUT, RRM2, FAM111B, POLA1, DBF4, RPA3, CDK1, MCM6, DTL	2456	121	19414	1.63321	1	0.756631	0.754741
GOTERM_BP_DIRECT	GO:0046777	protein autophosphorylation	34	1.22126	0.0162468	ALK, FLT4, LRRK2, TXK, TTK, AURKA, GRK5, PIM1, PTK2B, NEK2, EPHB1, PDGFRB, NTRK1, PDGFRA, NTRK2, EPHA4, CDKL5, NEK6, VRK1, PTK6, PASK, MAPK15, CLK3, CLK2, UHMK1, MELK, STK17B, STK26, MYO3A, KIT, ULK3, BTK, ULK1, PRKD1	2456	179	19414	1.50146	1	0.756631	0.754741
GOTERM_BP_DIRECT	GO:0071347	cellular response to interleukin-1	19	0.682471	0.0163759	CCL24, CCL13, CCL23, CD40, PTGIS, CXCL8, NR1D1, HIF1A, MYLK3, AKAP12, SFRP1, HAS2, GBP2, CCL18, GBP1, CCL17, CCL26, GBP3, NKX3-1	2456	84	19414	1.78797	1	0.756631	0.754741
GOTERM_BP_DIRECT	GO:1903934	positive regulation of DNA primase activity	4	0.143678	0.0165656	GINS1, PRIM2, GINS2, GINS4	2456	5	19414	6.32378	1	0.756631	0.754741
GOTERM_BP_DIRECT	GO:0099502	calcium-dependent activation of synaptic vesicle fusion	4	0.143678	0.0165656	PRRT2, DOC2A, SYT1, DOC2B	2456	5	19414	6.32378	1	0.756631	0.754741
GOTERM_BP_DIRECT	GO:0042130	negative regulation of T cell proliferation	13	0.466954	0.0168742	PLA2G2F, CD274, ARG1, PLA2G2A, SFTPD, PDCD1LG2, HLA-G, SHH, IL2RA, PELI1, CTLA4, CLEC4G, HAVCR2	2456	49	19414	2.09717	1	0.756631	0.754741
GOTERM_BP_DIRECT	GO:0061844	antimicrobial humoral immune response mediated by antimicrobial peptide	23	0.826149	0.0170539	CXCL6, CCL13, PGLYRP4, H2BC7, H2BC8, CXCL8, H2BC6, H2BC4, ADM, CXCL1, CXCL3, CXCL2, CXCL14, RNASE7, S100A12, DEFB4A, HRG, HMGN2, CCL18, S100A9, B2M, CCL17, KRT6A	2456	109	19414	1.66797	1	0.756631	0.754741
GOTERM_BP_DIRECT	GO:0098742	cell-cell adhesion via plasma-membrane adhesion molecules	11	0.395115	0.0171212	IGSF11, CDH6, MAG, CDH4, ITGAM, CDH3, CDH20, CDH12, DCHS1, CDH26, CDH19	2456	38	19414	2.28821	1	0.756631	0.754741
GOTERM_BP_DIRECT	GO:0035589	G-protein coupled purinergic nucleotide receptor signaling pathway	6	0.215517	0.0172391	P2RY8, P2RY6, GPR34, GPR87, P2RY14, P2RY1	2456	13	19414	3.64833	1	0.756631	0.754741
GOTERM_BP_DIRECT	GO:1901731	positive regulation of platelet aggregation	6	0.215517	0.0172391	MMRN1, PDPN, EMILIN2, CTSG, EMILIN1, GP6	2456	13	19414	3.64833	1	0.756631	0.754741
GOTERM_BP_DIRECT	GO:0035810	positive regulation of urine volume	6	0.215517	0.0172391	TFAP2B, EDNRB, ADORA2A, NPR1, HAS2, DRD2	2456	13	19414	3.64833	1	0.756631	0.754741
GOTERM_BP_DIRECT	GO:0048791	calcium ion-regulated exocytosis of neurotransmitter	6	0.215517	0.0172391	STX1B, SYT1, SYT11, DOC2B, SYT8, SYT7	2456	13	19414	3.64833	1	0.756631	0.754741
GOTERM_BP_DIRECT	GO:0043524	negative regulation of neuron apoptotic process	30	1.07759	0.0176902	GABRB2, STXBP1, SLC1A1, PLA2G3, FAIM2, HIF1A, CLU, IL27RA, FOXQ1, NRBP2, SYNGAP1, SIX4, CHL1, MDK, PTK2B, NEFL, NTRK1, TFAP2B, NTRK2, PCDHGC5, BDNF, PCDHGC4, VSTM2L, MAG, ADORA2A, CLCF1, BIRC5, ADAM8, GCLM, NAIP	2456	154	19414	1.53988	1	0.771147	0.769222
GOTERM_BP_DIRECT	GO:0001666	response to hypoxia	31	1.11351	0.0184353	CITED2, CXCR4, ADM, PLAT, PLOD2, HIF3A, THBS1, HIF1A, TNF, AGER, DPP4, EDNRA, UCP2, ADORA1, PTK2B, PLEKHN1, DRD2, EGLN3, EGLN2, ACE, VCAM1, BNIP3, CAV1, AGTRAP, CYBA, VEGFA, MMP14, TH, CRYAB, ADA, TLR2	2456	161	19414	1.52203	1	0.794851	0.792867
GOTERM_BP_DIRECT	GO:0032735	positive regulation of interleukin-12 production	12	0.431034	0.0186488	CD40, MDK, IRF1, LAPTM5, IRF5, CD36, HMGB1, SCIMP, AGER, HLA-G, TLR3, TLR2	2456	44	19414	2.15583	1	0.794851	0.792867
GOTERM_BP_DIRECT	GO:0009615	response to virus	23	0.826149	0.0188477	IFITM3, IFITM1, RSAD2, IFNGR1, MX1, IFI44, CXCR4, GATA3, MST1R, NMI, DDX60, CLU, TNF, IFIT3, IFIT2, OASL, IFIH1, BST2, OAS2, STMN1, TLR8, TRIM22, XPR1	2456	110	19414	1.65281	1	0.794851	0.792867
GOTERM_BP_DIRECT	GO:0002003	angiotensin maturation	5	0.179598	0.0189782	CPA3, ACE, CMA1, REN, CTSG	2456	9	19414	4.39151	1	0.794851	0.792867
GOTERM_BP_DIRECT	GO:0046888	negative regulation of hormone secretion	5	0.179598	0.0189782	IL11, NMB, OSM, ADORA1, LIF	2456	9	19414	4.39151	1	0.794851	0.792867
GOTERM_BP_DIRECT	GO:0044314	protein K27-linked ubiquitination	5	0.179598	0.0189782	WSB1, UBE2D4, UBE2S, UBE2T, AMFR	2456	9	19414	4.39151	1	0.794851	0.792867
GOTERM_BP_DIRECT	GO:0044331	cell-cell adhesion mediated by cadherin	9	0.323276	0.0194615	CDH6, AFDN, CDH4, CDH3, CDH20, CDHR2, CDH12, CDH26, CDH19	2456	28	19414	2.5408	1	0.802256	0.800253
GOTERM_BP_DIRECT	GO:1901135	carbohydrate derivative metabolic process	9	0.323276	0.0194615	SULT1A1, NDST2, SULT1B1, GCKR, HS3ST1, CHST2, SULT1C4, HS3ST2, SULT1A2	2456	28	19414	2.5408	1	0.802256	0.800253
GOTERM_BP_DIRECT	GO:0006790	sulfur compound metabolic process	7	0.251437	0.0195306	SULT1C3, CHST9, CHST7, PCCA, CHST1, ARSG, CHST2	2456	18	19414	3.07406	1	0.802256	0.800253
GOTERM_BP_DIRECT	GO:0010881	regulation of cardiac muscle contraction by regulation of the release of sequestered calcium ion	8	0.287356	0.0199914	GSTM2, GSTO1, HRC, CASQ2, DMD, ATP1A2, CACNA1C, TMEM38B	2456	23	19414	2.74947	1	0.815953	0.813916
GOTERM_BP_DIRECT	GO:0007229	integrin-mediated signaling pathway	23	0.826149	0.0207852	ADAMDEC1, FYB2, ITGAM, FYB1, COL16A1, TXK, ITGA2B, ADAM11, ILK, ITGAE, FUT8, ADAMTS1, ITGA10, ADAM12, PTK2B, ITGA7, ADAM8, ITGAV, PRKD1, LAT, LIMS2, ITGA9, FERMT3	2456	111	19414	1.63792	1	0.842985	0.84088
GOTERM_BP_DIRECT	GO:0050852	T cell receptor signaling pathway	27	0.969828	0.0216635	RNF31, ITK, TXK, GATA3, PSMB10, PSMB2, NFKBIZ, CTLA4, BTNL9, FYB2, FYB1, PDE4D, BTN3A3, HLA-A, BTN3A2, LIME1, PSMB8, PSMB9, PSMA6, CACNB3, CACNB4, WNK1, BTK, LCP2, LAT, ADA, SKAP1	2456	137	19414	1.55787	1	0.873081	0.870901
GOTERM_BP_DIRECT	GO:0019882	antigen processing and presentation	12	0.431034	0.0219427	RAB32, RAB3C, CD209, RAB34, HLA-B, HLA-C, HLA-A, CTSS, PSMB8, RAB33A, RAB8B, RELB	2456	45	19414	2.10793	1	0.874888	0.872704
GOTERM_BP_DIRECT	GO:0071346	cellular response to interferon-gamma	21	0.75431	0.0219814	CCL24, GBP5, CCL13, CCL23, STAT1, STXBP1, CLDN1, TNF, ASS1, RAB20, MRC1, GBP2, IL12RB1, CCL18, GBP1, CCL17, GBP4, TLR3, CCL26, GBP3, TLR2	2456	99	19414	1.67676	1	0.874888	0.872704
GOTERM_BP_DIRECT	GO:0007265	Ras protein signal transduction	20	0.718391	0.0225181	KSR1, RRAS2, IGF1, RASGRP1, NTN1, RASGRP4, CCNA2, CNKSR1, KITLG, SYNGAP1, RASGEF1B, GRAP2, USP50, RGL3, PRKD1, RGL2, RALGDS, LAT, RAPGEF3, RAPGEF4	2456	93	19414	1.69994	1	0.890718	0.888494
GOTERM_BP_DIRECT	GO:0071320	cellular response to cAMP	14	0.502874	0.0234884	HCN3, SRD5A1, PDE4D, PDE2A, AHR, GATA1, PIK3CG, ASS1, SLC5A5, WT1, GPD1, CYP1B1, HCN2, RAPGEF3	2456	57	19414	1.94151	1	0.916347	0.914059
GOTERM_BP_DIRECT	GO:0001938	positive regulation of endothelial cell proliferation	17	0.610632	0.0236676	CCL24, ECM1, NRP2, ARG1, PDCD6, TNFSF12, FLT4, HMGB2, HTR2B, CYBA, PROX1, F3, HIF1A, VEGFA, PRKD1, CCR3, CCL26	2456	75	19414	1.79174	1	0.916347	0.914059
GOTERM_BP_DIRECT	GO:0010043	response to zinc ion	9	0.323276	0.0239759	VCAM1, TH, SLC30A2, ARG1, D2HGDH, LTA4H, ZACN, S100A8, ASS1	2456	29	19414	2.45319	1	0.916347	0.914059
GOTERM_BP_DIRECT	GO:0042104	positive regulation of activated T cell proliferation	9	0.323276	0.0239759	IL2RA, IL18, FADD, IGF1, HMGB1, IL12RB1, AGER, SLAMF1, IL27RA	2456	29	19414	2.45319	1	0.916347	0.914059
GOTERM_BP_DIRECT	GO:0042127	regulation of cell proliferation	32	1.14943	0.0240698	BEX4, GUCY2C, ALK, FLT4, PTGER2, CLU, SAV1, FUT3, SHH, CHST11, CHEK1, EMILIN2, PTK2B, EMILIN1, BID, PDGFRB, TFAP2B, EGLN3, KSR1, STAT1, TBX19, NFKBIA, FA2H, TAL1, RPA3, KIT, AGTR1, GHRL, PLCD3, SGK1, SGK2, IL9R	2456	171	19414	1.47925	1	0.916347	0.914059
GOTERM_BP_DIRECT	GO:0006937	regulation of muscle contraction	6	0.215517	0.0240766	MYL5, TNNT1, TNNT2, TNNC2, TNNI2, ATP1A2	2456	14	19414	3.38774	1	0.916347	0.914059
GOTERM_BP_DIRECT	GO:0045214	sarcomere organization	11	0.395115	0.0243101	FHOD3, OBSCN, MYH3, SIX4, TNNT1, TNNT2, TNNT3, CAPN3, LDB3, MYOZ1, MYLK3	2456	40	19414	2.1738	1	0.916347	0.914059
GOTERM_BP_DIRECT	GO:0045737	positive regulation of cyclin-dependent protein serine/threonine kinase activity	11	0.395115	0.0243101	SPDYE21, SPDYE2B, RGCC, SPDYE2, PIM1, SPDYE16, SPDYA, SPDYE6, SPDYE5, PROX1, CDC6	2456	40	19414	2.1738	1	0.916347	0.914059
GOTERM_BP_DIRECT	GO:0043303	mast cell degranulation	8	0.287356	0.025221	MRGPRX2, KIT, CLNK, PLA2G3, PTGDS, RASGRP1, LAT, PIK3CG	2456	24	19414	2.63491	1	0.944383	0.942025
GOTERM_BP_DIRECT	GO:0050921	positive regulation of chemotaxis	7	0.251437	0.0255614	PDGFRB, SUCNR1, F2RL1, CXCR4, TREM2, THBS1, CCL26	2456	19	19414	2.91227	1	0.944383	0.942025
GOTERM_BP_DIRECT	GO:0034142	toll-like receptor 4 signaling pathway	7	0.251437	0.0255614	NFKBIA, TNIP3, LY96, CD14, NMI, PIK3AP1, SCIMP	2456	19	19414	2.91227	1	0.944383	0.942025
GOTERM_BP_DIRECT	GO:0030890	positive regulation of B cell proliferation	12	0.431034	0.0256434	SASH3, CD40, IL5, GPR183, CLCF1, IL13, BTK, PELI1, NFATC2, TICAM1, TNFRSF4, ADA	2456	46	19414	2.0621	1	0.944383	0.942025
GOTERM_BP_DIRECT	GO:0071260	cellular response to mechanical stimulus	17	0.610632	0.026573	CD40, BNIP3, IL13, PDE2A, ATP1A2, CYBA, MAG, IRF1, CHEK1, FAS, TLR8, PIEZO1, BAK1, FADD, KCNJ2, TLR3, MAPK3	2456	76	19414	1.76816	1	0.972898	0.970468
GOTERM_BP_DIRECT	GO:0035025	positive regulation of Rho protein signal transduction	10	0.359195	0.0267617	RTN4R, P2RY8, PDGFRB, GPR174, GPR17, P2RY10, GPR65, F2RL1, LPAR4, ROBO1	2456	35	19414	2.25849	1	0.972898	0.970468
GOTERM_BP_DIRECT	GO:0070098	chemokine-mediated signaling pathway	16	0.574713	0.0268731	CCL24, CXCL6, CCL13, GPR17, CCL23, CXCL8, CXCL1, CXCL3, CXCL2, CCRL2, PTK2B, CCL18, CCL17, CCR3, CCL26, CMKLR1	2456	70	19414	1.80679	1	0.972898	0.970468
GOTERM_BP_DIRECT	GO:0006814	sodium ion transport	19	0.682471	0.0284202	SLC34A3, KCNE3, SLC23A1, ATP1A2, SLC5A3, SLC5A4, SLC5A5, SLC9B2, SCNN1G, SLC5A8, SLC5A9, SCNN1D, FXYD3, SCNN1B, SCN7A, SLC13A5, SGK1, SLC38A3, SCN2A	2456	89	19414	1.68753	1	0.983011	0.980557
GOTERM_BP_DIRECT	GO:0007018	microtubule-based movement	19	0.682471	0.0284202	DYNLT5, DNAH1, DYNLT4, STARD9, DNHD1, KIF23, KIF11, KLC1, KIF15, CENPE, KIF18A, KIFC2, KIF4A, KIF5A, DYNLRB2, KIF2C, KIF20A, KIFC3, KIF20B	2456	89	19414	1.68753	1	0.983011	0.980557
GOTERM_BP_DIRECT	GO:0007605	sensory perception of sound	30	1.07759	0.028426	GABRB2, SPTBN4, NPR2, COL11A2, PJVK, LRIG1, EPS8L2, ATP6V0A4, CRYM, CDKN2D, TUB, GRXCR2, CEACAM16, GPX1, WHRN, ATP8B1, SPNS2, LHFPL5, MYO7A, GJB2, TMIE, TH, USH1G, MYO15A, MYO3A, BIRC5, KCNQ4, ROR1, SLC26A4, GSDME	2456	160	19414	1.48214	1	0.983011	0.980557
GOTERM_BP_DIRECT	GO:0070294	renal sodium ion absorption	5	0.179598	0.0285127	EDNRA, EDNRB, WNK4, KLHL3, SGK1	2456	10	19414	3.95236	1	0.983011	0.980557
GOTERM_BP_DIRECT	GO:0070633	transepithelial transport	5	0.179598	0.0285127	ABCC1, CXADR, SLC1A1, GPLD1, ABCG2	2456	10	19414	3.95236	1	0.983011	0.980557
GOTERM_BP_DIRECT	GO:0002474	antigen processing and presentation of peptide antigen via MHC class I	5	0.179598	0.0285127	ACE, ERAP2, HLA-F, B2M, HLA-G	2456	10	19414	3.95236	1	0.983011	0.980557
GOTERM_BP_DIRECT	GO:0002544	chronic inflammatory response	5	0.179598	0.0285127	VCAM1, NFKBIZ, THBS1, S100A9, S100A8	2456	10	19414	3.95236	1	0.983011	0.980557
GOTERM_BP_DIRECT	GO:0031666	positive regulation of lipopolysaccharide-mediated signaling pathway	5	0.179598	0.0285127	CD180, LY96, CD14, SCIMP, SASH1	2456	10	19414	3.95236	1	0.983011	0.980557
GOTERM_BP_DIRECT	GO:0007405	neuroblast proliferation	11	0.395115	0.0286207	DMRTA2, SHH, DAGLA, RACGAP1, ACSL6, PROX1, GATA2, DRD2, HIF1A, SOX10, EML1	2456	41	19414	2.12078	1	0.983011	0.980557
GOTERM_BP_DIRECT	GO:0035774	positive regulation of insulin secretion involved in cellular response to glucose stimulus	9	0.323276	0.0291754	ANO1, VSNL1, GPR68, GHRL, PLA2G6, HIF1A, GPLD1, C2CD2L, BAIAP3	2456	30	19414	2.37142	1	0.983011	0.980557
GOTERM_BP_DIRECT	GO:0071373	cellular response to luteinizing hormone stimulus	4	0.143678	0.0300364	CCNA2, EDNRA, CYP1B1, PLAT	2456	6	19414	5.26982	1	0.983011	0.980557
GOTERM_BP_DIRECT	GO:0045576	mast cell activation	4	0.143678	0.0300364	MRGPRX2, S100A12, RHOH, LCP2	2456	6	19414	5.26982	1	0.983011	0.980557
GOTERM_BP_DIRECT	GO:2000427	positive regulation of apoptotic cell clearance	4	0.143678	0.0300364	C4B, C4A, CD300LF, C2	2456	6	19414	5.26982	1	0.983011	0.980557
GOTERM_BP_DIRECT	GO:0032229	negative regulation of synaptic transmission, GABAergic	4	0.143678	0.0300364	CNR2, STXBP1, ADORA1, SLC6A1	2456	6	19414	5.26982	1	0.983011	0.980557
GOTERM_BP_DIRECT	GO:0015705	iodide transport	4	0.143678	0.0300364	ANO1, SLC5A8, SLC26A4, SLC5A5	2456	6	19414	5.26982	1	0.983011	0.980557
GOTERM_BP_DIRECT	GO:0042270	protection from natural killer cell mediated cytotoxicity	4	0.143678	0.0300364	SERPINB4, HLA-B, HLA-A, HLA-G	2456	6	19414	5.26982	1	0.983011	0.980557
GOTERM_BP_DIRECT	GO:0046483	heterocycle metabolic process	4	0.143678	0.0300364	UGT1A1, CYP2D6, CYP2C19, CYP3A4	2456	6	19414	5.26982	1	0.983011	0.980557
GOTERM_BP_DIRECT	GO:0016098	monoterpenoid metabolic process	4	0.143678	0.0300364	CYP2C9, CYP2D6, CYP2C19, CYP3A4	2456	6	19414	5.26982	1	0.983011	0.980557
GOTERM_BP_DIRECT	GO:0033674	positive regulation of kinase activity	16	0.574713	0.0302205	PDGFRB, ALK, NTRK1, RET, PDGFRA, NTRK2, EPHA4, EPHA10, FLT4, TREM2, MST1R, MERTK, KIT, ROR1, EPHB1, CD44	2456	71	19414	1.78135	1	0.983011	0.980557
GOTERM_BP_DIRECT	GO:1901224	positive regulation of NIK/NF-kappaB signaling	16	0.574713	0.0302205	IL18, LAPTM5, ILK, TREM2, IFI35, NMI, AGER, TNF, EDAR, CD14, SASH1, IL18R1, TLR3, HAVCR2, TRIM56, TLR2	2456	71	19414	1.78135	1	0.983011	0.980557
GOTERM_BP_DIRECT	GO:0051000	positive regulation of nitric-oxide synthase activity	8	0.287356	0.0313135	DHFR, SCARB1, GCH1, S100A1, HTR2B, PTK2B, HIF1A, TNF	2456	25	19414	2.52951	1	1	0.997659
GOTERM_BP_DIRECT	GO:0002281	macrophage activation involved in immune response	6	0.215517	0.0324403	SUCNR1, IFI35, NMI, TICAM1, TNF, HAVCR2	2456	15	19414	3.16189	1	1	0.997659
GOTERM_BP_DIRECT	GO:0019433	triglyceride catabolic process	7	0.251437	0.0327127	LIPI, LIPG, LPL, PLB1, MGLL, PNPLA2, GPIHBP1	2456	20	19414	2.76665	1	1	0.997659
GOTERM_BP_DIRECT	GO:0033209	tumor necrosis factor-mediated signaling pathway	17	0.610632	0.0331696	TNFSF18, STAT1, TNFRSF18, ILK, TNF, PSMB8, PSMB10, PSMB9, NFKBIA, PSMA6, AIM2, PSMB2, FAS, PTK2B, TNFSF11, TNFRSF25, TNFRSF4	2456	78	19414	1.72282	1	1	0.997659
GOTERM_BP_DIRECT	GO:0007154	cell communication	11	0.395115	0.0334466	SLC8A3, DLL4, SPTBN4, GJB2, FRAS1, GJB1, GJD3, GJA5, TRIP10, CCL18, SPTBN1	2456	42	19414	2.07028	1	1	0.997659
GOTERM_BP_DIRECT	GO:0060048	cardiac muscle contraction	11	0.395115	0.0334466	KCNH2, TNNT2, KCNE5, CASQ2, TNNI1, TNNI2, CXCR4, TNNI3, DMD, ATP1A2, SMAD5	2456	42	19414	2.07028	1	1	0.997659
GOTERM_BP_DIRECT	GO:0098655	cation transmembrane transport	12	0.431034	0.0343616	ANO1, ATP8A1, TMEM63C, P2RX1, PIEZO1, CNGB3, ATP13A5, ATP1A2, TRPM6, CALHM4, CALHM6, GRIN1	2456	48	19414	1.97618	1	1	0.997659
GOTERM_BP_DIRECT	GO:0016339	calcium-dependent cell-cell adhesion via plasma membrane cell adhesion molecules	12	0.431034	0.0343616	SELP, CDH6, CDH4, CDH3, CDH20, NRXN1, CDH12, DSG1, DCHS1, CDH26, PCDHB10, CDH19	2456	48	19414	1.97618	1	1	0.997659
GOTERM_BP_DIRECT	GO:0070269	pyroptosis	9	0.323276	0.0351013	AIM2, IFI27, GZMA, GZMB, TREM2, NLRP1, TRIM21, NAIP, GSDME	2456	31	19414	2.29492	1	1	0.997659
GOTERM_BP_DIRECT	GO:0006082	organic acid metabolic process	9	0.323276	0.0351013	CYP2C9, CYP2A7, CYP2A6, CYP2D7, CYP2D6, CYP2S1, FMO1, FMO2, CYP2C19	2456	31	19414	2.29492	1	1	0.997659
GOTERM_BP_DIRECT	GO:0008210	estrogen metabolic process	9	0.323276	0.0351013	SULT1A1, PDGFRA, CYP2C9, UGT2B11, UGT1A1, CYP2D6, UGT2B17, CYP1B1, CYP3A4	2456	31	19414	2.29492	1	1	0.997659
GOTERM_BP_DIRECT	GO:0046330	positive regulation of JNK cascade	20	0.718391	0.036929	UNC5CL, GADD45B, NCF1, SEMA3A, FLT4, HMGB1, RASGRP1, AGER, TNF, MAPK8IP3, SH3RF1, EDAR, MFHAS1, F2RL1, PTK2B, TNFSF11, TLR3, NAIP, ANKRD6, SLAMF1	2456	98	19414	1.61321	1	1	0.997659
GOTERM_BP_DIRECT	GO:0019722	calcium-mediated signaling	19	0.682471	0.0382824	CXCL8, PTGDR2, PLA2G4B, LRRK2, HTR2B, CXCR4, BHLHA15, TNF, GRIN1, SAMD14, FCGR3A, EDNRB, CCRL2, BTK, AGTR1, TNFSF11, LAT, ADA, CCR3	2456	92	19414	1.6325	1	1	0.997659
GOTERM_BP_DIRECT	GO:0033138	positive regulation of peptidyl-serine phosphorylation	19	0.682471	0.0382824	BCAR3, TENM1, IL11, NTRK2, BDNF, SH2D3A, NRXN1, CAV1, DOCK7, LIF, OSM, TNF, VEGFA, MAD2L2, CAPRIN2, PRKD1, CD44, RAPGEF3, PFN2	2456	92	19414	1.6325	1	1	0.997659
GOTERM_BP_DIRECT	GO:0030099	myeloid cell differentiation	8	0.287356	0.0383179	PRDX3, ZFP36, IFI16, CEBPE, ZBTB16, CLEC5A, LIPA, RASGRP4	2456	26	19414	2.43222	1	1	0.997659
GOTERM_BP_DIRECT	GO:0071466	cellular response to xenobiotic stimulus	15	0.538793	0.0386061	KCNH2, PCNA, PDE2A, WNK4, CXCR4, SOX10, AIM2, RECQL5, TH, REN, CD69, GPLD1, APOBEC3A, TLR3, NKX3-1	2456	67	19414	1.76971	1	1	0.997659
GOTERM_BP_DIRECT	GO:0030217	T cell differentiation	11	0.395115	0.0388134	DLL4, KIT, DTX1, RHOH, PIK3R2, GATA3, TCIRG1, LIPA, NHEJ1, SOX4, RUNX2	2456	43	19414	2.02214	1	1	0.997659
GOTERM_BP_DIRECT	GO:0032728	positive regulation of interferon-beta production	11	0.395115	0.0388134	IFIH1, STING1, OAS2, IRF1, HMGB2, TLR8, IRF5, TICAM1, TLR3, TRIM56, TLR2	2456	43	19414	2.02214	1	1	0.997659
GOTERM_BP_DIRECT	GO:0009409	response to cold	11	0.395115	0.0388134	PLAC8, SLC25A27, TMEM135, TRPA1, UCP2, ACOT11, LPL, GMPR, ADM, HSPA2, LIPA	2456	43	19414	2.02214	1	1	0.997659
GOTERM_BP_DIRECT	GO:0000079	regulation of cyclin-dependent protein serine/threonine kinase activity	13	0.466954	0.0395019	CDKN2D, BLM, CDC6, PKMYT1, CDC25C, CCNA2, CCNB2, CCNB1, CCNE2, CCNYL1, CCNO, CDK5RAP3, CDKN3	2456	55	19414	1.86839	1	1	0.997659
GOTERM_BP_DIRECT	GO:0043306	positive regulation of mast cell degranulation	5	0.179598	0.0404129	STXBP1, IL13, GAB2, GATA2, GATA1	2456	11	19414	3.59306	1	1	0.997659
GOTERM_BP_DIRECT	GO:0019372	lipoxygenase pathway	5	0.179598	0.0404129	GPX1, ALOX5AP, ALOX15, PLA2G3, ALOX12	2456	11	19414	3.59306	1	1	0.997659
GOTERM_BP_DIRECT	GO:0045063	T-helper 1 cell differentiation	5	0.179598	0.0404129	TMEM98, NFKBIZ, HMGB1, IL18R1, RELB	2456	11	19414	3.59306	1	1	0.997659
GOTERM_BP_DIRECT	GO:0051256	mitotic spindle midzone assembly	5	0.179598	0.0404129	RACGAP1, KIF4A, BIRC5, KIF23, AURKC	2456	11	19414	3.59306	1	1	0.997659
GOTERM_BP_DIRECT	GO:0061061	muscle structure development	5	0.179598	0.0404129	PDLIM3, PDLIM2, CAPN3, LDB3, PRICKLE4	2456	11	19414	3.59306	1	1	0.997659
GOTERM_BP_DIRECT	GO:0085020	protein K6-linked ubiquitination	5	0.179598	0.0404129	UBE2D4, UBE2S, UBE2T, BRCA1, TRIM21	2456	11	19414	3.59306	1	1	0.997659
GOTERM_BP_DIRECT	GO:2000249	regulation of actin cytoskeleton reorganization	7	0.251437	0.0410437	PDGFRA, MDK, GMFG, PTK2B, ESAM, IQGAP2, RAPGEF3	2456	21	19414	2.63491	1	1	0.997659
GOTERM_BP_DIRECT	GO:0060135	maternal process involved in female pregnancy	7	0.251437	0.0410437	RGS2, ARG1, IHH, DSG1, PLA2G6, APOL2, HAVCR2	2456	21	19414	2.63491	1	1	0.997659
GOTERM_BP_DIRECT	GO:0045089	positive regulation of innate immune response	9	0.323276	0.0417893	GBP5, HMGB2, TLR8, ADAM8, FADD, IFI35, NMI, HAVCR2, TRIM56	2456	32	19414	2.2232	1	1	0.997659
GOTERM_BP_DIRECT	GO:0030534	adult behavior	9	0.323276	0.0417893	NLGN3, ALK, BBS1, NRXN1, SLC1A1, SEPTIN5, SLITRK5, TPGS1, SHANK3	2456	32	19414	2.2232	1	1	0.997659
GOTERM_BP_DIRECT	GO:0002720	positive regulation of cytokine production involved in immune response	6	0.215517	0.0424048	LAPTM5, FFAR3, F2RL1, FFAR2, IRF5, SCIMP	2456	16	19414	2.96427	1	1	0.997659
GOTERM_BP_DIRECT	GO:0048566	embryonic digestive tract development	6	0.215517	0.0424048	CXCL8, FGF9, RARB, TNF, PCSK5, ADA	2456	16	19414	2.96427	1	1	0.997659
GOTERM_BP_DIRECT	GO:0071625	vocalization behavior	6	0.215517	0.0424048	NLGN3, BRINP1, SRPX2, DLG4, NRXN1, SHANK3	2456	16	19414	2.96427	1	1	0.997659
GOTERM_BP_DIRECT	GO:0031175	neuron projection development	24	0.862069	0.0437528	NTRK1, PSD, TNXB, UNC5A, NRXN1, DOCK7, PTPRM, HMGB1, AGER, UHMK1, SAMD14, GALR2, BLOC1S1, GPRIN1, FSHR, STMN1, PLP1, PTK2B, NRTN, ULK1, CNTN4, MAPT, RAB6B, LRP12	2456	126	19414	1.50566	1	1	0.997659
GOTERM_BP_DIRECT	GO:0002001	renin secretion into blood stream	3	0.107759	0.0439157	EDNRB, SUCNR1, PCSK5	2456	3	19414	7.90472	1	1	0.997659
GOTERM_BP_DIRECT	GO:0097324	melanocyte migration	3	0.107759	0.0439157	KITLG, ZEB2, KIT	2456	3	19414	7.90472	1	1	0.997659
GOTERM_BP_DIRECT	GO:0033566	gamma-tubulin complex localization	3	0.107759	0.0439157	CEP72, MZT1, ZNF365	2456	3	19414	7.90472	1	1	0.997659
GOTERM_BP_DIRECT	GO:0033632	regulation of cell-cell adhesion mediated by integrin	3	0.107759	0.0439157	DPP4, ADA, FERMT3	2456	3	19414	7.90472	1	1	0.997659
GOTERM_BP_DIRECT	GO:0035701	hematopoietic stem cell migration	3	0.107759	0.0439157	BCL11B, KIT, GPLD1	2456	3	19414	7.90472	1	1	0.997659
GOTERM_BP_DIRECT	GO:0036018	cellular response to erythropoietin	3	0.107759	0.0439157	MT2A, MT1X, RHEX	2456	3	19414	7.90472	1	1	0.997659
GOTERM_BP_DIRECT	GO:0038091	positive regulation of cell proliferation by VEGF-activated platelet derived growth factor receptor signaling pathway	3	0.107759	0.0439157	PDGFRB, PDGFRA, VEGFA	2456	3	19414	7.90472	1	1	0.997659
GOTERM_BP_DIRECT	GO:1903765	negative regulation of potassium ion export across plasma membrane	3	0.107759	0.0439157	KCNH2, KCNE3, KCNE5	2456	3	19414	7.90472	1	1	0.997659
GOTERM_BP_DIRECT	GO:0002051	osteoblast fate commitment	3	0.107759	0.0439157	SMAD1, SMAD5, RUNX2	2456	3	19414	7.90472	1	1	0.997659
GOTERM_BP_DIRECT	GO:0010951	negative regulation of endopeptidase activity	13	0.466954	0.0447049	SERPINB3, CRB2, SERPINB10, SERPINB4, SERPINB13, SERPINE2, SERPINA10, SERPINB7, RENBP, TIMP2, FETUB, TIMP1, HRG	2456	56	19414	1.83503	1	1	0.997659
GOTERM_BP_DIRECT	GO:0090263	positive regulation of canonical Wnt signaling pathway	25	0.897989	0.0450588	KANK1, JRK, LRRK2, ILK, PSMB10, SCEL, CDH3, FGF9, PSMB2, GPC3, SOX4, CAV1, PLEKHA4, CSNK1E, PSMB8, PSMB9, ASPM, PSMA6, SFRP1, ZEB2, GPRC5B, DAAM2, WNK1, CAPRIN2, LGR6	2456	133	19414	1.48585	1	1	0.997659
GOTERM_BP_DIRECT	GO:0006919	activation of cysteine-type endopeptidase activity involved in apoptotic process	17	0.610632	0.0451999	RET, EGLN3, DIABLO, PDCD6, SLC1A1, ATP2A3, LAPTM5, F3, TNF, ROBO1, P2RX1, MAPT, NLRP1, BID, S100A9, S100A8, NKX3-1	2456	81	19414	1.65902	1	1	0.997659
GOTERM_BP_DIRECT	GO:0010875	positive regulation of cholesterol efflux	8	0.287356	0.0462738	NFKBIA, EEPD1, ABCA3, CAV1, GPS2, TREM2, ABCA12, CES1	2456	27	19414	2.34214	1	1	0.997659
GOTERM_BP_DIRECT	GO:0034341	response to interferon-gamma	8	0.287356	0.0462738	IFITM3, BST2, IFITM1, CD40, GCH1, STAT1, TRIM21, CXCL16	2456	27	19414	2.34214	1	1	0.997659
GOTERM_BP_DIRECT	GO:0090630	activation of GTPase activity	24	0.862069	0.0472751	ARHGEF26, ARHGEF15, TBC1D3B, GPR65, DOCK7, TBC1D3F, TBC1D3C, TBC1D3I, RASGRP1, ARHGAP25, TBC1D3G, RAP1GAP, SGSM1, TBC1D1, AGAP9, TBC1D3K, SGSM3, SGSM2, PTK2B, TAX1BP3, ECT2, AGAP7P, NGEF, GARNL3	2456	127	19414	1.49381	1	1	0.997659
GOTERM_BP_DIRECT	GO:0046473	phosphatidic acid metabolic process	4	0.143678	0.0476897	PLA2G2A, PLA2G3, LPIN1, PLA2G6	2456	7	19414	4.51698	1	1	0.997659
GOTERM_BP_DIRECT	GO:0048584	positive regulation of response to stimulus	4	0.143678	0.0476897	PDGFRB, FLT4, KIT, HMGB1	2456	7	19414	4.51698	1	1	0.997659
GOTERM_BP_DIRECT	GO:0061669	spontaneous neurotransmitter secretion	4	0.143678	0.0476897	STX1B, DOC2A, SYT1, DOC2B	2456	7	19414	4.51698	1	1	0.997659
GOTERM_BP_DIRECT	GO:0007200	phospholipase C-activating G-protein coupled receptor signaling pathway	15	0.538793	0.0480949	HTR2B, FPR3, ANO1, HRH1, P2RY6, EDNRB, GALR2, FSHR, P2RY1, C3AR1, AGTR1, ORAI1, FFAR2, TGM2, CMKLR1	2456	69	19414	1.71842	1	1	0.997659
GOTERM_BP_DIRECT	GO:0098609	cell-cell adhesion	34	1.22126	0.0488819	CSTA, ITGAM, TNXB, ITGA2B, ITGAE, NTN1, VSIG10, SRPX2, BAIAP2L1, CDH3, LGALS1, BOC, PDPN, ITGAV, ICOS, VCAM1, CRNN, OBSCN, DCHS2, DLG4, ITGA10, CDHR1, CDHR2, PKP2, COL8A2, ITGA7, DSG1, ESAM, ADAM8, CD44, LIMS2, TJP2, ITGA9, CDH19	2456	195	19414	1.37826	1	1	0.997659
GOTERM_BP_DIRECT	GO:0097421	liver regeneration	9	0.323276	0.0492691	PCNA, SERPINA10, UCP2, IHH, SRSF5, CLDN1, TNF, AURKA, PTPN3	2456	33	19414	2.15583	1	1	0.997659
GOTERM_BP_DIRECT	GO:0017156	calcium ion regulated exocytosis	9	0.323276	0.0492691	SCIN, SYT1, SYT11, SYT10, ARHGAP17, SYT8, SYT7, SYT17, RAPGEF4	2456	33	19414	2.15583	1	1	0.997659
GOTERM_BP_DIRECT	GO:0030154	cell differentiation	103	3.69971	0.0495621	CPNE5, SERPINE2, FOXI2, FGF1, FOXQ1, CDC20, SPATA25, SPIC, SOX1, FGF9, PEG10, SOX4, KRT6A, SEMA6B, HES6, SPINK6, DLEC1, EDAR, EID1, SFRP1, TWSG1, MXRA8, UBE2V1, PRKD1, FKBP6, NGEF, ASF1B, ZNF431, RAI14, ADCYAP1R1, BEX1, NOTCH4, ILDR2, RASAL1, GATA3, GATA2, RASGRP1, NHLH1, ECT2, FGF22, SRPK3, SMAD1, GADD45B, CADM1, SYT1, SRD5A1, VDR, TNFSF12, CAV1, SSPOP, PTK6, NR1D1, SMAD5, FGF17, ACER1, AFDN, CA…	2456	690	19414	1.17998	1	1	0.997659
GOTERM_BP_DIRECT	GO:0006310	DNA recombination	17	0.610632	0.0498212	RTEL1-TNFRSF6B, INO80B, BLM, RTEL1, INO80E, ENDOG, XRCC4, POLM, HMGB3, BRCA1, HMGB1, RECQL4, RAD51, RECQL5, EXO1, EME2, RPA3	2456	82	19414	1.63878	1	1	0.997659

## Sheet: S11G. Responsive PPI-UR EoE
Supplementary Table S11G. DAVID Biological Processes of Unique Genes in Post-PPI-Responsive EoE.
Category	GO:0007601	visual perception	Count	%	PValue	Genes	List Total	Pop Hits	Pop Total	Fold Enrichment	Bonferroni	Benjamini	FDR
GOTERM_BP_DIRECT	GO:0033574	response to testosterone	11	3.37423	0.000712822	GABRR2, CACNB2, GNAT2, CABP4, CRYBB3, RRH, CNGB3, TULP2, IMPG1, GPR179, BEST1	267	212	19414	3.77277	0.653663	0.541625	0.541625
GOTERM_BP_DIRECT	GO:0030198	extracellular matrix organization	5	1.53374	0.000916031	EDN1, HOXA9, TBXA2R, TSPO, NKX3-1	267	32	19414	11.3612	0.744047	0.541625	0.541625
GOTERM_BP_DIRECT	GO:0030199	collagen fibril organization	10	3.06748	0.00109272	ADAMTS14, COL27A1, MMP24, COL4A2, COL5A2, ITGAX, CCN1, RXFP1, IMPG1, COLQ	267	186	19414	3.90923	0.803238	0.541625	0.541625
GOTERM_BP_DIRECT	GO:0070588	calcium ion transmembrane transport	6	1.84049	0.00389387	TGFB2, ADAMTS14, COL27A1, COL4A2, COL12A1, COL5A2	267	76	19414	5.74039	0.996977	1	1
GOTERM_BP_DIRECT	GO:0007204	positive regulation of cytosolic calcium ion concentration	7	2.14724	0.00446234	CACNB2, EDN1, CACNG8, GRIN3B, TRPA1, ANXA2P2, CACNA1C	267	112	19414	4.54448	0.998706	1	1
GOTERM_BP_DIRECT	GO:0061626	pharyngeal arch artery morphogenesis	8	2.45399	0.00521568	EDN1, GNAT2, TBXA2R, GPR35, GHRL, CACNA1C, AVPR1A, ESR1	267	153	19414	3.80191	0.99958	1	1
GOTERM_BP_DIRECT	GO:0003084	positive regulation of systemic arterial blood pressure	3	0.920245	0.00782729	EDN1, TGFB2, NOG	267	10	19414	21.8135	0.999992	1	1
GOTERM_BP_DIRECT	GO:0051482	positive regulation of cytosolic calcium ion concentration involved in phospholipase C-activating G-protein coupled signaling pathway	3	0.920245	0.00782729	ADORA1, SPX, AVPR1A	267	10	19414	21.8135	0.999992	1	1
GOTERM_BP_DIRECT	GO:0034765	regulation of ion transmembrane transport	4	1.22699	0.00940784	EDN1, GPR35, GPR4, F2RL2	267	32	19414	9.08895	0.999999	1	1
GOTERM_BP_DIRECT	GO:0003181	atrioventricular valve morphogenesis	7	2.14724	0.0104568	HCN3, CACNB2, CACNG8, KCNH4, KCND1, CACNA1C, CACNA1H	267	134	19414	3.79837	1	1	1
GOTERM_BP_DIRECT	GO:0060413	atrial septum morphogenesis	3	0.920245	0.0112748	TGFB2, CCN1, TBX5	267	12	19414	18.1779	1	1	1
GOTERM_BP_DIRECT	GO:0042391	regulation of membrane potential	3	0.920245	0.0112748	TGFB2, CCN1, TBX5	267	12	19414	18.1779	1	1	1
GOTERM_BP_DIRECT	GO:0007389	pattern specification process	6	1.84049	0.0121935	HCN3, GABRR2, KCNH4, GRIK3, ZACN, CACNA1H	267	100	19414	4.3627	1	1	1
GOTERM_BP_DIRECT	GO:0010942	positive regulation of cell death	4	1.22699	0.0140189	SYNGAP1, EYA1, CHRD, TBX5	267	37	19414	7.86071	1	1	1
GOTERM_BP_DIRECT	GO:0001895	retina homeostasis	4	1.22699	0.0161631	PRR7, AKR1C3, DKK1, NKX3-1	267	39	19414	7.4576	1	1	1
GOTERM_BP_DIRECT	GO:0086091	regulation of heart rate by cardiac conduction	4	1.22699	0.0197058	PIGR, WHRN, ALB, SLC28A2	267	42	19414	6.92492	1	1	1
GOTERM_BP_DIRECT	GO:0060065	uterus development	4	1.22699	0.0197058	HCN3, CACNB2, KCNE4, CACNA1C	267	42	19414	6.92492	1	1	1
GOTERM_BP_DIRECT	GO:0050965	detection of temperature stimulus involved in sensory perception of pain	3	0.920245	0.024766	TGFB2, HOXA9, ESR1	267	18	19414	12.1186	1	1	1
GOTERM_BP_DIRECT	GO:0042474	middle ear morphogenesis	3	0.920245	0.0302102	MMP24, ADORA1, ASIC3	267	20	19414	10.9067	1	1	1
GOTERM_BP_DIRECT	GO:1900118	negative regulation of execution phase of apoptosis	3	0.920245	0.0302102	EDN1, EYA1, NOG	267	20	19414	10.9067	1	1	1
GOTERM_BP_DIRECT	GO:0016525	negative regulation of angiogenesis	3	0.920245	0.0302102	MTRNR2L12, MTRNR2L8, MTRNR2L1	267	20	19414	10.9067	1	1	1
GOTERM_BP_DIRECT	GO:0006939	smooth muscle contraction	6	1.84049	0.0307022	ANGPT4, TGFB2, COL4A2, GHRL, GPR4, THBS2	267	127	19414	3.43519	1	1	1
GOTERM_BP_DIRECT	GO:0001501	skeletal system development	3	0.920245	0.03608	SMTN, TBXA2R, MYH11	267	22	19414	9.91522	1	1	1
GOTERM_BP_DIRECT	GO:0042908	xenobiotic transport	6	1.84049	0.0373836	TGFB2, COL27A1, NOG, COL5A2, CHRD, PHEX	267	134	19414	3.25574	1	1	1
GOTERM_BP_DIRECT	GO:0034220	ion transmembrane transport	3	0.920245	0.0391659	SLC22A1, NR1I2, ABCA8	267	23	19414	9.48412	1	1	1
GOTERM_BP_DIRECT	GO:0010001	glial cell differentiation	6	1.84049	0.0415719	GABRR2, GRIK3, ATP1A3, ZACN, TMC3, BEST1	267	138	19414	3.16137	1	1	1
GOTERM_BP_DIRECT	GO:0055013	cardiac muscle cell development	3	0.920245	0.0423483	MMP24, DNER, KLF15	267	24	19414	9.08895	1	1	1
GOTERM_BP_DIRECT	GO:0070509	calcium ion import	3	0.920245	0.0456238	SGCD, TCAP, MYH11	267	25	19414	8.72539	1	1	1
GOTERM_BP_DIRECT	GO:0016042	lipid catabolic process	3	0.920245	0.0456238	CACNB2, CACNA1C, CACNA1H	267	25	19414	8.72539	1	1	1
GOTERM_BP_DIRECT	GO:0007155	cell adhesion	5	1.53374	0.0458359	PLCB4, PNPLA3, ADORA1, PLAAT1, PLIN1	267	98	19414	3.70978	1	1	1
GOTERM_BP_DIRECT	GO:0043113	receptor clustering	14	4.29448	0.0472256	CSF3R, PCDHGA1, COL12A1, GP1BA, PCDHB13, THBS2, PCDH19, NID2, ICAM1, ADAM23, ITGAX, SPACA4, MADCAM1, CCN1	267	563	19414	1.8081	1	1	1
GOTERM_BP_DIRECT	GO:0008584	male gonad development	3	0.920245	0.0489893	PIGR, SYNGAP1, MADCAM1	267	26	19414	8.3898	1	1	1
GOTERM_BP_DIRECT	GO:0007202	activation of phospholipase C activity	5	1.53374	0.0629968	TGFB2, HOXA9, AKR1C3, ESR1, NKX3-1	267	109	19414	3.33539	1	1	1
GOTERM_BP_DIRECT	GO:0007229	integrin-mediated signaling pathway	3	0.920245	0.0632912	ADCYAP1R1, TXK, AVPR1A	267	30	19414	7.27116	1	1	1
GOTERM_BP_DIRECT	GO:0051930	regulation of sensory perception of pain	5	1.53374	0.0664339	TXK, ADAM23, ITGAX, MADCAM1, LIMS2	267	111	19414	3.2753	1	1	1
GOTERM_BP_DIRECT	GO:0035115	embryonic forelimb morphogenesis	3	0.920245	0.0670622	EDN1, ADORA1, SPX	267	31	19414	7.03661	1	1	1
GOTERM_BP_DIRECT	GO:0030514	negative regulation of BMP signaling pathway	3	0.920245	0.0709059	HOXA9, CACNA1C, TBX5	267	32	19414	6.81671	1	1	1
GOTERM_BP_DIRECT	GO:0007602	phototransduction	4	1.22699	0.0737543	NOG, CHRD, RBPMS2, DKK1	267	71	19414	4.09643	1	1	1
GOTERM_BP_DIRECT	GO:0007165	signal transduction	3	0.920245	0.0748194	GNAT2, CABP4, RRH	267	33	19414	6.61015	1	1	1
GOTERM_BP_DIRECT	GO:0060078	regulation of postsynaptic membrane potential	25	7.66871	0.0759314	CSF3R, PDE1B, CABP4, NR1I2, RND1, GABRR2, SYNGAP1, ANPEP, ADORA1, MADCAM1, SPX, CCN1, RALGDS, ASIC3, ANGPT4, IL10RB, ADA2, ESR1, ESR2, ARHGAP30, ANGPTL8, CNGB3, ZACN, PTPN5, MET	267	1283	19414	1.41683	1	1	1
GOTERM_BP_DIRECT	GO:0035025	positive regulation of Rho protein signal transduction	3	0.920245	0.0788003	GABRR2, GRIN3B, GRIK3	267	34	19414	6.41573	1	1	1
GOTERM_BP_DIRECT	GO:0030326	embryonic limb morphogenesis	3	0.920245	0.082846	GPR35, GPR4, F2RL2	267	35	19414	6.23242	1	1	1
GOTERM_BP_DIRECT	GO:0032720	negative regulation of tumor necrosis factor production	3	0.920245	0.0869539	TGFB2, TBX5, DKK1	267	36	19414	6.0593	1	1	1
GOTERM_BP_DIRECT	GO:0060173	limb development	4	1.22699	0.094428	MC1R, TSPO, GHRL, PTPN22	267	79	19414	3.6816	1	1	1
GOTERM_BP_DIRECT	GO:0001580	detection of chemical stimulus involved in sensory perception of bitter taste	3	0.920245	0.099627	NOG, DKK1, SLC39A3	267	39	19414	5.5932	1	1	1
GOTERM_BP_DIRECT	GO:0009953	dorsal/ventral pattern formation	3	0.920245	0.099627	PIGR, GNAT2, TAS2R3	267	39	19414	5.5932	1	1	1
GOTERM_BP_DIRECT	GO:0006457	protein folding	3	0.920245	0.10396	EDN1, NOG, CHRD	267	40	19414	5.45337	1	1	1
GOTERM_BP_DIRECT	GO:0007189	adenylate cyclase-activating G-protein coupled receptor signaling pathway	6	1.84049	0.109308	HSP90AB2P, HSP90AA4P, HSP90B2P, GNAT2, ZMYND10, ENGASE	267	184	19414	2.37103	1	1	1
GOTERM_BP_DIRECT	GO:0045944	positive regulation of transcription from RNA polymerase II promoter	5	1.53374	0.110319	ADGRD1, MC1R, TBXA2R, GPR4, RXFP1	267	133	19414	2.73352	1	1	1
GOTERM_BP_DIRECT	GO:0043507	positive regulation of JUN kinase activity	23	7.05521	0.11522	LMO1, EDN1, TFAP2E, ONECUT2, EYA1, TXK, NR1I2, NOG, FHL5, TBX5, KLF15, ESR1, ESR2, HOXA9, MC1R, ZNF814, ATOH8, SPX, OTX1, CCN1, MET, IRF9, NKX3-1	267	1222	19414	1.36855	1	1	1
GOTERM_BP_DIRECT	GO:0002377	immunoglobulin production	3	0.920245	0.117253	EDN1, DKK1, MAP3K12	267	43	19414	5.0729	1	1	1
GOTERM_BP_DIRECT	GO:0098609	cell-cell adhesion	4	1.22699	0.123161	IGKV2-28, IGLV5-52, IGKV1D-8, IGLV1-50	267	89	19414	3.26794	1	1	1
GOTERM_BP_DIRECT	GO:0007275	multicellular organism development	6	1.84049	0.130584	VMP1, IGDCC4, ITGAX, CDH24, LIMS2, ICAM1	267	195	19414	2.23728	1	1	1
GOTERM_BP_DIRECT	GO:0006869	lipid transport	5	1.53374	0.13608	HOXA9, MC1R, GREB1, CDH24, MET	267	144	19414	2.52471	1	1	1
GOTERM_BP_DIRECT	GO:0000902	cell morphogenesis	4	1.22699	0.138582	OSBPL7, ABCA10, TSPO, ABCA8	267	94	19414	3.09411	1	1	1
GOTERM_BP_DIRECT	GO:0003341	cilium movement	4	1.22699	0.138582	TGFB2, CDH24, GP1BA, SLC39A3	267	94	19414	3.09411	1	1	1
GOTERM_BP_DIRECT	GO:0098655	cation transmembrane transport	3	0.920245	0.140266	CFAP251, DNAH7, ZMYND10	267	48	19414	4.54448	1	1	1
GOTERM_BP_DIRECT	GO:0008542	visual learning	3	0.920245	0.140266	SLC22A1, CNGB3, CNGA4	267	48	19414	4.54448	1	1	1
GOTERM_BP_DIRECT	GO:0034605	cellular response to heat	3	0.920245	0.140266	SYNGAP1, PDE1B, NOG	267	48	19414	4.54448	1	1	1
GOTERM_BP_DIRECT	GO:0006470	protein dephosphorylation	3	0.920245	0.149725	HSP90AB2P, HSP90AA4P, TCIM	267	50	19414	4.3627	1	1	1
GOTERM_BP_DIRECT	GO:0006367	transcription initiation from RNA polymerase II promoter	5	1.53374	0.153627	PTP4A1, EYA1, PTPN22, PTPN5, PTPN3	267	151	19414	2.40767	1	1	1
GOTERM_BP_DIRECT	GO:0007286	spermatid development	3	0.920245	0.154502	GTF2H2, ESR1, ESR2	267	51	19414	4.27715	1	1	1
GOTERM_BP_DIRECT	GO:0007166	cell surface receptor signaling pathway	4	1.22699	0.154617	RSPH1, DPY19L2, TSSK4, ACRBP	267	99	19414	2.93784	1	1	1
GOTERM_BP_DIRECT	GO:0019233	sensory perception of pain	8	2.45399	0.155878	ADGRD1, EDN1, ADCYAP1R1, TRPA1, TRBV7-2, GP1BA, MET, IRF9	267	323	19414	1.80091	1	1	1
GOTERM_BP_DIRECT	GO:0008202	steroid metabolic process	3	0.920245	0.159308	EDN1, MC1R, TRPA1	267	52	19414	4.1949	1	1	1
GOTERM_BP_DIRECT	GO:0051209	release of sequestered calcium ion into cytosol	3	0.920245	0.164141	NR1I2, AKR1C3, TSPO	267	53	19414	4.11575	1	1	1
GOTERM_BP_DIRECT	GO:0006629	lipid metabolic process	3	0.920245	0.164141	PLCB4, TRPA1, GP1BA	267	53	19414	4.11575	1	1	1
GOTERM_BP_DIRECT	GO:0007188	adenylate cyclase-modulating G-protein coupled receptor signaling pathway	6	1.84049	0.18218	CPNE7, ASMT, LCAT, HSD17B13, PTPN22, PLIN1	267	218	19414	2.00124	1	1	1
GOTERM_BP_DIRECT	GO:0007267	cell-cell signaling	3	0.920245	0.193627	ADCYAP1R1, GNAT2, RXFP1	267	59	19414	3.6972	1	1	1
GOTERM_BP_DIRECT	GO:0051216	cartilage development	6	1.84049	0.208844	PANX2, EDN1, ADORA1, TBX5, PHEX, ESR2	267	230	19414	1.89682	1	1	1
GOTERM_BP_DIRECT	GO:0051091	positive regulation of sequence-specific DNA binding transcription factor activity	3	0.920245	0.213639	EDN1, NOG, GHRL	267	63	19414	3.46246	1	1	1
GOTERM_BP_DIRECT	GO:0010595	positive regulation of endothelial cell migration	4	1.22699	0.219974	EDN1, ESR1, ESR2, NKX3-1	267	118	19414	2.4648	1	1	1
GOTERM_BP_DIRECT	GO:0045109	intermediate filament organization	3	0.920245	0.233833	ANGPT4, EDN1, ATOH8	267	67	19414	3.25574	1	1	1
GOTERM_BP_DIRECT	GO:0030336	negative regulation of cell migration	3	0.920245	0.238901	KRT36, KRT74, KRT73	267	68	19414	3.20787	1	1	1
GOTERM_BP_DIRECT	GO:0010629	negative regulation of gene expression	5	1.53374	0.248694	NOG, CHRD, PODN, TBX5, SRGAP2B	267	185	19414	1.96518	1	1	1
GOTERM_BP_DIRECT	GO:0090630	activation of GTPase activity	7	2.14724	0.249438	EDN1, TGFB2, ATOH8, NOG, PTPN22, ESR1, NKX3-1	267	309	19414	1.64719	1	1	1
GOTERM_BP_DIRECT	GO:0002250	adaptive immune response	4	1.22699	0.252669	AGAP5, TBC1D3C, TBC1D3D, TBC1D3I	267	127	19414	2.29013	1	1	1
GOTERM_BP_DIRECT	GO:0007416	synapse assembly	10	3.06748	0.255379	TRGV4, PRR7, IGKV2-28, TXK, TRBV7-2, IGLV5-52, IGKV1D-8, TNFRSF13C, IGLV1-50, LIME1	267	504	19414	1.44269	1	1	1
GOTERM_BP_DIRECT	GO:0009410	response to xenobiotic stimulus	3	0.920245	0.264302	DNER, GHRL, PCDHB13	267	73	19414	2.98815	1	1	1
GOTERM_BP_DIRECT	GO:0071805	potassium ion transmembrane transport	6	1.84049	0.26689	TGFB2, ADCYAP1R1, TRPA1, TBXA2R, TSPO, CCNO	267	253	19414	1.72439	1	1	1
GOTERM_BP_DIRECT	GO:0006821	chloride transport	4	1.22699	0.274842	HCN3, LRRC26, KCNH4, KCND1	267	133	19414	2.18682	1	1	1
GOTERM_BP_DIRECT	GO:0030335	positive regulation of cell migration	3	0.920245	0.279553	GABRR2, TSPO, BEST1	267	76	19414	2.8702	1	1	1
GOTERM_BP_DIRECT	GO:0007507	heart development	6	1.84049	0.290397	PTP4A1, SEMA6C, EDN1, ONECUT2, ITGAX, CCN1	267	262	19414	1.66515	1	1	1
GOTERM_BP_DIRECT	GO:0007186	G-protein coupled receptor signaling pathway	5	1.53374	0.33098	TGFB2, CACNA1C, TBX5, BICC1, NKX3-1	267	212	19414	1.7149	1	1	1
GOTERM_BP_DIRECT	GO:0006936	muscle contraction	16	4.90798	0.337642	MAS1L, EDN1, GPR35, AKR1C3, RRH, GPR4, AVPR1A, ADGRD1, PLCB4, GNAT2, TBXA2R, ADORA1, GHRL, TAS2R3, OR6C2, GPR179	267	961	19414	1.2106	1	1	1
GOTERM_BP_DIRECT	GO:0031424	keratinization	3	0.920245	0.34011	ACTA1, TPM2, CACNA1H	267	88	19414	2.4788	1	1	1
GOTERM_BP_DIRECT	GO:0071277	cellular response to calcium ion	3	0.920245	0.350072	SPRR2G, KRT74, KRT73	267	90	19414	2.42372	1	1	1
GOTERM_BP_DIRECT	GO:0019221	cytokine-mediated signaling pathway	3	0.920245	0.350072	EDN1, CPNE7, AKR1C3	267	90	19414	2.42372	1	1	1
GOTERM_BP_DIRECT	GO:0006508	proteolysis	4	1.22699	0.353379	CSF3R, IL10RB, IL3RA, IL20RA	267	154	19414	1.88861	1	1	1
GOTERM_BP_DIRECT	GO:0019722	calcium-mediated signaling	8	2.45399	0.357976	PRSS51, ADAMTS14, CAPN12, MMP24, ANPEP, ADAM23, NRIP3, PHEX	267	422	19414	1.37842	1	1	1
GOTERM_BP_DIRECT	GO:0032543	mitochondrial translation	3	0.920245	0.359983	EDN1, SGCD, AVPR1A	267	92	19414	2.37103	1	1	1
GOTERM_BP_DIRECT	GO:0007517	muscle organ development	3	0.920245	0.379633	MRPL41, MTG1, MRPL12	267	96	19414	2.27224	1	1	1
GOTERM_BP_DIRECT	GO:0010628	positive regulation of gene expression	3	0.920245	0.399027	SMTN, SGCD, CACNA1H	267	100	19414	2.18135	1	1	1
GOTERM_BP_DIRECT	GO:0045893	positive regulation of transcription, DNA-templated	9	2.76074	0.404477	ACTA1, WHRN, RNF207, NR1I2, NOG, ITGAX, PTPN22, DKK1, NKX3-1	267	512	19414	1.27813	1	1	1
GOTERM_BP_DIRECT	GO:0042632	cholesterol homeostasis	12	3.68098	0.412485	INO80B, MAK, TBX10, ATOH8, NR1I2, SCAND1, MRPL12, TBX5, ESR1, ESR2, NKX3-1, MAP3K12	267	724	19414	1.20516	1	1	1
GOTERM_BP_DIRECT	GO:0042127	regulation of cell proliferation	3	0.920245	0.418135	PLSCR3, TSPO, LCAT	267	104	19414	2.09745	1	1	1
GOTERM_BP_DIRECT	GO:0007156	homophilic cell adhesion via plasma membrane adhesion molecules	4	1.22699	0.418221	TGFB2, TFAP2E, TSPO, GHRL	267	171	19414	1.70086	1	1	1
GOTERM_BP_DIRECT	GO:0007160	cell-matrix adhesion	4	1.22699	0.427962	PCDHGA1, CDH24, PCDHB13, PCDH19	267	174	19414	1.67153	1	1	1
GOTERM_BP_DIRECT	GO:0006805	xenobiotic metabolic process	3	0.920245	0.44158	ITGAX, MADCAM1, NID2	267	109	19414	2.00124	1	1	1
GOTERM_BP_DIRECT	GO:0055085	transmembrane transport	3	0.920245	0.459959	SLC22A1, NR1I2, SLC28A2	267	113	19414	1.9304	1	1	1
GOTERM_BP_DIRECT	GO:0001525	angiogenesis	5	1.53374	0.460599	PANX2, ABCA10, SLC22A20P, SLC19A3, ABCA8	267	255	19414	1.42572	1	1	1
GOTERM_BP_DIRECT	GO:0018105	peptidyl-serine phosphorylation	5	1.53374	0.460599	ANGPT4, COL27A1, COL4A2, ANGPTL6, ANPEP	267	255	19414	1.42572	1	1	1
GOTERM_BP_DIRECT	GO:0030154	cell differentiation	4	1.22699	0.466673	PNCK, TSSK4, STK32B, MAP3K12	267	185	19414	1.57214	1	1	1
GOTERM_BP_DIRECT	GO:0007264	small GTPase mediated signal transduction	11	3.37423	0.469562	SLC2A14, ADCYAP1R1, EYA1, BTBD18, ANGPTL6, ANPEP, MAK, ATOH8, NR1I2, RXFP1, NKX3-1	267	690	19414	1.15917	1	1	1
GOTERM_BP_DIRECT	GO:0007399	nervous system development	3	0.920245	0.499988	ARHGAP30, RALGDS, RND1	267	122	19414	1.78799	1	1	1
GOTERM_BP_DIRECT	GO:0051897	positive regulation of protein kinase B signaling	7	2.14724	0.516987	AVIL, ATOH8, PCDHGA1, NOG, ADORA1, MET, SRGAP2B	267	418	19414	1.21766	1	1	1
GOTERM_BP_DIRECT	GO:0071456	cellular response to hypoxia	3	0.920245	0.529782	MC1R, AKR1C3, MET	267	129	19414	1.69097	1	1	1
GOTERM_BP_DIRECT	GO:0050852	T cell receptor signaling pathway	3	0.920245	0.550315	ANGPT4, EDN1, NKX3-1	267	134	19414	1.62787	1	1	1
GOTERM_BP_DIRECT	GO:0043066	negative regulation of apoptotic process	3	0.920245	0.562331	TXK, PTPN22, LIME1	267	137	19414	1.59223	1	1	1
GOTERM_BP_DIRECT	GO:0009653	anatomical structure morphogenesis	8	2.45399	0.576143	ANGPT4, TCIM, ALB, ADORA1, GHRL, CCN1, DKK1, LIMS2	267	522	19414	1.11435	1	1	1
GOTERM_BP_DIRECT	GO:0006281	DNA repair	3	0.920245	0.577992	EYA1, TBX10, ATOH8	267	141	19414	1.54706	1	1	1
GOTERM_BP_DIRECT	GO:0035556	intracellular signal transduction	5	1.53374	0.582946	INO80B, RTEL1-TNFRSF6B, ANKLE1, EYA1, RAD9B	267	297	19414	1.2241	1	1	1
GOTERM_BP_DIRECT	GO:0060271	cilium assembly	7	2.14724	0.603246	PLCB4, GUCY1B1, MC1R, MAK, TSSK4, STK32B, MAP3K12	267	459	19414	1.10889	1	1	1
GOTERM_BP_DIRECT	GO:0007015	actin filament organization	4	1.22699	0.610039	ONECUT2, MAK, AVIL, CCNO	267	229	19414	1.27007	1	1	1
GOTERM_BP_DIRECT	GO:0006334	nucleosome assembly	3	0.920245	0.626038	TPM2, AVIL, RND1	267	154	19414	1.41646	1	1	1
GOTERM_BP_DIRECT	GO:0006366	transcription from RNA polymerase II promoter	3	0.920245	0.629554	H1-4, PADI4, H1-3	267	155	19414	1.40732	1	1	1
GOTERM_BP_DIRECT	GO:0007605	sensory perception of sound	4	1.22699	0.636023	EDN1, GTF2H2, TBX5, IRF9	267	238	19414	1.22204	1	1	1
GOTERM_BP_DIRECT	GO:0042981	regulation of apoptotic process	3	0.920245	0.646746	EYA1, WHRN, CRYM	267	160	19414	1.36334	1	1	1
GOTERM_BP_DIRECT	GO:0043065	positive regulation of apoptotic process	4	1.22699	0.64993	USP17L7, SDF2L1, PLSCR3, ESR1	267	243	19414	1.1969	1	1	1
GOTERM_BP_DIRECT	GO:0045766	positive regulation of angiogenesis	5	1.53374	0.658246	CLIP3, PRR7, TSPO, PNMA3, CCN1	267	327	19414	1.1118	1	1	1
GOTERM_BP_DIRECT	GO:0090090	negative regulation of canonical Wnt signaling pathway	3	0.920245	0.660042	ANGPT4, TBXA2R, ITGAX	267	164	19414	1.33009	1	1	1
GOTERM_BP_DIRECT	GO:0007268	chemical synaptic transmission	3	0.920245	0.676096	NOG, DKK1, BICC1	267	169	19414	1.29074	1	1	1
GOTERM_BP_DIRECT	GO:0046777	protein autophosphorylation	4	1.22699	0.681753	GABRR2, CACNB2, PCDHB13, ZACN	267	255	19414	1.14057	1	1	1
GOTERM_BP_DIRECT	GO:0016477	cell migration	3	0.920245	0.706354	MAK, TXK, MAP3K12	267	179	19414	1.21863	1	1	1
GOTERM_BP_DIRECT	GO:0071222	cellular response to lipopolysaccharide	4	1.22699	0.729937	TGFB2, MET, TSPAN11, RND1	267	275	19414	1.05762	1	1	1
GOTERM_BP_DIRECT	GO:0007283	spermatogenesis	3	0.920245	0.736888	PLSCR3, TBXA2R, TSPO	267	190	19414	1.14808	1	1	1
GOTERM_BP_DIRECT	GO:0006468	protein phosphorylation	6	1.84049	0.745075	SLC2A14, ADCYAP1R1, HOXA9, BTBD18, MAK, PNLDC1	267	452	19414	0.965198	1	1	1
GOTERM_BP_DIRECT	GO:0008284	positive regulation of cell proliferation	7	2.14724	0.746682	EDN1, TGFB2, MAK, TXK, TSSK4, MET, MAP3K12	267	536	19414	0.949592	1	1	1
GOTERM_BP_DIRECT	GO:0001934	positive regulation of protein phosphorylation	7	2.14724	0.754553	EDN1, TGFB2, NOP2, AKR1C3, ITGAX, AVPR1A, NKX3-1	267	541	19414	0.940816	1	1	1
GOTERM_BP_DIRECT	GO:0001701	in utero embryonic development	3	0.920245	0.792069	CLIP3, CCN1, NKX3-1	267	213	19414	1.02411	1	1	1
GOTERM_BP_DIRECT	GO:0006412	translation	3	0.920245	0.79422	EDN1, NOG, SLC39A3	267	214	19414	1.01932	1	1	1
GOTERM_BP_DIRECT	GO:0006955	immune response	3	0.920245	0.808734	MRPL41, ASMT, MRPL12	267	221	19414	0.987035	1	1	1
GOTERM_BP_DIRECT	GO:0070374	positive regulation of ERK1 and ERK2 cascade	6	1.84049	0.814413	IL10RB, IGKV2-28, IGLV5-52, IGKV1D-8, MADCAM1, IGLV1-50	267	497	19414	0.877806	1	1	1
GOTERM_BP_DIRECT	GO:0050821	protein stabilization	3	0.920245	0.816614	PTPN22, ICAM1, MAP3K12	267	225	19414	0.969488	1	1	1
GOTERM_BP_DIRECT	GO:0006886	intracellular protein transport	3	0.920245	0.820444	HSP90AB2P, HSP90AA4P, IFI30	267	227	19414	0.960946	1	1	1
GOTERM_BP_DIRECT	GO:0051607	defense response to virus	4	1.22699	0.828522	TBC1D3C, TBC1D3D, TBC1D3I, AP3B2	267	327	19414	0.889439	1	1	1
GOTERM_BP_DIRECT	GO:0016192	vesicle-mediated transport	3	0.920245	0.833293	IL10RB, ITGAX, IRF9	267	234	19414	0.9322	1	1	1
GOTERM_BP_DIRECT	GO:0006338	chromatin remodeling	3	0.920245	0.83506	CCZ1B, CCZ1, AP3B2	267	235	19414	0.928233	1	1	1
GOTERM_BP_DIRECT	GO:0006954	inflammatory response	4	1.22699	0.836153	INO80B, EYA1, PADI4, ESR1	267	332	19414	0.876043	1	1	1
GOTERM_BP_DIRECT	GO:0008285	negative regulation of cell proliferation	5	1.53374	0.841166	C4B, C4A, TBXA2R, IL10RB, ADORA1	267	428	19414	0.849435	1	1	1
GOTERM_BP_DIRECT	GO:0006974	cellular response to DNA damage stimulus	5	1.53374	0.875405	TGFB2, ADORA1, PODN, TBX5, NKX3-1	267	457	19414	0.795532	1	1	1
GOTERM_BP_DIRECT	GO:0006357	regulation of transcription from RNA polymerase II promoter	3	0.920245	0.911631	ANKLE1, ALKBH7, NKX3-1	267	292	19414	0.747037	1	1	1
GOTERM_BP_DIRECT	GO:0006915	apoptotic process	19	5.82822	0.915928	TFAP2E, ONECUT2, GTF2H2, TBX5, KLF15, LIME1, ESR1, ESR2, ZNF709, HOXA9, ZNF837, TBX10, ZNF814, ATOH8, OTX1, ZNF676, IRF9, NKX3-1, ZNF497	267	1732	19414	0.797645	1	1	1
GOTERM_BP_DIRECT	GO:0000122	negative regulation of transcription from RNA polymerase II promoter	6	1.84049	0.927533	MRPL41, PLSCR3, TCIM, PDE1B, PRUNE2, NKX3-1	267	616	19414	0.70823	1	1	1
GOTERM_BP_DIRECT	GO:0007049	cell cycle	10	3.06748	0.928982	LMO1, H1-4, EDN1, NR1I2, NOG, CRYM, ESR1, DKK1, ESR2, H1-3	267	988	19414	0.735947	1	1	1
GOTERM_BP_DIRECT	GO:0045087	innate immune response	3	0.920245	0.960407	PTP4A1, MRPL41, FSD1	267	362	19414	0.602582	1	1	1
GOTERM_BP_DIRECT	GO:0006355	regulation of transcription, DNA-templated	4	1.22699	0.992367	C4B, C4A, TRGV4, PADI4	267	627	19414	0.46387	1	1	1
GOTERM_BP_DIRECT	GO:0045892	negative regulation of transcription, DNA-templated	7	2.14724	0.994717	ZNF709, ZNF814, NR1I2, ZNF676, ESR1, ESR2, NKX3-1	267	1005	19414	0.506449	1	1	1
GOTERM_BP_DIRECT	GO:0045892~negative regulation of transcription, DNA-templated		3	0.920245	0.997508	ATOH8, NR1I2, NKX3-1	267	588	19414	0.370978	1	1	1

## Sheet: PPI-induced PPI-UR EoE
Supplementary Table S11H. DAVID Biological Processes of Unique Genes in Post-PPI-Unresponsive EoE.
Category	Term		Count	%	PValue	Genes	List Total	Pop Hits	Pop Total	Fold Enrichment	Bonferroni	Benjamini	FDR
GOTERM_BP_DIRECT	GO:0007155	cell adhesion	24	5.01044	0.0023475	CX3CR1, CSF3R, LAMB3, CADM2, ITGB3, ERBIN, TNC, OMG, STAB2, NEDD9, OLFM4, RND3, HAPLN1, CLDN20, BGLAP, NINJ2, CCN5, COL4A6, HMCN2, CLDN18, SLAMF7, IGSF9B, CHST4, CD177	415	563	19414	1.9942	0.991058	1	1
GOTERM_BP_DIRECT	GO:0006508	proteolysis	19	3.9666	0.004461	FCN1, COLEC11, FCN3, OVCH2, PRSS57, KLK8, MST1L, MMP21, PM20D1, PRSS51, MMP25, CAPN11, MMP24, MMP23B, CARD18, CTSE, CTSD, PGPEP1L, ADAMTS7	415	422	19414	2.10624	0.999873	1	1
GOTERM_BP_DIRECT	GO:0009952	anterior/posterior pattern specification	8	1.67015	0.00472709	TBX1, HOXA10, HOXA9, MSX2, NR2F2, HES2, TGFBR1, GLI2	415	97	19414	3.8582	0.999926	1	1
GOTERM_BP_DIRECT	GO:0008306	associative learning	5	1.04384	0.00700263	CLN3, CLSTN2, GABRA5, SHANK1, ASIC1	415	36	19414	6.49732	0.999999	1	1
GOTERM_BP_DIRECT	GO:0060037	pharyngeal system development	4	0.835073	0.00723681	TBX1, SIX1, ECE1, TGFBR1	415	19	19414	9.84857	1	1	1
GOTERM_BP_DIRECT	GO:0043627	response to estrogen	6	1.25261	0.00838936	HOXA10, TGFB3, BGLAP, DHH, SMAD6, ESR1	415	59	19414	4.75736	1	1	1
GOTERM_BP_DIRECT	GO:0007218	neuropeptide signaling pathway	8	1.67015	0.0106614	NPSR1, CYSLTR2, NPFFR1, LTB4R2, NXPH3, PENK, SORCS1, ECRG4	415	113	19414	3.31191	1	1	1
GOTERM_BP_DIRECT	GO:0007267	cell-cell signaling	12	2.50522	0.0107059	CX3CR1, EFNB3, CCL20, DHH, GJA4, LTA, TNFSF10, CCN5, CHST4, AREG, ADRA2B, CCL16	415	230	19414	2.44073	1	1	1
GOTERM_BP_DIRECT	GO:0030574	collagen catabolic process	5	1.04384	0.0110789	MMP25, MMP24, TMPRSS6, MMP23B, MMP21	415	41	19414	5.70497	1	1	1
GOTERM_BP_DIRECT	GO:0032496	response to lipopolysaccharide	9	1.87891	0.0117276	KCNJ8, NOS2, NOS3, PENK, LTA, ERBIN, FOS, SMAD6, TIMP4	415	143	19414	2.94424	1	1	1
GOTERM_BP_DIRECT	GO:0032331	negative regulation of chondrocyte differentiation	4	0.835073	0.012421	EFEMP1, TGFBR1, GLI2, ADAMTS7	415	23	19414	8.13578	1	1	1
GOTERM_BP_DIRECT	GO:0035235	ionotropic glutamate receptor signaling pathway	4	0.835073	0.012421	CLN3, GRIN2A, GRIK4, GRIN2D	415	23	19414	8.13578	1	1	1
GOTERM_BP_DIRECT	GO:0048168	regulation of neuronal synaptic plasticity	4	0.835073	0.0139749	GRIN2A, CAMK2A, ACP4, GRIN2D	415	24	19414	7.79679	1	1	1
GOTERM_BP_DIRECT	GO:0007507	heart development	11	2.29645	0.0159125	TBX1, BORCS8-MEF2B, KAT2A, C1ORF127, KCNJ8, ERBB4, ECE1, DZIP1, CRIP1, TGFBR1, GLI2	415	212	19414	2.4273	1	1	1
GOTERM_BP_DIRECT	GO:0006956	complement activation	4	0.835073	0.0173993	COLEC11, FCN3, C7, C9	415	26	19414	7.19703	1	1	1
GOTERM_BP_DIRECT	GO:0009611	response to wounding	6	1.25261	0.0177583	CX3CR1, GRIN2A, MRLN, TNC, ECRG4, KLK8	415	71	19414	3.9533	1	1	1
GOTERM_BP_DIRECT	GO:0045124	regulation of bone resorption	3	0.626305	0.0182286	BGLAP, ITGB3, PDK4	415	10	19414	14.0342	1	1	1
GOTERM_BP_DIRECT	GO:0001867	complement activation, lectin pathway	3	0.626305	0.0182286	FCN1, COLEC11, FCN3	415	10	19414	14.0342	1	1	1
GOTERM_BP_DIRECT	GO:0030431	sleep	3	0.626305	0.0219686	GRIN2A, FOS, HTR2A	415	11	19414	12.7584	1	1	1
GOTERM_BP_DIRECT	GO:0099505	regulation of presynaptic membrane potential	4	0.835073	0.0255281	KCNJ8, GABRA5, GRIK4, GRIN2D	415	30	19414	6.23743	1	1	1
GOTERM_BP_DIRECT	GO:1903028	positive regulation of opsonization	3	0.626305	0.0259953	FCN1, COLEC11, FCN3	415	12	19414	11.6952	1	1	1
GOTERM_BP_DIRECT	GO:0002752	cell surface pattern recognition receptor signaling pathway	3	0.626305	0.0259953	FCN1, COLEC11, FCN3	415	12	19414	11.6952	1	1	1
GOTERM_BP_DIRECT	GO:0045471	response to ethanol	7	1.46138	0.0270916	GRIN2A, SPINK1, BGLAP, SLC10A1, PENK, CLDN18, FOS	415	107	19414	3.06042	1	1	1
GOTERM_BP_DIRECT	GO:0010033	response to organic substance	4	0.835073	0.0278276	XRCC3, S100P, CRIP1, TIMP4	415	31	19414	6.03622	1	1	1
GOTERM_BP_DIRECT	GO:0048701	embryonic cranial skeleton morphogenesis	4	0.835073	0.0278276	TBX1, SIX1, NODAL, TGFBR1	415	31	19414	6.03622	1	1	1
GOTERM_BP_DIRECT	GO:0048167	regulation of synaptic plasticity	5	1.04384	0.029618	CX3CR1, GRIN2A, KAT2A, SCT, GRIN2D	415	55	19414	4.25279	1	1	1
GOTERM_BP_DIRECT	GO:0033574	response to testosterone	4	0.835073	0.0302336	HOXA10, HOXA9, BGLAP, CA9	415	32	19414	5.84759	1	1	1
GOTERM_BP_DIRECT	GO:0042127	regulation of cell proliferation	9	1.87891	0.0305806	AVPR1B, NOS2, ERBB4, TGFB3, GKN1, C1ORF56, TNC, ECRG4, BRICD5	415	171	19414	2.46214	1	1	1
GOTERM_BP_DIRECT	GO:0007601	visual perception	10	2.08768	0.0386194	CACNB2, GUCY2D, EFEMP1, EPAS1, ABCC6, CRYBB2, TULP2, ARR3, RGS9, POU4F3	415	212	19414	2.20664	1	1	1
GOTERM_BP_DIRECT	GO:0007165	signal transduction	38	7.93319	0.0388244	RASL12, TAMALIN, CD83, CSF3R, GUCY2D, SCT, EPAS1, NRXN3, NEDD9, OLFML2A, ARR3, RND2, RND3, RERG, ARHGAP44, GNG10, SCUBE1, ERBB4, PENK, CCN5, TNFSF10, LRRC8E, ASIC1, GABRP, CCL20, GABRA5, GKN1, ERBIN, ARHGAP28, OLFM4, ESR1, TGFBR1, FNDC5, P2RX6, ARHGAP30, LTA, TFF1, CMTM2	415	1283	19414	1.38556	1	1	1
GOTERM_BP_DIRECT	GO:0048566	embryonic digestive tract development	3	0.626305	0.044698	PKDCC, SCT, GLI2	415	16	19414	8.77139	1	1	1
GOTERM_BP_DIRECT	GO:0001964	startle response	3	0.626305	0.044698	GRIN2A, PENK, GRIN2D	415	16	19414	8.77139	1	1	1
GOTERM_BP_DIRECT	GO:0060074	synapse maturation	3	0.626305	0.044698	CX3CR1, SEZ6L, SHANK1	415	16	19414	8.77139	1	1	1
GOTERM_BP_DIRECT	GO:0030198	extracellular matrix organization	9	1.87891	0.0464327	MMP25, MMP24, ITGB3, MMP23B, COL4A6, OLFML2A, RXFP1, MMP21, ADAMTS7	415	186	19414	2.26358	1	1	1
GOTERM_BP_DIRECT	GO:0060395	SMAD protein signal transduction	5	1.04384	0.0499396	TGFB3, HNF4A, FOS, SMAD6, NODAL	415	65	19414	3.59852	1	1	1
