# Supplementary material for: Unique epithelial proliferative transcriptomic signature in proton pump inhibitor–responsive pediatric eosinophilic esophagitis
Source: JCI Insight. 2025 Oct 8;10(19):e178595. doi: 10.1172/jci.insight.178595 (PMC12513502; doi:10.1172/jci.insight.178595)
Supplement: Supplemental table 12 [file jciinsight-10-178595-s012.xlsx]

## Sheet: SupplementaryTable12A
Supplementary TableS12A. Common and unique disease driver genes in Responsive EOE and Unresponsive EOE
1649 genes were identified as R-EOE diease regulators and 2798 genes as UR-EOE disease drivers. This analysis represents the common (general disease EOE) and unique (R-E0E and UR-EOE) disease drivers
Categories	total	elements
1649 (REOE) & 2798 (UREOE)	1140	MSRB1
		CREB3L1
		CD44
		MLC1
		TNIP3
		KCNJ2
		SMARCD3
		MT1B
		FIBIN
		GRAP2
		GOLT1A
		APOL2
		FYB2
		CXCR4
		ADAM12
		IGF1
		PXYLP1
		NCF1C
		ATP5MF-PTCD1
		NTRK1
		PPP1R14A
		SIDT1
		NAP1L2
		RDH10
		HRG
		CDK14
		KCNK3
		BAK1
		UGT2B17
		ZNF208
		CCDC190
		GPR143
		FFAR3
		SUSD2
		TMEM184A
		CXADR
		LAX1
		TP53AIP1
		LHFPL2
		ELOVL5
		GPR153
		CCDC34
		CMPK2
		LPAR4
		HNMT
		BSN
		SIGLEC8
		CYP2C19
		HIGD1B
		KPNA2
		GRK5
		CLC
		CECR2
		ANLN
		CARNS1
		ANKRD6
		RBM10
		GHR
		ADGRE3
		VWA5A
		FOXE1
		ZNF345
		TMEM63C
		PGBD5
		MS4A2
		LAIR1
		HS3ST1
		MSMB
		LRRC8D
		ISM1
		GSTA2
		MAOA
		ETNK2
		TNNT3
		ST8SIA4
		GJB1
		CHST15
		TMEM98
		CDK1
		DNM1
		LAMP3
		ENTPD8
		MZT1
		EMILIN1
		C12orf75
		ATP11C
		A4GALT
		CEACAM16
		H2AC8
		NPR1
		ASS1
		EDNRA
		TMEM92
		GUCA1B
		SERF1A
		IDO2
		RHOH
		LRRC8A
		GMFG
		AKR1B15
		PIK3AP1
		SLAMF1
		KCNE3
		DPYD
		HTR3A
		SLITRK4
		LAMB4
		ACADL
		KRT37
		PTGES
		NFIL3
		TEN1
		TFAP2B
		EPHA4
		TENT5C
		RARB
		MAFA
		UBE2L6
		HLF
		CBARP
		MYH13
		GMFB
		CCR3
		NBPF3
		SLC9A3
		AGTRAP
		SMTNL2
		LONRF2
		VWA1
		IL27RA
		NRG4
		IL5RA
		GFI1
		GATA1
		TNFSF12
		HK3
		DHFR
		MAD2L1
		CHRNA2
		PRPF3
		DLEC1
		RBM38
		RBM6
		NEK6
		PCDHGC5
		C16orf71
		BTK
		IL1RL2
		MT1G
		LIPI
		HID1
		IFI16
		CSTA
		ZNF667
		TFEC
		CLTCL1
		PLSCR4
		VIT
		RNF182
		KLHL6
		HRH2
		MTMR6
		DEFB4A
		FTH1
		PRR36
		CEBPD
		LDLRAD2
		CATSPER1
		NOXA1
		CMYA5
		CELF5
		FETUB
		CADPS2
		EEPD1
		PCBP1
		LARGE2
		EDAR
		SLC2A10
		TMED7
		RGS20
		CMA1
		KCND3
		DUSP14
		ELAVL2
		TUBA1A
		SGK1
		SIX2
		SOX10
		GMCL2
		UPK1B
		KIT
		HSPA2
		DSE
		TMPRSS4
		ETV7
		H3C6
		FUOM
		ARHGAP25
		GPR174
		SECTM1
		B2M
		OSM
		LHFPL6
		ADAMTSL4
		OLR1
		SLC25A34
		EHD2
		NCF1
		TMEM176A
		HPGDS
		ENTPD2
		HAS2
		FCGR3A
		MUCL3
		GAS8
		WNK4
		IL18
		HNF4G
		FAM72D
		RASSF9
		LAMC3
		UBE2Q2
		GCNT2
		SYT7
		LGALS12
		SCCPDH
		PARD6A
		GCH1
		CMKLR1
		CALB2
		MELK
		BAIAP3
		IL15RA
		TRPC4
		ITK
		ADGRE2
		EPSTI1
		RBP7
		GDPGP1
		TRANK1
		GXYLT2
		EPB41L3
		CLLU1
		FCRLB
		PSMB8
		NPIPA5
		NYAP1
		MFAP3L
		AIF1L
		CAVIN2
		KANK4
		MAN2C1
		SLC5A3
		CEP72
		OR2A7
		CHST2
		BCL11B
		SOCS3
		CCNA2
		SLC9A3R2
		TIMP1
		SPIC
		PIANP
		ABCA12
		PLOD2
		MRC1
		GPR160
		KRT78
		IL13
		RGS18
		HUNK
		BNIPL
		FAM228B
		ADAMTS17
		GBP4
		PKP2
		TRIP10
		TREML2
		ZC2HC1A
		STAT1
		PDE6G
		TWSG1
		EPHB1
		MMP12
		TNFSF13
		DLL4
		NPIPA3
		GTPBP2
		ATP2A3
		ADGRF2
		CKS2
		ANGPTL1
		RGS1
		FHOD3
		TP53I3
		EFR3B
		PARP8
		UCP2
		MS4A3
		RFK
		P2RY14
		ECT2
		GLCCI1
		EEF1A2
		ANKRD65
		CD14
		ARMCX3
		ITGA10
		CDH3
		LYPD6B
		CLNK
		ARMT1
		SLC35G6
		NPAS2
		PDZK1IP1
		IHH
		DIAPH3
		DOC2A
		ZNF767P
		GGH
		CCL23
		HAS3
		SLC23A1
		GGACT
		MAN1A1
		FNDC4
		SIRT7
		PDIA2
		ZNF528
		EFNA5
		ZNF555
		CCL18
		BPNT1
		F13A1
		GATA3
		CSNK1E
		BRCA2
		ZNF365
		GIPC2
		PHC1
		IRX6
		PTGER2
		ZNF493
		NGEF
		MT1E
		AFDN-DT
		SPPL2A
		PCLAF
		CTNNBIP1
		NTRK2
		C1QTNF9B
		CYP2S1
		FYB1
		TMEM70
		KLK7
		ZNF430
		ADHFE1
		SH3PXD2B
		MMP14
		MS4A4A
		PLAT
		GPRC5D
		LHX4
		TESPA1
		ADAM28
		ADAMTS15
		RASGEF1B
		PRIMA1
		SH3BP5
		TRIM66
		CBR3
		CTLA4
		SNX9
		ZNF10
		AQP3
		GCSAML
		KRT6C
		HOXC4
		SAMD11
		SMAD1
		ASPDH
		SLC2A6
		GPRIN1
		SLC38A3
		AQP7P3
		GBP1
		NFE2L3
		TENM3
		SRRM5
		ALDH16A1
		AKAP12
		TMC5
		OAS2
		C2orf72
		ARHGEF4
		PHACTR2
		LIPG
		CD163L1
		H4-16
		ZNF426
		PPP1R3E
		VAMP5
		ADORA3
		H2AX
		COL6A5
		PIK3R2
		GZMB
		CDC42EP5
		SLC6A8
		CRIP2
		RGS13
		CHST7
		OR13A1
		C2
		SYT8
		SLC43A2
		C2CD2L
		HRH1
		SNCG
		PLA2G7
		SYT11
		ZNF415
		P2RY10
		COL16A1
		PDE10A
		SAA1
		ZNF474
		LRP12
		DLGAP5
		ZNF730
		TFPI
		RAD51AP1
		RASGRP4
		ESCO2
		SEC62
		CD209
		NKPD1
		NRIP2
		TNNI1
		TNFRSF18
		BFSP1
		GPR17
		LCP2
		RNASE1
		MYZAP
		SLC39A8
		SHROOM4
		ADAM8
		CCDC69
		CLSPN
		NAV3
		EPS8L2
		MAP1LC3A
		MT1F
		EMILIN2
		PRRG3
		MX1
		LOXL4
		LOX
		NLRP1
		CDCA2
		LURAP1L
		ZNF469
		FTCDNL1
		PUDP
		CEACAM19
		PCOTH
		CD84
		MAGEA11
		QRFPR
		UBE2D4
		FAM219B
		MGAT3
		GCNT3
		FAM118B
		GATA2
		EXO1
		CCDC71L
		SBSPON
		SNHG12
		CTAGE8
		HAPLN3
		C12orf56
		STXBP1
		CFAP65
		CSTB
		DMD
		ADM
		KLHL5
		C9orf40
		TMIE
		IFIH1
		LDLRAD1
		BOC
		ZNF135
		ARHGDIG
		LRRC75B
		RGS17
		MICAL1
		CLDN1
		KRT35
		SLC27A2
		NHLH1
		PDCD1LG2
		FCER1G
		ZNF418
		ZNF404
		ZNF503-AS2
		MKX
		MT1A
		DDX25
		DHRS1
		CPT1C
		CCDC159
		IGFBP3
		CD101
		COL8A2
		HLA-C
		LPIN1
		SEMA6B
		FBXO6
		NCOA7
		LIN7C
		ODF3B
		TLR2
		FAM111B
		IL18R1
		SPINK8
		BEST4
		C8orf74
		EPHA10
		ADAM11
		SULT2B1
		PARP9
		PEAR1
		MMP10
		MT2A
		LBH
		PHLDB2
		PLAUR
		CEBPE
		OLIG2
		LY96
		GJA5
		TYMP
		GGT5
		INSIG1
		SERPINA10
		NR1D1
		TMEM37
		ACSL4
		TMEM176B
		CH25H
		SAV1
		KCP
		C1QTNF1
		H1-2
		LTA4H
		BEAN1
		ADGRB1
		ADGRE1
		IFIT3
		ZNF519
		PDE3B
		TMPRSS11A
		IGFL1
		BICDL2
		CCL13
		IQGAP2
		MYB
		ANKRD37
		ZNF416
		MYO1B
		IL26
		FGL2
		ZSCAN18
		CXCL14
		NCF1B
		NFE2
		KLK14
		MBNL2
		CD300C
		SLC28A3
		ERI1
		RENBP
		ID3
		CILP
		LGR6
		HCP5
		FOXQ1
		NETO2
		NUP214
		IRF1
		AGR3
		FAM20A
		FPR3
		FSCN2
		PLAAT4
		SOX4
		TSPAN3
		RHOF
		RAB3C
		C6orf223
		VSTM2L
		TRIM22
		GPR162
		STRADB
		RAB8B
		RFC3
		ZNF219
		FGFBP3
		CDK15
		ZYG11A
		BCO2
		HRK
		WFDC5
		AADAC
		SAMD12
		RAC2
		MEOX1
		DACH1
		ADAMDEC1
		EML1
		PLK3
		ADGRG3
		MPP7
		APOL6
		RTN4R
		DNAAF3
		BTG1
		DPP4
		SYT10
		CNTN4
		HRH4
		ALK
		GPR173
		ARL5B
		MUC16
		RAB37
		FAS
		ATP4A
		BDNF
		OSMR
		PRTFDC1
		CLEC2B
		SLC8A3
		CRYAB
		DTX3L
		SCIN
		ALKAL1
		TAS1R3
		SLC2A3
		JAKMIP2
		C3AR1
		ESRG
		KIAA1143
		MACO1
		SLCO3A1
		TTYH3
		NCF2
		HSD17B11
		PCGF6
		RAP1GAP
		CAPN14
		SPRR5
		TNNC2
		ASF1B
		GRK3
		KCNH2
		GALNT5
		RAI14
		ESYT3
		CD40
		TMEM273
		KLHDC7B
		KRTAP5-9
		H2BC7
		CFH
		TAP1
		TRO
		NRP2
		IFFO2
		ZNF382
		RSKR
		OVGP1
		PRRG4
		MERTK
		DMPK
		SLC1A5
		MT1M
		ANTXR2
		MYBL2
		IL31RA
		GFI1B
		MAPT
		TAPBP
		C2orf81
		TAC4
		CXCL8
		PABPC3
		LRRC31
		ECM1
		HDAC9
		PARP14
		LITAF
		LRRC25
		CLDN24
		PRR33
		UHMK1
		PLAGL1
		CHST13
		IFIT2
		STAP1
		S100G
		THBD
		C4orf48
		CD180
		PFN2
		SERINC2
		ZNF92
		JMJD7
		CKS1B
		USP13
		NDUFA4L2
		WT1
		BNIP3
		SEC14L3
		EPS8L1
		IL13RA2
		TNFRSF4
		PITX2
		WDR17
		RORB
		ZFHX4
		SNORC
		P2RY1
		ABTB2
		CTSS
		TH
		ANKS1B
		TMTC3
		CHL1
		FA2H
		DLG4
		ANO1
		CRB2
		STOM
		RAMP1
		CLDN23
		CNRIP1
		MYO1H
		BLM
		SPON1
		RAB23
		RIF1
		DCDC2B
		KRT87P
		CADPS
		PCDHGC4
		TLR8
		RGL3
		ABCC3
		ITGAV
		ITPKA
		DDX60
		HLA-A
		PTGES3L
		CD226
		RAB33A
		ROBO1
		SMN2
		ORAI1
		CYP7B1
		DENND4A
		DIPK1B
		KIF5A
		SEZ6L2
		OR14L1P
		OR2I1P
		CPM
		LIPA
		SETD6
		STING1
		GAMT
		GBP2
		RGCC
		ACVR1C
		CIDEC
		SH3GLB2
		ZNF101
		SPINK7
		NRG2
		IL15
		TUB
		PFKFB3
		IL17RB
		TRIM69
		MTERF4
		CCNYL1
		MAN2A1
		OBSCN
		TNFAIP8L1
		TNFSF18
		SRGN
		CASP7
		CENPN
		ACSL5
		FAM118A
		PMFBP1
		ARMC12
		NHEJ1
		SGMS1
		NSUN5P1
		CACNA1F
		CDKL2
		NEDD1
		BRINP1
		COX4I2
		MUC4
		FMO1
		BEX4
		SLC6A14
		DYNLRB2
		PBK
		SOAT1
		KRT6A
		OASL
		ADAM21
		IFRD1
		GDPD1
		RAPGEF4
		HEG1
		AADAT
		PABPC4L
		PRR11
		SKA1
		ANKRD31
		FADS6
		CHAD
		TLR3
		RAB17
		FAM86B2
		BATF
		PTGDR2
		TRIM58
		PSTPIP2
		GAPT
		NUP210
		CCDC68
		CCRL2
		XPR1
		VDR
		ACE
		CPA6
		KATNBL1
		ITGAM
		SLCO4A1
		RGS2
		SHD
		GPR82
		GFRA3
		TK1
		HLA-F
		TSPOAP1
		ABCG2
		PLA2G3
		EPPK1
		MMP28
		TREX2
		TYROBP
		GPR65
		SMC2
		SHCBP1
		COTL1
		SKAP1
		IFITM3
		PDE2A
		TUBB2A
		AFF2
		CNR2
		MGLL
		IL2RA
		CYP4X1
		HTR2B
		CACNB4
		HDX
		SERINC5
		TMPRSS9
		SERPINE2
		PXDC1
		GPR183
		MYRF
		KNL1
		SNPH
		ADAMTS1
		BCL2L2-PABPN1
		P2RY6
		RASGRP1
		CFI
		GOLM2
		GZMA
		IL9R
		PIK3CG
		SLC15A1
		COL4A4
		GPR42
		UTS2
		LIFR
		MT1L
		CHST9
		SLITRK5
		PIH1D2
		MAG
		SERPINB4
		FGF9
		SDK1
		H2BC6
		SLC4A9
		TGM6
		CALML3
		SCN2A
		NPEPL1
		SLC18A2
		FAIM2
		ZNF841
		PAMR1
		CLU
		NKD2
		GPR34
		NTN1
		SASH3
		RRM2
		TMEM71
		MDK
		TOP2A
		TPK1
		MYRFL
		JSRP1
		GEMIN7
		PRKD1
		ATP8A1
		SIX4
		EGFL6
		BRSK2
		MAPK3
		NAV1
		SHISA9
		ISM2
		TTC21A
		CD300LB
		CA2
		C1orf74
		WNT2B
		CXCL1
		PDZRN4
		TCIRG1
		USH1G
		TMEM105
		CRNN
		BEX1
		SLC45A4
		HOXA4
		PTCHD4
		PKMYT1
		C1QB
		ALKAL2
		SERHL2
		LYL1
		NPR2
		PROM1
		SIGLEC10
		RTP4
		NFATC2
		ZEB2
		RUSC2
		CADM1
		NOTCH4
		GPRASP1
		SPSB3
		LGI3
		CYP26B1
		TSPAN1
		ZSWIM5
		LYNX1
		IFI35
		NMI
		PCCA
		CLVS1
		FMO2
		RPTN
		DIPK1A
		LMO3
		AKAP5
		GBP3
		ATAT1
		CAP2
		VCAM1
		PORCN
		CENPV
		RSAD2
		MPP3
		ARHGEF6
		MSLN
		DDX60L
		ATP6V1FNB
		CTNNAL1
		TNFAIP2
		KLK10
		NFKBIE
		SERPINB10
		HLA-B
		DYNLT5
		HMMR
		CD300LF
		ITGA9
		SPRR3
		UGT2B11
		CFB
		DDX58
		ZBED2
		FAM25G
		SYT17
		MFSD13A
		UPP1
		CLEC4G
		STARD9
		FABP12
		PDLIM3
		PMS2P10
		PCSK5
		MUC21
		EGLN3
		RNF224
		ERCC6L
		GPX3
		NNT
		HPX
		TCP11L2
		PLB1
		CD164L2
		DLGAP2
		ELP1
		ENC1
		AIM2
		CHRNA9
		SLFN5
		SLC16A8
		CCN3
		SHC4
		ABLIM3
		LTC4S
		ACOT4
		TNXA
		CLDND2
		ZNF714
		MT1H
		FOXD1
		IL11
		GPRC5B
		RASL11A
		KITLG
		S100A7A
		MMRN1
		SV2C
		VIPR1
		KCTD12
		PLAC8
		FZD1
		ZNF662
		SAA2
		F3
		CFP
		CNIH3
		DOCK3
		SYNPO
		LRRIQ4
		CASQ2
		PEG10
		CD69
		TTPA
		CLEC4F
		SRSF5
		UHRF1
		KBTBD12
		SGO2
		FAM95C
		MFHAS1
		RECQL4
		VPS13C
		NAGK
		TTC9
		CXCL16
		FAM110B
		AOAH
		PSMB10
		AR
		TENT5A
		CDH4
		GAD1
		CISH
		FJX1
		GPR39
		C20orf197
		HDC
		C2orf16
		APOL3
		SLCO4C1
		SULT1C4
		GCNT1
		CP
		IGHE
		SFRP1
		ST8SIA6
		LRRC14
		DAPL1
		MSANTD2
		POC1B
		COL6A6
		STK17B
		ATP8B1
		ARHGAP27
		TMEM106B
		GPAT3
		SEMA3C
		FANCB
		FBXO10
		JCHAIN
		DPY19L1
		CSF2RB
		IFI44
		SMAD5
		SNX21
		PTGIS
		PSMB9
		VSTM1
		SLC2A11
		IL11RA
		MMP9
		BORCS8
		C12orf54
1649 (REOE)	509	PRSS38
		ZNF492
		CYP11A1
		ANKRD36B
		ACP4
		HMGCS2
		B9D1
		HS3ST3A1
		LILRB2
		SLC2A5
		COL4A5
		TMCC3
		C16orf54
		FGFR1
		FXYD6
		NOSTRIN
		ANKS4B
		FER1L5
		SYN3
		DKK2
		ARL4A
		IGHG4
		CDK20
		LRGUK
		SIAH3
		AVPR1B
		TM4SF4
		NR2E3
		C12orf40
		SLC6A15
		PRR19
		HMGN2P46
		IL1F10
		KIR2DL4
		ZNF239
		IL24
		GCK
		ADRA2A
		FAM240C
		BORCS8-MEF2B
		ARL16
		GPR19
		PRSS21
		MRLN
		PENK
		SMAD9
		SEPTIN4
		EPX
		IKZF3
		CLSTN2
		CLEC3B
		ODAD3
		CEL
		KRT222
		HEPHL1
		PKIB
		VSIG8
		MGST1
		KISS1R
		DNAAF1
		ERICH5
		IRX3
		SORCS2
		PGM2L1
		OLFML2A
		PPP1R1B
		NPPA
		LAMB3
		PPARGC1A
		PMS2P11
		S100A3
		VWA2
		DOCK8-AS1
		ZNF419
		RIMBP2
		METTL7B
		DLGAP1
		OVCH2
		RABGEF1
		FHIT
		ZNF439
		PRRT1
		SPP1
		OR8G3P
		CASP14
		TRABD2B
		C6orf141
		B3GALT5-AS1
		ARR3
		FGF12
		IGHA2
		NPY1R
		TRPC1
		TCF15
		DENND2A
		DSC1
		TEKT2
		SPATC1
		EFCAB12
		FZD10
		ACAA2
		MAPK8IP2
		BAIAP2L2
		TCAF2C
		NLRP9
		BRICD5
		BGN
		SP4
		TBC1D3
		EPCAM
		CFAP74
		TRPV1
		PTPRC
		B3GALT2
		CFAP70
		MAGEA8
		MTUS2
		HES2
		EIF2AK2
		WNT1
		OGFRL1
		TAS2R31
		NXN
		BGLAP
		SLC10A1
		NUPR2
		FAM184B
		KIAA0513
		CFAP91
		IGKC
		AK8
		CALHM1
		GALR3
		PTPRQ
		CXCR3
		DZIP1
		SLC49A4
		TRIM17
		FLG2
		STAB1
		ZNF878
		CD28
		MEOX2
		CTSE
		UBXN11
		CELA2B
		GABRP
		DENND6A
		ROBO4
		C7orf61
		TAS1R2
		SLC30A1
		CALCR
		FOXS1
		RASL11B
		TERT
		CRB3
		CPLX2
		ZFP2
		VWC2
		DNAH10
		STPG2
		REG1A
		SH2D1B
		HBB
		CRMP1
		GNG7
		KRT7
		MECOM
		ENO3
		EMC6
		COL4A6
		CATSPERB
		GALT
		LBHD1
		SLC7A7
		IL36RN
		TSLP
		OR2A1
		GLI2
		SPAG8
		SLN
		UNC80
		MSLNL
		KCTD8
		CD8B
		IGSF9B
		MBOAT4
		FRMPD1
		ADCY2
		SOWAHA
		CCBE1
		PER1
		INHA
		MASP1
		PCDHGB3
		TPPP
		BMX
		ARHGEF25
		APOA4
		POMC
		SLC24A3
		TSSK6
		C1QA
		SREBF1
		PCDHB5
		CERS6
		HMCN2
		EPAS1
		TLCD5
		CKMT2
		P2RY11
		DPPA4
		WFDC1
		ZNF233
		TUBA4B
		TRMT1L
		TTC4
		SLC45A1
		KCNJ16
		TRAFD1
		TCN2
		CLLU1-AS1
		TRBJ2-6
		SYT16
		CCDC148
		TMEM88B
		TRAM1L1
		MEP1B
		IGHV1-24
		PLAAT5
		THEMIS
		RUBCNL
		C9
		ART5
		AGR2
		DUSP13
		OR10AD1
		HSPB6
		C1QC
		MSC
		NBEAL1
		SLC6A4
		UCN
		SYNPO2
		SH2D1A
		MYO3B
		SH3RF3
		AMBP
		ZNF516-DT
		TCAF1
		ODAD1
		ARL11
		CREB3L3
		ABHD4
		PLN
		RPGRIP1
		SYNGR3
		CFAP46
		RERG
		SLC16A7
		CARD18
		APOC3
		IKZF1
		MYH16
		KCNA2
		MUC3A
		TMIGD3
		PLEKHB1
		LILRB4
		CSF1
		TMC2
		DDX11L10
		CCNI2
		CCSER1
		FSCN3
		GNG10
		FAM135B
		TMEM217
		ERAP1
		UBQLNL
		ODAD4
		AKNAD1
		RAB26
		SERPINA1
		COL4A3
		CRHR2
		RGS19
		ZNF410
		SNX31
		MSI1
		NKG7
		MAP2K6
		CCDC170
		FABP3
		MYBPC3
		C17orf107
		CCN2
		OAS3
		C2CD4C
		ZXDA
		ZC3H12A
		TIGIT
		LTB4R2
		HOGA1
		SMOX
		KRT76
		FKBP10
		SIRPB1
		SPEF1
		SLC1A2
		CCDC158
		HOXA10
		RTN4RL2
		RSPO4
		CD7
		ASIC1
		FAM229B
		CD207
		HELZ2
		SHANK1
		PCDHB4
		BEND7
		ZC2HC1C
		POMK
		IHO1
		ODCP
		PNPLA1
		CYP2E1
		CRLF1
		ATP1B2
		TRBV7-9
		VPS37D
		TAF1L
		STK33
		WDR49
		VSIG4
		RNFT2
		TRIM61
		PRAP1
		CSMD1
		CTSD
		HPGD
		BRWD1-AS2
		TFRC
		GREM1
		GPAT2
		OSBPL6
		LARP6
		KAT2A
		ARRDC4
		RAB31
		CTNNA3
		IL12A
		ASGR1
		ERVW-1
		KRTAP1-1
		PRICKLE2
		REELD1
		SPRED3
		TMPRSS15
		DNAH2
		ANP32C
		B3GAT2
		THSD7B
		LYPD6
		TAMALIN
		DSG4
		NXPH4
		TIGD7
		ZNF610
		MFSD6L
		CD163
		KDR
		KCNT2
		ARHGEF37
		GADD45G
		CC2D2A
		FITM1
		DNM1P46
		TRIM67
		FAP
		CCR1
		LONRF3
		LRRC55
		RANBP3L
		HTR1F
		NOTCH2NLR
		NUDT11
		ADM2
		H4C12
		PEA15
		LY75
		NPC1L1
		MB
		NODAL
		FOXA1
		TEX22
		IFI44L
		IFIT5
		HINT2
		MOK
		CCDC144CP
		IFIT1
		FNDC5
		ALDH8A1
		H6PD
		SMC1B
		FADS3
		DNAI4
		PRODH
		EPHA6
		CRYBB1
		SLC30A10
		NECAB1
		WDR72
		TNS4
		ITIH2
		CBWD3
		LRRC7
		RANBP17
		TPO
		TNN
		NHLRC4
		EIF3C
		HNF4A
		CYP2W1
		ABHD12B
		MC5R
		KCNIP4
		CFTR
		GSTM3
		CAMK1D
		CATSPER3
		ALPI
		NPIPB13
		ITM2A
		ARHGAP44
		PYY2
		RPL39P5
		COX7A1
		OLFML2B
		SSTR1
		GCNT4
		CDKN1C
		KCNRG
		IL7R
		TLR4
		VN1R1
		PRELID3A
		ADAMTS13
		FAM189A1
		CYP2C8
		C9orf24
		PYCARD-AS1
		REL
		FAM124B
		PSORS1C2
		IL33
		BEST2
		TTC23L
		TLE6
		AMOTL1
		ATP6V0D2
		SARDH
		ANGPTL2
		DENND4C
		CHD5
		MORN4
		MMP25
		PRR35
		PTCD1
		UNC93B1
		EFCAB13
		EDN2
		MLXIPL
		PIP5KL1
		SIX1
		TLL1
		AMT
		PDZD4
		NTN5
		KIF21B
		KCNJ5
		APOA1
		ZNFX1
		TPSD1
		FAM131B
		KRTAP5-10
		CYP46A1
		NKX3-2
		EMILIN3
		SLC14A1
		RBP1
		PPP1R3G
		SESN2
		PLXDC1
		HEYL
		MCIDAS
		C17orf114
		KRT40
		ICAM5
		KLRD1
		ANKRD23
		KRT23
		HBA2
		GPR15
		GRIP2
		SPEF2
2798 (UREOE)	1658	ANKRD45
		FSTL1
		ABCA3
		KRTCAP2
		ARHGAP5-AS1
		KPNA7
		BBOX1
		PRSS33
		PDF
		PBX4
		GFOD2
		OTOP2
		CSPG4
		CXCL3
		FAM214A
		LDB3
		FRAS1
		GJD3
		CYCS
		SLC6A11
		TPX2
		KIAA0895L
		KLHL14
		TRIB3
		PADI1
		CCNB1
		PPP1R13B
		DIRAS1
		ERV3-1
		DUXB
		AATK
		SLC16A14
		PDE1C
		SLC4A8
		NDUFAB1
		SEMA4D
		HEPH
		IGLV5-52
		PDLIM2
		SFTA2
		UNC5A
		MRPL38
		IGLV7-43
		UGT1A1
		SSBP3-AS1
		ANP32E
		EVC
		SYNGAP1
		ARL6IP1
		SUGCT
		DHRS11
		BRCA1
		CYP2D6
		TMEM19
		LIMS2
		RAB19
		GINS1
		STK26
		TIGAR
		HCST
		CD8B2
		CDK11A
		TGM7
		SLCO2B1
		LMNB2
		BBS12
		TENM4
		MCUB
		CPNE5
		TRPM6
		TMEM240
		CPNE4
		CLDN16
		NUDT1
		ZNF212
		ZNF83
		DSCC1
		BIRC5
		RNF223
		NEIL1
		SHROOM1
		SLFN12
		NAT8L
		FGF17
		A2ML1
		LMAN1L
		HSP90AA4P
		GPR78
		INE1
		VAT1L
		GYPC
		IPO4
		GOLGA6L10
		GMPR
		F2RL1
		FOXI2
		RASA4B
		TRIM2
		PLEKHG7
		HSP90AB2P
		C8G
		PMM1
		ENOSF1
		TPCN1
		GCLM
		TMEM120B
		MYO15B
		ORC1
		SAMSN1
		RACGAP1
		DUSP5
		PDZD3
		TNXB
		FAXC
		GPD1
		NPM1
		PRPS2
		CHST11
		GUCY2C
		TMEM225B
		NLRP10
		BARX2
		SPTBN1
		GOLGA6L3
		GRXCR2
		SPX
		GHRL
		TSPAN7
		OGFOD2
		NBPF8
		MRPS12
		TAF10
		PAQR8
		APOBEC2
		IGSF11
		LTBP1
		RASIP1
		SHOC1
		LRRK2
		DOHH
		LIF
		MIOX
		FAAP24
		CROCCP3
		ACOT7
		MAPK10
		ENDOG
		PI4KAP1
		IL5
		FERMT3
		SLC22A14
		LGI4
		POU6F1
		BBS1
		GDAP1L1
		FGF1
		CDC6
		COL7A1
		CD300A
		CAPN12
		SLC22A16
		ARL2BP
		MUTYH
		ARL6IP6
		GLA
		PLA2R1
		METTL15P1
		AGPS
		UQCRHL
		ARHGAP15
		HDHD2
		TCF4
		APOBEC3B
		CDHR5
		DOCK11
		SPRR2B
		AURKA
		DNHD1
		CIP2A
		ATF7-NPFF
		AHR
		LPIN3
		SPDYE5
		PHACTR1
		FRMPD3
		EML5
		PPIAL4C
		PRIM2
		SULT1A2
		PRRX1
		MRPS24
		UNC5CL
		ARMH1
		IFI27
		KLRC1
		SCHIP1
		STRC
		PIGL
		BCL2L15
		CDHR1
		GALR2
		GABBR1
		PROX1
		PRSS46P
		TIAF1
		PPM1H
		PPL
		TNFAIP6
		CCL26
		RTEL1
		LGALS7B
		AHRR
		NDUFA13
		DEF8
		PLA2G6
		SPRR2F
		PDGFRB
		TMEM271
		MUC5B
		SLC34A3
		ZNF137P
		ZFP36
		TNF
		SAMD10
		ATP8B4
		SPOUT1
		GALNT17
		BMP8A
		H2BC9
		CRYBB3
		ANO9
		WNT6
		MYCBPAP
		SLURP2
		PDGFD
		MTRNR2L8
		CTAGE9
		ARHGEF26
		TBC1D3B
		TMEM79
		KRT77
		RPS27AP5
		ZNF254
		AKR1C4
		BUB1B-PAK6
		PI15
		WBP1
		GSDME
		TNFAIP8L3
		KIF4A
		UCN2
		SELP
		NAIP
		LRRC56
		XRCC4
		CFAP43
		UBALD1
		SERPINB13
		P2RY8
		SHH
		ACAP3
		UCA1
		NFKBIZ
		RAB20
		GPR135
		RHCE
		HASPIN
		LINC01619
		H3-5
		LRR1
		SULT1C3
		ENKUR
		TNNT2
		ABCG8
		HYPK
		JRK
		SFTPD
		PLAC9
		SH3BGRL2
		TRPA1
		CCDC60
		LGALS4
		CFHR1
		APOBEC3A
		NEFL
		ANKHD1-EIF4EBP3
		AGER
		MCM10
		EME2
		WNT9A
		CLK3
		TPGS1
		GABRE
		NPIPB5
		TRIM56
		ZNF781
		RNF150
		CYP2C9
		FSHR
		UPK2
		CYP2A7
		HHIPL1
		SGK2
		PIK3C2G
		SLC9A2
		KLRG1
		MEIOB
		PPP1R32
		SPATA46
		NPIPB7
		CNFN
		CCDC85B
		MSS51
		CTAGE4
		SCNN1B
		LUZP2
		ANAPC1
		RAPSN
		KRT74
		PDE4D
		MUC20
		PLPP2
		TSPYL5
		LRIG1
		YPEL1
		PRCD
		POFUT2
		KLK12
		RAB44
		BCAR3
		WSB1
		CRAT
		PPP1R14D
		GATD3B
		SDR39U1
		VEGFA
		ZWINT
		TRUB1
		HNRNPCL1
		APOL1
		LCN1P1
		FAM89A
		RTP1
		PITPNM2
		NDC80
		SLC6A16
		SLC31A2
		GOLGA6L9
[truncated: 1,310 more rows]

## Sheet: Supplementary Table S12B
Supplementary Table S12B. Biological processes associated with pathology driven genes (n = 1140 genes)
Biological processes associated with common disease drivers identified for R-EOE and UR-EOE
Gene ontology ID	Gene ontolgy Term	Count	PValue	Genes
GO:0006954	inflammatory response	58	3.48666e-11	CD40, ECM1, CXCL8, ADM, CXCL1, TCIRG1, LIPA, PIK3CG, ADGRE2, CYP26B1, ADORA3, CCRL2, C3AR1, FFAR3, OLR1, TNFRSF4, CCR3, CMKLR1, IL15, IL13, CD180, IL18, AIM2, KIT, TLR8, ADAM8, PRKD1, MS4A2, TLR3, CD44, MGLL, CHST2, TLR2, CCL13, SGMS1, PTGER2, WNK4, CXCR4, LY96, FPR3, HDAC9, HRH1, IL1RL2, IFI16, CNR2, HRH4, TAC4, CD14, NLRP1, CCL18, APOL3, GGT5, SMAD1, CCL23, MFHAS1, TNIP3, IL2RA, IL18R1
GO:0006357	regulation of transcription from RNA polymerase II promoter	83	0.879321	ECM1, ZNF493, FOXE1, GFI1, HNF4G, RORB, LITAF, MEOX1, FOXQ1, LYL1, SPIC, DACH1, SIX4, ZNF528, SIX2, CREB3L1, ZNF208, ZNF404, PITX2, ZNF841, HOXA4, FOXD1, IFRD1, ZNF10, OLIG2, SOX10, ETV7, AR, ZEB2, ZNF92, ZNF519, IRF1, TFEC, ZNF714, CKS2, NCOA7, ZNF555, ZNF430, HLF, SMARCD3, CEBPD, MYRF, CEBPE, GATA3, GATA2, GATA1, NPAS2, NFIL3, NHLH1, PLAGL1, ZBED2, HOXC4, ZNF426, ZNF667, HDX, ZNF345, ZSCAN18, Z…
GO:0006955	immune response	59	1.23947e-08	IFITM3, ADAMDEC1, CXCL8, PTGDR2, GPR65, SECTM1, CXCL14, PIK3CG, CTSS, JCHAIN, IL27RA, FCGR3A, RGS1, FTH1, CCRL2, CTLA4, B2M, TNFRSF4, CCR3, TRIM22, CMKLR1, IL15, IL13, IL18, HLA-B, HLA-C, HLA-A, PDCD1LG2, HLA-F, LAX1, TAPBP, AIM2, IGHE, TLR8, LCP2, DEFB4A, MS4A2, TLR2, CCL13, SEMA3C, CXCR4, PIK3R2, CFP, NFIL3, CNR2, HRH2, GBP2, CCL18, CCL23, FYB1, TNFSF12, GZMA, TNFSF13, OSM, IFI44, GPR183, IL2RA…
GO:0010273	detoxification of copper ion	9	5.62964e-07	MT2A, MT1A, MT1L, MT1M, MT1F, MT1G, MT1H, MT1B, MT1E
GO:0045926	negative regulation of growth	9	2.86285e-06	MT2A, MT1A, MT1L, MT1M, MT1F, MT1G, MT1H, MT1B, MT1E
GO:0071294	cellular response to zinc ion	10	3.19642e-06	MT2A, MT1A, MT1L, MT1M, MT1F, MT1G, MT1H, MT1B, KCNK3, MT1E
GO:0071276	cellular response to cadmium ion	12	6.84701e-06	MT2A, MT1A, NCF1, MT1L, MT1M, MT1F, MT1G, MT1H, MT1B, MMP9, MAPK3, MT1E
GO:0000122	negative regulation of transcription from RNA polymerase II promoter	54	0.44146	FOXE1, RIF1, GFI1, FOXQ1, TRO, DACH1, FGF9, CREB3L1, MYB, ZNF404, PITX2, ZNF10, SIRT7, OLIG2, PARP9, SOX10, ETV7, MMP12, AR, ZEB2, TFEC, RARB, ZNF555, UHRF1, NOTCH4, GATA3, GATA2, HDAC9, GATA1, DLL4, NFIL3, IFI16, NRIP2, PLAGL1, ZBED2, ZNF469, MAGEA11, ZNF345, RBM10, TFAP2B, PLK3, PCGF6, STAT1, VDR, PDE2A, NFATC2, NR1D1, SMAD5, H1-2, GFI1B, WT1, ZNF219, NFE2L3, ID3
GO:0071280	cellular response to copper ion	10	1.29118e-05	MT2A, MT1A, MAP1LC3A, MT1L, MT1M, MT1F, MT1G, MT1H, MT1B, MT1E
GO:0051607	defense response to virus	30	1.67576e-05	IFITM3, RTP4, CD40, DDX60L, DDX60, IFIT3, IFIT2, OASL, IFIH1, IFI16, NLRP1, GBP1, TRIM22, GBP3, CXADR, DTX3L, RSAD2, DDX58, STAT1, BNIP3, MX1, PARP9, AIM2, STING1, OAS2, IRF1, TLR8, SERINC5, TLR3, TLR2
GO:0006355	regulation of transcription, DNA-templated	51	0.667564	ZNF493, BTG1, GFI1, RORB, BRCA2, ELAVL2, CKS1B, LYL1, LBH, ZNF528, ZNF208, MYB, ZNF404, SLC39A8, MYBL2, PITX2, ZNF841, SOX4, C2ORF81, TRIM22, ZNF10, RHOH, ZNF92, ZNF519, TFEC, ZNF714, RARB, ZNF430, USP13, NOTCH4, NFIL3, ZNF426, ZNF667, DMD, ZNF101, ZNF662, SMAD1, ZNF382, DENND4A, STAT1, MTERF4, NFATC2, NMI, MAFA, SMAD5, WT1, ZNF418, ZNF219, ZNF415, ZNF730, ZNF135
GO:0007165	signal transduction	103	1.84554e-05	GMFB, GMFG, RASL11A, IL5RA, CXCL14, CXCL16, GPR173, EDNRA, HPGDS, FGF9, RGS1, ADORA3, GRAP2, VSTM1, CCN3, CDKL2, CSNK1E, AR, TYROBP, ADGRB1, UTS2, CD226, PRKD1, PTGES, BEX1, CHRNA2, NPR1, NPR2, CHRNA9, FPR3, CSF2RB, PIK3R2, GATA3, IQGAP2, RASGRP1, RAP1GAP, SAV1, GRK3, MICAL1, LRRIQ4, TNFSF18, SMAD1, TNFSF12, PDE2A, TNFSF13, RASSF9, IGF1, ARHGAP27, ARHGAP25, SMAD5, DLG4, LRP12, ALK, ITK, ECM1, TEN…
GO:0006935	chemotaxis	20	2.77546e-05	CCL13, CCL23, CXCL8, PTGDR2, PLAUR, CXCR4, CXCL1, MACO1, FPR3, CXCL14, TYMP, CXCL16, CCRL2, C3AR1, RAC2, HRG, DEFB4A, CCL18, CCR3, CMKLR1
GO:0045893	positive regulation of transcription, DNA-templated	41	0.398584	BLM, SMARCD3, FOXE1, MYRF, NCF1, NOTCH4, MYRFL, GATA3, RORB, BRCA2, GATA1, NPAS2, LYL1, LBH, SIX4, NFIL3, MDK, MYB, HAS3, SOX4, TRIM22, FZD1, KCNH2, NFE2, TFAP2B, DTX3L, IRX6, STAT1, IL31RA, NFATC2, IGF1, NR1D1, PARP9, SOX10, SMAD5, CCNA2, AR, SFRP1, WT1, IRF1, SKAP1
GO:0006882	cellular zinc ion homeostasis	10	5.31222e-05	MT2A, MT1A, MT1L, MT1M, MT1F, MT1G, MT1H, SLC39A8, MT1B, MT1E
GO:0042531	positive regulation of tyrosine phosphorylation of STAT protein	14	6.30358e-05	TNFSF18, CD40, IL15, TNFRSF18, IL13, OSM, IL31RA, IL18, IGF1, PARP14, PARP9, GHR, HPX, KIT
GO:0010628	positive regulation of gene expression	37	0.0572641	CXCL8, SGMS1, CEBPE, GATA2, CLU, ROBO1, DLL4, CYP26B1, C1QTNF1, CDH3, FGF9, NFIL3, LAMP3, STAP1, EMILIN1, MAPK3, NTRK2, SMAD1, FOXD1, SLC2A10, DDX58, VDR, IL13, PDE2A, NFATC2, IGF1, SOX10, F3, EDAR, AR, TYROBP, RGCC, WT1, CDK1, ID3, TLR3, TLR2
GO:0008284	positive regulation of cell proliferation	37	0.116315	SHC4, VIPR1, HTR2B, ADM, CRIP2, TCIRG1, HAPLN3, NTN1, DPP4, PLAC8, FGF9, GRK5, GCNT2, RAC2, HAS2, DMD, ITGAV, TIMP1, SOX4, KRT6A, SLAMF1, IL11, TFAP2B, NTRK2, EPHA4, IL11RA, IL15, TNFSF13, OSM, IL31RA, LIFR, IGF1, OSMR, AR, SFRP1, KITLG, KIT
GO:0009615	response to virus	18	8.06137e-05	IFITM3, RSAD2, DDX58, MX1, IFI44, CXCR4, GATA3, NMI, DDX60, CLU, IFIT3, IFIT2, OASL, IFIH1, OAS2, TLR8, TRIM22, XPR1
GO:0043066	negative regulation of apoptotic process	33	0.243382	SERPINB10, HTR2B, IHH, FAIM2, GATA1, IFIT3, PLAC8, SOCS3, SIX4, GRK5, NNT, UCP2, TIMP1, TNFSF18, NTRK1, TFAP2B, PLK3, BCL11B, TNFRSF18, BNIP3, PLAUR, IL31RA, IGF1, SOX10, MMP9, SFRP1, WT1, CDK1, FAS, LHX4, CRYAB, CD44, MAD2L1
GO:0045892	negative regulation of transcription, DNA-templated	32	0.563647	FOXE1, CEBPD, GFI1, GATA3, RORB, HDAC9, DACH1, LBH, SIX4, IFI16, NFIL3, CREB3L1, MYB, TNFRSF4, TRIM22, SAMD11, FZD1, TFAP2B, PCGF6, PHC1, FOXD1, ATP8B1, VDR, NR1D1, PARP14, SOX10, SFRP1, WT1, IRF1, ZNF219, ID3, CRYAB
GO:0035556	intracellular signal transduction	31	0.1247	SHC4, ITK, BRSK2, CXCL8, CCDC68, NPR1, NPR2, WNK4, CXCL1, SOCS3, DCDC2B, SH3BP5, ECT2, MAPK3, CISH, DMPK, HUNK, NRG2, LAX1, TYROBP, MELK, CD209, STK17B, KIT, BTK, ARHGEF4, CLNK, LCP2, PRKD1, MYZAP, SGK1
GO:0033627	cell adhesion mediated by integrin	10	0.000207493	FYB2, ITGAM, COL16A1, MMRN1, ITGA10, EMILIN2, ITGAV, CCN3, EMILIN1, ITGA9
GO:0070106	interleukin-27-mediated signaling pathway	5	0.000248213	STAT1, OAS2, MX1, IL27RA, OASL
GO:0050790	regulation of catalytic activity	27	0.106808	RGS18, RGS17, NCF2, ARHGDIG, NCF1B, NCF1C, CXCL1, CALML3, LTC4S, SH3PXD2B, RAC2, EPS8L1, RGS20, EPS8L2, SLAMF1, DMPK, DENND4A, IGFBP3, RHOF, ZEB2, OBSCN, NOXA1, BTK, ARHGEF4, SGK1, GDPGP1, ARHGEF6
GO:0002250	adaptive immune response	27	0.370891	ITK, CD84, RAP1GAP, PIK3CG, CTSS, JCHAIN, ADGRE1, SEC14L3, LAMP3, CTLA4, LAIR1, SLAMF1, TNFSF18, SIGLEC10, HLA-B, HLA-C, TAP1, HLA-A, PDCD1LG2, LAX1, CD209, GPR183, BTK, ORAI1, IGHE, SKAP1, RAPGEF4
GO:0007283	spermatogenesis	24	0.633309	GAMT, H2AX, CATSPER1, GGT5, ACE, BTG1, CADM1, DLEC1, HSPA2, BRCA2, MERTK, GMCL2, ATAT1, AR, RGS2, ADAM28, CYP26B1, SLCO4C1, KIT, CCNYL1, LRRC8A, PMFBP1, ASF1B, RAI14
GO:0007166	cell surface receptor signaling pathway	23	0.0940367	RTN4R, VIPR1, MS4A3, NPR1, LY96, LIFR, PDCD1LG2, MERTK, IL27RA, ADGRF2, ADGRG3, ADGRE1, ADGRE2, FCRLB, FCGR3A, IL2RA, ADGRE3, P2RY1, ADGRB1, CD14, MS4A2, CD101, MAPK3
GO:0008285	negative regulation of cell proliferation	44	0.000252469	BTG1, CXCL8, SERPINE2, ADM, CXCL1, GATA3, IFI35, GATA1, IFIT3, DLL4, SCIN, ADAMTS1, ADORA3, FTH1, BAK1, SOX4, RBM10, NTRK1, RBM38, TFAP2B, SMAD1, H2AC8, CCL23, BCL11B, VDR, IGFBP3, OSM, DLEC1, NMI, PLAAT4, SULT2B1, AR, SFRP1, CACNB4, RGCC, WT1, IRF1, ADGRB1, RARB, HRG, GAS8, PTGES, BNIPL, TLR2
GO:0006915	apoptotic process	54	0.000299655	HRK, NCF1, GPR65, FAIM2, TCIRG1, TP53AIP1, CASP7, ADAMTSL4, RFK, PEG10, TRIM69, SRGN, IGFBP3, TNFRSF18, FBXO10, MMP9, EDAR, AIM2, MELK, IRF1, RARB, PRKD1, SGK1, TLR2, ARHGEF6, SHC4, SGMS1, CXCR4, NTN1, SAV1, GRK5, PLAGL1, EPB41L3, CD14, BAK1, NLRP1, BCL2L2-PABPN1, MAPK3, PLK3, EGLN3, CADM1, BNIP3, NEK6, TNFSF12, GZMA, MX1, GZMB, CIDEC, STK17B, IL2RA, CDK1, FAS, LHX4, BNIPL
GO:0006508	proteolysis	40	0.000338514	TMPRSS9, ADAMDEC1, CFH, TMPRSS4, CFI, ADAM21, PLAT, KLK7, CTSS, C2, DPP4, ADAMTS15, THBD, CASP7, ADAM28, ADAMTS1, NRIP2, ADAMTS17, MMP28, OLR1, FBXO6, LTA4H, CPA6, TMPRSS11A, GGT5, ACE, ADAM11, KLK14, JMJD7, KLK10, MMP9, MMP10, MMP12, FAM111B, CAPN14, MMP14, NPEPL1, ADAM12, ADAM8, CFB
GO:0045087	innate immune response	52	0.000626916	CD84, ITGAM, NCF1, NCF2, IFI35, CLU, WFDC5, PIK3CG, IFIT3, JCHAIN, OASL, IFIT2, IFIH1, B2M, TRIM22, FCER1G, RSAD2, DTX3L, DDX58, CD180, HLA-B, HLA-C, HLA-A, PARP9, AIM2, OAS2, ADGRB1, BTK, TRIM58, IGHE, TLR8, PRKD1, TLR3, TLR2, C1QB, CFI, LY96, GATA3, DDX60, C2, IL1RL2, IFI16, CD14, SLAMF1, SIGLEC10, MX1, PARP14, MFHAS1, STING1, CD209, SERINC5, MSRB1
GO:0007268	chemical synaptic transmission	21	0.0519839	CHRNA2, DOC2A, GAD1, CHRNA9, HTR2B, HTR3A, AKAP5, HRH1, SV2C, CACNB4, HRH2, DLG4, SYT10, HRH4, KIF5A, SLITRK5, SNCG, UTS2, BSN, KCNK3, SLC18A2
GO:0010629	negative regulation of gene expression	21	0.213181	ACE, CXCL8, SLC2A10, VDR, PLA2G3, IGF1, GATA2, PARP14, PARP9, ROBO1, AFF2, DLL4, SFRP1, CILP, CREB3L1, CDK1, ID3, EMILIN1, BAK1, MAPT, CRYAB
GO:0022617	extracellular matrix disassembly	10	0.000627043	MMP12, ADAMTS15, MMP14, CMA1, SH3PXD2B, ADAM8, MMP9, CTSS, KLK7, MMP10
GO:0019882	antigen processing and presentation	10	0.000739331	RAB3C, CD209, HLA-B, HLA-C, HLA-A, HLA-F, CTSS, PSMB8, RAB33A, RAB8B
GO:0007204	positive regulation of cytosolic calcium ion concentration	20	0.000843236	PTGER2, CHRNA9, CXCR4, ADM, FPR3, GATA2, GATA1, PIK3CG, EDNRA, C1QTNF1, DLG4, P2RY1, CCRL2, HRH4, C3AR1, SAA1, TAC4, ITGAV, CCR3, CMKLR1
GO:0042493	response to drug	20	0.221595	FZD1, NTRK1, TFAP2B, SEMA3C, STAT1, GAD1, HTR2B, GGH, NFATC2, GATA3, ASS1, NPAS2, SFRP1, CDH3, LOX, MDK, CDK1, BAK1, B2M, KCNK3
GO:0071347	cellular response to interleukin-1	14	0.000952408	CCL13, CCL23, CD40, PTGIS, CXCL8, NR1D1, TFPI, AKAP12, SFRP1, HAS2, GBP2, CCL18, GBP1, GBP3
GO:0048485	sympathetic nervous system development	6	0.00114417	NTRK1, TFAP2B, EDNRA, GATA3, GFRA3, SOX4
GO:0070374	positive regulation of ERK1 and ERK2 cascade	19	0.0632524	NTRK1, CCL13, CCL23, IL26, HTR2B, IGF1, RASGRP1, AKAP12, MFHAS1, P2RY6, GPR183, P2RY1, GCNT2, ALKAL2, ALKAL1, CCL18, CD44, SLAMF1, MAPK3
GO:0009410	response to xenobiotic stimulus	19	0.0949874	FZD1, NTRK1, TFAP2B, ACE, SEMA3C, STAT1, HTR2B, NFATC2, GATA3, ASS1, NPAS2, SFRP1, CDH3, LOX, MDK, CDK1, SLITRK5, BAK1, KCNK3
GO:0071356	cellular response to tumor necrosis factor	18	0.00163521	CCL13, CCL23, CD40, VCAM1, CXCL8, SGMS1, GATA3, NR1D1, CLDN1, ASS1, AKAP12, SFRP1, HAS2, GBP2, CCL18, GBP1, GBP3, MAPK3
GO:0006956	complement activation	7	0.00168267	C1QB, RGCC, CFH, CFP, CLU, CFB, C2
GO:0032760	positive regulation of tumor necrosis factor production	15	0.0018055	SASH3, CD84, DDX58, LY96, CLU, RASGRP1, IFIH1, AKAP12, FCGR3A, TYROBP, OAS2, BTK, CD14, TLR3, TLR2
GO:0006968	cellular defense response	10	0.0018058	ITK, IL1RL2, TYROBP, NCF1, NCF2, RAB23, LY96, CD300C, TCIRG1, CCR3
GO:0007420	brain development	18	0.275984	ACE, PFKFB3, CADM1, SLC23A1, CXCR4, MACO1, BRCA2, HNMT, EML1, SHROOM4, AFF2, RGS2, SNPH, BAK1, CNTN4, SLC38A3, KCNK3, GAS8
GO:0051726	regulation of cell cycle	18	0.530251	CDKL2, NUP214, RBM38, MS4A3, CXCL8, UHMK1, RGCC, GRK5, IRF1, PLAGL1, PCLAF, ID3, DMD, BAK1, SRSF5, CDK14, PRR11, CDK15
GO:0051301	cell division	18	0.813086	BRSK2, ERCC6L, CENPV, CDCA2, NEK6, KNL1, SKA1, SMC2, CKS1B, CCNA2, NEDD1, SGO2, TUBA1A, PARD6A, CKS2, CDK1, CDK14, MAD2L1
GO:0007169	transmembrane receptor protein tyrosine kinase signaling pathway	17	0.00180671	SHC4, ALK, NTRK1, NTRK2, EPHA4, EPHA10, BDNF, IL31RA, MERTK, RASGRP4, KIT, CLNK, STAP1, LCP2, SAMD12, EPHB1, ANGPTL1
GO:0019885	antigen processing and presentation of endogenous peptide antigen via MHC class I	5	0.00196958	SEC14L3, TAP1, HLA-A, B2M, TAPBP
GO:0050729	positive regulation of inflammatory response	15	0.00215146	TNFSF18, ACE, IL15, PDE2A, OSM, IL18, IFI35, NMI, PLA2G7, GPRC5B, AIM2, MDK, NLRP1, TLR3, TLR2
GO:0071260	cellular response to mechanical stimulus	13	0.00220515	CD40, BNIP3, IL13, PDE2A, MAG, IRF1, FAS, TLR8, MKX, BAK1, KCNJ2, TLR3, MAPK3
GO:0071346	cellular response to interferon-gamma	14	0.00230703	CCL13, CCL23, STAT1, STXBP1, CLDN1, ASS1, MRC1, GBP2, CCL18, GBP1, GBP4, TLR3, GBP3, TLR2
GO:0009653	anatomical structure morphogenesis	17	0.00245996	SMAD1, CPM, FOXD1, FOXE1, KRT35, GATA3, SOX10, SMAD5, FOXQ1, TH, SIX4, SIX2, CLTCL1, FSCN2, PITX2, SOX4, HOXA4
GO:0048469	cell maturation	8	0.00259047	BFSP1, IL15, BTK, IHH, PLA2G3, GATA3, GATA2, SOX10
GO:0006897	endocytosis	17	0.0911973	CD163L1, CFI, TMPRSS4, LOXL4, CSNK1E, PIK3CG, MTMR6, DNM1, GHR, EHD2, CD209, TRIP10, OLR1, SNX9, RAB17, CLEC4F, LRP12
GO:0006366	transcription from RNA polymerase II promoter	17	0.213613	TFAP2B, SMAD1, BCL11B, CEBPD, NFATC2, GATA3, NMI, GATA2, GATA1, PLAC8, ETV7, AR, ABLIM3, NFIL3, IRF1, NFE2L3, ZNF345
GO:0016477	cell migration	17	0.358955	BTG1, FOXE1, LAMC3, LAMB4, NFATC2, RHOF, PARP9, MERTK, PIK3CG, ADGRE2, PSTPIP2, SIX2, CDK1, ITGAV, EMILIN1, FSCN2, CD44
GO:0006974	cellular response to DNA damage stimulus	17	0.403881	H2AX, TOP2A, PLK3, BLM, EGLN3, ARMT1, RIF1, DTX3L, NFATC2, SIRT7, NPAS2, BATF, RAD51AP1, PCLAF, CTLA4, SGK1, MAPK3
GO:0015031	protein transport	17	0.962121	CADPS2, SLC15A1, DTX3L, NUP210, GOLT1A, STXBP1, CADPS, MLC1, TAP1, PIK3R2, SNX21, LIN7C, RAB37, TMED7, ECT2, SEC62, RAMP1
GO:0098609	cell-cell adhesion	16	0.0842812	CSTA, ITGAM, VCAM1, NTN1, CRNN, OBSCN, CDH3, DLG4, ITGA10, BOC, PKP2, COL8A2, ADAM8, ITGAV, CD44, ITGA9
GO:0006629	lipid metabolic process	16	0.150506	ADHFE1, GDPD1, ACSL4, CLU, LIPA, PLB1, CH25H, CYP4X1, AADAC, LIPI, FADS6, TTPA, LIPG, LTA4H, MGLL, APOL2
GO:0030335	positive regulation of cell migration	16	0.393323	SEMA6B, EPHA4, SEMA3C, ATP8A1, IGF1, F3, CLDN1, MMP9, CXCL16, MMP14, MDK, KIT, GCNT2, HAS2, ITGAV, LGR6
GO:0007049	cell cycle	16	0.867821	RBM38, TMPRSS11A, ERCC6L, CENPV, CDCA2, RIF1, UHRF1, STRADB, KLK10, SMC2, CKS1B, NEDD1, RGS2, BRINP1, RGCC, MAPK3
GO:0010759	positive regulation of macrophage chemotaxis	6	0.00266488	TNFSF18, MDK, C3AR1, SLAMF1, CMKLR1, MAPK3
GO:0016064	immunoglobulin mediated immune response	6	0.00266488	FCER1G, TLR8, CSF2RB, TCIRG1, IL13RA2, IL9R
GO:0002376	immune system process	10	0.00267647	CADM1, IRF1, CD300LB, VSTM1, OLR1, CD300C, CD300LF, IDO2, PSMB10, PSMB9
GO:0009597	detection of virus	4	0.00268639	IFIH1, DDX58, SERINC5, TLR3
GO:0030198	extracellular matrix organization	19	0.00316369	VIT, EGFL6, COL16A1, TNXA, MMP9, MMP10, MMP12, ADAMTS15, MMP14, ADAMTS1, ADAMTSL4, COL4A4, ADAMTS17, MMP28, COL8A2, VWA1, COL6A6, SLC39A8, COL6A5
GO:0007568	aging	15	0.155927	NTRK1, ACE, VCAM1, IL15, ADM, LITAF, CLDN1, ASS1, CASP7, P2RY1, UCP2, DMD, BAK1, TIMP1, MAPK3
GO:0001934	positive regulation of protein phosphorylation	15	0.227625	FZD1, NTRK1, NTRK2, CD40, PLAUR, HSPA2, EFNA5, RASGRP1, MMP9, SLCO3A1, FGF9, P2RY1, FAS, FAM20A, MAPK3
GO:0055085	transmembrane transport	15	0.393484	ABCC3, SLC2A10, TAP1, ABCA12, SLC2A6, ANO1, SLC4A9, SV2C, GJB1, SLCO3A1, SLCO4A1, GJA5, SLCO4C1, SLC18A2, ABCG2
GO:0006281	DNA repair	15	0.708166	BLM, RFC3, RIF1, UHRF1, TREX2, CSNK1E, SIRT7, BRCA2, RAD51AP1, RECQL4, EEPD1, EXO1, CDK1, FBXO6, CLSPN
GO:0016567	protein ubiquitination	15	0.997806	CISH, UBE2D4, DTX3L, UHRF1, FBXO10, GMCL2, SPSB3, SOCS3, ENC1, RNF182, TRIM58, TRIM69, FBXO6, LONRF2, TRIM22
GO:0008217	regulation of blood pressure	12	0.0033976	EDNRA, ACE, GCH1, NPR1, NPR2, EMILIN2, TAC4, AGTRAP, UTS2, EMILIN1, SGK1, RENBP
GO:0017158	regulation of calcium ion-dependent exocytosis	6	0.00339883	DOC2A, SYT11, SYT10, SYT8, SYT7, SYT17
GO:0071222	cellular response to lipopolysaccharide	21	0.00351367	CD40, CXCL8, SGMS1, CEBPE, GFI1, CD180, LY96, CXCL1, NR1D1, PDCD1LG2, TFPI, LITAF, GATA1, ASS1, TNIP3, PLSCR4, MRC1, CMPK2, STAP1, CD14, B2M
GO:0032496	response to lipopolysaccharide	18	0.0041028	GGT5, ACE, VCAM1, GCH1, PTGER2, IL13, FMO1, LY96, ADM, CSF2RB, CLDN1, AKAP12, THBD, TH, CNR2, BTK, PTGES, TLR2
GO:0042127	regulation of cell proliferation	14	0.10027	ALK, BEX4, TFAP2B, EGLN3, STAT1, PTGER2, CLU, SAV1, FA2H, KIT, EMILIN2, EMILIN1, SGK1, IL9R
GO:0030036	actin cytoskeleton organization	14	0.175693	CXCL1, SHROOM4, PDLIM3, TYROBP, DIAPH3, ABLIM3, ITPKA, TRIP10, RAC2, PHACTR2, DMD, FSCN2, SMTNL2, PFN2
GO:0043123	positive regulation of I-kappaB kinase/NF-kappaB signaling	14	0.226965	ECM1, CD40, NEK6, HTR2B, SECTM1, LITAF, EDAR, GPRC5B, LURAP1L, PRKD1, ECT2, APOL3, TRIM22, TLR3
GO:0010468	regulation of gene expression	14	0.608199	SHC4, TMPRSS4, IHH, TCIRG1, IGF1, TAPBP, AFF2, CRNN, LOX, PCBP1, TRIM58, CCN3, HRG, TRIM22
GO:0007186	G-protein coupled receptor signaling pathway	70	0.00523164	VIPR1, CXCL8, PTGDR2, GPR65, PDE3B, HTR2B, CXCL1, RORB, PIK3CG, ADGRE1, AKAP12, GPR173, ADGRE2, RGS2, EDNRA, RGS1, ADORA3, ADGRE3, CCRL2, C3AR1, RAC2, FFAR3, QRFPR, CMKLR1, GPR39, ENTPD2, GPR34, ADGRF2, GPR162, GPRC5B, ADGRB1, GPR160, DEFB4A, GPRC5D, XPR1, RAPGEF4, RGS18, OR14L1P, RGS17, CCL13, NPR1, DAPL1, RGS13, PTGER2, CXCR4, GPR42, GPR82, ADGRG3, GRK3, P2RY6, HRH1, GPR153, OR2I1P, GRK5, P2RY1…
GO:0035589	G-protein coupled purinergic nucleotide receptor signaling pathway	5	0.0052542	P2RY10, P2RY6, GPR34, P2RY14, P2RY1
GO:0007155	cell adhesion	45	0.00618383	SPON1, NRP2, COL16A1, ITGAM, HAPLN3, MSLN, CLDN1, ROBO1, DPP4, ADGRE1, ADGRE2, CDH4, CDH3, CHL1, CLDN24, BOC, CLDN23, EMILIN2, ITGAV, EMILIN1, CCN3, CTNNAL1, CCR3, SLAMF1, EPHA4, VCAM1, EGFL6, MUC16, PCDHGC5, PCDHGC4, SIGLEC10, MAG, KITLG, OBSCN, MMRN1, ITGA10, ADAM12, ADGRB1, COL6A6, CD226, CNTN4, COL6A5, SIGLEC8, CD44, ITGA9
GO:0007275	multicellular organism development	22	0.00624292	ALK, NTRK1, NFE2, NTRK2, EPHA4, HLF, EPHA10, VDR, GPR65, OSM, HUNK, MERTK, MEOX1, RECQL4, KIT, ENC1, GCNT2, ID3, CLC, EPHB1, CHST2, APOL2
GO:0017156	calcium ion regulated exocytosis	7	0.00626255	SCIN, SYT11, SYT10, SYT8, SYT7, SYT17, RAPGEF4
GO:0046777	protein autophosphorylation	13	0.260777	ALK, NTRK1, NTRK2, EPHA4, NEK6, UHMK1, MELK, GRK5, STK17B, KIT, BTK, PRKD1, EPHB1
GO:0018105	peptidyl-serine phosphorylation	13	0.260777	NTRK2, BRSK2, DMPK, NEK6, CSNK1E, UHMK1, PBK, CDK1, BAK1, PRKD1, CLSPN, SGK1, MAPK3
GO:0016192	vesicle-mediated transport	13	0.592871	STXBP1, MLC1, HSPA2, SYT8, SYT7, SYT17, CECR2, ARL5B, SYT11, SYT10, KIF5A, CLTCL1, CNIH3
GO:0032728	positive regulation of interferon-beta production	8	0.00634357	IFIH1, STING1, DDX58, OAS2, IRF1, TLR8, TLR3, TLR2
GO:0030217	T cell differentiation	8	0.00634357	DLL4, KIT, RHOH, PIK3R2, GATA3, TCIRG1, NHEJ1, SOX4
GO:0002244	hematopoietic progenitor cell differentiation	11	0.00636744	TOP2A, SLC8A3, ANLN, SFRP1, KITLG, CEBPD, KIT, KCP, ESCO2, GATA2, EML1
GO:0006801	superoxide metabolic process	6	0.00645914	NCF1, NCF2, SH3PXD2B, NOXA1, NCF1B, NCF1C
GO:0008584	male gonad development	14	0.00672339	ACE, WNT2B, ADAM21, GATA3, GATA1, AR, MMP14, SFRP1, KITLG, FGF9, SIX4, WT1, KIT, TLR3
GO:0007189	adenylate cyclase-activating G-protein coupled receptor signaling pathway	12	0.087805	ADGRF2, ADGRG3, ADGRE1, ADGRE2, CNR2, ADGRE3, PTGER2, GPR65, ADGRB1, ADM, RAMP1, RAPGEF4
GO:0034220	ion transmembrane transport	12	0.11131	ANO1, ATP4A, TTYH3, CHRNA2, ATP8A1, ATP8B1, CHRNA9, ATP2A3, ATP11C, HTR3A, TMC5, KCNK3
GO:0071456	cellular response to hypoxia	12	0.128803	SLC8A3, CCNA2, SFRP1, EGLN3, RGCC, PTGIS, BNIP3, COX4I2, ADAM8, SCN2A, AQP3, KCNK3
GO:0006811	ion transport	12	0.128803	SLC8A3, SLC9A3, SLC15A1, CHRNA2, SLCO4A1, P2RY1, WNK4, LRRC8D, MLC1, LRRC8A, ATP5MF-PTCD1, CP
GO:0065003	macromolecular complex assembly	12	0.18951	SLC9A3R2, CD40, GCH1, NUP210, DLG4, CDK1, FAS, SNX9, DMD, JCHAIN, MAPK3, TAPBP
GO:0000278	mitotic cell cycle	12	0.200728	NUP214, NEDD1, PLK3, EDNRA, TUBB2A, TUBA1A, CLTCL1, MYB, PBK, MYBL2, PKMYT1, SKA1
GO:0043410	positive regulation of MAPK cascade	12	0.23602	NTRK1, ALK, NTRK2, IL11, AR, C1QTNF1, FGF9, PDE6G, IGFBP3, KIT, OSM, IGF1
GO:0007156	homophilic cell adhesion via plasma membrane adhesion molecules	12	0.312583	TRO, SDK1, CD84, CDH4, TENM3, CDH3, CADM1, PCDHGC5, PCDHGC4, VSTM2L, CNTN4, ROBO1
GO:0030182	neuron differentiation	12	0.325922	FZD1, NTRK2, BRSK2, WNT2B, IRX6, SNPH, NAP1L2, ID3, ACSL4, OLIG2, LHX4, HDAC9
GO:0007601	visual perception	12	0.576121	DLL4, CRB2, GPR143, CDH3, TH, PDE6G, LAMC3, RDH10, GUCA1B, RORB, FSCN2, CACNA1F
GO:0050821	protein stabilization	12	0.631811	USP13, EPHA4, TYROBP, STXBP1, PIH1D2, IGF1, CRYAB, CLU, TSPAN1, SOX4, PFN2, SAV1
GO:0042981	regulation of apoptotic process	12	0.740379	ALK, LOX, STAT1, TNFAIP8L1, FAS, NLRP1, BCL2L2-PABPN1, FBXO10, SGK1, CLU, RBM10, CIDEC
GO:0045766	positive regulation of angiogenesis	18	0.00676651	NTRK1, ECM1, CD40, PTGIS, BTG1, CXCL8, CMA1, TNFSF12, ADM, GATA2, F3, ADAM12, C3AR1, EMILIN2, EMILIN1, PRKD1, CCR3, TLR3
GO:0034142	toll-like receptor 4 signaling pathway	5	0.00686571	TNIP3, LY96, CD14, NMI, PIK3AP1
GO:0070837	dehydroascorbic acid transport	4	0.00693878	SLC2A10, SLC23A1, SLC2A3, SLC2A6
GO:0002486	antigen processing and presentation of endogenous peptide antigen via MHC class I via ER pathway, TAP-independent	4	0.00693878	HLA-B, HLA-C, HLA-A, HLA-F
GO:0006874	cellular calcium ion homeostasis	11	0.069343	SLC8A3, CCL13, CCL23, EDNRA, CD40, DMPK, VDR, ATP2A3, CASQ2, HTR2B, TCIRG1
GO:0001822	kidney development	11	0.103784	TFAP2B, CYP26B1, ACE, WT1, ADAMTS1, CA2, SIX2, HAS2, GATA3, PCSK5, ASS1
GO:0045471	response to ethanol	11	0.173603	RGS2, VCAM1, TH, IL13, CDK1, GGH, HTR3A, GATA3, CD14, BAK1, CLDN1
GO:0018108	peptidyl-tyrosine phosphorylation	11	0.208948	NTRK1, NTRK2, EPHA4, KITLG, MELK, EPHA10, KIT, PBK, BTK, MERTK, EPHB1
GO:0001701	in utero embryonic development	11	0.706293	AR, EDNRA, ETNK2, MAN2A1, RDH10, HEG1, IHH, GATA3, SOX10, TENT5C, GATA1
GO:0046718	viral entry into host cell	13	0.00751856	CXADR, CXCR4, SLC1A5, CLDN1, DPP4, CD209, MRC1, CDK1, ITGAV, TNFRSF4, CLEC4G, XPR1, SLAMF1
GO:0042554	superoxide anion generation	6	0.00780664	NCF1, NCF2, SH3PXD2B, NOXA1, NCF1B, NCF1C
GO:0035458	cellular response to interferon-beta	6	0.00780664	AIM2, IFI16, STING1, STAT1, IRF1, TLR3
GO:0001819	positive regulation of cytokine production	10	0.00814424	ITK, RGCC, IFI16, CADM1, IL15, IL26, SAA1, HTR2B, PIK3CG, BATF
GO:0061098	positive regulation of protein tyrosine kinase activity	8	0.0082177	ALK, EPHA4, GPRC5B, ACE, DLG4, STAP1, ALKAL2, ALKAL1
GO:0033566	gamma-tubulin complex localization	3	0.00823884	CEP72, MZT1, ZNF365
GO:0097324	melanocyte migration	3	0.00823884	KITLG, ZEB2, KIT
GO:0001818	negative regulation of cytokine production	7	0.00849066	SRGN, TWSG1, RGCC, SYT11, BTK, MERTK, HDAC9
GO:0035025	positive regulation of Rho protein signal transduction	7	0.00849066	RTN4R, GPR174, GPR17, P2RY10, GPR65, LPAR4, ROBO1
GO:0007399	nervous system development	35	0.00856972	SMARCD3, GMFB, BEX1, DOC2A, CXCL1, EFNA5, ROBO1, ACVR1C, MDK, BOC, ENC1, SMN2, ST8SIA4, BPNT1, ECT2, SEMA6B, NTRK1, NTRK2, SERF1A, PCDHGC5, BDNF, PCDHGC4, NAV1, NRG2, MERTK, GFRA3, ZEB2, GJB1, NAV3, DLG4, NRG4, CNTN4, PRKD1, SCN2A, NGEF
GO:0032729	positive regulation of interferon-gamma production	11	0.0091471	SASH3, IL18, TLR8, CD226, CD14, HLA-A, RASGRP1, IL18R1, TLR3, SLAMF1, IL27RA
GO:0007411	axon guidance	19	0.00921582	SEMA6B, NTRK1, EPHA4, NRP2, FOXD1, SEMA3C, EPHA10, BDNF, VSTM2L, GATA3, GFRA3, EFNA5, CDH4, CHL1, BOC, KIF5A, CNTN4, LGR6, EPHB1
GO:0032869	cellular response to insulin stimulus	10	0.128193	GHR, STAT1, INSIG1, PDE3B, UCP2, PIK3R2, SRSF5, LPIN1, HDAC9, RAB8B
GO:0070588	calcium ion transmembrane transport	10	0.173138	SLC8A3, CATSPER1, TMEM37, EDNRA, CACNB4, TRPC4, CHRNA9, ATP2A3, ORAI1, ITGAV
GO:0043086	negative regulation of catalytic activity	10	0.179215	PPP1R14A, SOCS3, GMFB, PDE6G, GMFG, PHACTR2, RHOH, TIMP1, PARP9, IQGAP2
GO:0001764	neuron migration	10	0.191651	NTRK2, TUBB2A, CHL1, CXCR4, NAV1, GATA3, GATA2, GFRA3, NTN1, LRP12
GO:0009617	response to bacterium	10	0.198005	UPK1B, KLHL6, RGS1, BNIP3, GZMA, IFI44, TENT5A, FAM20A, CFB, C2
GO:0051897	positive regulation of protein kinase B signaling	10	0.244784	MFHAS1, C1QTNF1, IL26, OSM, IL18, GCNT2, ADAM8, GATA3, F3, PIK3CG
GO:0016310	phosphorylation	10	0.251762	ALK, SGMS1, TPK1, ETNK2, RFK, ITPKA, HTR2B, TK1, PIK3CG, MAPK3
GO:0014065	phosphatidylinositol 3-kinase signaling	8	0.00929417	FCGR3A, NYAP1, HTR2B, PIK3R2, GATA3, IGF1, PEAR1, PIK3CG
GO:0042472	inner ear morphogenesis	9	0.00934709	TMIE, SIX4, FGF9, USH1G, INSIG1, CHRNA9, GATA3, GATA2, NTN1
GO:0043065	positive regulation of apoptotic process	29	0.00990841	HRK, TOP2A, ADM, CLU, SAV1, IFIT2, ACVR1C, SCIN, ADAMTSL4, EMILIN2, CTLA4, BAK1, ECT2, SOX4, ACE, BNIP3, IGFBP3, GZMA, MMP9, SFRP1, MELK, WT1, STK17B, EEF1A2, ID3, RARB, FAS, HRG, TLR3
GO:0043524	negative regulation of neuron apoptotic process	17	0.0104575	NTRK1, TFAP2B, NTRK2, PCDHGC5, BDNF, PCDHGC4, STXBP1, VSTM2L, PLA2G3, FAIM2, IL27RA, FOXQ1, MAG, SIX4, MDK, CHL1, ADAM8
GO:0045730	respiratory burst	5	0.0109953	NCF1, NCF2, RAC2, NCF1B, NCF1C
GO:0001779	natural killer cell differentiation	5	0.0109953	IL15RA, NFIL3, IL15, MERTK, SLAMF1
GO:0060548	negative regulation of cell death	9	0.0559534	BNIP3, TTPA, HTR2B, AGR3, CCN3, PRKD1, CLU, SOX4, NPAS2
GO:0006952	defense response	9	0.0594857	CD84, STAT1, CEBPE, MX1, HLA-B, IL31RA, TAP1, GATA3, IL17RB
GO:0043406	positive regulation of MAP kinase activity	9	0.0631552	GHR, KITLG, CD40, KIT, HTR2B, ADAM8, RASGRP1, PIK3CG, ROBO1
GO:0016485	protein processing	9	0.0669627	SRGN, CPM, SPON1, MMP14, CASP7, TMPRSS4, PCSK5, F3, CTSS
GO:0007596	blood coagulation	9	0.0974966	THBD, MMRN1, SERPINE2, SERPINA10, PLAUR, F13A1, PLAT, TFPI, F3
GO:0050731	positive regulation of peptidyl-tyrosine phosphorylation	9	0.134691	GHR, IL11, KITLG, IL15, OSM, IGF1, EFNA5, GATA1, CD44
GO:0007160	cell-matrix adhesion	9	0.212269	VCAM1, ITGAM, ITGA10, ITGAV, EMILIN1, MSLN, MUC4, CD44, ITGA9
GO:0050852	T cell receptor signaling pathway	9	0.248798	ITK, FYB2, CACNB4, FYB1, CTLA4, LCP2, GATA3, HLA-A, SKAP1
GO:0007264	small GTPase mediated signal transduction	9	0.318849	DOCK3, RASGEF1B, RAC2, RHOH, RGL3, RHOF, RASGRP1, RASGRP4, RAPGEF4
GO:0016525	negative regulation of angiogenesis	9	0.359298	RGCC, NPR1, STAT1, ADAMTS1, PDE3B, ADGRB1, EMILIN1, HRG, ISM1
GO:1902600	hydrogen ion transmembrane transport	9	0.400231	SLC9A3, ATP4A, SLC15A1, SLC2A10, NNT, UCP2, COX4I2, NDUFA4L2, TCIRG1
GO:0001501	skeletal system development	9	0.441188	MMP14, VDR, SH3PXD2B, IHH, IGF1, HAPLN3, MMP9, SOX4, CMKLR1
GO:0009887	animal organ morphogenesis	9	0.457482	GAMT, ETV7, FGF9, TH, LAMC3, TMEM176B, LAMB4, LHX4, NTN1
GO:0007010	cytoskeleton organization	9	0.497768	CECR2, CCL13, DIAPH3, MDK, PSTPIP2, MICAL1, EPB41L3, ZNF135, CAP2
GO:0016055	Wnt signaling pathway	9	0.827393	SFRP1, PORCN, WNT2B, GRK5, CTNNBIP1, CSNK1E, LGR6, CDK14, NKD2
GO:0042742	defense response to bacterium	9	0.936252	PLAC8, FCER1G, OAS2, CEBPE, IGHE, NLRP1, DEFB4A, CFP, TLR3
GO:0006886	intracellular protein transport	9	0.996908	ARL5B, RAB23, STXBP1, CLTCL1, SNX9, RAB17, TMED7, ABCA12, RAMP1
GO:0006044	N-acetylglucosamine metabolic process	5	0.0109953	CHST7, NAGK, MGAT3, RENBP, CHST2
GO:0032727	positive regulation of interferon-alpha production	6	0.0110633	MMP12, IFIH1, DDX58, STAT1, TLR8, TLR3
GO:0051092	positive regulation of NF-kappaB transcription factor activity	17	0.011712	TNFSF18, ALK, NTRK1, CD40, IL18, CLU, CRNN, AR, AIM2, SLCO3A1, BTK, ADAM8, PRKD1, IL18R1, TRIM22, TLR3, TLR2
GO:0007267	cell-cell signaling	22	0.0117497	FZD1, TNFSF18, CCL13, CCL23, IL15, IL26, GUCA1B, IL18, IHH, MERTK, PCSK5, CXCL14, GATA1, AR, GJB1, FGF9, GJA5, GRAP2, MAPT, FGFBP3, CCL18, FJX1
GO:0008277	regulation of G-protein coupled receptor protein signaling pathway	8	0.0117508	RGS18, TUB, RGS2, GRK5, RGS1, RGS20, RAMP1, RASGRP4
GO:0048709	oligodendrocyte differentiation	7	0.0128204	SLC8A3, NTRK2, GPR17, MYRF, TRPC4, BNIP3, SOX10
GO:0060326	cell chemotaxis	10	0.0129495	VCAM1, LOX, KIT, CCRL2, CXCR4, CCN3, DEFB4A, CXCL14, EPHB1, CCR3
GO:0031623	receptor internalization	8	0.0131408	GHR, GRK3, CXCL8, FCER1G, MX1, ADM, RAMP1, DNM1
GO:0050965	detection of temperature stimulus involved in sensory perception of pain	5	0.0135502	NTRK1, ANO1, TAC4, CXCR4, EPHB1
GO:0030206	chondroitin sulfate biosynthetic process	5	0.0135502	CHST9, CHST7, DSE, CHST15, CHST13
GO:0030154	cell differentiation	51	0.0135727	FOXE1, SERPINE2, TNFAIP2, HNF4G, FOXQ1, SPIC, FGF9, MDK, PEG10, SH3PXD2B, SOX4, KRT6A, SEMA6B, EGFL6, FOXD1, DLEC1, EDAR, ETV7, SFRP1, TWSG1, RARB, PRKD1, VAMP5, NGEF, ASF1B, RAI14, CATSPER1, SLFN5, BEX1, DAPL1, NOTCH4, RASGRP1, TYMP, SOCS3, ACVR1C, NHLH1, ECT2, NTRK1, RBM38, NTRK2, SMAD1, CADM1, VDR, TMEM176B, TNFSF12, NR1D1, SMAD5, BATF, SYT17, SLCO4C1, ID3
GO:0050919	negative chemotaxis	7	0.0145549	SEMA6B, DPP4, NRP2, SEMA3C, ITGAV, LGR6, EFNA5
GO:1904151	positive regulation of microglial cell mediated cytotoxicity	3	0.015895	ITGAM, TYROBP, STAP1
GO:0071466	cellular response to xenobiotic stimulus	8	0.0574696	KCNH2, AIM2, TH, WNK4, CXCR4, CD69, SOX10, TLR3
GO:0007200	phospholipase C-activating G-protein coupled receptor signaling pathway	8	0.0574696	ANO1, HRH1, P2RY6, P2RY1, HTR2B, C3AR1, FPR3, CMKLR1
GO:0030097	hemopoiesis	8	0.0614681	TWSG1, MELK, GFI1, NOTCH4, KIT, CRIP2, GATA2, BRCA2
GO:1901224	positive regulation of NIK/NF-kappaB signaling	8	0.0791232	EDAR, IL18, CD14, IFI35, NMI, IL18R1, TLR3, TLR2
GO:0006909	phagocytosis	8	0.0791232	P2RY6, NCF2, CEBPE, CD14, GATA2, MERTK, SYT7, SLAMF1
GO:0051402	neuron apoptotic process	8	0.0994248	NTRK1, TFAP2B, CASP7, BNIP3, STXBP1, FAIM2, NLRP1, SCN2A
GO:0006898	receptor-mediated endocytosis	8	0.104907	ITGAM, MRC1, CLTCL1, SNX9, CD14, ARHGAP27, DNM1, CXCL16
GO:0014068	positive regulation of phosphatidylinositol 3-kinase signaling	8	0.154308	NTRK1, NTRK2, NCF1, KIT, OSM, IL18, IGF1, PIK3AP1
GO:0000902	cell morphogenesis	8	0.175185	VDR, STRADB, ADAM8, ECT2, LIPA, CLU, PSMB10, CAP2
GO:0009636	response to toxic substance	8	0.1824	TTPA, SLC23A1, SLC6A14, CDK1, CLDN1, SLC18A2, TLR2, MAPK3
GO:0006869	lipid transport	8	0.197193	APOL6, VPS13C, ESYT3, ABCA12, APOL3, CIDEC, APOL2, ABCG2
GO:0019722	calcium-mediated signaling	8	0.220218	FCGR3A, CXCL8, PTGDR2, CCRL2, BTK, HTR2B, CXCR4, CCR3
GO:0006631	fatty acid metabolic process	8	0.244137	GGT5, FA2H, PCCA, TH, ACSL4, AOAH, CPT1C, ACOT4
GO:0060070	canonical Wnt signaling pathway	8	0.26882	FZD1, EDNRA, SFRP1, PORCN, FOXD1, WNT2B, FGF9, CSNK1E
GO:0032755	positive regulation of interleukin-6 production	8	0.311296	IFIH1, IL1RL2, TYROBP, DDX58, BTK, TLR8, TLR3, TLR2
GO:0042060	wound healing	8	0.311296	SPRR3, CDH3, LOX, NOTCH4, EPPK1, IGF1, ITGA9, KRT6A
GO:0050727	regulation of inflammatory response	8	0.337363	IL1RL2, STING1, CMA1, SETD6, NLRP1, PIK3AP1, MGLL, PTGES
GO:0035725	sodium ion transmembrane transport	8	0.34612	SLC8A3, SLC4A9, SLC6A8, SLC23A1, SLC6A14, WNK4, SCN2A, SLC28A3
GO:0030334	regulation of cell migration	8	0.363705	ADGRG3, BEX4, SERPINE2, FGF9, DDX58, MGAT3, SGK1, NTN1
GO:0090263	positive regulation of canonical Wnt signaling pathway	8	0.363705	SFRP1, GPRC5B, ZEB2, CDH3, FGF9, CSNK1E, LGR6, SOX4
GO:0032355	response to estradiol	8	0.390191	GHR, GGT5, TH, STXBP1, IHH, TFPI, CRYAB, ASS1
GO:0051056	regulation of small GTPase mediated signal transduction	8	0.425518	OBSCN, DOCK3, ARHGEF4, ARHGAP27, RHOF, ECT2, RAP1GAP, NGEF
GO:0051091	positive regulation of sequence-specific DNA binding transcription factor activity	8	0.45187	FZD1, BEX1, RGCC, STING1, DDX58, KIT, TRIM22, SAV1
GO:0006260	DNA replication	8	0.469309	RECQL4, FAM111B, BLM, RFC3, RRM2, CDK1, PCLAF, LPIN1
GO:0006334	nucleosome assembly	8	0.486611	H2AX, H2BC7, H2BC6, H4-16, NAP1L2, H3C6, ASF1B, H1-2
GO:0051260	protein homooligomerization	8	0.520689	BLM, KCND3, PEG10, KCTD12, MAPT, NLRP1, ECT2, TMEM70
GO:0030308	negative regulation of cell growth	8	0.520689	SFRP1, BTG1, SERPINE2, NPR1, WT1, CCN3, HRG, CRYAB
GO:0008104	protein localization	8	0.668074	ARMCX3, TESPA1, CCDC68, WNK4, MGAT3, DMD, CSNK1E, GAS8
GO:0008360	regulation of cell shape	8	0.727164	CCL13, CDC42EP5, EPB41L3, P2RY1, KIT, RAC2, RHOH, RHOF
GO:0005975	carbohydrate metabolic process	8	0.817976	OVGP1, MAN2A1, HAS3, GCNT3, SLC2A3, MAN1A1, RENBP, CHST2
GO:0030336	negative regulation of cell migration	8	0.831257	EPHA4, SFRP1, DACH1, NAV3, ADORA3, EMILIN2, EPPK1, ROBO1
GO:0033600	negative regulation of mammary gland epithelial cell proliferation	3	0.015895	GATA3, BRCA2, ROBO1
GO:0070668	positive regulation of mast cell proliferation	3	0.015895	KITLG, KIT, RAC2
GO:0070662	mast cell proliferation	3	0.015895	KITLG, KIT, RAC2
GO:0048013	ephrin receptor signaling pathway	8	0.0180139	NTRK1, EPHA4, EPHA10, EFNA5, MMP9, EPHB1, NGEF, ANKS1B
GO:0033089	positive regulation of T cell differentiation in thymus	4	0.01813	TESPA1, IHH, ADAM8, RASGRP1
GO:0043306	positive regulation of mast cell degranulation	4	0.01813	STXBP1, IL13, GATA2, GATA1
GO:0001975	response to amphetamine	7	0.0184998	RGS17, EDNRA, RGS2, CNR2, TH, HDAC9, SLC18A2
GO:0007157	heterophilic cell-cell adhesion via plasma membrane cell adhesion molecules	8	0.0198876	CRB2, CDH4, TENM3, VCAM1, CXADR, CADM1, CD209, CEACAM19
GO:0014059	regulation of dopamine secretion	6	0.0201146	SYT11, SYT10, SNCG, SYT8, SYT7, SYT17
GO:0001774	microglial cell activation	6	0.0201146	ITGAM, IL13, MAPT, CLU, TLR3, TLR2
GO:0007265	Ras protein signal transduction	11	0.0215698	CCNA2, KITLG, RASGEF1B, GRAP2, RGL3, PRKD1, IGF1, RASGRP1, NTN1, RASGRP4, RAPGEF4
GO:0060333	interferon-gamma-mediated signaling pathway	4	0.0232299	HPX, STAT1, IRF1, NMI
GO:0042110	T cell activation	7	0.0532243	DPP4, ITK, CD84, TREML2, RASGRP1, CD44, PIK3CG
GO:0007162	negative regulation of cell adhesion	7	0.0575726	EPHA4, ADAMDEC1, MDK, PDE3B, ARHGDIG, HRG, MUC21
GO:0048167	regulation of synaptic plasticity	7	0.066889	HRH1, ACE, ITPKA, ADGRB1, PLAT, CNTN4, MAPT
GO:0046854	phosphatidylinositol phosphorylation	7	0.0770314	SOCS3, CISH, ITPKA, PIK3R2, BPNT1, EFR3B, PIK3CG
GO:0019731	antibacterial humoral response	7	0.0937765	H2BC7, H2BC6, ADM, HLA-A, B2M, WFDC5, JCHAIN
GO:0000086	G2/M transition of mitotic cell cycle	7	0.0997594	CCNA2, PLK3, BRSK2, MELK, CDK1, PKMYT1, CDK14
GO:0007612	learning	7	0.112311	SLC8A3, NTRK2, ATP8A1, TH, SYT11, DLG4, TLR2
GO:0030168	platelet activation	7	0.125623	CD40, ENTPD2, SERPINE2, P2RY1, SAA1, HRG, MERTK
GO:0045109	intermediate filament organization	7	0.139662	BFSP1, KRT37, KRT35, KRT78, EPPK1, KRT6C, KRT6A
GO:0035690	cellular response to drug	7	0.146944	KCNH2, AIM2, TH, PDE2A, CXCR4, SOX10, TLR3
GO:0007584	response to nutrient	7	0.219381	VCAM1, STAT1, TTPA, LIPG, ACSL4, ASS1, C2
GO:0007059	chromosome segregation	7	0.219381	TOP2A, BEX4, CDCA2, NEK6, CENPN, SKA1, DLGAP5
GO:0001938	positive regulation of endothelial cell proliferation	7	0.228088	ECM1, NRP2, TNFSF12, HTR2B, PRKD1, F3, CCR3
GO:0045669	positive regulation of osteoblast differentiation	7	0.228088	SMAD1, CEBPD, CTNNBIP1, TENT5A, PRKD1, IGF1, SMAD5
GO:0032147	activation of protein kinase activity	7	0.228088	GPRC5B, RGCC, STRADB, WNK4, CLSPN, GPRC5D, ECT2
GO:0007613	memory	7	0.320023	SLC8A3, HRH1, TH, BDNF, SYT11, MAPT, SCN2A
GO:0006936	muscle contraction	7	0.329556	GAMT, SLC6A8, TNNT3, MYH13, TNNI1, UTS2, CRYAB
GO:0033138	positive regulation of peptidyl-serine phosphorylation	7	0.358342	NTRK2, IL11, BDNF, OSM, PRKD1, CD44, PFN2
GO:0043087	regulation of GTPase activity	7	0.358342	NTRK2, EPHA4, ARHGAP27, IQGAP2, EFNA5, RAP1GAP, NGEF
GO:0071277	cellular response to calcium ion	7	0.367978	SYT11, SYT10, ITPKA, ECT2, SYT8, SYT7, SYT17
GO:0032088	negative regulation of NF-kappaB transcription factor activity	7	0.367978	LRRC14, AIM2, PTGIS, GFI1, ADORA3, SETD6, CMKLR1
GO:0030855	epithelial cell differentiation	7	0.387276	UPK1B, WT1, KRT37, GSTA2, CDK1, KRT35, ID3
GO:0007565	female pregnancy	7	0.406569	OVGP1, THBD, ACE, COL16A1, UCP2, ADM, SLC38A3
GO:0046330	positive regulation of JNK cascade	7	0.425811	EDAR, MFHAS1, NCF1, RASGRP1, TLR3, ANKRD6, SLAMF1
GO:0007517	muscle organ development	7	0.444958	ADGRB1, ID3, DMD, MKX, IGF1, CRYAB, VAMP5
GO:0042632	cholesterol homeostasis	7	0.482811	SOAT1, INSIG1, LIPG, IL18, NR1D1, CYP7B1, HDAC9
GO:0001649	osteoblast differentiation	7	0.662802	SFRP1, FGF9, LOX, CREB3L1, IGFBP3, IHH, SIRT7
GO:0034765	regulation of ion transmembrane transport	7	0.726619	CATSPER1, KCNH2, TMEM37, KCND3, SCN2A, CACNA1F, KCNJ2
GO:0007015	actin filament organization	7	0.752099	MYO1B, RAC2, RHOH, RHOF, MYO1H, ARHGAP25, SHROOM4
GO:0090090	negative regulation of canonical Wnt signaling pathway	7	0.792443	FZD1, SFRP1, MDK, CTNNBIP1, SOX10, NKD2, ANKRD6
GO:0007417	central nervous system development	7	0.818041	SEMA6B, SCIN, NHLH1, ID3, HAPLN3, NHEJ1, NPAS2
GO:0007605	sensory perception of sound	7	0.857764	TUB, TMIE, CEACAM16, TH, USH1G, ATP8B1, EPS8L2
GO:0008380	RNA splicing	7	0.959347	RBM38, MBNL2, WT1, PRPF3, SMN2, RBM10, AFF2
GO:0060271	cilium assembly	7	0.98069	ATAT1, EHD2, ABLIM3, RAB23, PLA2G3, POC1B, RAB17
GO:0006511	ubiquitin-dependent protein catabolic process	7	0.997903	USP13, UBE2D4, DTX3L, UHRF1, TRIM58, UBE2L6, FBXO10
GO:0043303	mast cell degranulation	5	0.0233516	KIT, CLNK, PLA2G3, RASGRP1, PIK3CG
GO:0010951	negative regulation of endopeptidase activity	15	0.0244048	CRB2, SERPINB10, CSTB, SERPINB4, CSTA, SPINK8, SERPINE2, SPINK7, SERPINA10, TFPI, WFDC5, RENBP, FETUB, TIMP1, HRG
GO:0007507	heart development	20	0.0246989	CXADR, DNAAF3, HEG1, MTERF4, HTR2B, ADM, PCSK5, HDAC9, CASP7, EDNRA, PDLIM3, TH, LOX, WT1, GJA5, SH3PXD2B, PKP2, ID3, BORCS8, SOX4
GO:0032962	positive regulation of inositol trisphosphate biosynthetic process	3	0.0255591	HRH1, P2RY6, P2RY1
GO:0033004	negative regulation of mast cell activation	3	0.0255591	CD84, CNR2, CD300LF
GO:0032286	central nervous system myelin maintenance	3	0.0255591	FA2H, MYRF, CLU
GO:0014904	myotube cell development	3	0.0255591	NFATC2, DMD, IGF1
GO:0090102	cochlea development	6	0.0260508	CCNA2, CECR2, EPHA4, GATA3, GATA2, KCNK3
GO:0007193	adenylate cyclase-inhibiting G-protein coupled receptor signaling pathway	8	0.0263153	AKAP12, EDNRA, PTGDR2, RGS1, PDE2A, P2RY1, FFAR3, AKAP5
GO:0038083	peptidyl-tyrosine autophosphorylation	5	0.0273667	NTRK1, ALK, ITK, BTK, MAPK3
GO:0006468	protein phosphorylation	38	0.0289003	ITK, BRSK2, GMFB, NPR1, NPR2, GMFG, WNK4, CSF2RB, PKMYT1, PIK3CG, RSKR, GRK3, EDNRA, ACVR1C, GRK5, MAPK3, CDKL2, NTRK1, PLK3, SMAD1, DMPK, STRADB, IGFBP3, NEK6, HUNK, CSNK1E, MERTK, SMAD5, OBSCN, MELK, STK17B, CDK1, BTK, PRKD1, FAM20A, SGK1, CDK14, CDK15
GO:0043568	positive regulation of insulin-like growth factor receptor signaling pathway	4	0.0290239	AR, CDH3, IGFBP3, IGF1
GO:0002675	positive regulation of acute inflammatory response	4	0.0290239	OSM, ADAM8, OSMR, PIK3CG
GO:0001525	angiogenesis	22	0.0292582	ECM1, NRP2, CXCL8, TNFSF12, PDE3B, IL18, TNFAIP2, PIK3CG, TYMP, DLL4, MMP14, FGF9, GJA5, COL8A2, ADAM8, ITGAV, CCN3, PRKD1, HRG, RAMP1, EPHB1, ANGPTL1
GO:0030593	neutrophil chemotaxis	10	0.0304624	CCL13, CCL23, CXADR, CXCL8, FCER1G, SAA1, CXCL1, CCL18, PIK3CG, ITGA9
GO:0061844	antimicrobial humoral immune response mediated by antimicrobial peptide	12	0.0310973	CCL13, H2BC7, CXCL8, H2BC6, ADM, CXCL1, HRG, DEFB4A, CCL18, B2M, CXCL14, KRT6A
GO:0030890	positive regulation of B cell proliferation	7	0.0314012	SASH3, CD40, GPR183, IL13, BTK, NFATC2, TNFRSF4
GO:0031663	lipopolysaccharide-mediated signaling pathway	6	0.0550269	CD180, IL18, LY96, CD14, TLR2, MAPK3
GO:0007259	JAK-STAT cascade	6	0.0657343	GHR, SOCS3, STAT1, IL31RA, CSF2RB, NMI
GO:0030574	collagen catabolic process	6	0.0657343	MMP12, MMP14, MMP28, MMP9, CTSS, MMP10
GO:0042098	T cell proliferation	6	0.0714932	SASH3, KITLG, TNFRSF4, RASGRP1, PSMB10, PIK3CG
GO:0050776	regulation of immune response	6	0.0775194	FCGR3A, CD40, PIANP, IRF1, SPPL2A, TAPBP
GO:0060048	cardiac muscle contraction	6	0.0838099	KCNH2, CASQ2, TNNI1, CXCR4, DMD, SMAD5
GO:0034198	cellular response to amino acid starvation	6	0.0971683	MAP1LC3A, DAPL1, UCP2, FAS, PRKD1, MAPK3
GO:0009968	negative regulation of signal transduction	6	0.0971683	RGS18, RGS17, CISH, RGS1, IGFBP3, RGS20
GO:0045663	positive regulation of myoblast differentiation	6	0.104227	BTG1, SMARCD3, IGFBP3, BOC, LRRC8A, SOX4
GO:0048538	thymus development	6	0.111531	CACNB4, FOXE1, BCL11B, SIX4, GATA3, MAPK3
GO:0051603	proteolysis involved in cellular protein catabolic process	6	0.119075	GZMA, GZMB, CTSS, PSMB8, PSMB10, PSMB9
GO:0034097	response to cytokine	6	0.134855	STAT1, LIFR, TIMP1, OSMR, PTGES, CXCL16
GO:0030218	erythrocyte differentiation	6	0.134855	MFHAS1, KIT, MYB, GATA3, SMAD5, GATA1
GO:0043491	protein kinase B signaling	6	0.151509	PLK3, CD40, LOX, IGF1, PEAR1, MERTK
GO:0006633	fatty acid biosynthetic process	6	0.151509	FA2H, FADS6, LIPI, LIPG, ACOT4, MGLL
GO:0033209	tumor necrosis factor-mediated signaling pathway	6	0.168972	TNFSF18, AIM2, STAT1, TNFRSF18, FAS, TNFRSF4
GO:0070371	ERK1 and ERK2 cascade	6	0.168972	WNK4, CDK1, HTR2B, ITGAV, IGF1, MAPK3
GO:0071407	cellular response to organic cyclic compound	6	0.168972	SMAD1, STING1, STAT1, IL18, CDK1, SMAD5
GO:0060348	bone development	6	0.168972	TTC9, SMAD1, NPR2, SH3PXD2B, CHAD, SMAD5
GO:0007163	establishment or maintenance of cell polarity	6	0.177986	PARD6A, RAC2, RHOH, FSCN2, RHOF, CAP2
GO:0022008	neurogenesis	6	0.177986	BRINP1, NAV3, RARB, CXCR4, NAV1, EPHB1
GO:0048666	neuron development	6	0.196533	ATAT1, NTRK1, ALK, TENM3, IHH, DMD
GO:0071320	cellular response to cAMP	6	0.21571	SLC8A3, WT1, PDE2A, GATA1, ASS1, PIK3CG
GO:0001570	vasculogenesis	6	0.24549	NTRK2, WT1, HEG1, HAS2, ADM, ITGAV
GO:0032757	positive regulation of interleukin-8 production	6	0.265906	DDX58, TLR8, CD14, F3, TLR3, TLR2
GO:0042102	positive regulation of T cell proliferation	6	0.265906	SASH3, KITLG, VCAM1, IL15, CD209, PDCD1LG2
GO:0007187	G-protein coupled receptor signaling pathway, coupled to cyclic nucleotide second messenger	6	0.265906	HRH1, VIPR1, CNR2, HRH2, HRH4, HTR2B
GO:0050680	negative regulation of epithelial cell proliferation	6	0.297181	AR, SFRP1, IL26, EPPK1, B2M, SAV1
GO:0031640	killing of cells of other organism	6	0.318355	CCL13, CXCL8, CXCL1, DEFB4A, CCL18, CXCL14
GO:0009611	response to wounding	6	0.318355	EDNRA, MDK, ADORA3, TMPRSS4, ID3, ADM
GO:0010977	negative regulation of neuron projection development	6	0.329011	RTN4R, EPHA4, MAG, GFI1, B2M, ZNF365
GO:0006302	double-strand break repair	6	0.350415	H2AX, DTX3L, ESCO2, BRCA2, PARP9, NHEJ1
GO:0000187	activation of MAPK activity	6	0.350415	ALK, PDE6G, KIT, SAA1, CXCR4, IGF1
GO:0007338	single fertilization	6	0.361147	OVGP1, CECR2, AR, FETUB, ADAM21, LHFPL2
GO:0021987	cerebral cortex development	6	0.382627	H2AX, NTRK2, TH, MDK, BNIP3, DMD
GO:0031424	keratinization	6	0.393359	SPRR3, CDH3, KRT78, ABCA12, KRT6C, KRT6A
GO:0032092	positive regulation of protein binding	6	0.393359	SPON1, ACE, DTX3L, STING1, B2M, RAMP1
GO:0032868	response to insulin	6	0.393359	ACVR1C, VPS13C, GCNT1, GGH, ADM, TLR2
GO:0032956	regulation of actin cytoskeleton organization	6	0.446635	RAC2, RHOH, RHOF, IQGAP2, HRG, EFNA5
GO:0008203	cholesterol metabolic process	6	0.446635	SULT2B1, CH25H, SOAT1, INSIG1, CYP7B1, APOL2
GO:0006919	activation of cysteine-type endopeptidase activity involved in apoptotic process	6	0.446635	EGLN3, ATP2A3, MAPT, NLRP1, F3, ROBO1
GO:0070373	negative regulation of ERK1 and ERK2 cascade	6	0.488387	EPHA4, LMO3, CHRNA9, DMD, EMILIN1, GBP1
GO:0007409	axonogenesis	6	0.518942	RTN4R, BRSK2, SLITRK4, ADGRB1, SLITRK5, CNTN4
GO:0006814	sodium ion transport	6	0.528955	KCNE3, SLC23A1, SCN2A, SGK1, SLC38A3, SLC5A3
GO:0006816	calcium ion transport	6	0.528955	CATSPER1, TRPC4, VDR, ATP2A3, CACNA1F, RAMP1
GO:0030324	lung development	6	0.538874	MMP14, FGF9, LOX, HEG1, SLC23A1, LIPA
GO:0030317	flagellated sperm motility	6	0.538874	CATSPER1, TTC21A, CCNYL1, ARMC12, CFAP65, GAS8
GO:0045666	positive regulation of neuron differentiation	6	0.577536	GPRC5B, BRINP1, NAP1L2, DMD, GATA2, ECT2
GO:0016042	lipid catabolic process	6	0.623329	PCCA, LIPI, LIPG, PLAAT4, LIPA, PLA2G7
GO:0042391	regulation of membrane potential	6	0.640791	KCNH2, CHRNA2, CHRNA9, SLC39A8, HTR3A, CNIH3
GO:0090630	activation of GTPase activity	6	0.819731	GPR65, ECT2, ARHGAP25, RASGRP1, RAP1GAP, NGEF
GO:0000165	MAPK cascade	6	0.819731	SMAD1, AR, IGFBP3, IL31RA, IL18, MAPK3
GO:0071805	potassium ion transmembrane transport	6	0.824871	KCNH2, SLC9A3, KCND3, WNK4, KCNK3, KCNJ2
GO:0031175	neuron projection development	6	0.824871	NTRK1, GPRIN1, CNTN4, MAPT, LRP12, UHMK1
GO:0050853	B cell receptor signaling pathway	6	0.834794	ITK, KLHL6, BTK, NFATC2, CTLA4, IGHE
GO:0000226	microtubule cytoskeleton organization	6	0.848813	TUBB2A, TUBA1A, CDK1, MAPT, PHLDB2, EML1
GO:0006397	mRNA processing	6	0.992431	RBM38, MBNL2, PRPF3, SMN2, SRSF5, AFF2
GO:0031100	animal organ regeneration	7	0.0314012	CCNA2, ACE, CDK1, ADM, BAK1, LPIN1, GATA1
GO:0070098	chemokine-mediated signaling pathway	9	0.0324917	CCL13, GPR17, CCL23, CXCL8, CCRL2, CXCL1, CCL18, CCR3, CMKLR1
GO:0007229	integrin-mediated signaling pathway	12	0.0329548	ADAMDEC1, FYB2, ITGAM, FYB1, COL16A1, ADAMTS1, ITGA10, ADAM11, ADAM8, ITGAV, PRKD1, ITGA9
GO:0002230	positive regulation of defense response to virus by host	6	0.0330008	AIM2, DTX3L, STING1, DDX58, STAT1, PARP9
GO:0051482	positive regulation of cytosolic calcium ion concentration involved in phospholipase C-activating G-protein coupled signaling pathway	6	0.0330008	GPR174, GPR17, P2RY10, GPR65, C3AR1, LPAR4
GO:0048247	lymphocyte chemotaxis	6	0.0330008	CCL13, CCL23, SAA1, ADAM8, CCL18, CXCL16
GO:0045071	negative regulation of viral genome replication	7	0.0345409	IFIH1, IFITM3, IFI16, RSAD2, OAS2, MX1, OASL
GO:0001666	response to hypoxia	17	0.0346217	EGLN3, ACE, VCAM1, BNIP3, CXCR4, AGTRAP, ADM, PLOD2, PLAT, DPP4, MMP14, EDNRA, TH, UCP2, MYB, CRYAB, TLR2
GO:0045744	negative regulation of G-protein coupled receptor protein signaling pathway	4	0.0355065	RGS2, CXCL8, RGS13, KLK14
GO:0010466	negative regulation of peptidase activity	4	0.0355065	CSTB, SERPINB4, CSTA, ECM1
GO:0006805	xenobiotic metabolic process	11	0.0362478	ABCC3, CYP26B1, UGT2B11, AADAC, CYP2S1, GSTA2, FMO1, FMO2, CYP2C19, SULT1C4, CBR3
GO:1904659	glucose transmembrane transport	5	0.0365606	SLC2A11, SLC2A10, SLC2A3, SLC5A3, SLC2A6
GO:0010043	response to zinc ion	6	0.0368684	VCAM1, TH, CA2, GGH, LTA4H, ASS1
GO:0045785	positive regulation of cell adhesion	8	0.0369028	TNFSF18, EPHA4, MDK, TNFRSF18, SAA1, PIK3R2, ADAM8, ITGAV
GO:0042270	protection from natural killer cell mediated cytotoxicity	3	0.0369955	SERPINB4, HLA-B, HLA-A
GO:0002639	positive regulation of immunoglobulin production	5	0.0532951	SASH3, HPX, IL13, BTK, TNFRSF4
GO:0030101	natural killer cell activation	5	0.0532951	FCGR3A, IL18, GATA3, RASGRP1, IL18R1
GO:0001678	cellular glucose homeostasis	5	0.0596543	HK3, LRRC8D, PIK3R2, LRRC8A, NR1D1
GO:0001676	long-chain fatty acid metabolic process	5	0.0596543	ACSL5, ACSL4, CYP2C19, SLC27A2, ACOT4
GO:0090200	positive regulation of release of cytochrome c from mitochondria	5	0.0596543	HRK, BNIP3, PLAUR, BAK1, MMP9
GO:0061436	establishment of skin barrier	5	0.0596543	FA2H, CYP26B1, IL18, ABCA12, CLDN1
GO:0007422	peripheral nervous system development	5	0.0663972	BDNF, ADGRB1, GFRA3, SOX10, SLC5A3
GO:0007585	respiratory gaseous exchange	5	0.0663972	EDNRA, DACH1, MAN2A1, CSF2RB, HNMT
GO:0042104	positive regulation of activated T cell proliferation	5	0.0663972	IL2RA, IL18, IGF1, SLAMF1, IL27RA
GO:0051602	response to electrical stimulus	5	0.0735176	NTRK1, AKAP12, TH, EEF1A2, CD14
GO:0007202	activation of phospholipase C activity	5	0.0735176	ITK, EDNRA, P2RY6, HTR2B, RASGRP4
GO:0030010	establishment of cell polarity	5	0.114471	CRB2, BRSK2, TCIRG1, EPHB1, MPP7
GO:0001657	ureteric bud development	5	0.123654	SMAD1, SFRP1, WT1, RARB, SMAD5
GO:0051017	actin filament bundle assembly	5	0.123654	MYO1B, MICAL1, DMD, FSCN2, AIF1L
GO:0042113	B cell activation	5	0.123654	CD40, BTK, LAX1, HDAC9, RASGRP1
GO:0034614	cellular response to reactive oxygen species	5	0.133139	NCF1, BTK, MAPT, MMP9, MAPK3
GO:0001974	blood vessel remodeling	5	0.14291	DLL4, EDNRA, ACE, SEMA3C, BAK1
GO:0045907	positive regulation of vasoconstriction	5	0.14291	HRH1, ACE, HRH2, GJA5, SMTNL2
GO:0001895	retina homeostasis	5	0.173798	CRB2, CDH3, POC1B, B2M, JCHAIN
GO:0071479	cellular response to ionizing radiation	5	0.173798	RAD51AP1, BLM, IFI16, BRCA2, ECT2
GO:0086091	regulation of heart rate by cardiac conduction	5	0.184567	KCNH2, KCNE3, KCND3, PKP2, KCNJ2
GO:0086091	regulation of heart rate by cardiac conduction	5	0.184567	KCNH2, KCNE3, KCND3, PKP2, KCNJ2
GO:1901223	negative regulation of NIK/NF-kappaB signaling	5	0.184567	ADGRG3, CCN3, IFI35, NMI, LITAF
GO:0097421	liver regeneration	5	0.184567	SERPINA10, UCP2, IHH, SRSF5, CLDN1
GO:0032735	positive regulation of interleukin-12 production	5	0.195546	CD40, MDK, IRF1, TLR3, TLR2
GO:0001755	neural crest cell migration	5	0.241247	SEMA6B, KITLG, SEMA3C, HTR2B, SOX10
GO:1902895	positive regulation of pri-miRNA transcription from RNA polymerase II promoter	5	0.25304	SMAD1, WT1, MYB, GATA3, GATA2
GO:0070830	bicellular tight junction assembly	5	0.28905	CLDN24, CLDN23, ECT2, CLDN1, MPP7
GO:0030178	negative regulation of Wnt signaling pathway	5	0.28905	SFRP1, FGF9, CTNNBIP1, CSNK1E, NKD2
GO:0002062	chondrocyte differentiation	5	0.313435	TWSG1, WNT2B, FGF9, SIX2, CCN3
GO:0009408	response to heat	5	0.313435	CRNN, CD14, IGF1, HSPA2, CRYAB
GO:0001932	regulation of protein phosphorylation	5	0.325698	SOCS3, LOX, TLR8, IGF1, PIK3CG
GO:0035019	somatic stem cell population maintenance	5	0.325698	SFRP1, RIF1, KIT, GATA2, SOX4
GO:0045600	positive regulation of fat cell differentiation	5	0.325698	CCDC71L, SFRP1, LMO3, SAV1, CMKLR1
GO:0019233	sensory perception of pain	5	0.33799	ACE, CNR2, P2RY1, PTGES, MAPK3
GO:1904707	positive regulation of vascular smooth muscle cell proliferation	5	0.33799	P2RY6, FGF9, ADAMTS1, IGF1, MMP9
GO:0043434	response to peptide hormone	5	0.350298	BTG1, TH, STAT1, LTA4H, TIMP1
GO:0050808	synapse organization	5	0.36261	SLC8A3, PCDHGC5, PCDHGC4, SNCG, MAPT
GO:0007266	Rho protein signal transduction	5	0.399441	CDC42EP5, ARHGDIG, EPS8L1, EPS8L2, CTNNAL1
GO:0060041	retina development in camera-type eye	5	0.399441	TUB, LAMC3, RORB, TCIRG1, MERTK
GO:0014070	response to organic cyclic compound	5	0.399441	MMP14, SFRP1, CDK1, BAK1, PTGES
GO:0030155	regulation of cell adhesion	5	0.411647	CXCL8, TNXA, PLAUR, IL18, CXCR4
GO:0045665	negative regulation of neuron differentiation	5	0.423799	MAG, DMD, OLIG2, CNTN4, RAP1GAP
GO:0048812	neuron projection morphogenesis	5	0.459838	NYAP1, BDNF, EPB41L3, DMD, SGK1
GO:0050804	modulation of synaptic transmission	5	0.459838	SRGN, AKAP12, BDNF, EPHB1, DNM1
GO:0032731	positive regulation of interleukin-1 beta production	5	0.459838	AIM2, TYROBP, IFI16, TLR8, NLRP1
GO:0007611	learning or memory	5	0.471682	NTRK1, SLC8A3, MAPT, B2M, AFF2
GO:0042752	regulation of circadian rhythm	5	0.471682	TOP2A, CDK1, RORB, NR1D1, CSNK1E
GO:0048661	positive regulation of smooth muscle cell proliferation	5	0.518005	STAT1, MYB, IL13, IL18, IGF1
GO:0009791	post-embryonic development	5	0.529288	SEMA3C, ETNK2, HEG1, GATA3, SLC18A2
GO:0050679	positive regulation of epithelial cell proliferation	5	0.54044	SFRP1, FGF9, IHH, IGF1, CYP7B1
GO:0070301	cellular response to hydrogen peroxide	5	0.562331	MAP1LC3A, BNIP3, MYB, CDK1, ECT2
GO:0010506	regulation of autophagy	5	0.57306	USP13, IFI16, LAMP3, PIK3R2, MAPT
GO:0045444	fat cell differentiation	5	0.594066	IL11, TFAP2B, GRK5, CEBPD, PSMB8
GO:0051321	meiotic cell cycle	5	0.604336	H2AX, RAD51AP1, EXO1, NPR2, PKMYT1
GO:0036211	protein modification process	5	0.604336	LOX, ST8SIA4, PLOD2, UBE2L6, PLAT
GO:0001558	regulation of cell growth	5	0.614447	CISH, IGFBP3, EPB41L3, SGK1, IL17RB
GO:0001933	negative regulation of protein phosphorylation	5	0.624395	PARD6A, NNT, MICAL1, IGFBP3, PBK
GO:0007005	mitochondrion organization	5	0.643796	ARMCX3, EDNRA, CXADR, MAN2A1, VPS13C
GO:0017148	negative regulation of translation	5	0.653246	DHFR, RGS2, WT1, ENC1, GZMB
GO:0001503	ossification	5	0.671637	TWSG1, ECM1, NPR2, TCIRG1, MMP9
GO:0071333	cellular response to glucose stimulus	5	0.671637	ACE, TH, CMA1, UCP2, SOX4
GO:0030509	BMP signaling pathway	5	0.697938	SMAD1, TWSG1, SFRP1, SMAD5, MAPK3
GO:0010467	gene expression	5	0.697938	EDNRA, DDX58, WNK4, TCIRG1, SOX4
GO:0035264	multicellular organism growth	5	0.714613	AR, ETNK2, HEG1, IHH, RARB
GO:0030307	positive regulation of cell growth	5	0.730602	MMP14, SFRP1, ACSL4, ARMC12, CXCL16
GO:0000724	double-strand break repair via homologous recombination	5	0.74591	H2AX, RECQL4, RAD51AP1, BLM, BRCA2
GO:0050829	defense response to Gram-negative bacterium	5	0.74591	ADGRB1, ADM, PRKD1, DEFB4A, B2M
GO:0006464	cellular protein modification process	5	0.767614	LOX, ST8SIA4, PLOD2, UBE2L6, PLAT
GO:1990830	cellular response to leukemia inhibitory factor	5	0.800525	SOCS3, NRP2, CACNB4, RIF1, MYBL2
GO:0006606	protein import into nucleus	5	0.806634	MMP12, NUP214, FGF9, SIX2, KPNA2
GO:0006351	transcription, DNA-templated	5	0.840148	CCNA2, SMAD1, ABLIM3, SLC39A8, MAPK3
GO:0007219	Notch signaling pathway	5	0.877124	DLL4, DTX3L, NRIP2, NOTCH4, IL2RA
GO:0006958	complement activation, classical pathway	5	0.903161	C1QB, CFI, IGHE, CLU, C2
GO:0006486	protein glycosylation	5	0.934281	MAN2A1, GCNT2, ST8SIA4, ST8SIA6, MAN1A1
GO:0006338	chromatin remodeling	5	0.984461	CECR2, ERCC6L, SMARCD3, MYB, GATA3
GO:0000209	protein polyubiquitination	5	0.984461	UBE2D4, UBE2Q2, TRIM58, UBE2L6, TRIM22
GO:0000398	mRNA splicing, via spliceosome	5	0.995239	PRPF3, GEMIN7, SRSF5, RBM10, RBM6
GO:0043161	proteasome-mediated ubiquitin-dependent protein catabolic process	5	0.996599	SPSB3, PBK, PSMB8, PSMB10, PSMB9
GO:0006325	chromatin organization	5	0.999497	GFI1B, DTX3L, UHRF1, SIRT7, HDAC9
GO:0030183	B cell differentiation	10	0.0396942	NTRK1, ADGRG3, LYL1, IL11, VCAM1, KIT, PIK3R2, TCIRG1, HDAC9, NHEJ1
GO:0019221	cytokine-mediated signaling pathway	15	0.0397519	IL11RA, STAT1, IL31RA, IL5RA, LIFR, CSF2RB, OSMR, F3, IL17RB, IL27RA, GHR, KIT, IL13RA2, CD44, IL9R
GO:0033674	positive regulation of kinase activity	9	0.0403136	NTRK1, ALK, NTRK2, EPHA4, EPHA10, KIT, MERTK, EPHB1, CD44
GO:0008283	cell proliferation	17	0.0409848	USP13, IL11, IL18, ADM, GATA3, IGF1, LIPA, RASGRP4, EDNRA, DACH1, MELK, SIX2, LIPG, CKS2, POC1B, BAK1, PTGES
GO:0045582	positive regulation of T cell differentiation	6	0.0410027	IL1RL2, SMARCD3, MDK, IL2RA, RHOH, GATA3
GO:0007154	cell communication	6	0.0410027	SLC8A3, DLL4, GJB1, GJA5, TRIP10, CCL18
GO:0010976	positive regulation of neuron projection development	13	0.0410321	FZD1, NTRK1, NTRK2, TENM3, BDNF, PLA2G3, RGS2, MDK, ENC1, ALKAL2, DMD, PRKD1, ALKAL1
GO:0045944	positive regulation of transcription from RNA polymerase II promoter	79	0.0419778	TOP2A, CD40, ZNF493, IL26, IHH, HNF4G, RORB, LITAF, MEOX1, SPIC, SIX4, SIX2, CREB3L1, ZNF208, MYB, MYBL2, PITX2, ZNF841, SOX4, IL11, FOXD1, DDX58, LMO3, IL18, SIRT7, SOX10, MMP12, ARMCX3, AR, ZEB2, IRF1, TFEC, RARB, NCOA7, PRKD1, SKAP1, TLR3, TLR2, BEX1, HLF, SMARCD3, CEBPD, CEBPE, UHRF1, PIK3R2, GATA3, GATA2, GATA1, NPAS2, PLAC8, IFI16, ABLIM3, NHLH1, PLAGL1, PCBP1, P2RY1, HOXC4, ZNF345, MAPK3, …
GO:0071372	cellular response to follicle-stimulating hormone stimulus	4	0.0426667	EDNRA, PLAT, EFNA5, GATA1
GO:0010838	positive regulation of keratinocyte proliferation	4	0.0426667	CRNN, CDH3, MDK, HAS2
GO:0010954	positive regulation of protein processing	4	0.0426667	SPON1, MMP14, ADAM8, NKD2
GO:0051216	cartilage development	8	0.0431159	SMAD1, SNORC, IHH, HOXC4, TIMP1, SMAD5, CD44, MAPK3
GO:0050728	negative regulation of inflammatory response	13	0.0431416	PTGIS, IL13, GATA3, NR1D1, AOAH, MFHAS1, SOCS3, FNDC4, CNR2, IL2RA, PBK, SAA1, CCN3
GO:0050848	regulation of calcium-mediated signaling	4	0.0504884	GPR143, MAPT, GBP1, CMKLR1
GO:0042129	regulation of T cell proliferation	4	0.0504884	TNFSF18, CD209, RAC2, CTLA4
GO:0048566	embryonic digestive tract development	4	0.0504884	CXCL8, FGF9, RARB, PCSK5
GO:0043951	negative regulation of cAMP-mediated signaling	4	0.0589512	RGS2, PDE10A, PDE2A, PDE3B
GO:0035162	embryonic hemopoiesis	4	0.0680314	KITLG, KIT, GATA3, GATA1
GO:0071360	cellular response to exogenous dsRNA	4	0.0777023	IFIH1, STING1, DDX58, TLR3
GO:0001709	cell fate determination	4	0.0777023	CYP26B1, NOTCH4, GATA3, GATA2
GO:0051259	protein oligomerization	4	0.0777023	BLM, STING1, CLDN1, TMEM70
GO:0030224	monocyte differentiation	4	0.0777023	IFI16, PDE2A, IL31RA, MT1G
GO:0006491	N-glycan processing	4	0.0777023	MAN2A1, ST8SIA4, ST8SIA6, MAN1A1
GO:0042116	macrophage activation	4	0.0777023	FCGR3A, IL13, WNK4, PLA2G3
GO:0061178	regulation of insulin secretion involved in cellular response to glucose stimulus	4	0.0777023	BRSK2, NR1D1, ABCA12, EFNA5
GO:0019433	triglyceride catabolic process	4	0.0879351	LIPI, LIPG, PLB1, MGLL
GO:0030865	cortical cytoskeleton organization	4	0.0986991	EPB41L3, RAC2, RHOH, RHOF
GO:0060218	hematopoietic stem cell differentiation	4	0.0986991	SFRP1, ACE, MEOX1, BATF
GO:0030517	negative regulation of axon extension	4	0.0986991	RTN4R, MAG, IFRD1, NTN1
GO:0006082	organic acid metabolic process	4	0.0986991	CYP2S1, FMO1, FMO2, CYP2C19
GO:0060038	cardiac muscle cell proliferation	4	0.109962	SMAD1, CXADR, FGF9, SAV1
GO:1903076	regulation of protein localization to plasma membrane	4	0.109962	AR, MMP14, PIK3R2, GBP1
GO:0042157	lipoprotein metabolic process	4	0.109962	APOL6, OLR1, APOL3, APOL2
GO:0061351	neural precursor cell proliferation	4	0.109962	MELK, RARB, GATA2, EPHB1
GO:0010499	proteasomal ubiquitin-independent protein catabolic process	4	0.121691	ENC1, PSMB8, PSMB10, PSMB9
GO:0002224	toll-like receptor signaling pathway	4	0.133853	LY96, TLR8, CTSS, TLR2
GO:0045861	negative regulation of proteolysis	4	0.133853	CSTB, CSTA, SERPINE2, PLAT
GO:0097746	regulation of blood vessel diameter	4	0.146413	ACE, NPR1, P2RY1, UTS2
GO:0030225	macrophage differentiation	4	0.146413	IL15, CEBPE, IL31RA, MMP9
GO:0090023	positive regulation of neutrophil chemotaxis	4	0.146413	CXCL8, MDK, RAC2, C3AR1
GO:0061484	hematopoietic stem cell homeostasis	4	0.146413	CCN3, TCIRG1, GATA2, SOX4
GO:0034341	response to interferon-gamma	4	0.159337	IFITM3, CD40, GCH1, CXCL16
GO:0019934	cGMP-mediated signaling	4	0.159337	NPR1, NPR2, PDE2A, HTR2B
GO:0010842	retina layer formation	4	0.159337	SDK1, TFAP2B, PROM1, FJX1
GO:0070269	pyroptosis	4	0.172592	AIM2, GZMA, GZMB, NLRP1
GO:0001916	positive regulation of T cell mediated cytotoxicity	4	0.172592	HLA-B, HLA-A, HLA-F, B2M
GO:0006024	glycosaminoglycan biosynthetic process	4	0.172592	GALNT5, GCNT2, PXYLP1, HS3ST1
GO:0098664	G-protein coupled serotonin receptor signaling pathway	4	0.186145	HRH1, HRH2, HRH4, HTR2B
GO:0048873	homeostasis of number of cells within a tissue	4	0.186145	SASH3, GATA2, LIPA, GATA1
GO:0042832	defense response to protozoan	4	0.186145	CD40, GBP2, GBP4, BATF
GO:0032967	positive regulation of collagen biosynthetic process	4	0.199962	RGCC, CREB3L1, MYB, IHH
GO:0001835	blastocyst hatching	4	0.199962	ARHGDIG, ST8SIA6, SLC25A34, ASF1B
GO:0003009	skeletal muscle contraction	4	0.199962	JSRP1, TNNT3, TNNC2, TNNI1
GO:1902430	negative regulation of beta-amyloid formation	4	0.199962	NTRK2, SPON1, IGF1, CLU
GO:0018149	peptide cross-linking	4	0.214011	SPRR3, CSTA, F13A1, TGM6
GO:0045089	positive regulation of innate immune response	4	0.214011	TLR8, ADAM8, IFI35, NMI
GO:0015698	inorganic anion transport	4	0.214011	ABCC3, SLC4A9, LRRC8D, SLC39A8
GO:0015908	fatty acid transport	4	0.228262	RBP7, ACSL4, FABP12, SLC27A2
GO:0001569	branching involved in blood vessel morphogenesis	4	0.242683	DLL4, EDNRA, NOTCH4, IHH
GO:0071345	cellular response to cytokine stimulus	4	0.242683	CRNN, IL13, CXCR4, TCIRG1
GO:0003180	aortic valve morphogenesis	4	0.242683	DLL4, EMILIN1, GATA3, ROBO1
GO:0044344	cellular response to fibroblast growth factor stimulus	4	0.257245	DLL4, SFRP1, CXCL8, CD44
GO:0003281	ventricular septum development	4	0.257245	HEG1, GJA5, PDE2A, GATA3
GO:0010498	proteasomal protein catabolic process	4	0.27192	NR1D1, PSMB8, PSMB10, PSMB9
GO:0050873	brown fat cell differentiation	4	0.27192	PLAC8, RGS2, BNIP3, GATA2
GO:0008015	blood circulation	4	0.27192	DLL4, STAT1, C3AR1, OLR1
GO:0055074	calcium ion homeostasis	4	0.27192	TFAP2B, WNK4, ADM, FAM20A
GO:0035924	cellular response to vascular endothelial growth factor stimulus	4	0.27192	DLL4, VCAM1, MT1G, PRKD1
GO:0034612	response to tumor necrosis factor	4	0.286681	GGT5, GCH1, CD14, CXCL16
GO:0009888	tissue development	4	0.286681	WT1, LAMC3, LAMB4, NTN1
GO:0030032	lamellipodium assembly	4	0.286681	ABLIM3, KIT, ARHGEF4, ARHGEF6
GO:0030522	intracellular receptor signaling pathway	4	0.286681	AR, HNF4G, RORB, NR1D1
GO:0097192	extrinsic apoptotic signaling pathway in absence of ligand	4	0.286681	KITLG, FAS, ITGAV, BAK1
GO:0045880	positive regulation of smoothened signaling pathway	4	0.301502	SFRP1, FGF9, IHH, GAS8
GO:0070507	regulation of microtubule cytoskeleton organization	4	0.301502	ATAT1, MAPT, EFNA5, PHLDB2
GO:0019933	cAMP-mediated signaling	4	0.301502	PDE2A, ADM, CAP2, RAPGEF4
GO:0048662	negative regulation of smooth muscle cell proliferation	4	0.301502	IL15, NPR1, IGFBP3, CTNNBIP1
GO:0048678	response to axon injury	4	0.301502	NTRK1, TYROBP, BNIP3, CDK1
GO:0017157	regulation of exocytosis	4	0.316357	RAB3C, LGI3, RAB8B, RAPGEF4
GO:0010975	regulation of neuron projection development	4	0.316357	BRSK2, SFRP1, GATA3, ZNF365
GO:0098742	cell-cell adhesion via plasma-membrane adhesion molecules	4	0.34608	MAG, CDH4, ITGAM, CDH3
GO:0045214	sarcomere organization	4	0.34608	FHOD3, OBSCN, SIX4, TNNT3
GO:0031333	negative regulation of protein complex assembly	4	0.34608	STXBP1, CTNNBIP1, CRYAB, CLU
GO:0006139	nucleobase-containing compound metabolic process	4	0.360904	OAS2, BPNT1, UPP1, TK1
GO:0048286	lung alveolus development	4	0.360904	MMP12, ACE, MAN2A1, ABCA12
GO:0016266	O-glycan processing	4	0.375675	GALNT5, GCNT1, GCNT3, GXYLT2
GO:0030316	osteoclast differentiation	4	0.375675	SFRP1, TYROBP, GPR183, TCIRG1
GO:0030513	positive regulation of BMP signaling pathway	4	0.375675	CRB2, TWSG1, FOXD1, KCP
GO:0006865	amino acid transport	4	0.375675	SLC43A2, SLC6A14, SLC1A5, SLC38A3
GO:0009409	response to cold	4	0.390376	PLAC8, UCP2, ADM, HSPA2
GO:1990090	cellular response to nerve growth factor stimulus	4	0.390376	NTRK1, NTRK2, MAPT, CSNK1E
GO:0006953	acute-phase response	4	0.390376	SAA1, SAA2, ASS1, APOL2
GO:0043010	camera-type eye development	4	0.404988	TWSG1, WT1, MTERF4, PITX2
GO:1901216	positive regulation of neuron death	4	0.404988	ITGAM, TYROBP, MAPT, CLU
GO:0048863	stem cell differentiation	4	0.419496	SHC4, SETD6, KIT, NAP1L2
GO:0045494	photoreceptor cell maintenance	4	0.419496	CRB2, TUB, USH1G, PROM1
GO:0042307	positive regulation of protein import into nucleus	4	0.419496	CDK1, PIK3R2, PRKD1, ECT2
GO:0070527	platelet aggregation	4	0.433883	STXBP1, PEAR1, GATA1, PIK3CG
GO:0032722	positive regulation of chemokine production	4	0.433883	IL18, FFAR3, TLR3, TLR2
GO:0050796	regulation of insulin secretion	4	0.462242	DPP4, TFAP2B, TCIRG1, SYT7
GO:0042130	negative regulation of T cell proliferation	4	0.476189	IL2RA, CTLA4, PDCD1LG2, CLEC4G
GO:0051781	positive regulation of cell division	4	0.489966	FGF9, MDK, OSM, HTR2B
GO:0045737	positive regulation of cyclin-dependent protein serine/threonine kinase activity	4	0.489966	RGCC, CKS2, CCNYL1, CKS1B
GO:0030148	sphingolipid biosynthetic process	4	0.489966	FA2H, SGMS1, ELOVL5, PRKD1
GO:0010718	positive regulation of epithelial to mesenchymal transition	4	0.489966	CRB2, RGCC, MDK, GCNT2
GO:0001817	regulation of cytokine production	4	0.503562	TLR8, GATA3, LITAF, TLR2
GO:0008344	adult locomotory behavior	4	0.503562	CSTB, CHL1, SNCG, SEZ6L2
GO:0006493	protein O-linked glycosylation	4	0.503562	GALNT5, GCNT3, ST8SIA6, LARGE2
GO:0050890	cognition	4	0.516969	CHL1, MGAT3, SHROOM4, CBR3
GO:0042552	myelination	4	0.516969	SLC8A3, OLIG2, SCN2A, SERINC5
GO:0050714	positive regulation of protein secretion	4	0.530179	PARD6A, IL13, ADAM8, IGF1
GO:0097191	extrinsic apoptotic signaling pathway	4	0.530179	SFRP1, TNFSF12, FAS, TLR3
GO:0043124	negative regulation of I-kappaB kinase/NF-kappaB signaling	4	0.543183	STAT1, TNIP3, RHOH, NR1D1
GO:0045668	negative regulation of osteoblast differentiation	4	0.543183	TWSG1, SFRP1, ID3, RORB
GO:0035176	social behavior	4	0.555977	BRINP1, TH, DLG4, GAD1
GO:0051496	positive regulation of stress fiber assembly	4	0.568553	SFRP1, RGCC, GPR65, PFN2
GO:0031334	positive regulation of protein complex assembly	4	0.568553	HRK, BAK1, CLU, MPP7
GO:0000723	telomere maintenance	4	0.580907	RECQL4, BLM, RIF1, ZNF365
GO:0009306	protein secretion	4	0.593034	RAB3C, CTAGE8, SNCG, RAB8B
GO:0045165	cell fate commitment	4	0.593034	WNT2B, GATA3, GATA2, GATA1
GO:0034446	substrate adhesion-dependent cell spreading	4	0.604932	LAMC3, LAMB4, ITGAV, MERTK
GO:0071363	cellular response to growth factor stimulus	4	0.604932	SFRP1, ACVR1C, TH, HTR3A
GO:0009966	regulation of signal transduction	4	0.604932	GRK3, LURAP1L, GRK5, MGLL
GO:0045599	negative regulation of fat cell differentiation	4	0.604932	INSIG1, GATA3, MKX, GATA2
GO:0031532	actin cytoskeleton reorganization	4	0.616596	BRSK2, CXADR, GPR65, KIT
GO:0007254	JNK cascade	4	0.628026	CDC42EP5, STRADB, TLR3, ARHGEF6
GO:0045597	positive regulation of cell differentiation	4	0.628026	GHR, SOCS3, AR, SMARCD3
GO:0042475	odontogenesis of dentin-containing tooth	4	0.628026	EDAR, BCL11B, CA2, ADM
GO:0040008	regulation of growth	4	0.639218	SOCS3, OSM, IHH, LRP12
GO:0006959	humoral immune response	4	0.639218	GPR183, GATA3, PSMB10, JCHAIN
GO:0007346	regulation of mitotic cell cycle	4	0.660885	NEK6, CKS2, DLGAP5, CKS1B
GO:0007368	determination of left/right symmetry	4	0.660885	DNAAF3, PITX2, PCSK5, GAS8
GO:0009612	response to mechanical stimulus	4	0.660885	MMP14, STAT1, P2RY1, IHH
GO:0000381	regulation of alternative mRNA splicing, via spliceosome	4	0.660885	RBM38, MBNL2, CELF5, RBM10
GO:0070936	protein K48-linked ubiquitination	4	0.67136	UBE2D4, DTX3L, UBE2Q2, NMI
GO:0000045	autophagosome assembly	4	0.681595	MAP1LC3A, STING1, RAB23, TCIRG1
GO:0071560	cellular response to transforming growth factor beta stimulus	4	0.691591	SFRP1, CILP, PDE2A, CLDN1
GO:0000281	mitotic cytokinesis	4	0.701348	ANLN, SNX9, ECT2, ZNF365
GO:0051384	response to glucocorticoid	4	0.710869	GHR, MDK, ADM, HNMT
GO:0010595	positive regulation of endothelial cell migration	4	0.710869	NRP2, GATA3, PRKD1, PIK3CG
GO:0043154	negative regulation of cysteine-type endopeptidase activity involved in apoptotic process	4	0.720154	LAMP3, MICAL1, CRYAB, CD44
GO:0007416	synapse assembly	4	0.729205	SDK1, BDNF, MAPT, BSN
GO:0007623	circadian rhythm	4	0.729205	NTRK1, NTRK2, NFIL3, ASS1
GO:0032922	circadian regulation of gene expression	4	0.738025	ID3, NR1D1, CSNK1E, NPAS2
GO:0032715	negative regulation of interleukin-6 production	4	0.738025	CD84, SYT11, SLAMF1, IL27RA
GO:0050896	response to stimulus	4	0.746616	CRB2, TUB, PDE6G, GUCA1B
GO:0043627	response to estrogen	4	0.746616	MMP14, CA2, GATA3, HAPLN3
GO:0006821	chloride transport	4	0.746616	ANO1, BEST4, TTYH3, WNK4
GO:0071300	cellular response to retinoic acid	4	0.76312	CYP26B1, BRINP1, MYB, RORB
GO:0032091	negative regulation of protein binding	4	0.771039	ACE, CTNNBIP1, CSNK1E, IFIT2
GO:0006813	potassium ion transport	4	0.771039	KCND3, GJA5, KCNK3, KCNJ2
GO:0032508	DNA duplex unwinding	4	0.771039	RECQL4, BLM, ERCC6L, RFC3
GO:0009267	cellular response to starvation	4	0.77874	SFRP1, WNT2B, MAP1LC3A, MYH13
GO:0051865	protein autoubiquitination	4	0.77874	DTX3L, UHRF1, TRIM58, BRCA2
GO:0098869	cellular oxidant detoxification	4	0.786227	NNT, GPX3, LTC4S, PTGES
GO:0048511	rhythmic process	4	0.786227	TOP2A, HLF, CDK1, RORB
GO:0032720	negative regulation of tumor necrosis factor production	4	0.786227	SYT11, IGF1, SLAMF1, IL27RA
GO:0008544	epidermis development	4	0.832926	EDAR, SPRR3, KRTAP5-9, KLK7
GO:0034976	response to endoplasmic reticulum stress	4	0.832926	PDIA2, CXCL8, TMTC3, PIK3R2
GO:0032880	regulation of protein localization	4	0.832926	SIX4, ARHGDIG, CSNK1E, TRIM22
GO:0007018	microtubule-based movement	4	0.860661	DYNLT5, KIF5A, STARD9, DYNLRB2
GO:0007286	spermatid development	4	0.884271	DDX25, KIT, TTC21A, HSPA2
GO:0009952	anterior/posterior pattern specification	4	0.888541	CTNNBIP1, HOXC4, PCSK5, HOXA4
GO:0051649	establishment of localization in cell	4	0.904245	P2RY1, MERTK, AQP3, GAS8
GO:1902476	chloride transmembrane transport	4	0.907846	ANO1, BEST4, TTYH3, LRRC8A
GO:0007179	transforming growth factor beta receptor signaling pathway	4	0.911323	SMAD1, TWSG1, GCNT2, SMAD5
GO:0032259	methylation	4	0.91468	GAMT, ARMT1, FAM86B2, HNMT
GO:0006979	response to oxidative stress	4	0.958299	MMP14, BTG1, GPX3, NCOA7
GO:0006914	autophagy	4	0.988728	USP13, CD84, IFI16, SYT11
GO:0006457	protein folding	4	0.99417	PDIA2, PLSCR4, PTGES3L, CRYAB
GO:0050911	detection of chemical stimulus involved in sensory perception of smell	4	1	OR14L1P, OR2I1P, OR2A7, OR13A1
GO:0050830	defense response to Gram-positive bacterium	13	0.0431416	H2BC7, H2BC6, IL18, ADM, HLA-A, RNASE1, IL27RA, DEFB4A, GBP2, B2M, GBP4, KRT6A, TLR2
GO:0006887	exocytosis	12	0.0434279	CADPS2, BRSK2, DOC2A, LGI3, CADPS, TNFAIP2, LIN7C, SYT8, SYT7, SYT17, NKD2, BAIAP3
GO:0043547	positive regulation of GTPase activity	17	0.044463	NTRK1, RTN4R, CCL13, CCL23, CD40, ARHGAP27, RASGRP1, RASGRP4, RAP1GAP, SFRP1, RGS1, RASGEF1B, SNX9, RGL3, ECT2, CCL18, RAPGEF4
GO:0050673	epithelial cell proliferation	7	0.0451442	AR, KIT, COL8A2, BAK1, CYP7B1, LIPA, SAV1
GO:0051965	positive regulation of synapse assembly	8	0.0464608	NTRK1, NTRK2, BDNF, SLITRK4, ADGRB1, SLITRK5, EFNA5, EPHB1
GO:0008045	motor neuron axon guidance	5	0.0473246	EPHA4, RAC2, RHOH, LHX4, NTN1
GO:0046579	positive regulation of Ras protein signal transduction	5	0.0473246	NTRK1, KITLG, IGF1, RASGRP1, RASGRP4
GO:0048714	positive regulation of oligodendrocyte differentiation	5	0.0473246	MDK, CXCR4, OLIG2, TLR2, ZNF365
GO:0050766	positive regulation of phagocytosis	7	0.0490819	TUB, IL15RA, FCER1G, IL15, BTK, GATA2, MERTK
GO:0097190	apoptotic signaling pathway	9	0.049297	ITGAM, TYROBP, PTGIS, DAPL1, TNFSF12, BTK, FAIM2, BAK1, RAI14
GO:0072659	protein localization to plasma membrane	15	0.0495747	RAB3C, FYB2, FYB1, STXBP1, ABCA12, EFR3B, NKD2, SLC9A3R2, EHD2, EPB41L3, P2RY1, PKP2, RAMP1, SKAP1, RAB8B
GO:1903902	positive regulation of viral life cycle	3	0.0499877	CD209, KPNA2, CLEC4G
GO:1900122	positive regulation of receptor binding	3	0.0499877	BDNF, B2M, MMP9
GO:0071373	cellular response to luteinizing hormone stimulus	3	0.0499877	CCNA2, EDNRA, PLAT
GO:0045590	negative regulation of regulatory T cell differentiation	3	0.0499877	MDK, IRF1, CTLA4
GO:0038165	oncostatin-M-mediated signaling pathway	3	0.0499877	OSM, LIFR, OSMR
GO:0006548	histidine catabolic process	3	0.0499877	HDC, CARNS1, HNMT
GO:0002729	positive regulation of natural killer cell cytokine production	3	0.0643374	CLNK, CD226, HLA-F
GO:0006658	phosphatidylserine metabolic process	3	0.0643374	PLA2G3, SERINC2, SERINC5
GO:2000556	positive regulation of T-helper 1 cell cytokine production	3	0.0643374	IL18, IL18R1, SLAMF1
GO:0032825	positive regulation of natural killer cell differentiation	3	0.0643374	IL15RA, IL15, RASGRP1
GO:0086013	membrane repolarization during cardiac muscle cell action potential	3	0.0798628	KCNH2, KCND3, KCNJ2
GO:0071316	cellular response to nicotine	3	0.0798628	NTRK1, TH, B2M
GO:0060392	negative regulation of SMAD protein import into nucleus	3	0.0798628	CILP, SLC2A10, CCN3
GO:0046322	negative regulation of fatty acid oxidation	3	0.0798628	ACADL, FMO1, FMO2
GO:0060993	kidney morphogenesis	3	0.0798628	GCNT1, GCNT3, SOX4
GO:0032940	secretion by cell	3	0.0963979	SERPINE2, ABCA12, MERTK
GO:0070294	renal sodium ion absorption	3	0.0963979	EDNRA, WNK4, SGK1
GO:0002474	antigen processing and presentation of peptide antigen via MHC class I	3	0.0963979	ACE, HLA-F, B2M
GO:0072112	glomerular visceral epithelial cell differentiation	3	0.0963979	EDNRA, WT1, PROM1
GO:2000271	positive regulation of fibroblast apoptotic process	3	0.0963979	SFRP1, BTG1, STK17B
GO:0031666	positive regulation of lipopolysaccharide-mediated signaling pathway	3	0.0963979	CD180, LY96, CD14
GO:0032819	positive regulation of natural killer cell proliferation	3	0.0963979	FCGR3A, IL15, IL18
GO:0016051	carbohydrate biosynthetic process	3	0.0963979	CHST9, ST8SIA6, CHST13
GO:0007168	receptor guanylyl cyclase signaling pathway	3	0.0963979	NPR1, NPR2, GUCA1B
GO:0002237	response to molecule of bacterial origin	3	0.113791	CXCL8, B2M, TLR2
GO:0002726	positive regulation of T cell cytokine production	3	0.113791	SASH3, HLA-A, B2M
GO:0072359	circulatory system development	3	0.113791	CRB2, SLC2A10, SLITRK5
GO:0060174	limb bud formation	3	0.113791	SEMA3C, ZNF219, SOX4
GO:0086011	membrane repolarization during action potential	3	0.113791	KCNH2, KCNE3, KCNJ2
GO:0099509	regulation of presynaptic cytosolic calcium ion concentration	3	0.131903	CALB2, P2RY1, TSPOAP1
GO:0008645	hexose transport	3	0.131903	SLC2A11, SLC2A10, SLC2A6
GO:0032330	regulation of chondrocyte differentiation	3	0.131903	SCIN, MDK, SIX2
GO:0098915	membrane repolarization during ventricular cardiac muscle cell action potential	3	0.150608	KCNH2, KCNE3, KCND3
GO:0001775	cell activation	3	0.150608	TIMP1, IGF1, TLR2
GO:0002430	complement receptor mediated signaling pathway	3	0.150608	C3AR1, FPR3, CMKLR1
GO:0051918	negative regulation of fibrinolysis	3	0.150608	THBD, PLAT, HRG
GO:0035457	cellular response to interferon-alpha	3	0.150608	GATA3, IFIT3, IFIT2
GO:0003215	cardiac right ventricle morphogenesis	3	0.150608	SEMA3C, GATA3, SOX4
GO:0060306	regulation of membrane repolarization	3	0.150608	KCNH2, CASQ2, KCNJ2
GO:2001020	regulation of response to DNA damage stimulus	3	0.150608	ARMT1, MAPT, NPAS2
GO:0044342	type B pancreatic cell proliferation	3	0.169792	DACH1, IGFBP3, CCN3
GO:0030195	negative regulation of blood coagulation	3	0.169792	THBD, SERPINE2, TFPI
GO:0035810	positive regulation of urine volume	3	0.169792	TFAP2B, NPR1, HAS2
GO:0060322	head development	3	0.169792	MMP14, EDNRA, IL11RA
GO:0006855	drug transmembrane transport	3	0.169792	ABCC3, ATP8B1, SLC28A3
GO:0097320	plasma membrane tubulation	3	0.169792	EHD2, CAVIN2, SNX9
GO:0050427	3'-phosphoadenosine 5'-phosphosulfate metabolic process	3	0.189349	SULT2B1, BPNT1, SULT1C4
GO:1904645	response to beta-amyloid	3	0.189349	MMP12, MMP9, DNM1
GO:0002031	G-protein coupled receptor internalization	3	0.189349	HTR2B, ADM, DNM1
GO:0002687	positive regulation of leukocyte migration	3	0.189349	TNFSF18, KITLG, TNFRSF18
GO:0022010	central nervous system myelination	3	0.189349	MAG, MYRF, SOX10
GO:0045745	positive regulation of G-protein coupled receptor protein signaling pathway	3	0.189349	PTGDR2, PDE6G, KLK14
GO:0006790	sulfur compound metabolic process	3	0.189349	CHST9, CHST7, CHST2
GO:0032725	positive regulation of granulocyte macrophage colony-stimulating factor production	3	0.189349	DDX58, IL18, RASGRP1
GO:0097623	potassium ion export across plasma membrane	3	0.209187	KCNH2, KCNE3, KCND3
GO:0043652	engulfment of apoptotic cell	3	0.209187	ADGRB1, RAC2, RHOH
GO:0034116	positive regulation of heterotypic cell-cell adhesion	3	0.209187	GCNT2, CD44, SKAP1
GO:0044419	interspecies interaction between organisms	3	0.209187	CD209, CLEC4F, CLEC4G
GO:1901387	positive regulation of voltage-gated calcium channel activity	3	0.209187	CACNB4, KCNE3, AKAP5
GO:1901741	positive regulation of myoblast fusion	3	0.209187	EHD2, ADGRB1, NFATC2
GO:0035641	locomotory exploration behavior	3	0.209187	DPP4, DLG4, GAD1
GO:0003382	epithelial cell morphogenesis	3	0.209187	AR, BCL11B, IHH
GO:0030278	regulation of ossification	3	0.209187	SIX2, TENT5A, MAPK3
GO:0045956	positive regulation of calcium ion-dependent exocytosis	3	0.209187	SYT10, STXBP1, SYT7
GO:0010818	T cell chemotaxis	3	0.209187	GPR183, PIK3CG, CXCL16
GO:0000083	regulation of transcription involved in G1/S transition of mitotic cell cycle	3	0.209187	GFI1, CDK14, CDK15
GO:0016486	peptide hormone processing	3	0.229218	DPP4, PCSK5, PLA2G7
GO:0043116	negative regulation of vascular permeability	3	0.229218	AKAP12, PDE2A, ADM
GO:0070528	protein kinase C signaling	3	0.229218	WNK4, FIBIN, HTR2B
GO:0002407	dendritic cell chemotaxis	3	0.229218	GPR183, CXCR4, PIK3CG
GO:0071380	cellular response to prostaglandin E stimulus	3	0.229218	SFRP1, P2RY6, PTGER2
GO:0071548	response to dexamethasone	3	0.229218	ACE, FIBIN, CLDN1
GO:0045598	regulation of fat cell differentiation	3	0.229218	ATAT1, LGALS12, NR1D1
GO:0030502	negative regulation of bone mineralization	3	0.229218	SRGN, ECM1, GATA1
GO:0010469	regulation of receptor activity	3	0.229218	CNRIP1, P2RY1, MUC4
GO:0086005	ventricular cardiac muscle cell action potential	3	0.229218	KCNH2, KCNE3, PKP2
GO:0048009	insulin-like growth factor receptor signaling pathway	3	0.229218	GHR, AR, IGF1
GO:0042119	neutrophil activation	3	0.229218	CXCL8, IL15, IL18
GO:0097067	cellular response to thyroid hormone stimulus	3	0.229218	KIT, GATA1, CTSS
GO:0006957	complement activation, alternative pathway	3	0.229218	CFH, CFP, CFB
GO:2001034	positive regulation of double-strand break repair via nonhomologous end joining	3	0.229218	DTX3L, RIF1, PARP9
GO:0043551	regulation of phosphatidylinositol 3-kinase activity	3	0.249366	SOCS3, CISH, PIK3R2
GO:0043523	regulation of neuron apoptotic process	3	0.249366	EGLN3, FAIM2, GATA3
GO:0051770	positive regulation of nitric-oxide synthase biosynthetic process	3	0.249366	AKAP12, STAT1, TLR2
GO:0048593	camera-type eye morphogenesis	3	0.249366	TENM3, COL8A2, EPHB1
GO:0001516	prostaglandin biosynthetic process	3	0.269562	HPGDS, PTGIS, PTGES
GO:0019432	triglyceride biosynthetic process	3	0.269562	GPAT3, ACSL4, LPIN1
GO:0035338	long-chain fatty-acyl-CoA biosynthetic process	3	0.269562	ELOVL5, ACSL5, ACSL4
GO:0045618	positive regulation of keratinocyte differentiation	3	0.269562	VDR, ZBED2, PLAAT4
GO:0021954	central nervous system neuron development	3	0.269562	NTRK2, MAPT, GATA2
GO:0003094	glomerular filtration	3	0.269562	EDNRA, TMEM63C, JCHAIN
GO:0003161	cardiac conduction system development	3	0.269562	SMAD1, GJA5, SMAD5
GO:0031103	axon regeneration	3	0.269562	DHFR, MAG, CHL1
GO:0031643	positive regulation of myelination	3	0.269562	MAG, MYRF, SOX10
GO:0060997	dendritic spine morphogenesis	3	0.269562	DLG4, EPHB1, ZNF365
GO:0006970	response to osmotic stress	3	0.269562	PLK3, FMO1, LRRC8A
GO:0042462	eye photoreceptor cell development	3	0.269562	TH, RORB, FSCN2
GO:0032695	negative regulation of interleukin-12 production	3	0.269562	TLR8, SLAMF1, CMKLR1
GO:0043252	sodium-independent organic anion transport	3	0.289743	SLCO3A1, SLCO4A1, SLCO4C1
GO:0043277	apoptotic cell clearance	3	0.289743	TYROBP, ADGRB1, ITGAV
GO:0050778	positive regulation of immune response	3	0.289743	RSAD2, IL15, CFP
GO:0010165	response to X-ray	3	0.289743	THBD, BLM, BRCA2
GO:0030837	negative regulation of actin filament polymerization	3	0.289743	FHOD3, KANK4, PFN2
GO:0030889	negative regulation of B cell proliferation	3	0.289743	TYROBP, BTK, CTLA4
GO:0042310	vasoconstriction	3	0.289743	EDNRA, ACE, HTR2B
GO:0006826	iron ion transport	3	0.289743	FTH1, B2M, CP
GO:0042474	middle ear morphogenesis	3	0.289743	EDNRA, SIX2, INSIG1
GO:0032930	positive regulation of superoxide anion generation	3	0.309853	ITGAM, TYROBP, MAPT
GO:0002009	morphogenesis of an epithelium	3	0.309853	CA2, SOX10, KRT6A
GO:0055001	muscle cell development	3	0.309853	CACNB4, LOX, DMD
GO:0030166	proteoglycan biosynthetic process	3	0.309853	CHST9, CHST13, IGF1
GO:1990000	amyloid fibril formation	3	0.309853	SERF1A, MAPT, B2M
GO:1902004	positive regulation of beta-amyloid formation	3	0.309853	EPHA4, CSNK1E, CLU
GO:0030279	negative regulation of ossification	3	0.309853	SFRP1, MDK, MKX
GO:0006693	prostaglandin metabolic process	3	0.309853	HPGDS, CYP2S1, PTGES
GO:1901214	regulation of neuron death	3	0.329842	SNCG, CLU, EPHB1
GO:0002755	MyD88-dependent toll-like receptor signaling pathway	3	0.329842	BTK, TLR8, TLR2
GO:0060307	regulation of ventricular cardiac muscle cell membrane repolarization	3	0.329842	KCNH2, KCNE3, GJA5
GO:0090201	negative regulation of release of cytochrome c from mitochondria	3	0.329842	BAK1, IGF1, CLU
GO:0032481	positive regulation of type I interferon production	3	0.329842	STING1, IRF1, CD14
GO:0006977	DNA damage response, signal transduction by p53 class mediator resulting in cell cycle arrest	3	0.329842	RBM38, PLK3, SOX4
GO:0016079	synaptic vesicle exocytosis	3	0.329842	CADPS2, DOC2A, CADPS
GO:0002053	positive regulation of mesenchymal cell proliferation	3	0.349666	FGF9, STAT1, IHH
GO:0002437	inflammatory response to antigenic stimulus	3	0.349666	IL2RA, IL5RA, RASGRP1
GO:0030099	myeloid cell differentiation	3	0.349666	IFI16, CEBPE, RASGRP4
GO:0030031	cell projection assembly	3	0.349666	SCIN, RAC2, RHOH
GO:0045742	positive regulation of epidermal growth factor receptor signaling pathway	3	0.349666	PDE6G, PLAUR, MMP9
GO:0030318	melanocyte differentiation	3	0.349666	USP13, KIT, SOX10
GO:0030261	chromosome condensation	3	0.349666	CDK1, SMC2, H1-2
GO:0038095	Fc-epsilon receptor signaling pathway	3	0.349666	FCER1G, BTK, MS4A2
GO:0016125	sterol metabolic process	3	0.349666	CYP26B1, CYP7B1, LIPA
GO:0098656	anion transmembrane transport	3	0.369285	SLC4A9, LRRC8D, LRRC8A
GO:0070542	response to fatty acid	3	0.369285	UCP2, PLAT, TLR2
GO:0043473	pigmentation	3	0.369285	EDAR, TH, KIT
GO:0044772	mitotic cell cycle phase transition	3	0.369285	CCNA2, CKS2, CKS1B
GO:0035904	aorta development	3	0.369285	EDNRA, PDE2A, ROBO1
GO:0038061	NIK/NF-kappaB signaling	3	0.369285	ALK, IL18, IL18R1
GO:0006471	protein ADP-ribosylation	3	0.369285	PARP14, PARP9, PARP8
GO:2000249	regulation of actin cytoskeleton reorganization	3	0.369285	MDK, GMFG, IQGAP2
GO:0046835	carbohydrate phosphorylation	3	0.369285	HK3, NAGK, PFKFB3
GO:0032331	negative regulation of chondrocyte differentiation	3	0.369285	IHH, RARB, MKX
GO:0014911	positive regulation of smooth muscle cell migration	3	0.369285	P2RY6, HAS2, IGF1
GO:0017144	drug metabolic process	3	0.388665	FMO1, FMO2, CYP2C19
GO:0070509	calcium ion import	3	0.388665	TRPC4, ORAI1, CACNA1F
GO:0045197	establishment or maintenance of epithelial cell apical/basal polarity	3	0.388665	CRB2, PARD6A, DLG4
GO:0003148	outflow tract septum morphogenesis	3	0.388665	NRP2, SEMA3C, ROBO1
GO:0060135	maternal process involved in female pregnancy	3	0.388665	RGS2, IHH, APOL2
GO:0040014	regulation of multicellular organism growth	3	0.388665	GAMT, GHR, IGF1
GO:0042026	protein refolding	3	0.388665	HSPA2, CRYAB, B2M
GO:0042573	retinoic acid metabolic process	3	0.388665	CYP26B1, CYP2S1, BCO2
GO:0032693	negative regulation of interleukin-10 production	3	0.388665	TYROBP, BTK, PDCD1LG2
GO:0048589	developmental growth	3	0.388665	ADM, GATA3, SOX10
GO:0097194	execution phase of apoptosis	3	0.388665	CECR2, CASP7, CIDEC
GO:0001782	B cell homeostasis	3	0.407776	SASH3, BAK1, GAPT
GO:0051000	positive regulation of nitric-oxide synthase activity	3	0.407776	DHFR, GCH1, HTR2B
GO:0071353	cellular response to interleukin-4	3	0.407776	NFIL3, MRC1, GATA3
GO:0045332	phospholipid translocation	3	0.407776	ATP8A1, ATP8B1, ATP11C
GO:0045954	positive regulation of natural killer cell mediated cytotoxicity	3	0.407776	CADM1, CD226, RASGRP1
GO:0046716	muscle cell cellular homeostasis	3	0.407776	LOX, DMD, LARGE2
GO:0032740	positive regulation of interleukin-17 production	3	0.407776	IL15, OSM, IL18
GO:0016540	protein autoprocessing	3	0.426591	MYRF, IHH, MYRFL
GO:0045662	negative regulation of myoblast differentiation	3	0.426591	IL18, ID3, CXCL14
GO:0010259	multicellular organism aging	3	0.426591	EDNRA, TH, CRYAB
GO:0010608	posttranscriptional regulation of gene expression	3	0.426591	ACE, GCNT2, PARP9
GO:0006665	sphingolipid metabolic process	3	0.426591	TH, SERINC2, SERINC5
GO:0032753	positive regulation of interleukin-4 production	3	0.426591	SASH3, FCER1G, GATA3
GO:0001954	positive regulation of cell-matrix adhesion	3	0.445087	SFRP1, DMD, SKAP1
GO:0051894	positive regulation of focal adhesion assembly	3	0.445087	SFRP1, COL16A1, HRG
GO:0045453	bone resorption	3	0.445087	RAC2, IHH, TCIRG1
GO:0030878	thyroid gland development	3	0.445087	EDNRA, FOXE1, MAPK3
GO:0031214	biomineral tissue development	3	0.445087	SRGN, ECM1, FAM20A
GO:0046686	response to cadmium ion	3	0.445087	KIT, CDK1, B2M
GO:0032703	negative regulation of interleukin-2 production	3	0.445087	NAV3, GATA3, GBP1
GO:0007269	neurotransmitter secretion	3	0.463244	SNPH, STXBP1, LIN7C
GO:0051453	regulation of intracellular pH	3	0.463244	SLC9A3, SLC4A9, CA2
GO:0045776	negative regulation of blood pressure	3	0.463244	GCH1, GJA5, FFAR3
GO:0010332	response to gamma radiation	3	0.463244	GATA3, BAK1, BRCA2
GO:0010971	positive regulation of G2/M transition of mitotic cell cycle	3	0.463244	SMARCD3, CDK1, HSPA2
GO:0042267	natural killer cell mediated cytotoxicity	3	0.463244	FCGR3A, IL18, GZMB
GO:0042755	eating behavior	3	0.463244	ACE, TH, P2RY1
GO:0019886	antigen processing and presentation of exogenous peptide antigen via MHC class II	3	0.481046	FCER1G, B2M, CTSS
GO:0045664	regulation of neuron differentiation	3	0.481046	ALK, BCL11B, BDNF
GO:0043278	response to morphine	3	0.49848	GHR, MAP1LC3A, CXCR4
GO:0001662	behavioral fear response	3	0.49848	DPP4, BRINP1, MDK
GO:0051881	regulation of mitochondrial membrane potential	3	0.49848	UCP2, BAK1, BCO2
GO:0009880	embryonic pattern specification	3	0.49848	SMAD1, IHH, SMAD5
GO:0035987	endodermal cell differentiation	3	0.49848	MMP14, ITGAV, MMP9
GO:0030866	cortical actin cytoskeleton organization	3	0.49848	FHOD3, EHD2, EPB41L3
GO:0046676	negative regulation of insulin secretion	3	0.49848	SFRP1, ACVR1C, CCN3
GO:0048701	embryonic cranial skeleton morphogenesis	3	0.49848	MMP14, SIX4, SIX2
GO:0043392	negative regulation of DNA binding	3	0.515533	IFI16, GZMA, CTNNBIP1
GO:0002218	activation of innate immune response	3	0.515533	AIM2, IFI16, STING1
GO:0006335	DNA replication-dependent nucleosome assembly	3	0.515533	H4-16, H3C6, ASF1B
GO:0048706	embryonic skeletal system development	3	0.515533	EDNRA, FGF9, PCSK5
GO:0007159	leukocyte cell-cell adhesion	3	0.515533	VCAM1, CD209, OLR1
GO:0043388	positive regulation of DNA binding	3	0.532197	PLAUR, IGF1, MMP9
GO:1900182	positive regulation of protein localization to nucleus	3	0.532197	DTX3L, CDK1, PARP9
GO:0006654	phosphatidic acid biosynthetic process	3	0.532197	LIPI, GPAT3, LPIN1
GO:0048255	mRNA stabilization	3	0.532197	RBM38, TENT5A, TENT5C
GO:0007190	activation of adenylate cyclase activity	3	0.532197	EDNRA, ADORA3, CAP2
GO:0043330	response to exogenous dsRNA	3	0.548464	DDX58, TLR3, MAPK3
GO:0008016	regulation of heart contraction	3	0.548464	DMPK, TH, ADORA3
GO:0035249	synaptic transmission, glutamatergic	3	0.548464	CACNB4, PLAT, CNIH3
GO:1905606	regulation of presynapse assembly	3	0.548464	FZD1, SLITRK4, SLITRK5
GO:0045648	positive regulation of erythrocyte differentiation	3	0.548464	STAT1, GATA2, GATA1
GO:0045773	positive regulation of axon extension	3	0.548464	CDH4, MAPT, NTN1
GO:0048147	negative regulation of fibroblast proliferation	3	0.548464	SFRP1, DACH1, FTH1
GO:0048144	fibroblast proliferation	3	0.548464	CDK1, CKS2, CKS1B
GO:0042476	odontogenesis	3	0.548464	ID3, PITX2, AQP3
GO:0000077	DNA damage checkpoint	3	0.548464	H2AX, FBXO6, CLSPN
GO:0070059	intrinsic apoptotic signaling pathway in response to endoplasmic reticulum stress	3	0.56433	BRSK2, ATP2A3, BAK1
GO:0050832	defense response to fungus	3	0.56433	COTL1, HRG, DEFB4A
GO:0043408	regulation of MAPK cascade	3	0.56433	LBH, GRAP2, HRH4
GO:0002027	regulation of heart rate	3	0.56433	EDNRA, CASQ2, DMD
GO:0045930	negative regulation of mitotic cell cycle	3	0.56433	BRINP1, BTG1, MAD2L1
GO:0006904	vesicle docking involved in exocytosis	3	0.56433	RAB3C, STXBP1, RAB8B
GO:0072593	reactive oxygen species metabolic process	3	0.57979	NNT, RFK, BNIP3
GO:2000352	negative regulation of endothelial cell apoptotic process	3	0.57979	IL13, GATA3, GATA2
GO:0007095	mitotic G2 DNA damage checkpoint	3	0.57979	BLM, CDK1, CLSPN
GO:2001237	negative regulation of extrinsic apoptotic signaling pathway	3	0.594843	AR, ITGAV, IGF1
GO:0030833	regulation of actin filament polymerization	3	0.594843	COTL1, PIK3R2, PFN2
GO:0060412	ventricular septum morphogenesis	3	0.594843	SOX4, SAV1, ROBO1
GO:0046427	positive regulation of JAK-STAT cascade	3	0.594843	GHR, IL26, KIT
GO:0010719	negative regulation of epithelial to mesenchymal transition	3	0.594843	EPHA4, SFRP1, GATA3
GO:0043588	skin development	3	0.609489	TFAP2B, SLC2A10, SLITRK5
GO:0008219	cell death	3	0.609489	BRINP1, BNIP3, OLR1
GO:0045746	negative regulation of Notch signaling pathway	3	0.609489	DLL4, MMP14, GATA2
GO:0035774	positive regulation of insulin secretion involved in cellular response to glucose stimulus	3	0.609489	ANO1, C2CD2L, BAIAP3
GO:0033077	T cell differentiation in thymus	3	0.623727	TESPA1, BCL11B, B2M
GO:0030073	insulin secretion	3	0.623727	ACVR1C, MAFA, RAPGEF4
GO:0030041	actin filament polymerization	3	0.623727	DIAPH3, PSTPIP2, MSRB1
GO:0030177	positive regulation of Wnt signaling pathway	3	0.623727	SFRP1, LGR6, TLR2
GO:0010811	positive regulation of cell-substrate adhesion	3	0.623727	VIT, EGFL6, EMILIN1
GO:0035094	response to nicotine	3	0.63756	VCAM1, CHRNA2, IL13
GO:0032733	positive regulation of interleukin-10 production	3	0.65099	SASH3, IL13, TLR2
GO:0061025	membrane fusion	3	0.664021	DPP4, MX1, DNM1
GO:0006836	neurotransmitter transport	3	0.664021	SLC6A8, SV2C, SLC18A2
GO:0015914	phospholipid transport	3	0.664021	ATP8A1, ATP8B1, C2CD2L
GO:0007281	germ cell development	3	0.676657	WT1, SMAD5, GMCL2
GO:0007566	embryo implantation	3	0.676657	TRO, PCSK5, MMP9
GO:0097009	energy homeostasis	3	0.676657	ALK, FMO1, FMO2
GO:0048488	synaptic vesicle endocytosis	3	0.676657	SNCG, SYT8, DNM1
GO:0001541	ovarian follicle development	3	0.688902	MMP14, KITLG, KIT
GO:0002088	lens development in camera-type eye	3	0.688902	WNT2B, GATA3, CRYAB
GO:1901998	toxin transport	3	0.688902	BNIP3, ANTXR2, DNM1
GO:0002548	monocyte chemotaxis	3	0.700764	CCL13, CCL23, CCL18
GO:0045747	positive regulation of Notch signaling pathway	3	0.700764	DLL4, KIT, CCN3
GO:0010212	response to ionizing radiation	3	0.700764	H2AX, VCAM1, NHEJ1
GO:0060337	type I interferon signaling pathway	3	0.700764	IFITM3, STAT1, OAS2
GO:1990573	potassium ion import across plasma membrane	3	0.700764	KCNH2, ATP4A, KCNJ2
GO:0042100	B cell proliferation	3	0.700764	SASH3, CD40, RASGRP1
GO:0042177	negative regulation of protein catabolic process	3	0.700764	SERPINE2, ADGRB1, MAD2L1
GO:0032689	negative regulation of interferon-gamma production	3	0.700764	GATA3, PDCD1LG2, SLAMF1
GO:0007098	centrosome cycle	3	0.700764	PARD6A, CDK1, PCLAF
GO:0098655	cation transmembrane transport	3	0.723358	ANO1, ATP8A1, TMEM63C
GO:1904646	cellular response to beta-amyloid	3	0.723358	EPHA4, VCAM1, IGF1
GO:0006275	regulation of DNA replication	3	0.723358	CCNA2, ID3, ESCO2
GO:0032024	positive regulation of insulin secretion	3	0.723358	ACSL4, LRRC8A, SOX4
GO:0051591	response to cAMP	3	0.734105	THBD, STAT1, PLAT
GO:0021762	substantia nigra development	3	0.734105	ZNF430, MAG, FGF9
GO:0048015	phosphatidylinositol-mediated signaling	3	0.734105	GPR143, IGF1, PIK3CG
GO:0048856	anatomical structure development	3	0.754532	TFAP2B, ZEB2, HNF4G
GO:0048839	inner ear development	3	0.754532	C1QB, CEBPD, CXCL14
GO:0043536	positive regulation of blood vessel endothelial cell migration	3	0.754532	CD40, PRKD1, GATA2
GO:0030900	forebrain development	3	0.754532	TWSG1, ITGAM, TYROBP
GO:0050877	neurological system process	3	0.764229	CHRNA2, CHRNA9, HTR3A
GO:1900087	positive regulation of G1/S transition of mitotic cell cycle	3	0.764229	RRM2, RGCC, ADAMTS1
GO:0009755	hormone-mediated signaling pathway	3	0.764229	GHR, RARB, NR1D1
GO:0008202	steroid metabolic process	3	0.782626	SULT2B1, UGT2B17, CYP2C19
GO:0034605	cellular response to heat	3	0.782626	ANO1, TFEC, MAPT
GO:0030838	positive regulation of actin filament polymerization	3	0.782626	CDC42EP5, SNX9, PFN2
GO:0042572	retinol metabolic process	3	0.782626	RDH10, AKR1B15, PLB1
GO:0042542	response to hydrogen peroxide	3	0.782626	STAT1, BAK1, CRYAB
GO:0000079	regulation of cyclin-dependent protein serine/threonine kinase activity	3	0.782626	CCNA2, BLM, PKMYT1
GO:0031122	cytoplasmic microtubule organization	3	0.791344	PLK3, KATNBL1, MAPT
GO:0042149	cellular response to glucose starvation	3	0.791344	BRSK2, IFI16, UPP1
GO:0007519	skeletal muscle tissue development	3	0.799751	SIX4, DMD, VAMP5
GO:0019827	stem cell population maintenance	3	0.799751	RIF1, SETD6, KIT
GO:0031397	negative regulation of protein ubiquitination	3	0.799751	ADGRB1, SIRT7, SOX4
GO:0031667	response to nutrient levels	3	0.799751	NTRK1, ACE, TH
GO:0007188	adenylate cyclase-modulating G-protein coupled receptor signaling pathway	3	0.799751	VIPR1, GRK5, CCR3
GO:0014823	response to activity	3	0.807856	TH, CDK1, CXCR4
GO:0007052	mitotic spindle organization	3	0.807856	NEK6, EML1, DLGAP5
GO:0006644	phospholipid metabolic process	3	0.823194	PLA2G3, PLAAT4, PLB1
GO:0006879	cellular iron ion homeostasis	3	0.823194	HPX, FTH1, CP
GO:0051289	protein homotetramerization	3	0.830443	TK1, B2M, KCNJ2
GO:0071230	cellular response to amino acid stimulus	3	0.830443	NTRK2, COL16A1, ASS1
GO:0030514	negative regulation of BMP signaling pathway	3	0.830443	FZD1, TWSG1, SFRP1
GO:0032456	endocytic recycling	3	0.830443	EHD2, RAB17, RAB8B
GO:0022900	electron transport chain	3	0.837423	NCF1, NCF2, NDUFA4L2
GO:0030199	collagen fibril organization	3	0.837423	TNXA, LOX, LOXL4
GO:0030216	keratinocyte differentiation	3	0.837423	SPRR3, CSTA, SAV1
GO:0007249	I-kappaB kinase/NF-kappaB signaling	3	0.844142	EDNRA, BTK, TLR8
GO:0051592	response to calcium ion	3	0.850608	ITPKA, AQP3, PTGES
GO:0043525	positive regulation of neuron apoptotic process	3	0.856828	TFAP2B, MYB, MYBL2
GO:0045596	negative regulation of cell differentiation	3	0.856828	SIX2, NOTCH4, TENT5C
GO:0034613	cellular protein localization	3	0.862811	ARMCX3, DMD, GAS8
GO:1901215	negative regulation of neuron death	3	0.862811	GHR, IL13, HLA-F
GO:0006006	glucose metabolic process	3	0.879409	TFAP2B, HK3, GDPGP1
GO:0060291	long-term synaptic potentiation	3	0.879409	SLC8A3, NTRK2, SERPINE2
GO:0016197	endosomal transport	3	0.89866	EHD2, SNX9, RASSF9
GO:0010508	positive regulation of autophagy	3	0.915015	BNIP3, PRKD1, TRIM22
GO:0043484	regulation of RNA splicing	3	0.925618	RBM38, MBNL2, AFF2
GO:0032436	positive regulation of proteasomal ubiquitin-dependent protein catabolic process	3	0.934964	CSNK1E, CLU, NKD2
GO:0007224	smoothened signaling pathway	3	0.940564	FGF9, BOC, IHH
GO:0006310	DNA recombination	3	0.940564	RECQL4, BLM, EXO1
GO:0042147	retrograde transport, endosome to Golgi	3	0.940564	GOLT1A, CLTCL1, BAIAP3
GO:0098586	cellular response to virus	3	0.948113	MMP12, IFIH1, TLR3
GO:0006417	regulation of translation	3	0.948113	RGS2, DDX25, ELP1
GO:0007626	locomotory behavior	3	0.950419	HPGDS, TH, SLC18A2
GO:0034599	cellular response to oxidative stress	3	0.956766	EDNRA, MGAT3, PRKD1
GO:0043433	negative regulation of sequence-specific DNA binding transcription factor activity	3	0.958703	CTNNBIP1, ID3, TNFRSF4
GO:0001889	liver development	3	0.960556	CADM1, MAN2A1, ASS1
GO:0030512	negative regulation of transforming growth factor beta receptor signaling pathway	3	0.968688	SLC2A10, PEG10, EMILIN1
GO:0006910	phagocytosis, recognition	3	0.972765	TUB, ADGRB1, IGHE
GO:0007218	neuropeptide signaling pathway	3	0.983759	GPR143, PTGDR2, QRFPR
GO:0006911	phagocytosis, engulfment	3	0.986569	ITGAM, IGHE, ARHGAP25
GO:0006888	ER to Golgi vesicle-mediated transport	3	0.993466	GOLT1A, CTAGE8, TMED7
GO:0007030	Golgi organization	3	0.994069	ATP8B1, PRKD1, TMED7

## Sheet: SupplementaryTable12C
Supplementary Table S12C. Biological processes associated with unique pathology driven genes in PPI-R EOE (n = 509 genes)
Biological processes associated with Unique disease drivers identified for R-EOE
Gene ontology ID	Gene ontolgy Term	Count	PValue	Genes
GO:0006357	regulation of transcription from RNA polymerase II promoter	39	0.636091	FOXA1, ZNF492, EPAS1, SIX1, CHD5, TAF1L, IKZF1, MEOX2, NR2E3, IKZF3, GLI2, HOXA10, ZXDA, FOXS1, MECOM, CREB3L3, HNF4A, MSC, HES2, NKX3-2, SREBF1, BORCS8-MEF2B, TCF15, IRX3, ZFP2, SMAD9, HEYL, MLXIPL, KAT2A, ZNF419, SP4, ZNF439, REL, ZNF878, ZNF239, NUPR2, ZNF610, ZNF410, ZNF233
GO:0045944	positive regulation of transcription from RNA polymerase II promoter	37	0.065022	FOXA1, UCN, EPAS1, SIX1, MEOX2, NR2E3, IKZF3, GLI2, HELZ2, HOXA10, MECOM, CREB3L3, GALR3, MCIDAS, EPCAM, CXCR3, HNF4A, ZC3H12A, WNT1, PPARGC1A, SREBF1, BORCS8-MEF2B, IL33, SPAG8, TCF15, IRX3, POMC, GREM1, PER1, HEYL, MLXIPL, KAT2A, REL, CD28, TLR4, ZNF410, NODAL
GO:0007165	signal transduction	35	0.20171	TAMALIN, OLFML2B, RASL11B, EPAS1, IL24, REG1A, OLFML2A, ARR3, NR2E3, RERG, SIRPB1, KIR2DL4, ARHGAP44, GNG10, PENK, SPP1, IL36RN, CCN2, MAP2K6, ASIC1, GABRP, TSLP, ERAP1, MOK, LILRB2, BMX, FNDC5, POMC, TMIGD3, GREM1, PPP1R1B, NOSTRIN, INHA, IL7R, FGF12
GO:0030154	cell differentiation	22	0.107571	FOXA1, BORCS8-MEF2B, LRGUK, SPAG8, NXN, CFAP91, SMAD9, C9ORF24, CEL, CPLX2, NR2E3, GADD45G, FOXS1, CATSPERB, MECOM, HNF4A, ZC3H12A, TLL1, ANKS4B, CCN2, INHA, NKX3-2
GO:0000122	negative regulation of transcription from RNA polymerase II promoter	22	0.643555	FOXA1, SREBF1, IL33, IRX3, CHD5, SIX1, TRPV1, NR2E3, TLE6, GLI2, PER1, HEYL, MLXIPL, FOXS1, MAGEA8, ZNF439, ZNF239, NUPR2, MSC, HES2, NKX3-2, NODAL
GO:0003341	cilium movement	8	0.000122963	CCR1, UCN, CERS6, CAMK1D, CSF1, LY75, NKG7, IL1F10, TMIGD3, MMP25, NLRP9, MEP1B, LTB4R2, CXCR3, ZC3H12A, STAB1, SPP1, REL, CARD18, IL36RN, TLR4
GO:0045087	innate immune response	21	0.0618738	TRIM61, C1QA, CSF1, UNC93B1, SH2D1A, SH2D1B, IFIT5, EIF2AK2, IGHV1-24, IGHG4, ZNFX1, NLRP9, TRIM17, IGKC, TTC4, OAS3, REL, IL36RN, IGHA2, TLR4, C1QC
GO:0007155	cell adhesion	20	0.0588419	CCR1, MYBPC3, AMBP, PCDHGB3, ICAM5, BMX, FLG2, FAP, BGLAP, CXCR3, COL4A3, STAB1, COL4A6, SPP1, HMCN2, PCDHB5, PCDHB4, CTNNA3, CCN2, IGSF9B
GO:0007186	G-protein coupled receptor signaling pathway	20	0.766172	OR2A1, UCN, OR8G3P, P2RY11, RGS19, GPR15, AVPR1B, TAS2R31, APOA1, APOC3, FZD10, ADRA2A, OR10AD1, GNG10, GNG7, CXCR3, VN1R1, KISS1R, TAS1R2, GPR19
GO:0010628	positive regulation of gene expression	17	0.13875	IL33, SLC24A3, CSF1, TFRC, REG1A, NR2E3, SLC6A4, IL1F10, CALCR, ADM2, ZC3H12A, CD28, AGR2, CCN2, IL7R, PPARGC1A, TLR4
GO:0006695	cholesterol biosynthetic process	7	0.000184193	CCR1, EDN2, RTN4RL2, LILRB2, TRPV1, SIRPB1, CRHR2, TRBV7-9, PTPRC, CALCR, CXCR3, COL4A3, CD28, KLRD1, INHA, IL7R
GO:0006508	proteolysis	16	0.0530915	TPSD1, CELA2B, ERAP1, OVCH2, PRSS38, TMPRSS15, PRSS21, CASP14, MMP25, ADAMTS13, MEP1B, FAP, MASP1, CTSE, CTSD, TRABD2B
GO:0002250	adaptive immune response	16	0.0990987	UNC93B1, SH2D1A, ERAP1, SH2D1B, TRBJ2-6, THEMIS, LILRB2, BMX, LILRB4, IGHG4, TRBV7-9, IGKC, CD8B, CD7, KLRD1, IGHA2
GO:0008284	positive regulation of cell proliferation	16	0.281143	EDN2, TSLP, CSF1, IL24, REG1A, ADRA2A, GREM1, MLXIPL, EPCAM, CXCR3, KDR, CCN2, WNT1, IL7R, CRLF1, FGFR1
GO:0007218	neuropeptide signaling pathway	11	0.000248414	ROBO4, EDN2, GPR15, EPAS1, ERAP1, MEOX2, PLXDC1, FAP, CXCR3, ADM2, ZC3H12A, KDR, ANGPTL2, CCN2, AMOTL1
GO:0006955	immune response	15	0.247377	CCR1, LY75, LILRB2, IFI44L, TRBV7-9, IGKC, CD8B, CXCR3, CD7, IL12A, IL36RN, IL7R, IGHA2, TLR4, C1QC
GO:0043066	negative regulation of apoptotic process	14	0.439116	UCN, CAMK1D, TSLP, HSPB6, TFRC, EIF2AK2, PRAP1, GLI2, GREM1, EPCAM, CD28, KDR, WNT1, NKX3-2
GO:0006915	apoptotic process	14	0.646603	IL24, SIX1, SEPTIN4, BMX, GADD45G, SH3RF3, GREM1, HINT2, MECOM, CXCR3, PEA15, ZC3H12A, TNS4, MAP2K6
GO:0045893	positive regulation of transcription, DNA-templated	14	0.84638	CDKN1C, SIX1, TAF1L, GLI2, LBHD1, ZXDA, MLXIPL, KAT2A, MECOM, HNF4A, SPP1, REL, WNT1, PPARGC1A
GO:0070328	triglyceride homeostasis	6	0.00133229	IL33, UNC93B1, IFIT5, EIF2AK2, IFIT1, IFI44L, ZNFX1, NLRP9, PTPRC, TTC4, OAS3, ZC3H12A, CD207
GO:0007283	spermatogenesis	13	0.360859	ODAD3, LRGUK, SPEF2, SPAG8, IHO1, CFAP91, C9ORF24, SSTR1, DUSP13, PRSS21, HOXA10, CATSPERB, DZIP1
GO:0042493	response to drug	12	0.0773047	SREBF1, FABP3, BGLAP, NPC1L1, MGST1, SLC1A2, WFDC1, APOA1, PPARGC1A, ENO3, SLC6A4, MAP2K6
GO:0051726	regulation of cell cycle	12	0.113715	MLXIPL, KAT2A, PTPRC, MECOM, FAP, CDK20, MOK, NUPR2, IL12A, INHA, GADD45G, MAP2K6
GO:0008285	negative regulation of cell proliferation	12	0.500865	TMIGD3, FABP3, HNF4A, IL24, COL4A3, REG1A, CHD5, EIF2AK2, NUPR2, SSTR1, NR2E3, RERG
GO:0006355	regulation of transcription, DNA-templated	12	0.998248	MLXIPL, KAT2A, ZNF492, ZNF419, ZNF439, SMAD9, SIX1, ZNF610, MSC, PPARGC1A, TLE6, ZNF233
GO:0006954	inflammatory response	21	0.00145622	POMC, UCN, GALR3, LTB4R2, NXPH4, PENK, NPPA, NPY1R, KISS1R, SSTR1, SORCS2
GO:0001525	angiogenesis	15	0.00223102	POMC, GREM1, CCR1, C1QA, SH2D1A, STAB1, ANGPTL2, LILRB2, INHA, WNT1, FGF12
GO:0010629	negative regulation of gene expression	11	0.173848	CCR1, UCN, HEYL, SLC24A3, TERT, ZC3H12A, CD28, REL, KDR, CCN2, ZNF410
GO:0045892	negative regulation of transcription, DNA-templated	11	0.877234	CDKN1C, GREM1, PER1, HEYL, MLXIPL, FOXS1, MECOM, HNF4A, NOSTRIN, SIX1, IKZF1
GO:1901877	negative regulation of calcium ion binding	3	0.00308635	GREM1, CCBE1, TERT, HSPB6, CXCR3, ADM2, ZC3H12A, ERAP1, KDR, NODAL
GO:0007268	chemical synaptic transmission	10	0.130821	GABRP, GALR3, HTR1F, PENK, SLC1A2, PCDHB5, PCDHB4, DLGAP1, CEL, FGF12
GO:0007399	nervous system development	10	0.618067	CAMK1D, PCDHGB3, ZC3H12A, CRMP1, PCDHB4, MSI1, IGSF9B, CYP46A1, CPLX2, FGF12
GO:0006468	protein phosphorylation	10	0.820017	PRRT1, RABGEF1, ADM2, CDK20, MOK, POMK, EIF2AK2, TSSK6, BMX, FGFR1
GO:0035082	axoneme assembly	5	0.0032138	FOXA1, POMC, PPP1R3G, MLXIPL, HNF4A, SESN2, CSMD1, GCK, ADRA2A
GO:0071222	cellular response to lipopolysaccharide	9	0.0781555	ADAMTS13, IL24, ZC3H12A, IL36RN, LILRB2, HMGCS2, PPARGC1A, TLR4, IL1F10
GO:0042742	defense response to bacterium	9	0.172593	IGHG4, ZNFX1, IGKC, OAS3, STAB1, IGHV1-24, EPX, IGHA2, TLR4
GO:0043065	positive regulation of apoptotic process	9	0.479548	FOXA1, CAMK1D, HPGD, PIP5KL1, TRPV1, SEPTIN4, CTSD, GADD45G, MAP2K6
GO:0032689	negative regulation of interferon-gamma production	6	0.00364516	ODAD1, DNAI4, ODAD3, SPEF1, ODAD4, DNAAF1, CFAP70, CFAP91
GO:0042744	hydrogen peroxide catabolic process	5	0.0036821	SREBF1, CCBE1, EPAS1, ODAD4, DNAAF1, CCN2, HMGCS2, GLI2
GO:0010942	positive regulation of cell death	6	0.00440811	SREBF1, RGS19, HPGD, BGLAP, SLC10A1, PENK, CYP2E1, HMGCS2
GO:0007568	aging	8	0.160699	SREBF1, C1QA, TFRC, BGLAP, PENK, CCN2, PPARGC1A, ENO3
GO:0070374	positive regulation of ERK1 and ERK2 cascade	8	0.271275	CCR1, PTPRC, CALCR, KDR, CCN2, SLC30A10, TLR4, NODAL
GO:0016477	cell migration	8	0.417709	SPEF1, LAMB3, KDR, IL12A, FSCN3, CTNNA3, CCN2, FGFR1
GO:0006886	intracellular protein transport	8	0.634667	ARL11, ARL4A, RAB31, TBC1D3, UNC93B1, RANBP17, SORCS2, SNX31
GO:0050790	regulation of catalytic activity	8	0.767267	RABGEF1, RANBP3L, ARHGEF37, ARHGEF25, DENND4C, DENND2A, EIF2AK2, DENND6A
GO:0016567	protein ubiquitination	8	0.942052	RNFT2, ARRDC4, SH3RF3, TRIM61, RABGEF1, TRIM17, SIAH3, LONRF3
GO:0007498	mesoderm development	5	0.00475312	SREBF1, ACAA2, NPC1L1, APOA1, APOA4, HMGCS2, CFTR
GO:0042593	glucose homeostasis	9	0.00492075	TPO, NXN, SESN2, MGST1, HBB, HBA2, EPX
GO:0007166	cell surface receptor signaling pathway	16	0.00496966	FOXA1, UCN, HPGD, PENK, WFDC1, CCN2, SLC6A4
GO:0070588	calcium ion transmembrane transport	7	0.053844	CATSPER3, CALHM1, SLC24A3, TRPC1, TRPV1, ASIC1, TMC2
GO:0006958	complement activation, classical pathway	7	0.0674809	C1QA, IGHG4, IGKC, C9, IGHV1-24, IGHA2, C1QC
GO:0001501	skeletal system development	7	0.0951035	HOXA10, BGLAP, TLL1, INHA, NKX3-2, GLI2, FGFR1
GO:0030198	extracellular matrix organization	7	0.182252	MMP25, ADAMTS13, OLFML2B, COL4A3, COL4A6, COL4A5, OLFML2A
GO:0007156	homophilic cell adhesion via plasma membrane adhesion molecules	7	0.20694	ROBO4, CLSTN2, PCDHGB3, PCDHB5, PCDHB4, DSG4, DSC1
GO:0001666	response to hypoxia	7	0.244093	TFRC, EPAS1, MB, PENK, NPPA, REG1A, SLC6A4
GO:0007507	heart development	7	0.383899	KAT2A, ODAD4, MB, DZIP1, FGF12, CC2D2A, GLI2
GO:0060271	cilium assembly	7	0.400406	MCIDAS, DNAAF1, CFAP70, TEKT2, B9D1, DZIP1, CC2D2A
GO:0035556	intracellular signal transduction	7	0.949728	TFRC, PPP1R1B, MOK, TSSK6, ADCY2, CCN2, BMX
GO:1903010	regulation of bone development	3	0.0050655	MLXIPL, HNF4A, SESN2, APOC3, APOA1, APOA4
GO:0030324	lung development	8	0.00507313	IL33, ZC3H12A, IL36RN, INHA, TLR4, LILRB4
GO:1901895	negative regulation of calcium-transporting ATPase activity	3	0.00748263	CALCR, ZC3H12A, HBB, HBA2, CCN2, PRODH
GO:0050873	brown fat cell differentiation	5	0.00748302	CCR1, GALR3, HTR1F, MC5R, NPY1R, SSTR1
GO:0051607	defense response to virus	13	0.00752054	TMIGD3, CCR1, MRLN, SLC1A2, CCN2, WNT1
GO:0045666	positive regulation of neuron differentiation	6	0.068722	FOXA1, HEYL, IRX3, VWC2, GLI2, FGFR1
GO:0006805	xenobiotic metabolic process	6	0.0762921	CYP2C8, CYP2W1, SMOX, HNF4A, CYP2E1, CYP46A1
GO:0042632	cholesterol homeostasis	6	0.0927204	FABP3, NPC1L1, HNF4A, APOC3, APOA1, APOA4
GO:0030308	negative regulation of cell growth	6	0.170178	GREM1, HNF4A, SESN2, NPPA, WFDC1, RERG
GO:0007189	adenylate cyclase-activating G-protein coupled receptor signaling pathway	6	0.181749	CALCR, CXCR3, ADM2, MC5R, ADCY2, ADRA2A
GO:0050853	B cell receptor signaling pathway	6	0.18567	IGHG4, PTPRC, IGKC, IGHV1-24, BMX, IGHA2
GO:0007169	transmembrane receptor protein tyrosine kinase signaling pathway	6	0.189621	EPHA6, CSF1, CD8B, CD7, KDR, FGFR1
GO:0018108	peptidyl-tyrosine phosphorylation	6	0.218078	EPHA6, PTPRC, KDR, EIF2AK2, FGFR1, MAP2K6
GO:0019221	cytokine-mediated signaling pathway	6	0.29174	CCR1, EDN2, LILRB2, IL7R, CRLF1, IL1F10
GO:0043524	negative regulation of neuron apoptotic process	6	0.300708	TERT, KDR, SIX1, SLC30A10, PPARGC1A, CRLF1
GO:0007204	positive regulation of cytosolic calcium ion concentration	6	0.305208	CCR1, EDN2, CALCR, AVPR1B, CXCR3, TRPV1
GO:0043410	positive regulation of MAPK cascade	6	0.309718	PTPRC, AVPR1B, KDR, EIF2AK2, ADRA2A, FGFR1
GO:0046777	protein autophosphorylation	6	0.405535	STK33, PTPRC, KDR, EIF2AK2, BMX, FGFR1
GO:0098609	cell-cell adhesion	6	0.441122	LRRC7, EPCAM, CTNNA3, ICAM5, DSG4, DSC1
GO:0006629	lipid metabolic process	6	0.523048	FADS3, SREBF1, HNF4A, RUBCNL, CEL, TRPV1
GO:0007601	visual perception	6	0.531458	RPGRIP1, MYO3B, EPAS1, CRYBB1, ARR3, NR2E3
GO:0001701	in utero embryonic development	6	0.540151	FKBP10, KAT2A, NXN, SLC30A1, B9D1, GLI2
GO:0007275	multicellular organism development	6	0.563167	HOXA10, EPHA6, KDR, ANGPTL2, MEOX2, FGFR1
GO:0009410	response to xenobiotic stimulus	6	0.655567	SREBF1, BGLAP, SLC1A2, HMGCS2, SLC6A4, MAP2K6
GO:0007049	cell cycle	6	0.919622	CDKN1C, SPAG8, MCIDAS, CDK20, NUPR2, IKZF1
GO:0051770	positive regulation of nitric-oxide synthase biosynthetic process	4	0.00767885	CFAP74, LRGUK, DNAAF1, CFAP46, CC2D2A
GO:0098869	cellular oxidant detoxification	7	0.00868741	TPO, HBB, HBA2, APOA4, EPX
GO:1901020	negative regulation of calcium ion transmembrane transporter activity	3	0.0103166	TCF15, IRX3, IKZF1, BMX, IKZF3
GO:0042157	lipoprotein metabolic process	4	0.0135396	FABP3, ARL4A, LAMB3, MB, PPARGC1A
GO:0001915	negative regulation of T cell mediated cytotoxicity	3	0.0135469	ZNFX1, OAS3, IFIT5, EIF2AK2, IFIT1
GO:0045766	positive regulation of angiogenesis	10	0.013998	ABHD4, HNF4A, RBP1, APOA4, PNPLA1
GO:0036158	outer dynein arm assembly	4	0.015309	CALCR, GALR3, AVPR1B, ADCY2, CRHR2
GO:0001819	positive regulation of cytokine production	5	0.0658639	IL33, KAT2A, CD28, EIF2AK2, ADRA2A
GO:0032715	negative regulation of interleukin-6 production	5	0.0813742	RABGEF1, ZC3H12A, IL36RN, TLR4, LILRB4
GO:0002244	hematopoietic progenitor cell differentiation	5	0.0949603	DNAI4, ARL11, PTPRC, PTPRQ, KDR
GO:0009749	response to glucose	5	0.0985141	SREBF1, HNF4A, SESN2, COL4A3, CCN2
GO:0043406	positive regulation of MAP kinase activity	5	0.113331	PTPRC, TLR4, ADRA2A, FGFR1, MAP2K6
GO:0008217	regulation of blood pressure	5	0.113331	POMC, ERAP1, NPPA, NPY1R, HBB
GO:0007224	smoothened signaling pathway	5	0.12505	FOXA1, B9D1, DZIP1, CC2D2A, GLI2
GO:0019722	calcium-mediated signaling	5	0.163014	POMC, CCR1, EDN2, P2RY11, CXCR3
GO:0007565	female pregnancy	5	0.181081	UCN, HPGD, AMBP, NPPA, ADRA2A
GO:0032755	positive regulation of interleukin-6 production	5	0.214159	IL33, UCN, TSLP, LILRB2, TLR4
GO:0006874	cellular calcium ion homeostasis	5	0.248736	CCR1, EDN2, PLN, SLC24A3, SLC30A1
GO:0050852	T cell receptor signaling pathway	5	0.258832	PTPRC, CD8B, ZC3H12A, THEMIS, CD28
GO:0007219	Notch signaling pathway	5	0.284399	FOXA1, HEYL, PLN, SIX1, GRIP2
GO:0001822	kidney development	5	0.294731	HPGD, SIX1, HMGCS2, CC2D2A, GLI2
GO:0001649	osteoblast differentiation	5	0.325977	BGLAP, PENK, SPP1, GLI2, MAP2K6
GO:0051260	protein homooligomerization	5	0.336446	KCTD8, CALHM1, C9, KCNA2, KCNRG
GO:0000165	MAPK cascade	5	0.341686	PTPRC, PEA15, MAPK8IP2, FGFR1, MAP2K6
GO:0010976	positive regulation of neuron projection development	5	0.341686	CAMK1D, LRRC7, TNN, ATP1B2, TRIM67
GO:0034765	regulation of ion transmembrane transport	5	0.373142	KCNJ5, CATSPER3, CALHM1, KCNA2, KCNJ16
GO:0009653	anatomical structure morphogenesis	5	0.383611	FOXA1, MLXIPL, FOXS1, ERVW-1, SMAD9
GO:0071356	cellular response to tumor necrosis factor	5	0.420045	KAT2A, ADAMTS13, ZC3H12A, TRPV1, PPARGC1A
GO:0010951	negative regulation of endopeptidase activity	5	0.435514	SERPINA1, ITIH2, AMBP, COL4A3, WFDC1
GO:0032496	response to lipopolysaccharide	5	0.48613	HPGD, PENK, MGST1, IL12A, TLR4
GO:0007411	axon guidance	5	0.611895	ROBO4, EPHA6, ARHGEF25, CRMP1, GLI2
GO:0016055	Wnt signaling pathway	5	0.665221	NXN, AMOTL1, RSPO4, DKK2, TRABD2B
GO:0006897	endocytosis	5	0.709821	RABGEF1, CD163, LY75, NOSTRIN, TMPRSS15
GO:0042981	regulation of apoptotic process	5	0.807158	PEA15, CARD18, ANP32C, SEPTIN4, IKZF3
GO:0010468	regulation of gene expression	5	0.842705	TRIM61, PTPRC, TRIM17, SLC10A1, ZC3H12A
GO:0030335	positive regulation of cell migration	5	0.844867	CCR1, CSF1, SYNPO2, KDR, ADRA2A
GO:0007420	brain development	5	0.872586	ODAD3, ODAD4, POMK, HMGCS2, NODAL
GO:0007187	G-protein coupled receptor signaling pathway, coupled to cyclic nucleotide second messenger	6	0.0169739	IL33, KDR, TLR4, MAP2K6
GO:1900119	positive regulation of execution phase of apoptosis	3	0.017154	NPC1L1, APOC3, APOA1, APOA4
GO:0090281	negative regulation of calcium ion import	3	0.0211188	ODAD1, ODAD3, ODAD4, DNAAF1
GO:0060452	positive regulation of cardiac muscle contraction	3	0.0211188	SPEF2, TCF15, NKX3-2, FGFR1
GO:2000648	positive regulation of stem cell proliferation	4	0.0681806	PTPRC, TERT, EPCAM, KDR
GO:0033574	response to testosterone	4	0.0681806	HOXA10, PLN, BGLAP, HMGCS2
GO:0032733	positive regulation of interleukin-10 production	4	0.0681806	TSLP, CD28, TIGIT, TLR4
GO:0006836	neurotransmitter transport	4	0.0722219	SLC6A15, SLC1A2, CPLX2, SLC6A4
GO:0097009	energy homeostasis	4	0.076368	MLXIPL, EDN2, IRX3, PPARGC1A
GO:0032691	negative regulation of interleukin-1 beta production	4	0.076368	ZC3H12A, CARD18, APOA1, LILRB4
GO:0032722	positive regulation of chemokine production	4	0.084965	IL33, TSLP, EIF2AK2, TLR4
GO:2000272	negative regulation of receptor activity	4	0.0939532	PPARGC1A, LILRB4, LYPD6, DKK2
GO:0042110	T cell activation	4	0.113025	PTPRC, CD8B, CD7, CD28
GO:0016311	dephosphorylation	4	0.128208	PTPRC, ACP4, ALPI, DUSP13
GO:0035176	social behavior	4	0.128208	UCN, MAPK8IP2, SHANK1, SLC6A4
GO:0060348	bone development	4	0.133422	BGLAP, BGN, WNT1, MAP2K6
GO:0019233	sensory perception of pain	4	0.133422	KCNA2, PENK, POMK, NPY1R
GO:0045786	negative regulation of cell cycle	4	0.144066	HPGD, MCIDAS, NUPR2, INHA
GO:0030199	collagen fibril organization	4	0.16053	GREM1, FKBP10, PTPRQ, TLL1
GO:1901215	negative regulation of neuron death	4	0.183303	UCN, CSF1, REL, PPARGC1A
GO:0060395	SMAD protein signal transduction	4	0.183303	HNF4A, SMAD9, INHA, NODAL
GO:0042102	positive regulation of T cell proliferation	4	0.189126	PTPRC, TFRC, CD28, LILRB2
GO:0045109	intermediate filament organization	4	0.194996	KRT23, KRT7, KRT76, KRT40
GO:0007611	learning or memory	4	0.194996	PRRT1, GALR3, POMK, LILRB2
GO:0006006	glucose metabolic process	4	0.200909	H6PD, NPY1R, GCK, PGM2L1
GO:0042531	positive regulation of tyrosine phosphorylation of STAT protein	4	0.212861	TSLP, IL24, IL12A, CRLF1
GO:0050896	response to stimulus	4	0.231059	RPGRIP1, CALHM1, MYO3B, HMCN2
GO:0043627	response to estrogen	4	0.231059	HOXA10, GSTM3, BGLAP, APOA1
GO:0006813	potassium ion transport	4	0.249529	KCNJ5, KCNA2, KCNJ16, ATP1B2
GO:0007584	response to nutrient	4	0.255735	TFRC, APOA1, HMGCS2, SLC6A4
GO:0032720	negative regulation of tumor necrosis factor production	4	0.261962	POMC, ZC3H12A, TLR4, LILRB4
GO:0032868	response to insulin	4	0.261962	FABP3, PLN, SESN2, NPPA
GO:0001933	negative regulation of protein phosphorylation	4	0.28075	RABGEF1, PIP5KL1, ZC3H12A, PPARGC1A
GO:0008203	cholesterol metabolic process	4	0.293343	SREBF1, CYP11A1, APOA1, APOA4
GO:0045727	positive regulation of translation	4	0.299654	UCN, CD28, EIF3C, LARP6
GO:0008544	epidermis development	4	0.305972	CASP14, LAMB3, CCN2, KRT76
GO:0032880	regulation of protein localization	4	0.305972	TRIM17, SIX1, B9D1, TRIM67
GO:0001503	ossification	4	0.312295	CLEC3B, CSF1, SPP1, CCN2
GO:0098586	cellular response to virus	4	0.318622	ZC3H12A, PENK, IL12A, GLI2
GO:0007613	memory	4	0.32495	PPP1R1B, CSMD1, SLC6A4, ASIC1
GO:0007018	microtubule-based movement	4	0.337605	DNAI4, DNAH2, DNAH10, KIF21B
GO:0007265	Ras protein signal transduction	4	0.343928	RABGEF1, CSF1, ADRA2A, RERG
GO:0034599	cellular response to oxidative stress	4	0.343928	SESN2, ZC3H12A, PENK, PPARGC1A
GO:0006814	sodium ion transport	4	0.343928	CATSPER3, SLC10A1, ATP1B2, ASIC1
GO:0006816	calcium ion transport	4	0.343928	CCR1, PLN, SLN, TRPC1
GO:0030317	flagellated sperm motility	4	0.350245	CATSPER3, ODAD3, TEKT2, SEPTIN4
GO:0031647	regulation of protein stability	4	0.362859	SREBF1, KAT2A, TERT, SIAH3
GO:0030855	epithelial cell differentiation	4	0.369153	KRT23, SIX1, MSI1, KRT40
GO:0006631	fatty acid metabolic process	4	0.375435	FABP3, ANKRD23, CYP2E1, GPAT2
GO:0009952	anterior/posterior pattern specification	4	0.375435	HOXA10, HEYL, HES2, GLI2
GO:0046330	positive regulation of JNK cascade	4	0.3942	SH3RF3, CCN2, TLR4, GADD45G
GO:0050871	positive regulation of B cell activation	4	0.400423	IGHG4, IGKC, IGHV1-24, IGHA2
GO:0051649	establishment of localization in cell	4	0.400423	SLC14A1, CATSPER3, DZIP1, CFTR
GO:0006910	phagocytosis, recognition	4	0.406629	IGHG4, IGKC, IGHV1-24, IGHA2
GO:0016042	lipid catabolic process	4	0.406629	HINT2, ABHD4, APOA4, PNPLA1
GO:0046718	viral entry into host cell	4	0.412815	GPR15, AVPR1B, TFRC, SLC10A1
GO:0042060	wound healing	4	0.425126	IL33, FKBP10, IL24, REG1A
GO:0035725	sodium ion transmembrane transport	4	0.449468	SLC24A3, SLC6A15, SLC6A4, ASIC1
GO:0007160	cell-matrix adhesion	4	0.449468	ADAMTS13, TNN, MSLNL, CCN2
GO:0032760	positive regulation of tumor necrosis factor production	4	0.455489	IL33, PTPRC, OAS3, TLR4
GO:0032869	cellular response to insulin stimulus	4	0.461483	RAB31, DENND4C, HMGCS2, GCK
GO:0050729	positive regulation of inflammatory response	4	0.467448	IL33, TSLP, NKG7, TLR4
GO:0009615	response to virus	4	0.473383	OAS3, EIF2AK2, IL12A, IFIT1
GO:0006911	phagocytosis, engulfment	4	0.496813	IGHG4, IGKC, IGHV1-24, IGHA2
GO:0006887	exocytosis	4	0.496813	ARHGAP44, CCR1, SYT16, CPLX2
GO:0051091	positive regulation of sequence-specific DNA binding transcription factor activity	4	0.51971	FOXA1, WNT1, PPARGC1A, NODAL
GO:0016310	phosphorylation	4	0.574362	CKMT2, LRGUK, PMS2P11, PIP5KL1
GO:0071805	potassium ion transmembrane transport	4	0.574362	SLC24A3, KCNA2, KCNIP4, LRRC55
GO:0071456	cellular response to hypoxia	4	0.629804	ACAA2, TERT, EPAS1, PPARGC1A
GO:0006811	ion transport	4	0.629804	GABRP, SLC24A3, SLC1A2, FXYD6
GO:0090090	negative regulation of canonical Wnt signaling pathway	4	0.653298	GREM1, NPPA, DKK2, TLE6
GO:0008104	protein localization	4	0.657867	TAMALIN, NBEAL1, SEPTIN4, TNS4
GO:0065003	macromolecular complex assembly	4	0.684368	C9ORF24, ANKS4B, PPARGC1A, SHANK1
GO:0007605	sensory perception of sound	4	0.713317	UCN, MYO3B, COL4A3, SIX1
GO:0051092	positive regulation of NF-kappaB transcription factor activity	4	0.717281	GREM1, TFRC, EIF2AK2, TLR4
GO:0072659	protein localization to plasma membrane	4	0.721202	DENND4C, KCNIP4, WDR72, CRB3
GO:0030336	negative regulation of cell migration	4	0.771734	TMIGD3, TCAF1, PIP5KL1, IL24
GO:0043123	positive regulation of I-kappaB kinase/NF-kappaB signaling	4	0.822767	TFRC, IFIT5, REL, TLR4
GO:0001934	positive regulation of protein phosphorylation	4	0.86375	TFRC, KDR, CCN2, WNT1
GO:0015031	protein transport	4	0.997859	ARRDC4, DENND4C, DENND2A, VPS37D
GO:0045071	negative regulation of viral genome replication	5	0.0212334	PLN, MRLN, SLN
GO:0009611	response to wounding	6	0.0226756	KAT2A, TNN, KDR
GO:0033700	phospholipid efflux	3	0.0300487	PLN, MRLN, SLN
GO:0038063	collagen-activated tyrosine kinase receptor signaling pathway	3	0.0300487	PLN, SLN, ADRA2A
GO:0055088	lipid homeostasis	5	0.0336438	PTPRC, KLRD1, IL7R
GO:0045471	response to ethanol	8	0.0346211	FAP, CXCR3, ZC3H12A
GO:0060287	epithelial cilium movement involved in determination of left/right asymmetry	3	0.0349791	PLN, SLN, SLC30A1
GO:0007188	adenylate cyclase-modulating G-protein coupled receptor signaling pathway	5	0.0378221	UCN, NPPA, CCN2
GO:0048705	skeletal system morphogenesis	4	0.0398603	APOC3, APOA1, APOA4
GO:0045723	positive regulation of fatty acid biosynthetic process	3	0.0401977	COL4A3, COL4A6, COL4A5
GO:0051926	negative regulation of calcium ion transport	3	0.0401977	ODAD3, ODAD4, DNAAF1
GO:0001964	startle response	3	0.0401977	MLXIPL, APOA1, APOA4
GO:0007267	cell-cell signaling	11	0.0409093	PLN, LILRB2, ADRA2A
GO:0032355	response to estradiol	7	0.0452223	UCN, PENK, CSMD1
GO:0033689	negative regulation of osteoblast proliferation	3	0.0456886	GREM1, TNN, EIF2AK2
GO:0034375	high-density lipoprotein particle remodeling	3	0.0514366	APOC3, APOA1, APOA4
GO:1990403	embryonic brain development	3	0.0514366	CDK20, WNT1, CC2D2A
GO:0015671	oxygen transport	3	0.0514366	MB, HBB, HBA2
GO:0036159	inner dynein arm assembly	3	0.0574269	DNAH2, DNAAF1, TEKT2
GO:0055091	phospholipid homeostasis	3	0.0574269	FABP3, HNF4A, APOA1
GO:0043691	reverse cholesterol transport	3	0.0636455	APOC3, APOA1, APOA4
GO:0031668	cellular response to extracellular stimulus	3	0.0700785	PTPRC, SLC1A2, ASGR1
GO:0002076	osteoblast development	3	0.0700785	TNN, BGLAP, GLI2
GO:0046889	positive regulation of lipid biosynthetic process	3	0.0767129	MLXIPL, APOA1, APOA4
GO:0006082	organic acid metabolic process	3	0.083536	CYP2C8, CYP2W1, CYP2E1
GO:2000311	regulation of AMPA receptor activity	3	0.083536	PRRT1, MAPK8IP2, SHANK1
GO:0045055	regulated exocytosis	3	0.083536	RAB31, RAB26, SYNGR3
GO:0030301	cholesterol transport	3	0.0905356	NPC1L1, APOA1, CFTR
GO:0032700	negative regulation of interleukin-17 production	3	0.0977001	IL12A, IL36RN, TLR4
GO:0042738	exogenous drug catabolic process	3	0.105018	CYP2C8, CYP2W1, CYP2E1
GO:0032331	negative regulation of chondrocyte differentiation	3	0.105018	GREM1, NKX3-2, GLI2
GO:0010460	positive regulation of heart rate	3	0.105018	EDN2, ADM2, NPPA
GO:0045954	positive regulation of natural killer cell mediated cytotoxicity	3	0.120072	SH2D1A, KLRD1, IL12A
GO:0009954	proximal/distal pattern formation	3	0.120072	HOXA10, GREM1, GLI2
GO:0090103	cochlea morphogenesis	3	0.120072	MYO3B, SIX1, GLI2
GO:0033344	cholesterol efflux	3	0.127787	APOC3, APOA1, APOA4
GO:0032753	positive regulation of interleukin-4 production	3	0.127787	IL33, CD28, EPX
GO:0044458	motile cilium assembly	3	0.135614	MCIDAS, DNAAF1, CC2D2A
GO:0014850	response to muscle activity	3	0.135614	FNDC5, NPC1L1, PPARGC1A
GO:0032703	negative regulation of interleukin-2 production	3	0.135614	PTPRC, VSIG4, LILRB4
GO:0032967	positive regulation of collagen biosynthetic process	3	0.143545	UCN, CCN2, LARP6
GO:0007520	myoblast fusion	3	0.143545	FER1L5, ERVW-1, WNT1
GO:0046329	negative regulation of JNK cascade	3	0.143545	PER1, AMBP, MECOM
GO:2000773	negative regulation of cellular senescence	3	0.151571	TERT, SLC30A10, WNT1
GO:0007631	feeding behavior	3	0.151571	GALR3, ADM2, NPY1R
GO:0043278	response to morphine	3	0.159682	PPP1R1B, PEA15, PENK
GO:0001662	behavioral fear response	3	0.159682	PENK, MAPK8IP2, ASIC1
GO:0008015	blood circulation	3	0.184451	PLN, COL4A3, MEOX2
GO:0042476	odontogenesis	3	0.184451	CSF1, BGLAP, ACP4
GO:0030522	intracellular receptor signaling pathway	3	0.192827	SREBF1, HNF4A, NR2E3
GO:0008306	associative learning	3	0.192827	UCN, SHANK1, ASIC1
GO:0001657	ureteric bud development	3	0.201251	EPCAM, SIX1, CRLF1
GO:0060173	limb development	3	0.209716	GREM1, KAT2A, MEOX2
GO:0017157	regulation of exocytosis	3	0.209716	RAB26, SEPTIN4, CPLX2
GO:0030316	osteoclast differentiation	3	0.243869	CALCR, CSF1, TFRC
GO:0042311	vasodilation	3	0.243869	UCN, NPPA, ADRA2A
GO:0001895	retina homeostasis	3	0.243869	IGKC, ATP1B2, IGHA2
GO:0030217	T cell differentiation	3	0.252452	PTPRC, IL7R, IKZF3
GO:0006953	acute-phase response	3	0.252452	CD163, SERPINA1, TFRC
GO:0042594	response to starvation	3	0.252452	HMGCS2, SSTR1, PPARGC1A
GO:0050776	regulation of immune response	3	0.261041	CD8B, SH2D1A, SH2D1B
GO:0043409	negative regulation of MAPK cascade	3	0.261041	SPRED3, LILRB4, DUSP13
GO:0001658	branching involved in ureteric bud morphogenesis	3	0.269633	HS3ST3A1, SIX1, WNT1
GO:0009725	response to hormone	3	0.278222	MB, MSI1, RERG
GO:1990573	potassium ion import across plasma membrane	3	0.278222	KCNJ5, KCNJ16, ATP1B2
GO:0030890	positive regulation of B cell proliferation	3	0.278222	PTPRC, TFRC, TLR4
GO:0050885	neuromuscular process controlling balance	3	0.295375	FOXS1, PTPRQ, SHANK1
GO:0008277	regulation of G-protein coupled receptor protein signaling pathway	3	0.295375	KCTD8, GNG7, FRMPD1
GO:0031623	receptor internalization	3	0.303931	RAB31, TFRC, LILRB4
GO:0051591	response to cAMP	3	0.303931	SREBF1, PER1, HMGCS2
GO:0042130	negative regulation of T cell proliferation	3	0.303931	LILRB2, VSIG4, LILRB4
GO:0003151	outflow tract morphogenesis	3	0.303931	HEYL, NPY1R, SIX1
GO:0045429	positive regulation of nitric oxide biosynthetic process	3	0.312468	HBB, TRPV1, TLR4
GO:0050766	positive regulation of phagocytosis	3	0.320983	CAMK1D, APOA1, SIRPB1
GO:0030178	negative regulation of Wnt signaling pathway	3	0.329471	NXN, DKK2, TRABD2B
GO:0030218	erythrocyte differentiation	3	0.329471	EPAS1, IKZF1, INHA
GO:0097191	extrinsic apoptotic signaling pathway	3	0.337929	IL33, PTPRC, IL12A
GO:0043124	negative regulation of I-kappaB kinase/NF-kappaB signaling	3	0.346355	PER1, ZC3H12A, LILRB4
GO:0043491	protein kinase B signaling	3	0.346355	SESN2, CD28, KDR
GO:0006968	cellular defense response	3	0.346355	SH2D1A, LILRB2, KIR2DL4
GO:0042542	response to hydrogen peroxide	3	0.346355	MB, HBB, HBA2
GO:0045668	negative regulation of osteoblast differentiation	3	0.346355	GREM1, RANBP3L, TNN
GO:0030282	bone mineralization	3	0.354745	CLEC3B, SLC24A3, BGLAP
GO:0043280	positive regulation of cysteine-type endopeptidase activity involved in apoptotic process	3	0.354745	CCN2, CTSD, NODAL
GO:0001932	regulation of protein phosphorylation	3	0.354745	SESN2, APOA1, ARR3
GO:0031667	response to nutrient levels	3	0.363097	KAT2A, SLC10A1, REG1A
GO:0007519	skeletal muscle tissue development	3	0.363097	SIX1, MSC, MEOX2
GO:0031334	positive regulation of protein complex assembly	3	0.363097	TFRC, TPPP, TRABD2B
GO:0007193	adenylate cyclase-inhibiting G-protein coupled receptor signaling pathway	3	0.363097	HTR1F, NPY1R, ADRA2A
GO:0043434	response to peptide hormone	3	0.371408	REG1A, TRPV1, CCN2
GO:0009966	regulation of signal transduction	3	0.387896	SPRED3, SH2D1A, SH2D1B
GO:0008543	fibroblast growth factor receptor signaling pathway	3	0.387896	CCN2, FGF12, FGFR1
GO:0030514	negative regulation of BMP signaling pathway	3	0.396068	GREM1, VWC2, WNT1
GO:0071230	cellular response to amino acid stimulus	3	0.396068	SESN2, COL4A6, HMGCS2
GO:0007254	JNK cascade	3	0.40419	MAPK8IP2, FGF12, TLR4
GO:0007368	determination of left/right symmetry	3	0.428234	ODAD3, CC2D2A, NKX3-2
GO:0002931	response to ischemia	3	0.436135	CSF1, PPARGC1A, MAP2K6
GO:0000045	autophagosome assembly	3	0.443976	SYNPO2, EMC6, CTSD
GO:0071560	cellular response to transforming growth factor beta stimulus	3	0.451757	CLEC3B, PENK, PPARGC1A
GO:0060021	palate development	3	0.451757	CDK20, MSC, MEOX2
GO:0042752	regulation of circadian rhythm	3	0.451757	PER1, HNF4A, PPARGC1A
GO:0051384	response to glucocorticoid	3	0.46713	UCN, CALCR, BGLAP
GO:0010595	positive regulation of endothelial cell migration	3	0.46713	CCBE1, ZC3H12A, KDR
GO:1901224	positive regulation of NIK/NF-kappaB signaling	3	0.482245	GREM1, EIF2AK2, TLR4
GO:0007623	circadian rhythm	3	0.482245	SREBF1, PER1, SLC6A4
GO:0010977	negative regulation of neuron projection development	3	0.489702	ACP4, CRMP1, RTN4RL2
GO:0006821	chloride transport	3	0.497092	GABRP, BEST2, CFTR
GO:0033674	positive regulation of kinase activity	3	0.504413	EPHA6, KDR, FGFR1
GO:0006898	receptor-mediated endocytosis	3	0.518847	RABGEF1, STAB1, ASGR1
GO:0045444	fat cell differentiation	3	0.532998	SREBF1, ERAP1, WNT1
GO:0031424	keratinization	3	0.532998	CASP14, KRT7, KRT76
GO:0060548	negative regulation of cell death	3	0.539966	SPEF1, AGR2, CCN2
GO:0051321	meiotic cell cycle	3	0.539966	PRR19, DUSP13, SMC1B
GO:0001843	neural tube closure	3	0.567113	KAT2A, CDK20, CC2D2A
GO:0007005	mitochondrion organization	3	0.567113	TERT, EPAS1, PPARGC1A
GO:0014068	positive regulation of phosphatidylinositol 3-kinase signaling	3	0.573717	CD28, KDR, FGFR1
GO:0034976	response to endoplasmic reticulum stress	3	0.580248	ANKS4B, CFTR, TTC23L
GO:0070373	negative regulation of ERK1 and ERK2 cascade	3	0.593087	SPRED3, PTPRC, TLR4
GO:0071260	cellular response to mechanical stimulus	3	0.599396	IL33, NPPA, TLR4
GO:0009636	response to toxic substance	3	0.599396	ADAMTS13, PENK, SLC6A4
GO:0030509	BMP signaling pathway	3	0.605632	SMAD9, DSG4, NODAL
GO:0010467	gene expression	3	0.605632	IL33, SIX1, IL7R
GO:0006869	lipid transport	3	0.611793	APOC3, APOA1, APOA4
GO:0035264	multicellular organism growth	3	0.617881	KAT2A, ODAD3, SLC1A2
GO:0033138	positive regulation of peptidyl-serine phosphorylation	3	0.623895	UCN, CALCR, TFRC
GO:0001889	liver development	3	0.629836	HNF4A, HMGCS2, NODAL
GO:0030512	negative regulation of transforming growth factor beta receptor signaling pathway	3	0.658447	SPRED3, RASL11B, WNT1
GO:1902476	chloride transmembrane transport	3	0.674748	GABRP, BEST2, CFTR
GO:1990830	cellular response to leukemia inhibitory factor	3	0.68526	TFRC, SSTR1, MSC
GO:0030334	regulation of cell migration	3	0.719875	ROBO4, TNN, AMOTL1
GO:0061844	antimicrobial humoral immune response mediated by antimicrobial peptide	3	0.719875	POMC, TSLP, REG1A
GO:0007229	integrin-mediated signaling pathway	3	0.724549	ADAMTS13, APOA1, CCN2
GO:0008584	male gonad development	3	0.733701	HOXA10, INHA, CSMD1
GO:0043086	negative regulation of catalytic activity	3	0.759617	PLN, MRLN, SLN
GO:0001764	neuron migration	3	0.767758	POMK, SEPTIN4, FGFR1
GO:0006979	response to oxidative stress	3	0.767758	UCN, TPO, EPX
GO:0009617	response to bacterium	3	0.771738	ERAP1, CYP2E1, IKZF3
GO:0006935	chemotaxis	3	0.77952	CCR1, LTB4R2, CXCR3
GO:0016525	negative regulation of angiogenesis	3	0.790758	CXCR3, COL4A3, STAB1
GO:0051897	positive regulation of protein kinase B signaling	3	0.797966	CALCR, CD28, FGFR1
GO:0050728	negative regulation of inflammatory response	3	0.801488	RABGEF1, WFDC1, APOA1
GO:0000226	microtubule cytoskeleton organization	3	0.818289	CCDC170, CRMP1, TUBA4B
GO:0009887	animal organ morphogenesis	3	0.830803	GREM1, LAMB3, NTN5
GO:0007015	actin filament organization	3	0.830803	FSCN3, CTNNA3, TLE6
GO:0042127	regulation of cell proliferation	3	0.894818	AVPR1B, INHA, BRICD5
GO:0006457	protein folding	3	0.89867	FKBP10, TTC4, NPPA
GO:0005975	carbohydrate metabolic process	3	0.909454	B3GAT2, GCNT4, SLC2A5
GO:0006338	chromatin remodeling	3	0.911143	FOXA1, KAT2A, CHD5
GO:0030182	neuron differentiation	3	0.912803	IRX3, FZD10, WNT1
GO:0018105	peptidyl-serine phosphorylation	3	0.923634	CAMK1D, MYO3B, TSSK6
GO:0008283	cell proliferation	3	0.930581	KAT2A, NR2E3, NODAL
GO:0050821	protein stabilization	3	0.96416	APOA1, ATP1B2, PPARGC1A
GO:0055085	transmembrane transport	3	0.974938	SLC14A1, SLC10A1, CFTR
GO:0006366	transcription from RNA polymerase II promoter	3	0.975922	HNF4A, CD28, NKX3-2
GO:0006325	chromatin organization	3	0.981834	HMGN2P46, CHD5, IKZF1
GO:0006974	cellular response to DNA damage stimulus	3	0.98839	ZC3H12A, NUPR2, PRAP1
GO:0050911	detection of chemical stimulus involved in sensory perception of smell	3	0.999572	OR2A1, OR8G3P, OR10AD1

## Sheet: SupplementaryTable12D
Supplementary Table S12D. Biological processes associated with unique pathology driven genes in PPI-UR EOE (n = 1658 genes)
Biological processes associated with Unique disease drivers identified for UR-EOE
Gene ontology ID	Gene ontolgy Term	Count	PValue	Genes
GO:0007165	signal transduction	109	0.0770173	SH3GL3, IL1RN, VIPR2, DGKA, FGF1, SYNGAP1, ARHGAP40, GRB14, CLEC5A, STMN1, CAPN5, TOM1, ADORA1, FAM3D, FAM3C, PDGFRB, CHRNB4, VRK1, GEM, OMP, ADCY9, ULK1, IGFALS, PLPP2, OPTN, GRB7, CD274, PDE1C, PDE1A, GPR85, ARHGAP17, RASAL1, MST1R, ARHGAP15, HIF1A, SCUBE2, RACGAP1, TP53BP2, FADD, IGFBP6, RALGDS, SRGAP1, NMB, ESR2, FGF17, ARHGAP33, AFDN, ARHGAP31, CNIH1, ARL2BP, WNK1, LAT, RET, ARHGAP11A, BCAR3…
GO:0006357	regulation of transcription from RNA polymerase II promoter	85	0.999997	ZNF254, ZNF692, ZNF251, FOXI2, HMGB2, RORC, HMGB3, BRCA1, AHR, HMGB1, HIF3A, TNF, GLI4, ZNF727, ZNF83, ZMIZ2, ZNF648, ZNF846, CCNL2, DUXB, ZNF367, ZIK1, PITX3, NKX3-1, HMGB1P1, TEAD4, HES6, BATF2, ZNF682, PEG3, ANXA4, ZNF160, TSC22D2, PROX2, BHLHA15, PROX1, LIME1, RUNX2, DMRTA2, ETV3L, ELF3, TAL1, SCAND2P, AHRR, HOXB2, ZNF117, IRF5, ZNF875, ZNF676, ZNF433, ZNF554, ZNF154, ZNF273, ZNF471, GPS2, LI…
GO:0045944	positive regulation of transcription from RNA polymerase II promoter	62	0.999731	CITED2, HMGB2, BRCA1, AHR, HMGB1, FGF1, TNF, SHH, SOX1, ZMIZ2, TNFSF11, SPX, CDK5RAP3, PITX3, NKX3-1, TEAD4, PEG3, PTOV1, CKAP2, BHLHA15, PROX1, RUNX2, ELF3, TAL1, HOXB2, IRF5, MZF1, PLAG1, TXK, GPS2, HIF1A, BARX2, RELB, BCL2L12, GALR2, HSF4, E2F2, FADD, DRD2, E2F7, H2AZ1, ZNF462, NPM1, PRRX1, LUM, ZBTB16, ATAD2, LIF, TBX19, ESR2, GRIN1, VEGFA, NFKBIA, MYBBP1A, ZNF814, CAPRIN2, MAFF, F2RL1, TCF4,…
GO:0007094	mitotic spindle assembly checkpoint	16	1.92009e-09	ZWILCH, BUB1B, TTK, HASPIN, NDC80, ZWINT, BUB1B-PAK6, MAD2L2, CDC20, CENPF, NUF2, BIRC5, TRIP13, BUB1, SPC24, SPC25
GO:0006355	regulation of transcription, DNA-templated	59	0.979287	ZNF254, ZNF251, HDAC10, CITED2, WWC1, AHR, HIF3A, GLI4, SOX1, ZNF727, ZNF83, ZNF648, ZNF846, ZIK1, PITX3, NKX3-1, HES6, ZNF682, ZNF160, PROX2, PROX1, RUNX2, SAP30, DMRTA2, ADORA2A, PMS2P3, AHRR, ZNF117, SPIN2A, UBE2V1, ZNF875, ZNF676, MZF1, ZNF433, ZNF554, ZNF431, L3MBTL1, ZNF154, ZNF273, ZNF471, PLAG1, HIF1A, ASCC2, APBB3, ZIM2, ZNF540, CDK11A, TAF10, ATAD2, ESR2, ZNF559-ZNF177, MYBBP1A, ZNF814,…
GO:0000122	negative regulation of transcription from RNA polymerase II promoter	58	0.977912	ZNF254, ZNF692, HDAC10, CITED2, WWC1, HMGB2, RORC, HMGB1, TNF, SHH, ZFP36, SOX1, EDNRB, ZNF846, TNFSF11, CD36, MYOZ1, HES6, PEG3, S100A1, PROX1, SAP30, EID1, RIPPLY3, IFI27, TAL1, TRIB3, ZNF875, MZF1, ZNF554, ZNF431, PCNA, LIN37, GPS2, BARX2, HSF4, CRYM, ZIM2, E2F7, SEMA4D, PRRX1, ZBTB16, CAV1, KCNIP3, ESR2, POU6F1, VEGFA, KLF8, MAD2L2, MAPK10, H1-4, ZNF559-ZNF177, PKIA, MAFF, ZNF337, MXD1, SIM2,…
GO:0007059	chromosome segregation	23	1.94308e-08	TOP3B, CENPT, CDT1, CENPW, SPAG5, HJURP, TTK, BRCA1, SKA3, KNSTRN, NDC80, SGO1, CENPE, CENPF, MIS18A, CENPH, NUF2, BIRC5, NEK2, CIAO2A, SLC25A5, SPC24, SPC25
GO:0030154	cell differentiation	49	0.677896	CLIC4, CPNE5, LRRK2, FOXI2, FGF1, CDC20, SPATA25, SOX1, NHSL1, SLC22A16, NKX3-1, HES6, SPINK6, EID1, ETV3L, ELF3, MXRA8, MMP19, CDHR5, UBE2V1, FKBP6, ZNF431, ADCYAP1R1, ILDR2, RASAL1, FSTL1, CCDC85B, SPATA46, NHS, PTK2B, FGF22, SRPK3, GADD45B, SYT1, SRD5A1, CAV1, BMP8A, SSPOP, PTK6, VEGFA, FGF17, ACER1, CENPF, CAPRIN2, PMP22, SARM1, TCF4, MYCBPAP, SIM2
GO:0000278	mitotic cell cycle	29	9.13628e-06	CDCA5, BUB1B, KIF11, SKA3, AURKA, KIF15, TUBA1B, TUBA3D, RECQL5, NEK2, CENPT, PLK4, CDT1, CDK11A, RRM1, RAB6C, CENPW, CDC6, TUBG2, HASPIN, NDC80, GEM, CENPE, TPX2, TUBB2B, CENPF, TUBGCP6, BIRC5, CCNO
GO:0006468	protein phosphorylation	48	0.0613511	RET, GUCY2C, AMHR2, LRRK2, TXK, AATK, ILK, PRR5L, AURKC, MYLK3, AURKA, NRBP2, CCNB1, CHEK1, PIM1, PTK2B, NEK2, CTSG, TRPM6, BUB1, PLK4, SRPK3, CDK11A, RPS6KL1, CDKL5, KSR1, STRADA, TAF10, KLHL3, VRK1, PTK6, PASK, HASPIN, CLK3, CLK2, MAPK10, PEAK3, WNK1, STK26, CDK3, BIRC5, ALPK3, ULK1, TRIB3, TSSK4, BMPR1B, HCST, SGK2
GO:0045087	innate immune response	47	0.436152	PGLYRP4, IGHV6-1, CRISP3, HMGB2, IFI6, HMGB3, CGAS, MST1R, HMGB1, DCST1, RELB, C4B, C4A, CLEC5A, RNASE7, PTK2B, S100A12, FADD, KLRC1, APOL1, SLC15A3, TRIM21, HAVCR2, KLRG1, PLA2G2F, APOBEC3G, ARG1, IL34, SFTPD, PTK6, CYBA, TICAM1, BST2, NLRP10, IFI27, LCN2, SARM1, F2RL1, IRF5, TBKBP1, S100A9, S100A8, OPTN, APOBEC3A, NAIP, APOBEC3B, TRIM56
GO:0051301	cell division	53	1.77881e-05	ZWILCH, NCAPG2, BUB1B, KIF11, SPOUT1, CDC20, TUBA1B, NUF2, NEK2, FBXO5, BORA, VRK1, CDC25C, KNSTRN, SGO1, CCNE2, ZFYVE19, BIRC5, KIF2C, KIF20B, ANAPC1, CCNO, CDCA5, NCAPG, SKA3, AURKC, NCAPH, AURKA, CCNB2, CCNB1, RECQL5, HAUS8, HAUS7, MISP, BUB1, CENPT, CDT1, CENPW, SPAG5, UBE2C, CDC6, NDC80, ZWINT, MAD2L2, CENPE, TPX2, CENPF, MIS18A, UBE2S, CDK3, SPC24, SPC25, CENPS
GO:0008285	negative regulation of cell proliferation	44	0.0704514	TENM1, BTG3, IFITM1, INPPL1, THBS1, TOB1, BRIP1, PDPN, ADORA1, TIMP2, CYP1B1, PTK2B, QSOX1, SLIT3, IGFBP6, DRD2, TP53I11, E2F7, TNS2, NKX3-1, CDKN2D, CGREF1, NPM1, GABBR1, DUSP1, TESC, ZBTB16, LIF, TSC2, CDC6, WNT9A, PROX1, RIPPLY3, ADORA2A, C18ORF54, NEURL1, PMP22, CD9, TAX1BP3, SPRY1, ULK1, GPLD1, CDKN3, GSDME
GO:0007155	cell adhesion	44	0.432979	NLGN3, ACHE, TNXB, TNFAIP6, ITGA2B, INPPL1, ITGAE, THBS1, THBS3, CDH6, LGALS4, FLRT1, CYP1B1, CD36, SCARF1, COL28A1, AOC3, CGREF1, POSTN, SEMA4D, SIGLEC12, CD300A, APLP1, SSPOP, RPSA, PCDHB10, SELP, AFDN, CLDN5, COL7A1, CDHR1, CASS4, AMTN, MXRA8, ITGA7, CD9, CDHR5, IGFALS, CLDN16, SIGLEC7, FOLR1, ADA, CD22, SIGLEC6
GO:0008284	positive regulation of cell proliferation	43	0.460857	FLT4, HILPDA, NOP2, ILK, TTK, MST1R, FGF1, THBS1, SLC25A27, CDC20, PRDX3, SHH, PDF, EDNRB, PDGFD, HSF4, PTK2B, FBXO5, FGF22, IL12RB2, NKX3-1, PDGFRB, SERPINB3, PDGFRA, NPM1, NMB, EDN3, IL34, DHPS, LIF, GAB2, PROX1, MAPK15, RUNX2, VEGFA, FGF17, CLDN5, CLCF1, SPDYA, BIRC5, SLC25A5, KIF20B, TSPYL5
GO:0006955	immune response	42	0.250972	TENM1, CD274, CXCL6, IL1RN, IFI6, IGLV5-52, CTSW, IGLV1-50, CD1B, THBS1, TNF, CXCL2, IL1RL1, IGLV7-46, IGKV3-15, TNFSF11, IGKV2-24, CTSG, CD36, ICOS, CTSC, MICB, CCL24, SEMA4D, IL10RB, LIF, PRG2, IL19, IGLV7-43, HLA-G, GEM, NCR3, IGLV1-51, IL5, CNIH1, IGKV1D-8, CEACAM8, IGKV3D-7, ULBP2, LAT, CD22, HLA-DQB2
GO:0045893	positive regulation of transcription, DNA-templated	42	0.972815	RET, INO80B, INO80E, CITED2, WWC1, HMGB2, RORC, ILK, DTX1, AHR, BRCA1, MRPL12, HIF1A, TNF, WNT6, SHH, MSANTD1, TP53INP2, WBP2NL, PIM1, TNNI2, CAPN3, SCAND1, TRIM21, NKX3-1, PITX3, NPM1, TESC, ZBTB16, TAF10, ATAD2, PBX4, RUNX2, ESR2, GDF7, MAD2L2, IL5, ARL2BP, TAL1, TCF4, UBE2V1, TRIM56
GO:0043066	negative regulation of apoptotic process	38	0.670277	BCL2A1, ARL6IP1, CITED2, FLT4, IFI6, THBS1, FSTL1, SH3RF1, AURKA, SLC25A27, PRDX3, SHH, EDNRB, CHST11, PDPN, CLEC5A, ADORA1, PIM1, PTK2B, CAPN3, TMEM14A, TGM2, PDGFRB, NPM1, STIL, SEMA4D, DUSP1, ANXA4, ASNS, WDR73, MAPK8IP3, HYPK, VEGFA, ARHGAP10, BIRC5, GHRL, NAIP, LIMS2
GO:0010628	positive regulation of gene expression	36	0.73443	RET, CITED2, PLAG1, NRXN1, TREM2, ALOX12, BRCA1, FGF1, HIF1A, TNF, RELB, WNT6, SHH, KPNA7, TNFSF11, CD36, FGF22, NKX3-1, LGALS7B, IFNGR1, WHRN, IL34, TESC, CAV1, MST1, LIF, TICAM1, RUNX2, GDF7, VEGFA, FGF17, AFDN, CLDN5, RNF207, LCN2, PLP1
GO:0007049	cell cycle	34	0.124559	CDCA5, HJURP, AHR, BRCA1, LIN9, KIF11, MKI67, SPOUT1, AURKA, CDC45, NUF2, PIM1, TP53BP2, E2F2, TRIM21, CDKN2D, CENPT, FANCI, CDT1, CGREF1, BORA, STRADA, DUSP1, CDC25C, EID1, MIS18A, SGSM3, BIRC5, SPIN2A, MCM6, KIF20B, SPC24, ANAPC1, CDKN3
GO:0050790	regulation of catalytic activity	34	0.192413	CALML6, ARHGAP18, ARHGAP17, CALML4, MAT2B, RGPD1, HIF1A, CPN2, RCC1L, KRTCAP2, RACGAP1, ARHGAP40, PLEKHG4B, CAPN3, CCNL2, SRGAP1, AGFG2, PSD, PLEKHG7, ARHGEF15, SH2D3A, PLEKHG6, ARHGAP33, PCP2, ARHGAP10, ACAP3, ARHGAP31, DEPDC1B, ARL2BP, PPP2R2C, FXYD3, ALOX5AP, DEPDC1, DENND6B
GO:0016567	protein ubiquitination	33	0.828644	TRIM50, DET1, RPS27AP5, LRR1, KLHL17, DTX1, DTX2, BRCA1, DTX3, DCST1, SH3RF1, ASB16, CDC20, C18ORF25, SOCS1, RNF215, HECTD4, ZSWIM8, MKRN4P, RNF150, FBXO5, TRIM21, WSB1, ARRDC1, UBE2C, AMFR, ZBTB16, FBXL15, KLHL3, RNF223, RNF168, UVSSA, ASB2
GO:0006805	xenobiotic metabolic process	21	3.05922e-05	ABCC4, ABCC1, UGT1A1, RORC, AHR, CYP3A4, SULT1A1, SULT1C3, CYP2A7, SULT1B1, CYP2C9, CYP2A6, CYP2D7, CYP2D6, SLCO2B1, CYP1B1, S100A12, AHRR, UGT1A9, CES3, SULT1A2
GO:0006886	intracellular protein transport	32	0.10323	TBC1D3B, PDCD6, RAB1C, TBC1D3F, TBC1D3C, TBC1D3I, IPO4, TBC1D3G, ARL17B, RAB20, STX16-NPEPL1, AP1S3, RAB6B, SEC31B, TMED5, GPIHBP1, NPM1, RAB6C, KCNIP3, PAM16, LAPTM5, MYO7A, SGSM1, RAB32, TBC1D1, STX1B, TBC1D3K, SGSM3, SNX15, SGSM2, SCG5, RAB19
GO:0006508	proteolysis	32	0.492784	CFD, TPSB2, TMPRSS5, PROZ, CPZ, NPEPPS, CAPN5, CAPN3, CTSG, TPSAB1, CTSC, TGM2, CPA3, TMPRSS11B, TPSG1, ERAP2, MMP1, MST1, MMEL1, PRSS33, ASRGL1, PRSS53, PGA5, KLK12, CAPN12, PRSS46P, ATG4C, PIGK, MMP19, REN, MASP2, LAP3
GO:0007052	mitotic spindle organization	15	4.56881e-05	STIL, TTK, TUBG2, KIF11, AURKC, NDC80, AURKA, CENPE, CCNB1, CENPH, KIF4A, NUF2, STMN1, BIRC5, SPC25
GO:0015031	protein transport	30	0.779112	RD3, SNX32, IER3IP1, LIN7B, DUOXA2, TOM1, AP1S3, SLC15A3, TMED5, NDC1, MAMDC4, RAB4B, ARRDC1, TESC, CAV1, SNX24, VPS37B, SNX22, ARHGAP33, KIF18A, CENPF, FRAS1, ATG16L2, NUP50, ATG4C, PLEKHM1, SPIRE1, KIF20A, NUP62CL, TOMM5
GO:0008202	steroid metabolic process	13	0.000427139	UGT1A1, SDR9C7, AKR1C4, CYP3A4, SULT1B1, CYP2C9, CYP2A6, DHRS9, CYP21A2, CYP2D6, RDH5, CYP1B1, SULT1A2
GO:0051382	kinetochore assembly	7	0.000473238	CENPT, CENPE, CENPF, CENPW, CENPH, CENPA, CENPS
GO:0007186	G-protein coupled receptor signaling pathway	29	1	GPR25, SUCNR1, GPR68, CGB7, GPR87, GPR85, HTR4, ADORA1, FFAR2, CCL17, TAS2R5, GPR135, TGM2, PDGFRB, CCL24, GPR78, MRGPRX2, GPR50, BHLHA15, ADGRF3, PLCB4, ADORA2A, FSHR, AGTR1, F2RL1, GHRL, RGS11, OR6C2, CCL26
GO:0031424	keratinization	16	0.000493211	SPRR2F, SPRR2G, KRT3, KRT2, KRT79, KRT77, CNFN, KRT74, PPL, HRNR, SPRR2A, SPRR2B, IVL, TGM3, KRT6B, SPRR2D
GO:0019369	arachidonic acid metabolic process	10	0.000831298	PLA2G2F, DAGLA, GPX1, CYP2D7, CYP2D6, PLA2G4B, ALOX15, CYP1B1, ABHD6, ALOX12
GO:0055085	transmembrane transport	25	0.0809464	SLC47A2, OCA2, ABCB6, SLC22A13, SLC25A48, SLC22A14, CNNM1, SLC22A15, SLCO2B1, SLC25A45, ABCC4, ABCG8, ABCC1, SLC14A2, ABCA6, SPNS2, ANO9, ANO4, SLC16A14, SLC4A8, GJB2, SPNS1, ATP13A5, SLC49A3, SLC35E2A
GO:0007268	chemical synaptic transmission	25	0.133414	NLGN3, GABRB2, NRXN1, SLC1A1, DOC2B, SLC6A1, TPGS1, HTR4, CPLX1, GABRR1, GABRE, CHRNB4, SYT1, KCNIP2, HTR3B, PCDHB10, GRIN1, CACNB3, OMP, PMP22, KCNQ3, PLP1, MYCBPAP, ZACN, RAPSN
GO:0030335	positive regulation of cell migration	25	0.145898	RET, CD274, GRB7, TNFAIP6, SEMA3A, ILK, FGF1, THBS1, PDGFD, PDPN, PTK2B, PDGFRB, SERPINB3, CCL24, PDGFRA, SEMA4D, CAV1, RRAS2, SEMA4G, VEGFA, CASS4, PLP1, F2RL1, CCL26, FERMT3
GO:0007399	nervous system development	25	0.922659	TENM1, ACHE, AVIL, MST1R, CDC20, EDNRB, ADORA1, NRTN, SLIT3, IGF2BP2, HES6, APLP1, SSPOP, PROX2, SDHA, GFRA2, VEGFA, FGF17, NEURL1, SARM1, HOXB2, TCF4, RTN4IP1, SIM2, NAIP
GO:0002250	adaptive immune response	25	0.971757	CD274, TXK, IGLV5-52, HMGB1, IGLV1-50, CD1B, IGLV7-46, IGKV3-15, PTK2B, IGKV2-24, KLRC1, HAVCR2, MICB, ERAP2, ARG1, CD8B2, IGLV7-43, LIME1, IGLV1-51, NLRP10, IGKV1D-8, IGKV3D-7, LAT, RAPGEF3, HLA-DQB2
GO:0000070	mitotic sister chromatid segregation	10	0.000831298	SGO1, KIF18A, SPAG5, NCAPG2, NEK2, TUBG2, KIF11, KNSTRN, NDC80, ZWINT
GO:0070374	positive regulation of ERK1 and ERK2 cascade	24	0.0857893	PDGFRB, CCL24, PDGFRA, NRXN1, FLT4, PLA2G2A, ALOX15, TREM2, HMGB1, FGF1, SCIMP, AGER, TNF, VEGFA, PDGFD, FSHR, F2RL1, PTK2B, TNFAIP8L3, CD36, DRD2, CCL17, HAVCR2, CCL26
GO:0051726	regulation of cell cycle	24	0.579879	CDKN2D, L3MBTL1, PPP1R15A, INO80B, INO80E, CDKL5, GADD45B, DUSP1, TSC2, ILK, BRCA1, LIN9, THBS1, CCNE2, MYBBP1A, CDK3, BIRC5, E2F2, SPIN2A, CCNL2, KIF20B, DTL, CDKN3, NKX3-1
GO:0045892	negative regulation of transcription, DNA-templated	24	0.9999	ZNF540, L3MBTL1, NDUFA13, HDAC10, CITED2, ZBTB16, HMGB2, BRCA1, AHR, PROX1, TNF, TOB1, RUNX2, RELB, EID1, CENPF, ELF3, MYBBP1A, CCDC85B, DEPDC1, BIRC5, CAPN3, TRIB3, NKX3-1
GO:0007051	spindle organization	7	0.00102784	ASPM, SPAG5, TTK, AUNIP, KIF11, KNSTRN, AURKA
GO:0007057	spindle assembly involved in female meiosis I	4	0.00156329	CCNB2, FBXO5, NDC80, AURKA
GO:0035425	autocrine signaling	5	0.00168899	SERPINB3, HILPDA, CD68, S100A9, S100A8
GO:0007093	mitotic cell cycle checkpoint	5	0.00168899	ZWILCH, NABP1, BUB1B, BUB1, ZWINT
GO:0001525	angiogenesis	21	0.41954	PDGFRB, CLIC4, PDCD6, NRXN1, FLT4, CAV1, ITGA2B, HIF3A, FGF1, HIF1A, RASIP1, VEGFA, SRPX2, TAL1, MMP19, CYP1B1, PTK2B, NOX5, CSPG4, PLCD3, RAPGEF3
GO:0006974	cellular response to DNA damage stimulus	21	0.586873	DCLRE1B, PPP1R15A, TIGAR, CGAS, VRK1, MCM10, BRCA1, CHD1L, ALKBH7, MAPK15, WDR76, RNF168, RAD51, MRNIP, UBE2T, CDK3, CHEK1, SPDYA, NABP1, DTL, CENPS
GO:0007166	cell surface receptor signaling pathway	21	0.757424	CD274, CDA, IFITM1, ADCYAP1R1, VIPR2, EDN3, TRPA1, RANBP9, DTX1, AGER, GEM, ADGRF3, EDNRB, GALR2, CLCF1, PTK2B, TNFRSF25, KLRC1, CD36, KLRG1, IL12RB2
GO:0043065	positive regulation of apoptotic process	21	0.854581	PDGFRB, ENDOG, GADD45B, DIABLO, DUSP1, ZBTB16, ALOX12, PNMA3, HMGB1, TNF, LGALS1, AIFM2, NEURL1, CYP1B1, SPRY1, IRF5, FADD, PLEKHN1, BID, GPLD1, TGM2
GO:1900264	positive regulation of DNA-directed DNA polymerase activity	6	0.00177446	GINS1, GINS2, PCNA, CHTF8, DSCC1, GINS4
GO:0010468	regulation of gene expression	20	0.536213	ZNF462, EDN3, PEG3, TAF10, TXK, TREM2, YBX2, AHR, PROX1, HIF1A, TOB1, STX1B, FUT8, SHH, POFUT2, NOVA2, NFKBIZ, UCA1, IGF2BP2, TRIM21
GO:0016477	cell migration	20	0.625122	PDGFRB, CARMIL3, WWC1, PIK3C2G, PTK6, MST1R, KNSTRN, THBS1, RND1, LIMA1, FUT8, DEPDC1B, STRIP2, SH3D21, PDPN, FSCN1, CASS4, GPC3, IGFBP6, MISP
GO:0043547	positive regulation of GTPase activity	19	0.164767	ARHGAP11A, BCAR3, CCL24, CDKL5, SEMA4D, DOCK7, TSC2, DOCK11, AFDN, SGSM3, SGSM2, F2RL1, RGS11, RGL2, RALGDS, CCL17, RAPGEF3, CCL26, TGM2
GO:0007283	spermatogenesis	19	0.999324	NDC1, CNTD1, ADCYAP1R1, LRRK2, MST1, YBX2, CDC25C, AURKC, OAZ3, SPATA25, ASPM, CCNB1, SLC22A16, RACGAP1, FSHR, SPATA46, MYCBPAP, TRIP13, FKBP6
GO:0007156	homophilic cell adhesion via plasma membrane adhesion molecules	18	0.142733	RET, ROBO3, PTPRM, PCDHB10, CDH6, IGSF11, DCHS2, CDH20, CDHR1, CDHR2, ME1, CDH12, DSG1, DCHS1, ESAM, CDHR5, CDH26, CDH19
GO:0006954	inflammatory response	48	0.00226756	CXCL6, IL1RN, TNFAIP6, PLGRKT, GPR68, CD5L, ALOX15, HMGB1, CXCL3, THBS1, TNF, CXCL2, AGER, RELB, C4B, C4A, NFKBIZ, ADORA1, S100A12, CCL17, HAVCR2, KLRG1, AOC3, CCL24, GBP5, IL10RB, IL34, PLA2G4B, PLA2G2A, CYBA, TICAM1, SELP, NCR3, IL5, ADORA2A, ELF3, NLRP10, PLP1, AGTR1, CHST1, F2RL1, IRF5, BMPR1B, S100A9, S100A8, LAT, NAIP, CCL26
GO:0008608	attachment of spindle microtubules to kinetochore	6	0.00259192	SGO1, NUF2, AURKC, SPC24, NDC80, SPC25
GO:0008360	regulation of cell shape	18	0.0703845	CCL24, SEMA4D, C15ORF62, SHROOM3, ARHGAP18, ARHGAP15, RND1, VEGFA, STRIP2, PEAK3, PALMD, PDPN, PTK2B, ITGA7, ALDOA, WASF3, PLXNA3, CDC42SE2
GO:0098609	cell-cell adhesion	18	0.251599	CRISP2, TNXB, ITGA2B, ITGAE, VSIG10, BAIAP2L1, LGALS1, SRPX2, CDHR1, PDPN, CDHR2, DSG1, ITGA7, ESAM, ICOS, LIMS2, CDH19, TJP2
GO:0007568	aging	18	0.279434	PDGFRB, ENDOG, TRPC6, GPX1, BCL2A1, ARG1, AMFR, NUDT1, ALOX12, KRT33B, GJB2, EDNRB, TIMP2, CD68, GCLM, ADA, CTSC, PITX3
GO:0010629	negative regulation of gene expression	18	0.926597	CITED2, PLAG1, NRXN1, HMGB2, INPPL1, HIF1A, TNF, AURKA, VEGFA, CLDN5, SHH, BRIP1, CCNB1, KPNA7, SLIT3, CD36, HAVCR2, NKX3-1
GO:0045737	positive regulation of cyclin-dependent protein serine/threonine kinase activity	11	0.00289566	SPDYE21, CCNB1, SPDYE2B, SPDYE2, PIM1, SPDYE16, SPDYA, SPDYE6, SPDYE5, PROX1, CDC6
GO:0014068	positive regulation of phosphatidylinositol 3-kinase signaling	15	0.00314987	PDGFRB, PDGFRA, SEMA4D, TREM2, PRR5L, TNF, VEGFA, SELP, PDGFD, FSHR, F2RL1, ROR1, RGL2, HCST, NKX3-1
GO:0019221	cytokine-mediated signaling pathway	17	0.120776	IFNGR1, IL10RB, CAV1, SLC1A1, IL17RD, IL22RA1, GREM2, IL17REL, SOCS1, IL5, CLCF1, TNFSF11, CTSG, IRF5, IL12RB1, IL12RB2, TGM2
GO:0043410	positive regulation of MAPK cascade	17	0.141215	RET, BCAR3, KSR1, FLT4, WWC1, LIF, LAPTM5, HMGB1, TNF, VEGFA, TIMP2, ADORA1, ROR1, CSPG4, GHRL, IGFBP6, GSDME
GO:0051092	positive regulation of NF-kappaB transcription factor activity	17	0.141215	RNF31, NPM1, CAV1, TICAM1, AGER, TNF, PRDX3, PSMA6, S100A12, TNFSF11, CAPN3, ROR1, UBE2V1, CD36, S100A9, TRIM21, S100A8
GO:0030198	extracellular matrix organization	17	0.169295	COL28A1, ERO1A, PDGFRA, POSTN, TNXB, MMP1, ELN, APLP1, COL11A2, TNF, ELF3, GFOD2, ADAMTSL2, MMP19, NPHP3, MATN3, MATN2
GO:0001666	response to hypoxia	17	0.282972	POSTN, EGLN2, AHCY, CITED2, CAV1, CYBA, HIF3A, AGER, THBS1, HIF1A, TNF, VEGFA, ADORA1, PTK2B, PLEKHN1, DRD2, ADA
GO:0043123	positive regulation of I-kappaB kinase/NF-kappaB signaling	17	0.359276	RNF31, UNC5CL, TICAM1, TNF, BST2, LGALS1, PELI1, F2RL1, S100A12, TAB3, TNFSF11, ROR1, FADD, UBE2V1, CD36, TRIM21, TGM2
GO:0001934	positive regulation of protein phosphorylation	17	0.494303	SEMA4D, IL34, FLT4, LRRK2, ILK, TREM2, PRR5L, FGF1, PLA2G6, AGER, TNF, VEGFA, FGF17, EDNRB, BIRC5, FGF22, NKX3-1
GO:0007420	brain development	17	0.861951	SYT1, ABCB6, SLC1A1, KLHL17, AATK, SLC6A11, PBX4, PROX1, IER3IP1, GRIN1, POU6F1, STMN1, NEURL1, CD9, CFAP43, BID, CDK5RAP3
GO:1903934	positive regulation of DNA primase activity	4	0.0036909	GINS1, PRIM2, GINS2, GINS4
GO:0006270	DNA replication initiation	8	0.00371798	PRIM2, POLA1, CDC45, ORC1, CCNE2, MCM10, CDC6, MCM6
GO:0097190	apoptotic signaling pathway	14	0.00384473	IFI27L2, NDUFA13, PDCD6, CAV1, IFI6, TICAM1, UACA, SLFN12, SHH, IFI27, ADORA2A, ADORA1, TNFRSF25, FADD
GO:0007030	Golgi organization	16	0.0671035	PI4K2B, GOLGA8R, SPTBN5, ATP8B4, GOLGA8T, LMAN1L, LRRK2, GOLGA8K, BHLHA15, GOLGA2P5, GOLGA8B, KIFC3, RAB6B, GOLGA8A, OPTN, TMED5
GO:0007015	actin filament organization	16	0.0903866	TMOD1, AVIL, INPPL1, SHROOM3, ARHGAP17, MYO7A, SHROOM1, RND1, MAD2L2, SAMD14, SH3D21, MPRIP, MYO15A, FSCN1, ALDOA, CGNL1
GO:0042127	regulation of cell proliferation	16	0.241846	GUCY2C, KSR1, TBX19, FUT3, NFKBIA, SHH, CHST11, TAL1, RPA3, CHEK1, AGTR1, PTK2B, GHRL, PLCD3, BID, SGK2
GO:0030336	negative regulation of cell migration	16	0.325638	KANK1, IFITM1, CLIC4, CITED2, ABHD6, MAPK15, SAP30, BST2, AFDN, CLDN5, SHH, DUSP10, STK26, CYP1B1, DRD2, SRGAP1
GO:0008283	cell proliferation	16	0.415167	OCA2, KANK1, EDN3, CITED2, ZBTB16, ANKRD45, MCM10, MKI67, CDC25C, H3-5, RIPPLY3, CDK3, CD9, CSPG4, BUB1, CDK5RAP3
GO:0071222	cellular response to lipopolysaccharide	16	0.472882	CXCL6, CD274, ARG1, HMGB2, HMGB1, CXCL3, TICAM1, CXCL2, TNF, ZFP36, EDNRB, LCN2, CTSG, CD36, CD68, HAVCR2
GO:0006897	endocytosis	16	0.592312	RUBCN, SH3GL3, TMPRSS5, LRRK2, APLP1, CD5L, INPPL1, TSC2, AGER, MRC2, SHH, RAB34, DNER, TOM1, HHIPL1, PLA2R1
GO:0051607	defense response to virus	16	0.748039	IFITM1, APOBEC3G, IL10RB, IFI6, CGAS, TICAM1, UNC13D, BST2, IFI27, F2RL1, IRF5, TBKBP1, FADD, APOBEC3A, APOBEC3B, TRIM56
GO:0016192	vesicle-mediated transport	16	0.759513	SPTBN4, RAB4B, SYT1, HSPA6, TSC2, MAPK8IP3, RAB32, ARL17B, RAB44, CNIH1, RAB34, STX16-NPEPL1, SPIRE1, VAMP1, AP1S3, OPTN
GO:0042981	regulation of apoptotic process	16	0.796882	SDF2L1, CIDEA, BCL2L12, LGALS1, STK26, ANP32E, SARM1, NME2P1, TNFRSF25, TNFAIP8L3, FADD, CCNL2, BCL2L14, NAIP, TGM2, BCL2L15
GO:0006511	ubiquitin-dependent protein catabolic process	16	0.938015	ARRDC1, UBE2C, AMFR, KLHL3, DCST1, RNF168, PSMA6, C18ORF25, UBE2S, RNF215, TP53INP2, USP50, RNF150, ASB2, DTL, GET4
GO:0007169	transmembrane receptor protein tyrosine kinase signaling pathway	15	0.115104	PDGFRB, RET, PDGFRA, FLT4, PILRB, PTK6, MST1R, GAB2, GFRA2, CNKSR1, CASS4, PTK2B, NRTN, ROR1, SAMD10
GO:0009636	response to toxic substance	15	0.00488114	PDGFRB, GUCY2C, AQP10, ASNS, AHR, SLC6A1, ARHGAP33, PDZD3, BRIP1, RAD51, CYP1B1, NEFL, DRD2, TRPM6, CES1
GO:0042178	xenobiotic catabolic process	7	0.00569594	CYP2C9, GSTM2, CYP2A6, CYP2D7, GSTO1, CYP2D6, CYP3A4
GO:0006268	DNA unwinding involved in DNA replication	7	0.00569594	GINS1, GINS2, RAD51, RECQL5, CDC45, GINS4, MCM6
GO:0007088	regulation of mitotic nuclear division	7	0.00569594	L3MBTL1, BORA, NEK2, FBXO5, MKI67, KIF20B, CDC25C
GO:0007018	microtubule-based movement	15	0.00599754	DNAH1, DYNLT4, DNHD1, KIF23, KIF11, KLC1, KIF15, CENPE, KIF18A, KIFC2, KIF4A, KIF2C, KIF20A, KIFC3, KIF20B
GO:0043406	positive regulation of MAP kinase activity	14	0.00602139	PDGFRB, TENM1, EDN3, IL34, LRRK2, ILK, MST1R, FGF1, THBS1, TNF, VEGFA, PDGFD, S100A12, TNFSF11
GO:0071805	potassium ion transmembrane transport	15	0.100242	HCN3, KCND1, EDN3, KCNJ11, KCNIP3, KCNC3, ATP1A2, KCNAB3, SLC9A2, KCNT1, KCNS3, KCNQ3, KCNQ4, TMEM38B, HCN2
GO:0034765	regulation of ion transmembrane transport	15	0.125694	HCN3, CLIC4, CATSPER2, KCND1, KCNJ11, KCNC3, CACNA1C, TPCN1, CACNB3, KCNS3, KCNQ3, KCNQ4, SCN7A, KCNJ1, HCN2
GO:0034220	ion transmembrane transport	15	0.136821	GABRB2, TMEM120B, CHRNB4, GRIK3, ANO9, ATP2A1, HTR3B, ANO4, TPCN1, SLC9B2, GABRR1, GJD3, ATP13A5, ZACN, GABRE
GO:0071356	cellular response to tumor necrosis factor	15	0.17984	CCL24, POSTN, KCNJ11, CYBA, BRCA1, THBS1, NFKBIA, ZFP36, GPD1, LCN2, CYP1B1, CCL17, CCL26, GSDME, NKX3-1
GO:0007204	positive regulation of cytosolic calcium ion concentration	15	0.298193	PDGFRA, CD52, NMB, TRPC6, CACNA1C, HMGB1, PLA2G6, EDNRB, PLCZ1, GALR2, AGTR1, F2RL1, PTK2B, GHRL, CD36
GO:0000209	protein polyubiquitination	15	0.415535	RNF31, WSB1, UBE2C, AMFR, BRCA1, NPEPPS, UBE2S, UBE2T, TRIM2, PELI1, UBE2V1, TRIM21, DTL, SASH1, RNF165
GO:0030036	actin cytoskeleton organization	15	0.492308	SPTBN4, KANK1, GAS2L3, SPTBN5, TNXB, KLHL17, LDB3, PRICKLE4, PDLIM2, DAAM2, FSCN1, SPIRE1, PHACTR1, SPTBN1, WASF3
GO:0006412	translation	15	0.785276	RPS27AP5, EEF1A1P5, MRPS12, DHPS, RPL36A, RPSA, MRPL23, MRPL12, MRPL11, MRPL2, PDF, RPL26, RPL37AP8, RPS10, RPL26L1
GO:0007275	multicellular organism development	28	0.00607912	FLG, RET, UPK2, FLT4, HMGB3, MST1R, FGF1, FSTL1, CDH6, CDH20, GALR2, PIM1, CCL17, PLXNA3, NKX3-1, PDGFRB, PDGFRA, EDN3, SPINK6, LIF, WNT9B, WNT9A, CDH12, DCHS1, HOXB2, ROR1, ZNF875, CDH19
GO:0051256	mitotic spindle midzone assembly	5	0.00664065	RACGAP1, KIF4A, BIRC5, KIF23, AURKC
GO:0061061	muscle structure development	5	0.00664065	PDLIM2, CAPN3, LDB3, PRICKLE4, RNF165
GO:0051383	kinetochore organization	4	0.00697297	CDT1, CENPH, NUF2, NDC80
GO:0098655	cation transmembrane transport	10	0.00715987	PEX5L, P2RX1, PIEZO1, CNGB3, ATP13A5, ATP1A2, TRPM6, CALHM4, GRIN1, CALHM6
GO:0008584	male gonad development	14	0.0736905	PDGFRB, RRM1, AMHR2, CITED2, SRD5A1, TESC, NUDT1, HMGB2, ASPM, H3-5, FSHR, CYP1B1, REN, NKX3-1
GO:1902600	hydrogen ion transmembrane transport	14	0.178435	RNASEK, ATP1A2, OTOP2, MT-ATP8, SLC9B2, SLC9A2, ASIC5, ATP5MGL, NOX5, ATP6V0A4, SLC15A3, SLC25A5, ATP6V0C, ATP6V1C2
GO:0071456	cellular response to hypoxia	14	0.244939	ERO1A, TIGAR, ENDOG, EGLN2, TRPC6, HILPDA, MST1, TREM2, HIF1A, VEGFA, NPEPPS, BRIP1, CCNB1, NKX3-1
GO:0008104	protein localization	14	0.293779	NPM1, CAV1, LRRK2, SEPTIN5, TSC2, MYO7A, DOC2B, SLC9A2, NBEA, TP53INP2, DUOXA2, ESAM, ULK1, DRD2
GO:0006914	autophagy	14	0.336448	RUBCN, TIGAR, LRRK2, HMGB1, GPR137B, ULK3, ATG4C, ULK1, CHMP4A, DRD2, S100A9, S100A8, OPTN, ARSB
GO:0007601	visual perception	14	0.800408	RD3, BBS1, WDR36, LUM, PRCD, CRYBA2, CRYBB3, MYO7A, MYO3A, HSF4, RDH5, CNGB3, PDE6A, KIFC3
GO:0001701	in utero embryonic development	14	0.810779	PDGFRA, STIL, ENDOG, WNT9B, VEGFA, CCNB2, FUT8, CCNB1, ADCY9, CHST11, MYBPHL, SCO2, MAFF, SLC39A3
GO:0007507	heart development	14	0.834968	PCNA, CITED2, TSC2, LDB3, CACNA1C, PRICKLE4, POU6F1, SHH, RIPPLY3, PDLIM2, RBM20, TNNI3, ALPK3, NKX3-1
GO:0006366	transcription from RNA polymerase II promoter	14	0.914358	POLR2J2, TAF10, NCAPG2, DTX1, YBX2, HIF3A, PROX1, GTF2H4, BARX2, ELF3, TAL1, TAF1C, HSF4, TRIP13
GO:0050729	positive regulation of inflammatory response	17	0.00746897	CCL24, ABCC1, SUCNR1, PLA2G2A, LPL, TNF, NFKBIA, IL1RL1, LGALS1, NLRP10, NFKBIZ, AGTR1, S100A12, S100A9, S100A8, NAIP, TGM2
GO:0007605	sensory perception of sound	22	0.00749365	CDKN2D, GABRB2, SPTBN4, GRXCR2, GPX1, WHRN, SPNS2, COL11A2, LHFPL5, PJVK, MYO7A, GJB2, MYO15A, MYO3A, LRIG1, BIRC5, KCNQ4, ROR1, ATP6V0A4, SLC26A4, CRYM, GSDME
GO:0006811	ion transport	20	0.00801008	CHRNB4, TRPA1, SLC1A1, LHFPL5, HTR3B, OTOP2, SLC5A5, SLC9A2, PDZD3, SLC5A8, CNNM1, SLC22A15, FXYD3, WNK1, SLCO2B1, P2RX1, FXYD5, LRRC8B, SLC15A3, SLC26A4
GO:0071277	cellular response to calcium ion	15	0.00804633	CLIC4, ENDOG, RASA4B, CPNE5, SYT1, CPNE4, NRXN1, ALOX15, RASAL1, ACER1, WNK1, RASA4, ALOX5AP, CAPN3, GPLD1
GO:0046330	positive regulation of JNK cascade	13	0.0604828	UNC5CL, GADD45B, SEMA3A, FLT4, HMGB1, AGER, TNF, MAPK8IP3, SH3RF1, F2RL1, PTK2B, TNFSF11, NAIP
GO:0007417	central nervous system development	13	0.443812	SH3GL3, SZT2, CITED2, SPINK6, ZBTB16, APLP1, KLK6, SHH, ADORA2A, DNER, TIMP2, SPTBN1, ARSB
GO:0043524	negative regulation of neuron apoptotic process	13	0.51723	GABRB2, SLC1A1, ILK, HIF1A, NRBP2, SYNGAP1, ADORA2A, CLCF1, PTK2B, NEFL, BIRC5, GCLM, NAIP
GO:0007411	axon guidance	13	0.719551	RET, ROBO3, UNC5A, SEMA4D, EDN3, NRXN1, SEMA3A, SEMA4G, GDF7, SHH, FLRT2, SLIT3, PLXNA3
GO:0006334	nucleosome assembly	12	0.310298	H2BC9, H4C8, H1-4, NPM1, H2BC8, H2BC15, H4C15, H2BC4, HMGB2, H4C4, TSPYL5, H4C5
GO:0018108	peptidyl-tyrosine phosphorylation	12	0.464498	PDGFRB, RET, PDGFRA, IL5, FLT4, PTK2B, ROR1, TTK, MST1R, CLK3, IL12RB2, CLK2
GO:0006310	DNA recombination	14	0.00822269	RTEL1-TNFRSF6B, INO80B, RTEL1, INO80E, ENDOG, XRCC4, POLM, HMGB3, BRCA1, HMGB1, RAD51, RECQL5, EME2, RPA3
GO:0048015	phosphatidylinositol-mediated signaling	10	0.00824295	PDGFRB, PDGFRA, PLCB4, PLCZ1, PI4KAP1, PITPNM2, PI4KAP2, PIK3C2G, GAB2, PLCD3
GO:0033138	positive regulation of peptidyl-serine phosphorylation	12	0.0755533	MAD2L2, BCAR3, TENM1, SH2D3A, NRXN1, CAV1, DOCK7, CAPRIN2, LIF, TNF, RAPGEF3, VEGFA
GO:0030324	lung development	12	0.0755533	PDGFRA, SHH, ARG1, ABCA3, PDPN, GPC3, NPHP3, HMGB1, PROX1, FGF1, SIM2, VEGFA
GO:0001889	liver development	12	0.080328	UGT1A1, DDX39B, CITED2, SRD5A1, ARG1, SLCO2B1, ASNS, COBL, PROX1, UGT1A9, ADA, CDK5RAP3
GO:1902476	chloride transmembrane transport	12	0.125134	GABRB2, SLC4A8, GABRR1, CLIC4, FXYD3, SLC1A1, ANO9, ANO4, SLC6A1, SLC26A4, GABRE, APOL1
GO:0007160	cell-matrix adhesion	12	0.173619	SNED1, TNXB, STRC, ITGA2B, ILK, ITGA7, ITGAE, STRCP1, LYPD5, THBS3, TMEM8B, FERMT3
GO:0090263	positive regulation of canonical Wnt signaling pathway	12	0.188927	ASPM, KANK1, SCEL, JRK, WNK1, DAAM2, CAV1, LRRK2, CAPRIN2, GPC3, ILK, PLEKHA4
GO:0032355	response to estradiol	12	0.212984	PDGFRB, GJB2, ADCYAP1R1, POSTN, ENDOG, PCNA, GPX1, KCNJ11, DUSP1, CYP1B1, SLC6A1, BID
GO:0051056	regulation of small GTPase mediated signal transduction	12	0.246896	ARHGAP11A, ARHGAP10, ARHGAP31, ARHGEF15, RACGAP1, ARHGAP40, PLEKHG6, PLEKHG4B, TSC2, ARHGAP18, ARHGAP15, GARNL3
GO:0007219	Notch signaling pathway	12	0.255667	NFKBIA, CFD, CDH6, GMDS, ANXA4, DNER, NEURL1, DTX1, DTX2, DTX3, CHAC1, AGXT
GO:0043086	negative regulation of catalytic activity	12	0.264543	SERPINB3, SOCS1, UGT1A1, ANXA4, TESC, ANP32E, SCG5, SSPOP, GPS2, PHACTR1, MYOZ1, OAZ3
GO:0007264	small GTPase mediated signal transduction	12	0.291745	ARHGAP33, BCAR3, DOCK11, RAB6C, ARHGAP31, SH2D3A, DOCK7, ARHGAP18, RGL2, RALGDS, RAPGEF3, RND1
GO:0051897	positive regulation of protein kinase B signaling	12	0.357782	RET, GPX1, NRXN1, CASS4, TNFSF11, ILK, TNFAIP8L3, MST1R, THBS1, TNF, TSPYL5, VEGFA
GO:0000165	MAPK cascade	12	0.357782	RET, DUSP5, ZFP36, CAV1, LRRK2, PTK2B, NRTN, CD36, TNF, MAPK15, SHANK3, PTPN3
GO:0018105	peptidyl-serine phosphorylation	12	0.800132	WNK1, LRRK2, MYO3A, SLC1A1, ULK3, ILK, VRK1, ULK1, TTK, TSSK4, SGK2, AURKA
GO:0061844	antimicrobial humoral immune response mediated by antimicrobial peptide	11	0.294702	CXCL6, PGLYRP4, H2BC8, RNASE7, H2BC4, S100A12, CXCL3, HMGN2, S100A9, CXCL2, CCL17
GO:0006260	DNA replication	18	0.00838861	GINS2, RTEL1-TNFRSF6B, RRM1, RTEL1, RMI2, FEN1, DUT, PCNA, DSCC1, POLA1, CHTF8, DBF4, RECQL5, ORC1, RPA3, CHEK1, MCM6, DTL
GO:0045109	intermediate filament organization	12	0.00915342	KRT33B, SHH, KRT3, KRT2, KRT36, KRT79, NEFL, KRT77, NEFM, KRT32, KRT74, KRT6B
GO:0031398	positive regulation of protein ubiquitination	11	0.0638272	FANCI, NPM1, CAV1, LRRK2, PELI1, LAPTM5, BRCA1, TICAM1, CDK5RAP3, CENPS, TSPYL5
GO:0006919	activation of cysteine-type endopeptidase activity involved in apoptotic process	11	0.0834786	RET, DIABLO, PDCD6, P2RX1, SLC1A1, LAPTM5, BID, TNF, S100A9, S100A8, NKX3-1
GO:0019722	calcium-mediated signaling	11	0.146968	SAMD14, EDNRB, LRRK2, PLA2G4B, AGTR1, TNFSF11, BHLHA15, TNF, LAT, ADA, GRIN1
GO:0051649	establishment of localization in cell	11	0.202687	EDN3, WHRN, CAV1, KCNQ3, ANO9, CYBA, BHLHA15, ANO4, CFAP43, TMEM38B, ZWINT
GO:0032760	positive regulation of tumor necrosis factor production	11	0.284998	IFNGR1, LRRK2, LPL, CYBA, FADD, CD36, HMGB1, TICAM1, AGER, THBS1, HAVCR2
GO:0050852	T cell receptor signaling pathway	11	0.324298	RNF31, BTNL9, CACNB3, WNK1, PDE4D, TXK, NFKBIZ, BTN3A3, BTN3A2, LIME1, ADA
GO:0070588	calcium ion transmembrane transport	11	0.374796	PANX1, MCOLN3, CATSPER2, EDNRB, TRPC6, TRPA1, ORAI2, TRPV3, ATP2A1, CACNA1C, TRPM6
GO:0050830	defense response to Gram-positive bacterium	11	0.497075	PGLYRP4, H2BC8, RNASE7, PLA2G2A, H2BC4, HMGB2, CTSG, CD36, SPRR2A, TNF, HAVCR2
GO:0000226	microtubule cytoskeleton organization	11	0.546447	BBS1, TUBA3D, TUBB2B, GAS2L3, TUBA1B, DOCK7, NEFL, BIRC5, TUBG2, KNSTRN, TTLL9
GO:0009653	anatomical structure morphogenesis	11	0.565688	SOX1, FRAS1, CES1P1, FOXI2, GPC3, IGF2BP2, FGF1, CST6, TBX19, EZH1, PITX3
GO:0010951	negative regulation of endopeptidase activity	11	0.656132	C4B, BST2, SERPINB3, COL28A1, C4A, SERPINB13, COL7A1, TIMP2, A2ML1, SERPINB7, CST6
GO:0032496	response to lipopolysaccharide	11	0.7349	SELP, PRDX3, GJB2, DUSP10, UGT1A1, PELI1, HMGB2, REN, S100A9, S100A8, IL12RB2
GO:0045766	positive regulation of angiogenesis	11	0.788551	CCL24, PDCD6, CYP1B1, PTK2B, BRCA1, FGF1, THBS1, HIF1A, SASH1, RAPGEF3, VEGFA
GO:0006457	protein folding	11	0.800648	ERO1A, HSP90AB2P, HSP90AA4P, HSPH1, PPIAL4A, ERP27, PPIAL4C, QSOX1, AHSA2P, FKBP6, ENGASE
GO:0030182	neuron differentiation	11	0.843932	WNT6, NRBP2, NGRN, TRPC6, EDN3, NOVA2, WNT9B, WNT9A, BHLHA15, RUNX2, ITM2C
GO:0016055	Wnt signaling pathway	11	0.925739	WNT6, DAAM2, AMFR, WNT9B, NPHP3, TAX1BP3, WNT9A, CPZ, APCDD1, DRD2, CXXC4
GO:0050821	protein stabilization	11	0.970173	HSP90AB2P, NPM1, HSP90AA4P, TESC, SPAG1, PIM1, DSG1, MAPK8IP3, HYPK, CPN2, GPIHBP1
GO:0000902	cell morphogenesis	10	0.190478	CDH6, CDH20, PDPN, CDH12, SHROOM3, ILK, DCHS1, SHROOM1, SLC39A3, CDH19
GO:0030593	neutrophil chemotaxis	10	0.156448	CCL24, CXCL6, EDN3, S100A12, CXCL3, S100A9, CXCL2, CCL17, S100A8, CCL26
GO:0030593	neutrophil chemotaxis	10	0.156448	CCL24, CXCL6, EDN3, S100A12, CXCL3, S100A9, CXCL2, CCL17, S100A8, CCL26
GO:0009972	cytidine deamination	5	0.00937946	CDA, APOBEC2, APOBEC3G, APOBEC3A, APOBEC3B
GO:0051315	attachment of mitotic spindle microtubules to kinetochore	5	0.00937946	CDT1, CENPE, NUF2, KIF2C, NDC80
GO:0050921	positive regulation of chemotaxis	6	0.0110133	PDGFRB, SUCNR1, F2RL1, TREM2, THBS1, CCL26
GO:2000573	positive regulation of DNA biosynthetic process	6	0.0110133	PDGFRB, DDX39B, CYP1B1, PTK2B, TNF, VEGFA
GO:0043154	negative regulation of cysteine-type endopeptidase activity involved in apoptotic process	12	0.0126849	PRDX3, CDKN2D, GPX1, ARL6IP1, ADORA2A, IFI6, BIRC5, THBS1, TNF, SH3RF1, NAIP, VEGFA
GO:0043931	ossification involved in bone maturation	5	0.0127595	SEMA4D, ZBTB16, XYLT1, DCHS1, THBS3
GO:0032731	positive regulation of interleukin-1 beta production	10	0.0511096	PANX1, GBP5, USP50, F2RL1, LPL, CD36, HMGB1, AGER, TNF, NAIP
GO:0000281	mitotic cytokinesis	10	0.0599991	RACGAP1, KIF4A, STMN1, CKAP2, BIRC5, KIF23, KIF20A, CENPA, SPTBN1, CEP55
GO:0001938	positive regulation of endothelial cell proliferation	10	0.118557	CCL24, ARG1, PDCD6, FLT4, HMGB2, CYBA, PROX1, HIF1A, CCL26, VEGFA
GO:0032092	positive regulation of protein binding	10	0.118557	CLDN5, MFNG, CAV1, AMFR, LRRK2, CAPRIN2, NPHP3, TRIB3, TICAM1, TRIM21
GO:0034976	response to endoplasmic reticulum stress	10	0.173076	ERO1A, PPP1R15A, TMX1, ALOX15, TRIB3, ERP27, ATP2A1, PLA2G6, THBS1, CDK5RAP3
GO:0001503	ossification	10	0.181683	MINPP1, IFITM1, PAM16, ALOX15, BMP8A, SUCO, TNFSF11, ATP6V0A4, GPLD1, RUNX2
GO:0007626	locomotory behavior	10	0.199452	MCOLN3, CHRNB4, ADORA2A, MYO15A, TAL1, FSHR, SLC1A1, DRD2, PITX3, BUB1B-PAK6
GO:0006936	muscle contraction	10	0.2086	TMOD1, MYH3, TNNT1, KCNIP2, GALR2, TNNT2, HRC, TNNI2, SCN7A, TNNI3
GO:0042060	wound healing	10	0.361068	PDGFRB, PDGFRA, SCARB1, POSTN, ALOX15, EVPLL, MYOZ1, FGF1, PPL, S100A8
GO:0032755	positive regulation of interleukin-6 production	10	0.361068	NLRP10, F2RL1, LPL, CYBA, CD36, HMGB1, TICAM1, SCIMP, AGER, TNF
GO:0007229	integrin-mediated signaling pathway	10	0.436889	FUT8, TXK, ITGA2B, PTK2B, ILK, ITGA7, ITGAE, LAT, LIMS2, FERMT3
GO:0072659	protein localization to plasma membrane	10	0.856507	SPTBN4, CACNB3, PDZD3, KCNIP3, TESC, RAB34, DCHS1, MRAP2, TNF, SPTBN1
GO:0005975	carbohydrate metabolic process	10	0.902022	LDHC, GCKR, GUSBP11, AMY2A, MAN2A2, AMDHD2, ME1, BPGM, GLA, GGTA1
GO:0043161	proteasome-mediated ubiquitin-dependent protein catabolic process	10	0.978087	PSMA6, WDR26, IFI27, PSMB2, TRIM2, PELI1, ZSWIM8, ASB2, DTL, AURKA
GO:0060271	cilium assembly	10	0.987	PLK4, ABCC4, BBS1, TTLL3, AVIL, CEP19, NPHP3, CFAP43, CLUAP1, CCNO
GO:0042742	defense response to bacterium	10	0.992442	RNF31, CXCL6, IGHV6-1, SFTPD, PRG2, LCN2, S100A12, S100A9, S100A8, NAIP
GO:0006325	chromatin organization	10	0.99706	RNF168, L3MBTL1, ZNF462, SOX1, HDAC10, C17ORF49, ATAD2, HMGB2, HASPIN, HMGN2
GO:2001238	positive regulation of extrinsic apoptotic signaling pathway	7	0.0129375	CAV1, G0S2, FADD, BID, TNF, BCL2L14, ITM2C
GO:0006935	chemotaxis	9	0.706214	CCL24, CXCL6, PLGRKT, PIK3C2G, HMGB1, PLA2G6, CXCL2, CCL17, CCL26
GO:0009410	response to xenobiotic stimulus	29	0.0129742	RET, BCAR3, ADCYAP1R1, SLC1A1, PTPRM, LPL, AHR, THBS1, TNF, PTK2B, DRD2, ABCG8, ABCC1, TIGAR, RAB6C, GPX1, TRPA1, KCNJ11, SRD5A1, ARG1, ABCA3, SLC6A11, CYBA, CENPF, RAD51, ADORA2A, SCNN1B, GCLM, CCNO
GO:0016339	calcium-dependent cell-cell adhesion via plasma membrane cell adhesion molecules	9	0.0130236	SELP, CDH6, CDH20, NRXN1, CDH12, DSG1, DCHS1, PCDHB10, CDH19
GO:0035725	sodium ion transmembrane transport	16	0.013025	SLC34A3, HCN3, SLC6A16, SLC6A11, ATP1A2, SLC6A1, TPCN1, SLC9B2, SCNN1G, SLC4A8, ASIC5, SCNN1D, WNK1, SCNN1B, SCN7A, HCN2
GO:0090630	activation of GTPase activity	18	0.0143324	ARHGEF26, ARHGEF15, TBC1D3B, DOCK7, TBC1D3F, TBC1D3C, TBC1D3I, TBC1D3G, SGSM1, TBC1D1, AGAP9, TBC1D3K, SGSM3, SGSM2, PTK2B, TAX1BP3, AGAP7P, GARNL3
GO:0071407	cellular response to organic cyclic compound	9	0.0500286	PLA2G4F, CCNB1, LGALS1, SLC16A1, LRRK2, SLC1A1, CYP1B1, CYBA, TNF
GO:0071320	cellular response to cAMP	9	0.0762164	HCN3, SRD5A1, PDE4D, GPD1, CYP1B1, AHR, HCN2, RAPGEF3, SLC5A5
GO:0051592	response to calcium ion	9	0.0886234	SUCNR1, DUSP1, PDCD6, TNNT2, CAV1, CAPN3, PTK2B, SLC6A1, THBS1
GO:0009612	response to mechanical stimulus	9	0.0952405	SCEL, POSTN, CCNB1, ENDOG, CITED2, ASNS, PTK2B, THBS1, PPL
GO:0045860	positive regulation of protein kinase activity	9	0.0952405	CENPE, NPM1, MRNIP, MMD, LRRK2, SPDYA, PTK2B, TNF, LAT
GO:0006302	double-strand break repair	9	0.175766	MAD2L2, RNF168, BRIP1, FEN1, XRCC4, EME2, CDCA5, BRCA1, TRIP13
GO:0007338	single fertilization	9	0.18513	ACR, H3-5, TRPC6, SLC22A16, SPAG1, CD9, ELSPBP1, ZP1, MST1R
GO:0071300	cellular response to retinoic acid	9	0.18513	RET, WNT6, NDUFA13, TESC, WNT9B, PTK2B, PTK6, WNT9A, TNF
GO:0010508	positive regulation of autophagy	9	0.194702	ENDOG, TP53INP2, LRRK2, ULK1, HMGB1, TICAM1, TRIM21, OPTN, TPCN1
GO:0032729	positive regulation of interferon-gamma production	9	0.234888	PDE4D, TXK, F2RL1, FADD, BTN3A2, IL12RB1, TNF, HAVCR2, IL12RB2
GO:0007224	smoothened signaling pathway	9	0.27763	SHH, STIL, EVC, PRRX1, PTCH2, ULK3, GPC3, CLUAP1, RUNX2
GO:0032880	regulation of protein localization	9	0.288636	TBC1D1, AFDN, BORA, CCNE2, MMD, TRIM46, SLC26A4, TRIM21, NKX3-1
GO:0007265	Ras protein signal transduction	9	0.356516	CNKSR1, SYNGAP1, KSR1, USP50, RRAS2, RGL2, RALGDS, LAT, RAPGEF3
GO:0043087	regulation of GTPase activity	9	0.368035	ALS2CL, RASA4B, SYNGAP1, RASA4, RASAL1, ARHGAP15, GPR137B, RASIP1, PLXNA3
GO:0000724	double-strand break repair via homologous recombination	9	0.402731	RMI2, FEN1, RAD51, RECQL5, RPA3, MEIOB, NABP1, AUNIP, BRCA1
GO:0002377	immunoglobulin production	9	0.402731	IGLV1-51, IGLV7-46, IGKV3-15, IGLV5-52, IGKV1D-8, IGKV2-24, IGLV7-43, IGKV3D-7, IGLV1-50
GO:0007517	muscle organ development	9	0.471851	TEAD4, CENPF, CHKB, EVC, MYH3, CAPN3, ITGA7, SGCG, POU6F1
GO:0006606	protein import into nucleus	9	0.505777	NFKBIA, SHH, GCKR, POM121B, NUP50, LRRK2, TSC2, NUP62CL, IPO4
GO:0042593	glucose homeostasis	9	0.622733	GCKR, NMB, SLC16A1, SUCNR1, HECTD4, DHPS, FFAR2, BHLHA15, HIF1A
GO:0001764	neuron migration	9	0.679785	ASPM, BBS1, ACAP3, TUBB2B, CDKL5, SEMA3A, DNER, TRIM46, SH3RF1
GO:0006979	response to oxidative stress	9	0.679785	ERO1A, PRDX3, GPX1, LRRK2, NUDT1, GCLM, NEIL1, SGK2, MICB
GO:0001649	osteoblast differentiation	9	0.723023	MRC2, GABBR1, H3-5, MYBBP1A, TP53INP2, COL11A2, RRAS2, BMPR1B, RUNX2
GO:0006888	ER to Golgi vesicle-mediated transport	9	0.762164	NRBP2, LMAN1L, CTAGE4, PDCD6, CTAGE9, IER3IP1, SEC31B, TMED5, CTAGE15
GO:0007189	adenylate cyclase-activating G-protein coupled receptor signaling pathway	9	0.762164	ADGRF3, ADCY9, GPR78, ADORA2A, UCN2, GALR2, FSHR, ADCY4, S1PR5
GO:0009887	animal organ morphogenesis	9	0.816269	FGF17, GREM2, ELN, TREH, APLP1, PBX4, FGF1, FGF22, PITX3
GO:0065003	macromolecular complex assembly	9	0.887525	GCHFR, DET1, CCNB1, GLDC, RANBP9, CAPN3, PTK2B, BID, WASF3
GO:0007405	neuroblast proliferation	8	0.0155746	DMRTA2, SHH, DAGLA, RACGAP1, ACSL6, PROX1, DRD2, HIF1A
GO:0008217	regulation of blood pressure	8	0.38789	SCNN1G, EDNRB, SCNN1D, ERAP2, SCNN1B, P2RX1, REN, ATP1A2
GO:0006470	protein dephosphorylation	8	0.948853	DUSP5, DUSP10, DUSP1, PPM1H, PTPRM, CDC25C, CDKN3, PTPN3
GO:0045880	positive regulation of smoothened signaling pathway	8	0.0155746	SCUBE2, TEDC2, SHH, EVC, PRRX1, RAB34, ULK3, GPC3
GO:0038091	positive regulation of cell proliferation by VEGF-activated platelet derived growth factor receptor signaling pathway	3	0.0158453	PDGFRB, PDGFRA, VEGFA
GO:0016042	lipid catabolic process	15	0.0162662	PLA2G2F, DAGLA, CES1P1, PLA2G2A, LPL, PLA2G6, PLCB4, PLCZ1, ADORA1, PLIN1, ENPP6, PLCD3, PNLIPRP3, CES1, PNPLA2
GO:0042130	negative regulation of T cell proliferation	8	0.0637158	PLA2G2F, CD274, SHH, ARG1, SFTPD, PELI1, HLA-G, HAVCR2
GO:0009566	fertilization	8	0.0899477	SPTBN4, BBS1, CLIC4, CATSPER2, TEX101, SPATA46, MEIOB, TSSK4
GO:0042572	retinol metabolic process	8	0.0973281	DHRS9, CYP2D6, RDH5, CYP1B1, SDR9C7, RDH13, CYP3A4, PNPLA2
GO:0043280	positive regulation of cysteine-type endopeptidase activity involved in apoptotic process	8	0.105031	NDUFA13, PDCD6, CYCS, ALOX12, HMGB1, UACA, TNF, NKX3-1
GO:0007346	regulation of mitotic cell cycle	8	0.187785	CDC20, CDK11A, RPA3, BIRC5, FBXO5, CDK5RAP3, ANAPC1, TMEM8B
GO:0002931	response to ischemia	8	0.198304	PANX1, GJB2, TIGAR, KCNJ11, CAV1, PTK2B, TREM2, BID
GO:0060079	excitatory postsynaptic potential	8	0.198304	CHRNB4, ADORA2A, LRRK2, P2RX1, ADORA1, GHRL, DRD2, GRIN1
GO:0001947	heart looping	8	0.231153	SHH, STIL, CITED2, NPHP3, ASB2, CLUAP1, HIF1A, FOLR1
GO:0007416	synapse assembly	8	0.265663	NLGN3, ACHE, NRXN1, DNER, GHRL, DRD2, PCDHB10, SHANK3
GO:1901224	positive regulation of NIK/NF-kappaB signaling	8	0.265663	LAPTM5, ILK, TREM2, HMGB1, AGER, TNF, SASH1, HAVCR2
GO:0048661	positive regulation of smooth muscle cell proliferation	8	0.265663	PDGFRB, ABCC4, PDGFD, ALOX12, CYBA, THBS1, TNF, TGM2
GO:0032956	regulation of actin cytoskeleton organization	8	0.41284	PDGFRB, BST2, PEAK3, FSCN1, ILK, ARHGAP18, ARHGAP17, RND1
GO:0001843	neural tube closure	8	0.41284	STIL, MTHFD1L, CITED2, TSC2, SHROOM3, COBL, KIF20B, CLUAP1
GO:0045727	positive regulation of translation	8	0.425294	CTIF, NPM1, DDX39B, CYP1B1, PTK2B, RPL26, PASK, THBS1
GO:0007409	axonogenesis	8	0.498996	SPTBN4, SYNGAP1, DOCK7, STMN1, APLP1, TRIM46, NEFL, DRD2
GO:0045732	positive regulation of protein catabolic process	8	0.511012	NDUFA13, EGLN2, SGSM3, LPCAT1, GPC3, TNF, DTL, OAZ3
GO:0050829	defense response to Gram-negative bacterium	8	0.557979	SELP, IL22RA1, NLRP10, RNASE7, HMGB2, TREM2, CTSG, OPTN
GO:0050731	positive regulation of peptidyl-tyrosine phosphorylation	8	0.569407	IL5, SEMA4D, LIF, PTK2B, TREM2, CSPG4, CD36, VEGFA
GO:0032543	mitochondrial translation	8	0.580696	NDUFA7, MRPL2, MRPS24, MRPS12, MRPL38, MRPL23, MRPL12, MRPL11
GO:0006887	exocytosis	8	0.763019	STX1B, EXOC3L4, SYCN, DOC2B, LIN7B, SRCIN1, CPLX1, UNC13D
GO:0001822	kidney development	8	0.792896	CENPF, AGTR1, NPHP3, REN, FADD, PROX1, TNS2, VEGFA
GO:0009617	response to bacterium	8	0.806728	CFD, GBP5, BAIAP2L1, CAV1, GPC3, LPL, SCN7A, TMEM229B
GO:0030308	negative regulation of cell growth	8	0.843967	CDKN2D, BST2, CDA, NDUFA13, CCDC85B, CAPRIN2, SLIT3, ESR2
GO:0010976	positive regulation of neuron projection development	8	0.849576	RET, AVIL, PTK2B, ROR1, PTK6, SCARF1, S100A9, ARSB
GO:0016310	phosphorylation	8	0.855022	PRPS2, PI4K2B, CHKB, LRRK2, PI4KAP2, BUB1B, PIK3C2G, DCK
GO:0045471	response to ethanol	8	0.875223	CLDN5, ST6GAL1, ADCYAP1R1, GABBR1, PTK2B, TNF, S100A8, GRIN1
GO:0051310	metaphase plate congression	5	0.0168265	CENPE, CENPF, KIF2C, NDC80, GEM
GO:0032722	positive regulation of chemokine production	9	0.0169779	IL1RL1, F2RL1, LPL, FFAR2, TICAM1, AGER, HIF1A, TNF, HAVCR2
GO:0008203	cholesterol metabolic process	7	0.579822	SULT1C3, LIMA1, CYP2C9, CYP2D6, CYP3A4, APOL1, CES1
GO:0098742	cell-cell adhesion via plasma-membrane adhesion molecules	7	0.0670657	IGSF11, CDH6, CDH20, CDH12, DCHS1, CDH26, CDH19
GO:1904117	cellular response to vasopressin	4	0.0174339	SCNN1G, SCNN1D, SCNN1B, CDC6
GO:0051988	regulation of attachment of spindle microtubules to kinetochore	4	0.0174339	RACGAP1, SPAG5, NEK2, KNSTRN
GO:0018149	peptide cross-linking	7	0.0214543	FLG, KRT2, TGM7, THBS1, IVL, TGM3, TGM2
GO:0050877	neurological system process	7	0.177626	GABRB2, CHRNB4, GABRR1, KCNJ11, ZACN, HTR3B, GABRE
GO:0033674	positive regulation of kinase activity	7	0.464508	PDGFRB, RET, PDGFRA, FLT4, TREM2, ROR1, MST1R
GO:0060070	canonical Wnt signaling pathway	7	0.748001	WNT6, SHH, EDNRB, LRRK2, WNT9B, GPC3, WNT9A
GO:0070098	chemokine-mediated signaling pathway	7	0.424098	CCL24, CXCL6, PTK2B, CXCL3, CXCL2, CCL17, CCL26
GO:0008544	epidermis development	13	0.0215867	SPRR2F, SPRR2G, KRT2, EMP1, EVPLL, KRT32, CST6, SCEL, ACER1, COL7A1, SPRR2A, SPRR2B, SPRR2D
GO:0006937	regulation of muscle contraction	5	0.0216175	MYL5, TNNT1, TNNT2, TNNI2, ATP1A2
GO:0001755	neural crest cell migration	9	0.0217291	RET, SHH, EDNRB, EDN3, SEMA4D, SEMA3A, NRTN, SEMA4G, HIF1A
GO:0030855	epithelial cell differentiation	14	0.0220605	PCNA, KRT3, UPK2, ANXA4, KRT32, GDF7, VEGFA, KRT33B, SULT1B1, ELF3, DHRS9, CDHR2, KRT36, CES1
GO:0007043	cell-cell junction assembly	8	0.0236471	CDH6, CLDN5, CDH20, FSCN1, CDH12, DSG1, DCHS1, CDH19
GO:0036148	phosphatidylglycerol acyl-chain remodeling	4	0.0247203	PLA2G2F, PLA2G4F, PLA2G4B, LPCAT1
GO:0098719	sodium ion import across plasma membrane	6	0.0248832	SLC9A2, SCNN1G, SCNN1D, SCNN1B, SLC6A1, HCN2
GO:0010881	regulation of cardiac muscle contraction by regulation of the release of sequestered calcium ion	6	0.0248832	GSTM2, GSTO1, HRC, ATP1A2, CACNA1C, TMEM38B
GO:0008210	estrogen metabolic process	7	0.0249743	SULT1A1, PDGFRA, CYP2C9, UGT1A1, CYP2D6, CYP1B1, CYP3A4
GO:2001244	positive regulation of intrinsic apoptotic signaling pathway	7	0.0541187	CAV1, IL19, BID, S100A9, S100A8, GSDME, NKX3-1
GO:0051225	spindle assembly	7	0.0603859	GOLGA8B, HAUS8, HAUS7, TUBGCP6, NEK2, GOLGA8A, GOLGA2P5
GO:0036297	interstrand cross-link repair	7	0.0603859	DCLRE1B, RNF168, FANCI, NEIL3, RAD51, FAAP24, CENPS
GO:0045214	sarcomere organization	7	0.0670657	MYH3, TNNT1, TNNT2, CAPN3, LDB3, MYOZ1, MYLK3
GO:0032467	positive regulation of cytokinesis	7	0.0816596	RACGAP1, MRGPRX2, KIF23, CDC6, KIF20B, DRD2, AURKC
GO:0007080	mitotic metaphase plate congression	7	0.0895676	CENPE, KIF18A, CCNB1, CHMP4BP1, CDCA5, CHMP4A, KIF2C
GO:0015914	phospholipid transport	7	0.0895676	ABCG8, SCARB1, PRELID2, ATP8B4, ABCA3, PITPNM2, TNFAIP8L3
GO:0032735	positive regulation of interleukin-12 production	7	0.0978762	LAPTM5, IRF5, CD36, HMGB1, SCIMP, AGER, HLA-G
GO:0070534	protein K63-linked ubiquitination	7	0.115665	RNF168, UBE2S, UBE2T, PELI1, UBE2V1, TRIM21, TRIM56
GO:0007098	centrosome cycle	7	0.115665	NPM1, SLC16A1, KIAA1614, CROCCP3, HAUS8, HAUS7, BRCA1
GO:2000272	negative regulation of receptor activity	7	0.134952	SLURP2, MTRNR2L12, NCAPG2, MTRNR2L8, MTRNR2L1, TNF, ESR2
GO:0001817	regulation of cytokine production	7	0.166481	JPH4, BTNL9, SOCS1, SFTPD, BTN3A3, IGF2BP2, BTN3A2
GO:0007157	heterophilic cell-cell adhesion via plasma membrane cell adhesion molecules	7	0.189062	SELP, TENM1, LGALS7B, TENM4, NRXN1, DCHS1, CEACAM8
GO:0030838	positive regulation of actin filament polymerization	7	0.200773	CCL24, TENM1, BAIAP2L1, ALOX15, C15ORF62, PTK2B, CCL26
GO:0030282	bone mineralization	7	0.21274	MINPP1, TUFT1, ALOX15, GPC3, FBXL15, TMEM38B, HIF1A
GO:0002376	immune system process	7	0.237374	RUBCN, NUDCD1, CD300A, CD5L, INPPL1, IRF5, CD300LG
GO:0007266	Rho protein signal transduction	7	0.288915	CNKSR1, RACGAP1, PLEKHG7, PDPN, C15ORF62, AGTR1, TAX1BP3
GO:0060041	retina development in camera-type eye	7	0.288915	RET, RD3, ACHE, RRM1, LPCAT1, PDE6A, BMPR1B
GO:0007249	I-kappaB kinase/NF-kappaB signaling	7	0.302164	NFKBIA, EDNRB, TNFSF11, TBKBP1, TICAM1, TNF, RELB
GO:0001819	positive regulation of cytokine production	7	0.369659	TXK, CLEC5A, HILPDA, PELI1, NOX5, PLA2R1, TNF
GO:0060021	palate development	7	0.369659	CLDN5, PDGFRA, SHH, FRAS1, PRRX1, COL11A2, WNT9B
GO:0051384	response to glucocorticoid	7	0.396907	IL1RN, DUSP1, ABCA3, HMGB1, PTGDS, AGXT, TNF
GO:0010977	negative regulation of neuron projection development	7	0.437633	STX1B, KANK1, LGALS1, SEMA3A, LRRK2, PMP22, ITM2C
GO:0050896	response to stimulus	7	0.451107	RD3, BBS1, WDR36, SCNN1D, PRCD, MYO3A, RDH5
GO:0043627	response to estrogen	7	0.451107	PDGFRB, CITED2, SRD5A1, CAV1, GHRL, BRCA1, ARSB
GO:0006821	chloride transport	7	0.451107	GABRB2, CLIC4, FXYD3, CLNS1A, ANO9, ANO4, GABRE
GO:0000187	activation of MAPK activity	7	0.464508	RET, DUSP5, TAB3, GHRL, IGFBP6, FGF1, MUC20
GO:0070301	cellular response to hydrogen peroxide	7	0.477822	PCNA, TRPC6, TRPA1, ARG1, PDGFD, LCN2, CYP1B1
GO:0000082	G1/S transition of mitotic cell cycle	7	0.477822	CDKN2D, DBF4, CCNE2, TAF10, CDK3, SPDYA, CDKN3
GO:0006813	potassium ion transport	7	0.491036	KCNIP2, FXYD3, KCNS3, KCNQ4, ATP1A2, KCNAB3, KCNJ1
GO:0032508	DNA duplex unwinding	7	0.491036	RTEL1, BRIP1, RECQL5, CHTF8, DSCC1, ASCC2, CHD1L
GO:0006898	receptor-mediated endocytosis	7	0.491036	NLGN3, RNASEK, SFTPD, CD36, PLA2R1, SCARF1, FOLR1
GO:0009749	response to glucose	7	0.504139	GJD3, SARM1, LPL, ILDR2, PTK2B, THBS1, GPLD1
GO:0021987	cerebral cortex development	7	0.504139	ASPM, BBS1, BCL2A1, SRD5A1, NEFL, PHACTR1, HIF1A
GO:0098869	cellular oxidant detoxification	7	0.517119	PRDX3, GSTM2, GPX1, GSTO1, ALOX5AP, HBA1, S100A9
GO:0045444	fat cell differentiation	7	0.517119	BBS1, TMEM120B, SOCS1, GPX1, BBS12, ANGPTL8, FFAR2
GO:0045669	positive regulation of osteoblast differentiation	7	0.517119	SCUBE2, IFITM1, SUCO, ILK, FBXO5, BMPR1B, RUNX2
GO:0032147	activation of protein kinase activity	7	0.517119	TPX2, BORA, WNK1, STRADA, SPDYA, DRD2, VEGFA
GO:0043484	regulation of RNA splicing	7	0.529965	TAF10, AHNAK2, RBM20, ILDR2, CCNL2, CLK3, CLK2
GO:0001558	regulation of cell growth	7	0.542667	MAD2L2, NPM1, CDK11A, EGLN2, PTCH2, AGTR1, SGK2
GO:0071333	cellular response to glucose stimulus	7	0.615389	LGALS1, ENDOG, GPX1, KCNJ11, TREM2, CYBA, GCLM
GO:0007613	memory	7	0.638132	FEN1, SLC1A1, TREM2, SLC6A1, PLA2G6, SHANK3, BUB1B-PAK6
GO:0010467	gene expression	7	0.649199	EDNRB, SCNN1B, SLC1A1, KLHL3, PTGDS, LAT, RUNX2
GO:0006869	lipid transport	7	0.660057	APOL4, YJEFN3, ABCA6, ABCA3, SPNS2, SPNS1, APOL1
GO:0071347	cellular response to interleukin-1	7	0.670703	CCL24, LCN2, HIF1A, CCL17, MYLK3, NKX3-1, CCL26
GO:0035264	multicellular organism growth	7	0.670703	H3-5, STIL, CLIC4, PLAG1, TAF10, SCNN1B, TNS2
GO:0032088	negative regulation of NF-kappaB transcription factor activity	7	0.691348	NFKBIA, ANXA4, PELI1, CYP1B1, TRIM21, CDK5RAP3, HAVCR2
GO:0045666	positive regulation of neuron differentiation	7	0.720672	SH3GL3, TRPC6, MMD, TIMP2, TCF4, MAPK8IP3, GDF7
GO:0006631	fatty acid metabolic process	7	0.720672	ACOT7, TNXB, ACOT11, LPL, CD36, ALKBH7, CPT1B
GO:0030512	negative regulation of transforming growth factor beta receptor signaling pathway	7	0.739113	CHST11, CAV1, ADAMTSL2, CIDEA, SPRY1, IL17RD, SAP30
GO:0071346	cellular response to interferon-gamma	7	0.756668	CCL24, GBP5, RAB20, IL12RB1, TNF, CCL17, CCL26
GO:1990830	cellular response to leukemia inhibitory factor	7	0.781351	SOX1, PMM1, GLDC, DTX1, TNFSF11, SLC25A5, GCLM
GO:0042632	cholesterol homeostasis	7	0.796724	ABCG8, LIMA1, SCARB1, CAV1, LPL, CES1, GPIHBP1
GO:0006874	cellular calcium ion homeostasis	7	0.837848	EDN3, TRPA1, CAV1, ATP13A5, TNNI3, ATP2A1, DRD2
GO:0050728	negative regulation of inflammatory response	7	0.925706	ZFP36, ADORA2A, TNFAIP6, GPS2, GHRL, ENPP3, ADA
GO:0006486	protein glycosylation	7	0.942972	ALG1L, ST6GAL1, ST6GALNAC1, MAN2A2, GALNT17, B4GALT5, FUT3
GO:0090090	negative regulation of canonical Wnt signaling pathway	7	0.96391	MAD2L2, SHH, CAV1, AMFR, GPC3, NPHP3, IGFBP6
GO:0006338	chromatin remodeling	7	0.990885	INO80B, NPM1, INO80E, MYBBP1A, PABPC1L, CHD1L, EZH1
GO:0006397	mRNA processing	7	0.999287	TRUB1, APOBEC2, RBM20, ARL6IP4, THOC3, CLASRP, SUGP2
GO:2000463	positive regulation of excitatory postsynaptic potential	7	0.0249743	NLGN3, STX1B, CACNB3, NRXN1, PTK2B, SHANK3, GRIN1
GO:0030534	adult behavior	7	0.0249743	NLGN3, BBS1, NRXN1, SLC1A1, SEPTIN5, TPGS1, SHANK3
GO:0051968	positive regulation of synaptic transmission, glutamatergic	6	0.0771642	NLGN3, ADORA2A, NRXN1, PTK2B, SHANK3, GRIN1
GO:0007612	learning	6	0.495871	JPH4, NLGN3, CLDN5, NRXN1, SHANK3, BUB1B-PAK6
GO:0097191	extrinsic apoptotic signaling pathway	6	0.346219	NDUFA13, IFI27, G0S2, FADD, BID, TNF
GO:1904646	cellular response to beta-amyloid	6	0.271559	ABCC1, LCN2, TREM2, CD36, AGER, TNF
GO:0050919	negative chemotaxis	6	0.150094	FLRT2, SEMA4D, SEMA3A, SLIT3, SEMA4G, PLXNA3
GO:0031640	killing of cells of other organism	6	0.605563	PGLYRP4, S100A12, CXCL3, HMGN2, CXCL2, CCL17
GO:0010595	positive regulation of endothelial cell migration	11	0.028576	SCARB1, PDCD6, FLT4, LCN2, PTK2B, PROX1, FGF1, THBS1, SASH1, GPLD1, VEGFA
GO:0046777	protein autophosphorylation	22	0.0288876	PDGFRB, PDGFRA, CDKL5, FLT4, LRRK2, TXK, TTK, VRK1, PTK6, PASK, MAPK15, CLK3, AURKA, CLK2, WNK1, STK26, MYO3A, ULK3, PIM1, PTK2B, NEK2, ULK1
GO:0042738	exogenous drug catabolic process	6	0.0295569	CYP2C9, CYP2A7, CYP2A6, CYP2D7, CYP2D6, CYP3A4
GO:0050914	sensory perception of salty taste	3	0.0301273	SCNN1G, SCNN1D, SCNN1B
GO:0036254	cellular response to amiloride	3	0.0301273	SCNN1G, SCNN1D, SCNN1B
GO:0045007	depurination	3	0.0301273	NEIL3, MPG, MUTYH
GO:0051664	nuclear pore localization	3	0.0301273	NDC1, LMNB2, LMNB1
GO:0002052	positive regulation of neuroblast proliferation	6	0.0535232	ASPM, DMRTA2, SHH, DRD2, HIF1A, VEGFA
GO:0014850	response to muscle activity	6	0.0535232	ABCG8, POSTN, SRD5A1, CAPN3, HIF1A, TNS2
GO:0003009	skeletal muscle contraction	6	0.0608644	MYH3, CCDC78, TNNT1, TNNI2, TNNI3, TNF
GO:0007588	excretion	6	0.0687464	ABCG8, SCNN1G, SCNN1B, ATP6V0A4, CLDN16, KCNJ1
GO:0046676	negative regulation of insulin secretion	6	0.0771642	VSNL1, KCNJ11, BMP8A, GHRL, FAM3D, DRD2
GO:0002040	sprouting angiogenesis	6	0.0861096	YJEFN3, FLT4, PTK2B, THBS1, E2F7, VEGFA
GO:0006298	mismatch repair	6	0.0861096	MSH5-SAPCD1, PCNA, RPA3, MSH5, PMS2P3, MUTYH
GO:0050832	defense response to fungus	6	0.115992	NLRP10, RNASE7, S100A12, CTSG, S100A9, S100A8
GO:0006303	double-strand break repair via nonhomologous end joining	6	0.115992	DCLRE1B, POLA1, XRCC4, POLM, HMGB2, HMGB1
GO:2000379	positive regulation of reactive oxygen species metabolic process	6	0.115992	PDGFRB, AGTR1, CYP1B1, PTK2B, NOX5, THBS1
GO:0006730	one-carbon metabolic process	6	0.126916	ALDH1L1, AHCY, MTHFD1L, SFXN1, MAT2B, MAT1A
GO:0048678	response to axon injury	6	0.126916	LGALS1, ARG1, SLC1A1, SARM1, TREM2, DRD2
GO:0008219	cell death	6	0.150094	PMP22, CIDEA, EMP1, EMP3, OPTN, GSDME
GO:0035774	positive regulation of insulin secretion involved in cellular response to glucose stimulus	6	0.150094	VSNL1, GPR68, GHRL, PLA2G6, HIF1A, GPLD1
GO:0019216	regulation of lipid metabolic process	6	0.174896	ACER1, ANGPTL8, GPS2, TREM2, TNFAIP8L3, TM6SF2
GO:0045595	regulation of cell differentiation	6	0.174896	EID1, TNXB, LIF, TBX19, RUNX2, KLK6
GO:0090307	mitotic spindle assembly	6	0.187846	CDC20, TPX2, KIFC2, NEK2, KIF11, MISP
GO:0042311	vasodilation	6	0.187846	EDNRB, GPX1, ADORA2A, F2RL1, PLA2G6, TNF
GO:0009409	response to cold	6	0.201127	SLC25A27, TMEM135, TRPA1, ACOT11, LPL, GMPR
GO:0001658	branching involved in ureteric bud morphogenesis	6	0.228576	WNT6, SHH, WNT9B, GPC3, ILK, DCHS1
GO:0002548	monocyte chemotaxis	6	0.242689	CCL24, TNFSF11, S100A12, CTSG, CCL17, CCL26
GO:0009725	response to hormone	6	0.242689	GPX1, TIMP2, ME1, MMP19, PTK2B, GHRL
GO:0010212	response to ionizing radiation	6	0.242689	RNF168, RRM1, MRNIP, NABP1, BRCA1, CLK2
GO:0032689	negative regulation of interferon-gamma production	6	0.242689	LGALS7B, IL1RL1, CD274, LAPTM5, HMGB1, HAVCR2
GO:0045071	negative regulation of viral genome replication	6	0.257026	BST2, IFITM1, APOBEC3G, PROX1, TNF, APOBEC3A
GO:0003151	outflow tract morphogenesis	6	0.28626	CLDN5, CITED2, ELN, ILK, HIF1A, VEGFA
GO:0035914	skeletal muscle cell differentiation	6	0.28626	DMRTA2, CITED2, MAFF, ASB2, BARX2, SAP30
GO:0051781	positive regulation of cell division	6	0.301103	SHH, TAL1, PDGFD, FGF1, NKX3-1, VEGFA
GO:0032526	response to retinoic acid	6	0.346219	PDGFRB, CDKN2D, GJB2, DUSP1, WNT9B, MICB
GO:0043491	protein kinase B signaling	6	0.36137	TSC2, TNFSF11, ILK, DRD2, TNF, NKX3-1
GO:0034605	cellular response to heat	6	0.36137	HSP90AB2P, HSP90AA4P, PDCD6, HSPA6, FGF1, THBS1
GO:0006487	protein N-linked glycosylation	6	0.36137	FUT8, KRTCAP2, PMM1, MGAT2, ALG10, FUT3
GO:0006968	cellular defense response	6	0.36137	ADORA2A, CLEC5A, CD5L, PTK2B, HLA-G, KLRG1
GO:0033209	tumor necrosis factor-mediated signaling pathway	6	0.391695	NFKBIA, TNFSF11, PTK2B, ILK, TNFRSF25, TNF
GO:0007519	skeletal muscle tissue development	6	0.391695	SRPK3, ELN, CAV1, NEURL1, ITGA7, MYOZ1
GO:0031334	positive regulation of protein complex assembly	6	0.391695	CDT1, TAL1, MMP1, BID, TNF, VEGFA
GO:0007188	adenylate cyclase-modulating G-protein coupled receptor signaling pathway	6	0.391695	GNA14, ADCYAP1R1, VIPR2, ADORA2A, GALR2, ADCY4
GO:0000723	telomere maintenance	6	0.406825	DCLRE1B, RTEL1-TNFRSF6B, RTEL1, INO80E, CCNE2, RPA3
GO:0048146	positive regulation of fibroblast proliferation	6	0.421904	PDGFRB, PDGFRA, CCNB1, PDGFD, LIF, CDC6
GO:0006644	phospholipid metabolic process	6	0.436912	PLA2G2F, PLA2G2A, LPCAT1, LPL, TNFAIP8L3, PLPP2
GO:0048666	neuron development	6	0.436912	TENM1, TENM4, WNK1, LIF, PBX4, PITX3
GO:0051289	protein homotetramerization	6	0.45183	GBP5, TRPA1, AQP10, ME1, MAT1A, ALDOA
GO:0071230	cellular response to amino acid stimulus	6	0.45183	PDGFRA, SPAAR, SOCS1, PDGFD, NEURL1, TNF
GO:0019731	antibacterial humoral response	6	0.45183	H2BC8, RNASE7, H2BC4, CTSG, SPRR2A, PLA2G6
GO:0007254	JNK cascade	6	0.466641	MAPK10, SH2D3A, LRRK2, TNFSF11, GPS2, TNF
GO:0022900	electron transport chain	6	0.466641	SRD5A1, GLDC, ME1, CYBA, AKR1C4, SDHA
GO:0000086	G2/M transition of mitotic cell cycle	6	0.466641	CCNB1, CHEK1, BIRC5, FBXL15, CDC25C, AURKA
GO:0001570	vasculogenesis	6	0.510259	SHH, CITED2, CAV1, TNNI3, RASIP1, VEGFA
GO:0070936	protein K48-linked ubiquitination	6	0.524477	IFI27, UBE2C, UBE2T, AMFR, PELI1, KLHL3
GO:0030168	platelet activation	6	0.524477	DGKA, P2RX1, PDPN, CD9, CTSG, GP6
GO:0048812	neuron projection morphogenesis	6	0.538512	ADORA2A, LRRK2, NEFL, ILK, KIF20B, NYAP2
GO:0071466	cellular response to xenobiotic stimulus	6	0.538512	PCNA, RECQL5, REN, GPLD1, APOBEC3A, NKX3-1
GO:0030030	cell projection organization	6	0.538512	LRRC56, CCDC78, CEP19, RAB34, ILK, CLUAP1
GO:0000045	autophagosome assembly	6	0.538512	ATG16L2, ATG9B, TP53INP2, RAB1C, RAB19, ULK1
GO:0032757	positive regulation of interleukin-8 production	6	0.538512	NLRP10, F2RL1, FFAR2, FADD, HMGB1, TNF
GO:0009060	aerobic respiration	6	0.605563	NDUFA13, NDUFA7, BLOC1S1, NDUFAB1, MTFR2, UQCRHL
GO:0006909	phagocytosis	6	0.605563	RUBCN, ADORA2A, ADORA1, MST1R, UNC13D, CDC42SE2
GO:0006469	negative regulation of protein kinase activity	6	0.618285	ADORA2A, GADD45B, UBASH3B, TSC2, ILK, TRIB3
GO:0007584	response to nutrient	6	0.678107	ABCG8, AHCY, UGT1A1, CYP1B1, GCLM, ARSB
GO:0051865	protein autoubiquitination	6	0.678107	RAD51, UBE2T, AMFR, BRCA1, TRIM21, SH3RF1
GO:0051321	meiotic cell cycle	6	0.7002	RAD51, WBP2NL, TUBGCP6, NEK2, AURKC, FKBP6
GO:0090305	nucleic acid phosphodiester bond hydrolysis	6	0.721219	DCLRE1B, FEN1, EME2, MEIOB, ENPP3, DNASE1
GO:0017148	negative regulation of translation	6	0.750733	ZNF540, GRB7, CAPRIN2, SAMD4B, IGF2BP2, TOB1
GO:0070373	negative regulation of ERK1 and ERK2 cascade	6	0.777857	DUSP10, PSCA, DUSP1, LIF, RANBP9, SPRY1
GO:0034599	cellular response to oxidative stress	6	0.810413	PRDX3, GJB2, ABCC1, GPX1, LRRK2, PRR5L
GO:0006816	calcium ion transport	6	0.810413	PANX1, CACNB3, PLCZ1, CAV1, ATP2A1, CACNA1C
GO:0007286	spermatid development	6	0.839047	OCA2, BRIP1, H3-5, DPY19L2, TRIP13, TSSK4
GO:0006464	cellular protein modification process	6	0.85811	ERO1A, UBE2S, TTLL10, QPCT, TTLL9, TGM3
GO:0007179	transforming growth factor beta receptor signaling pathway	6	0.880554	CLDN5, FUT8, CHST11, AMHR2, CITED2, LTBP2
GO:0050727	regulation of inflammatory response	6	0.904284	PSMA6, NLRP10, ALOX15, DUOXA2, AGTR1, AGER
GO:0030334	regulation of cell migration	6	0.916457	FGF17, FGF1, SRCIN1, FGF22, PLXNA3, FUT3
GO:0009615	response to virus	6	0.923794	BST2, IFITM1, IFNGR1, STMN1, MST1R, TNF
GO:0051091	positive regulation of sequence-specific DNA binding transcription factor activity	6	0.947734	IL5, TNFSF11, TRIM21, TNF, ESR2, NKX3-1
GO:0016525	negative regulation of angiogenesis	6	0.96285	CLDN5, YJEFN3, PTPRM, GHRL, THBS1, HLA-G
GO:0051260	protein homooligomerization	6	0.964647	KCND1, KCNC3, KCNS3, KCTD4, KCTD7, TGM2
GO:0008380	RNA splicing	6	0.999369	DDX39B, RBM20, ARL6IP4, THOC3, CLASRP, SUGP2
GO:0000398	mRNA splicing, via spliceosome	6	0.99944	SRRM2, DDX39B, NOVA2, PRPF40B, PABPC1, U2AF1L4
GO:0042759	long-chain fatty acid biosynthetic process	5	0.0571173	CYP2C9, CYP2D6, ALOX15, PLP1, CYP3A4
GO:0006082	organic acid metabolic process	5	0.0665508	CYP2C9, CYP2A7, CYP2A6, CYP2D7, CYP2D6
GO:0017144	drug metabolic process	5	0.111564	CYP2C9, CYP2A6, UGT1A1, CYP2D6, CYP3A4
GO:0034332	adherens junction organization	5	0.138015	CDH6, CDH20, CDH12, DCHS1, CDH19
GO:0050909	sensory perception of taste	5	0.181763	SCNN1G, SCNN1D, SCNN1B, CD36, TAS2R5
GO:0035176	social behavior	5	0.579806	NLGN3, NRXN1, SEPTIN5, TREM2, SHANK3
GO:0008625	extrinsic apoptotic signaling pathway via death domain receptors	5	0.331289	DIABLO, HMGB2, FADD, BID, TNF
GO:0032392	DNA geometric change	3	0.0301273	HMGB2, HMGB3, HMGB1
GO:0031175	neuron projection development	17	0.0305782	PSD, UNC5A, NRXN1, DOCK7, PTPRM, HMGB1, AGER, SAMD14, GALR2, BLOC1S1, FSHR, STMN1, PLP1, PTK2B, NRTN, ULK1, RAB6B
GO:0006915	apoptotic process	59	0.0309929	IFI27L2, PPP1R13B, ARL6IP1, CGB7, BUB1B, AHR, HIF3A, LGALS1, CHEK1, PIM1, CAPN3, TMEM14A, CTSC, UNC5A, PEG3, APLP1, CKAP2, IL19, SLC5A8, ADORA2A, IFI27, BIRC5, TNFRSF25, DNASE1, S100A9, S100A8, NAIP, PPP1R15A, BCL2A1, DIABLO, SEMA3A, CD5L, IFI6, AURKA, BCL2L12, PRDX3, CHST11, PTK2B, FADD, BID, BUB1, BCL2L14, BCL2L15, LGALS7B, TIGAR, CDK11A, GADD45B, ZBTB16, TAF10, KCNIP3, CIDEA, NSG1, NFKBIA, TPX…
GO:0006336	DNA replication-independent nucleosome assembly	5	0.138015	H4C8, H4C15, H4C4, IPO4, H4C5
GO:0006335	DNA replication-dependent nucleosome assembly	5	0.213137	H4C8, H4C15, H4C4, IPO4, H4C5
GO:0006352	DNA-templated transcription, initiation	5	0.331289	H4C8, H4C15, TAF10, H4C4, H4C5
GO:0060078	regulation of postsynaptic membrane potential	5	0.213137	GABRB2, GABBR1, GABRR1, GRIK3, GABRE
GO:0045165	cell fate commitment	5	0.623121	WNT6, TAL1, WNT9B, WNT9A, GDF7
GO:0035335	peptidyl-tyrosine dephosphorylation	5	0.313957	DUSP5, DUSP10, UBASH3B, DUSP1, TNS2
GO:0006281	DNA repair	32	0.0322343	INO80B, RTEL1, FEN1, INO80E, HDAC10, NUDT1, CGAS, HMGB1, BRCA1, EP400P1, BRIP1, MRNIP, RECQL5, HAUS7, EME2, CHEK1, ASCC2, MUTYH, FANCI, RTEL1-TNFRSF6B, NPM1, RRM1, RMI2, POLM, CHD1L, GTF2H4, POLA1, RAD51, UBE2T, RPA3, NABP1, CENPS
GO:0030216	keratinocyte differentiation	10	0.0328045	FLG, SPRR2F, SCEL, ACER1, SPRR2G, CLIC4, SPRR2A, SPRR2B, IVL, TGM3
GO:0070254	mucus secretion	4	0.033391	SCNN1B, ADORA1, CYBA, ADA
GO:0014074	response to purine-containing compound	4	0.033391	ADORA2A, ADORA1, SLC6A1, ADA
GO:0048143	astrocyte activation	5	0.0334749	ADORA2A, IFNGR1, TREM2, AGER, TNF
GO:0046580	negative regulation of Ras protein signal transduction	6	0.0347479	RASA4B, SYNGAP1, RASA4, TIMP2, RASAL1, SPRY1
GO:0006814	sodium ion transport	13	0.0348876	SLC34A3, ATP1A2, SLC5A4, SLC5A5, SLC9B2, SCNN1G, SLC5A8, SLC5A9, SCNN1D, FXYD3, SCNN1B, SCN7A, SLC13A5
GO:0051216	cartilage development	10	0.0360339	BBS1, EVC, PRRX1, LUM, ZBTB16, COL11A2, BMP8A, GHRL, HIF1A, MATN3
GO:0007267	cell-cell signaling	26	0.0370837	CXCL6, VIPR2, TNFAIP6, CGB7, NUDT3, PANX1, SHH, ADORA1, CCL17, CCL24, NMB, EDN3, WNT9B, GPR50, BHLHA15, WNT9A, ESR2, FGF17, AFDN, GJB2, GJD3, ADORA2A, S100A9, HCN2, SIGLEC6, CCL26
GO:0030317	flagellated sperm motility	13	0.0375698	DNAH1, CATSPER2, MST1, TEX101, ENKUR, SLC9B2, LDHC, SLC22A14, SLC22A16, TTLL3, TSSK4, QRICH2, TTLL9
GO:0006284	base-excision repair	7	0.0377696	FEN1, NEIL3, MPG, RPA3, HMGB1, NEIL1, MUTYH
GO:0043277	apoptotic cell clearance	5	0.0571173	ALOX15, TREM2, CD36, HMGB1, TGM2
GO:0009416	response to light stimulus	5	0.0571173	MAPK10, MYO15A, DUSP1, ASNS, DRD2
GO:0007064	mitotic sister chromatid cohesion	5	0.0571173	CDC20, CHTF8, DSCC1, CDCA5, HASPIN
GO:0060546	negative regulation of necroptotic process	5	0.0665508	RNF31, CAV1, PELI1, FADD, MUTYH
GO:0007194	negative regulation of adenylate cyclase activity	5	0.0665508	GABBR1, EDNRB, GALR2, GPR87, DRD2
GO:0006809	nitric oxide biosynthetic process	5	0.0767372	GCHFR, MTARC1, CAV1, CYP1B1, TICAM1
GO:0001556	oocyte maturation	5	0.0876538	CCNB1, PTK2B, PABPC1L, TRIP13, FBXO5
GO:0048754	branching morphogenesis of an epithelial tube	5	0.0876538	SHH, CLIC4, RASIP1, NKX3-1, GDF7
GO:2000249	regulation of actin cytoskeleton reorganization	5	0.0992732	PDGFRA, CARMIL3, PTK2B, ESAM, RAPGEF3
GO:0009312	oligosaccharide biosynthetic process	5	0.111564	ST6GALNAC1, FUT8, MGAT2, B4GALNT2, FUT3
GO:1990138	neuron projection extension	5	0.111564	POSTN, FLRT1, PLXNA3, AURKA, BUB1B-PAK6
GO:0060907	positive regulation of macrophage cytokine production	5	0.111564	PANX1, LAPTM5, CD36, TICAM1, HLA-G
GO:0006956	complement activation	5	0.111564	C4B, CFD, C4A, C8G, CFHR1
GO:0050482	arachidonic acid secretion	5	0.12449	PLA2G2F, PLA2G4F, NMB, PLA2G2A, DRD2
GO:0051000	positive regulation of nitric-oxide synthase activity	5	0.12449	SCARB1, S100A1, PTK2B, HIF1A, TNF
GO:0019915	lipid storage	5	0.12449	CAV1, CIDEA, FFAR2, CD36, PNPLA2
GO:0071542	dopaminergic neuron differentiation	5	0.12449	DMRTA2, SHH, HIF1A, PITX3, VEGFA
GO:0031507	heterochromatin assembly	5	0.152097	L3MBTL1, HMGB1, EZH1, LMNB2, LMNB1
GO:0061436	establishment of skin barrier	5	0.152097	FLG, STMN1, TMEM79, ALOX12, HRNR
GO:0007585	respiratory gaseous exchange	5	0.166694	FUT8, CHST11, ELN, SFTPD, BPGM
GO:0010971	positive regulation of G2/M transition of mitotic cell cycle	5	0.166694	RRM1, CCNB1, FBXO5, CDC25C, DTL
GO:0006812	cation transport	5	0.166694	PANX1, TRPC6, PIEZO1, CNGB3, GRIN1
GO:1903672	positive regulation of sprouting angiogenesis	5	0.166694	S100A1, GHRL, HMGB1, FGF1, VEGFA
GO:0043278	response to morphine	5	0.197259	SLC1A1, FADD, DRD2, ADA, PITX3
GO:0048701	embryonic cranial skeleton morphogenesis	5	0.197259	PDGFRA, PRRX1, WNT9B, RUNX2, SLC39A3
GO:0051491	positive regulation of filopodium assembly	5	0.213137	TENM1, DOCK11, MYO3A, NEURL1, FSCN1
GO:0045931	positive regulation of mitotic cell cycle	5	0.213137	CCNB1, TAL1, ASNS, BIRC5, NKX3-1
GO:0007389	pattern specification process	5	0.229353	SHH, SYNGAP1, MFNG, SHROOM3, DCHS1
GO:0007131	reciprocal meiotic recombination	5	0.229353	CNTD1, RAD51, MSH5, SHOC1, TRIP13
GO:0000413	protein peptidyl-prolyl isomerization	5	0.229353	FKBP2, FKBP1C, PPIAL4A, PPIAL4C, FKBP6
GO:0051085	chaperone mediated protein folding requiring cofactor	5	0.245862	ERO1A, HSPH1, SDF2L1, HSPA6, HSPA13
GO:0051482	positive regulation of cytosolic calcium ion concentration involved in phospholipase C-activating G-protein coupled signaling pathway	5	0.245862	P2RY8, AGTR1, F2RL1, DRD2, TGM2
GO:0070059	intrinsic apoptotic signaling pathway in response to endoplasmic reticulum stress	5	0.262619	ERO1A, PPP1R15A, TRIB3, ATP2A1, CHAC1
GO:0002027	regulation of heart rate	5	0.262619	EDNRB, SEMA3A, PDE4D, HRC, DRD2
GO:0010043	response to zinc ion	5	0.262619	SLC30A2, ARG1, D2HGDH, ZACN, S100A8
GO:0045930	negative regulation of mitotic cell cycle	5	0.262619	BTG3, TIMP2, TNF, NKX3-1, PTPN3
GO:0031297	replication fork processing	5	0.262619	RTEL1, RAD51, PCNA, EME2, CENPS
GO:0048477	oogenesis	5	0.262619	PANX1, PAQR8, ASPM, H3-5, TRIP13
GO:0003333	amino acid transmembrane transport	5	0.279582	SLC7A5P1, PDPN, SLC6A11, SLC16A10, SLC6A1
GO:0048469	cell maturation	5	0.279582	ANGPTL8, REN, BHLHA15, RUNX2, VEGFA
GO:0007095	mitotic G2 DNA damage checkpoint	5	0.279582	MRNIP, CHEK1, BRCA1, DTL, CDK5RAP3
GO:0043122	regulation of I-kappaB kinase/NF-kappaB signaling	5	0.296709	F2RL1, CAPN3, TNF, LIME1, OPTN
GO:0030833	regulation of actin filament polymerization	5	0.296709	ARHGAP40, DAAM2, ELN, ARHGAP18, ESAM
GO:0045787	positive regulation of cell cycle	5	0.313957	CITED2, CHEK1, PTK6, PROX1, TRIM21
GO:0045746	negative regulation of Notch signaling pathway	5	0.313957	NFKBIA, ARRDC1, CDK3, NEURL1, CHAC1
GO:0046627	negative regulation of insulin receptor signaling pathway	5	0.313957	KANK1, SOCS1, GRB14, TSC2, TNS2
GO:0001937	negative regulation of endothelial cell proliferation	5	0.331289	CAV1, PTPRM, GHRL, THBS1, TNF
GO:0030177	positive regulation of Wnt signaling pathway	5	0.331289	KANK1, SHH, DEPDC1B, ATP6V0C, ATP6V1C2
GO:0048286	lung alveolus development	5	0.348666	FLT4, SFTPD, LIF, TMEM38B, ADA
GO:0007017	microtubule-based process	5	0.348666	TUBA3D, TUBB2B, TUBA1B, TUBG2, KIFC3
GO:0051480	regulation of cytosolic calcium ion concentration	5	0.366052	TRPC6, TMEM178A, CAV1, HRC, SLC35G1
GO:0030316	osteoclast differentiation	5	0.366052	GPC3, TNFSF11, TREM2, GAB2, TNF
GO:0071392	cellular response to estradiol stimulus	5	0.383413	H2AZ1, KIF18A, UGT1A1, SRD5A1, ESR2
GO:0045739	positive regulation of DNA repair	5	0.383413	RNF168, INO80E, TIGAR, PCNA, BRCA1
GO:0086091	regulation of heart rate by cardiac conduction	5	0.383413	HCN3, CAV1, KCNE5, CACNA1C, HCN2
GO:0032728	positive regulation of interferon-beta production	5	0.383413	HMGB2, IRF5, HMGB1, TICAM1, TRIM56
GO:0051209	release of sequestered calcium ion into cytosol	5	0.400715	ERO1A, MCOLN3, TRPA1, DRD2, TPCN1
GO:0045454	cell redox homeostasis	5	0.400715	ERO1A, PRDX3, GPX1, EGLN2, BOLA3
GO:0002088	lens development in camera-type eye	5	0.417929	CRYBA2, CRYBB3, NHS, PROX1, PITX3
GO:0060048	cardiac muscle contraction	5	0.417929	TNNT2, KCNE5, TNNI2, TNNI3, ATP1A2
GO:0007029	endoplasmic reticulum organization	5	0.417929	LMAN1L, LRRK2, TMEM38B, MAPK15, SEC31B
GO:0016358	dendrite development	5	0.435026	BBS1, SYNGAP1, FLRT1, GHRL, SCARF1
GO:0043407	negative regulation of MAP kinase activity	5	0.435026	CD300A, DUSP1, CAV1, SPRY1, CDK5RAP3
GO:0070527	platelet aggregation	5	0.435026	PDGFRA, UBASH3B, ITGA2B, ILK, FERMT3
GO:0030890	positive regulation of B cell proliferation	5	0.435026	IL5, CLCF1, PELI1, TICAM1, ADA
GO:0006513	protein monoubiquitination	5	0.435026	UBE2T, NEURL1, TRIM21, DTL, TRIM56
GO:0006275	regulation of DNA replication	5	0.468761	INO80B, INO80E, PCNA, DSCC1, FBXO5
GO:0006749	glutathione metabolic process	5	0.468761	GSTM2, GPX1, GSTO1, GDAP1L1, GSTT4
GO:0051591	response to cAMP	5	0.485352	DUSP1, MMP19, PTK2B, REN, AGXT
GO:0050673	epithelial cell proliferation	5	0.50173	HSF4, GPC3, DRD2, FGF1, RUNX2
GO:0048839	inner ear development	5	0.517875	PDGFRB, SLC25A27, GJB2, SHH, ROR1
GO:0043536	positive regulation of blood vessel endothelial cell migration	5	0.517875	ALOX12, HMGB1, THBS1, HIF1A, VEGFA
GO:0008542	visual learning	5	0.517875	SYNGAP1, ATP1A2, DRD2, HIF1A, GRIN1
GO:0009755	hormone-mediated signaling pathway	5	0.53377	UCN2, CGB7, FSHR, REN, GHRL
GO:0050714	positive regulation of protein secretion	5	0.5494	ACHE, ADORA2A, TREM2, IER3IP1, APBB3
GO:2000300	regulation of synaptic vesicle exocytosis	5	0.564749	ADORA2A, LRRK2, P2RX1, SEPTIN5, DRD2
GO:0001932	regulation of protein phosphorylation	5	0.579806	RAD51, SOCS1, FSHR, WNT9B, TNF
GO:0048167	regulation of synaptic plasticity	5	0.579806	JPH4, SYNGAP1, PTK2B, AGER, GRIN1
GO:0006986	response to unfolded protein	5	0.59456	HSPH1, HSPA6, ERP27, CHAC1, THBS1
GO:0022008	neurogenesis	5	0.609001	DAGLA, OMP, SLC1A1, DCHS1, CHAC1
GO:0046854	phosphatidylinositol phosphorylation	5	0.609001	PI4K2B, SOCS1, PI4KAP1, PI4KAP2, PIK3C2G
GO:1903078	positive regulation of protein localization to plasma membrane	5	0.623121	KCNJ11, NRXN1, TREM2, TNF, SPTBN1
GO:0008543	fibroblast growth factor receptor signaling pathway	5	0.636915	FGF17, FLRT2, FLRT1, FGF1, FGF22
GO:0045599	negative regulation of fat cell differentiation	5	0.636915	BBS12, CCDC85B, GPS2, TRIB3, TNF
GO:0014070	response to organic cyclic compound	5	0.663499	ABCC4, EDNRB, PSMB2, TRPA1, LUM
GO:0042475	odontogenesis of dentin-containing tooth	5	0.663499	WNT6, PDGFRA, SHH, AMTN, RUNX2
GO:0040008	regulation of growth	5	0.676283	IGSF11, CCNB2, SOCS1, TMEM8B, TSPYL5
GO:0051965	positive regulation of synapse assembly	5	0.688725	NLGN3, SRPX2, FLRT2, NRXN1, GHRL
GO:0034613	cellular protein localization	5	0.712581	LRRK2, DUOXA2, SEPTIN5, ESAM, MYO7A
GO:0050804	modulation of synaptic transmission	5	0.723996	NLGN3, SLC4A8, TUBB2B, PLCB4, GRIK3
GO:0042776	mitochondrial ATP synthesis coupled proton transport	5	0.723996	NDUFA13, NDUFA7, NDUFAB1, SDHA, MT-ATP8
GO:0007200	phospholipase C-activating G-protein coupled receptor signaling pathway	5	0.723996	EDNRB, GALR2, FSHR, AGTR1, TGM2
GO:0030097	hemopoiesis	5	0.73507	L3MBTL1, TAL1, ZNF160, ZBTB16, RUNX2
GO:0006006	glucose metabolic process	5	0.745805	KCNJ11, HECTD4, INPPL1, GHRL, TNF
GO:0042531	positive regulation of tyrosine phosphorylation of STAT protein	5	0.766273	ARL2BP, CLCF1, LIF, PTK6, TNF
GO:0032922	circadian regulation of gene expression	5	0.785429	MYBBP1A, RORC, AHR, DRD2, RELB
GO:0018107	peptidyl-threonine phosphorylation	5	0.785429	WNK1, LRRK2, CHEK1, ULK1, TTK
GO:0060326	cell chemotaxis	5	0.785429	PDGFRB, PDGFRA, ABCC1, AGTR1, HMGB2
GO:0032715	negative regulation of interleukin-6 production	5	0.785429	CD200R1, NMB, GHRL, TNF, HAVCR2
GO:0021766	hippocampus development	5	0.794527	BBS1, SRD5A1, NEFL, EZH1, PLXNA3
GO:0051402	neuron apoptotic process	5	0.81179	GPX1, SYNGAP1, DIABLO, BID, HIF1A
GO:0009267	cellular response to starvation	5	0.827847	SRD5A1, STK26, CAV1, LRRK2, WNT9B
GO:0006952	defense response	5	0.849785	CXCL6, CRISP3, MST1R, TPSAB1, CXCL2
GO:0001933	negative regulation of protein phosphorylation	5	0.856552	CCNB1, LRRK2, PRR5L, DRD2, CDK5RAP3
GO:0032436	positive regulation of proteasomal ubiquitin-dependent protein catabolic process	5	0.863057	DET1, LRRK2, TRIB3, SH3RF1, AURKA
GO:0007005	mitochondrion organization	5	0.869308	RAB32, PRDX3, LRRK2, MIEF2, MTFR2
GO:0098586	cellular response to virus	5	0.891911	IFNGR1, IL10RB, IFI6, HIF1A, GSDME
GO:0071260	cellular response to mechanical stimulus	5	0.896997	CHEK1, PIEZO1, ATP1A2, CYBA, FADD
GO:0007596	blood coagulation	5	0.901871	SHH, ADORA2A, PROZ, F2RL1, CD36
GO:0051028	mRNA transport	5	0.90654	NDC1, ZFP36, POM121B, NUP50, IGF2BP2
GO:0002181	cytoplasmic translation	5	0.911011	RPL36A, RPSA, RPL26, RPS10, RPL26L1
GO:0043433	negative regulation of sequence-specific DNA binding transcription factor activity	5	0.915291	MAD2L2, HES6, PIM1, PROX1, ZNF431
GO:0030307	positive regulation of cell growth	5	0.919386	H3-5, PTK2B, CYBA, S100A9, S100A8
GO:0031647	regulation of protein stability	5	0.923302	LRRK2, NDC80, B4GALT5, AURKA, GET4
GO:0046718	viral entry into host cell	5	0.948955	SERPINB3, SCARB1, CLEC5A, AGTR1, RPSA
GO:0006351	transcription, DNA-templated	5	0.966507	TEAD4, POLR2J2, PLAG1, DTX1, LIN9
GO:0032869	cellular response to insulin stimulus	5	0.966507	SRD5A1, TRIB3, GPT, LPIN3, GPLD1
GO:0006958	complement activation, classical pathway	5	0.98529	C4B, C4A, IGHV6-1, C8G, MASP2
GO:0001501	skeletal system development	5	0.99258	TEAD4, EVC, COL11A2, BMPR1B, MATN3
GO:0007010	cytoskeleton organization	5	0.995068	CCL24, ARHGAP10, STRIP2, RANBP9, WASF3
GO:0019373	epoxygenase P450 pathway	4	0.183749	CYP2C9, CYP2A7, CYP2A6, CYP1B1
GO:0006629	lipid metabolic process	24	0.0391705	IL1RN, ACSS3, SLC16A1, NAA40, ALOX15, CIDEA, ANO9, LPL, ALOX12, CYP3A4, PLA2G6, PLCXD1, TM6SF2, SULT1C3, APOL4, PLCZ1, VSIG2, PGAP6, NPHP3, PLIN1, CD36, ACP3, ENPP6, PLCD3
GO:0071468	cellular response to acidic pH	4	0.0811587	SCNN1G, SCNN1D, AQP10, SCNN1B
GO:0006883	cellular sodium ion homeostasis	4	0.285039	SCNN1G, SCNN1D, SCNN1B, ATP1A2
GO:0071625	vocalization behavior	4	0.11194	NLGN3, SRPX2, NRXN1, SHANK3
GO:0016554	cytidine to uridine editing	4	0.0547701	APOBEC2, APOBEC3G, APOBEC3A, APOBEC3B
GO:0080111	DNA demethylation	4	0.203282	APOBEC2, APOBEC3G, APOBEC3A, APOBEC3B
GO:0050427	3'-phosphoadenosine 5'-phosphosulfate metabolic process	4	0.096044	SULT1C3, SULT1A1, SULT1B1, SULT1A2
GO:0051923	sulfation	4	0.128754	SULT1C3, SULT1A1, SULT1B1, SULT1A2
GO:0001774	microglial cell activation	4	0.389667	IFNGR1, TREM2, AGER, TNF
GO:0045653	negative regulation of megakaryocyte differentiation	4	0.183749	H4C8, H4C15, H4C4, H4C5
GO:0032200	telomere organization	4	0.326976	H4C8, H4C15, H4C4, H4C5
GO:0007214	gamma-aminobutyric acid signaling pathway	4	0.347961	GABRB2, GABBR1, GABRR1, GABRE
GO:0048843	negative regulation of axon extension involved in axon guidance	4	0.326976	SEMA4D, SEMA3A, SEMA4G, PLXNA3
GO:0071526	semaphorin-plexin signaling pathway	4	0.490145	SEMA4D, SEMA3A, SEMA4G, PLXNA3
GO:0000188	inactivation of MAPK activity	4	0.183749	DUSP5, DUSP10, DUSP1, GPS2
GO:0043409	negative regulation of MAPK cascade	4	0.631512	DUSP5, DUSP10, DUSP1, CAV1
GO:0035556	intracellular signal transduction	45	0.0395628	GUCY2C, TUFT1, DGKA, LRRK2, ADCY4, RASAL1, ASB16, NRBP2, SOCS1, RACGAP1, PLCZ1, STMN1, CHEK1, DRD2, TNS2, POLR2M, SRPK3, WSB1, RASA4B, KSR1, DUSP1, S100A1, ACOT11, DEF8, PASK, HASPIN, MAPK15, MAPK10, CARHSP1, DEPDC1B, CD200R1, PLCB4, ADCY9, WNK1, RASA4, DEPDC1, PLEKHM1, CSPG4, RGS11, TSSK4, PLCD3, ASB2, RGL2, SGK2, LAT
GO:0042391	regulation of membrane potential	14	0.0397885	GABRB2, HCN3, CHRNB4, KCNJ11, LRRK2, GRIK3, HTR3B, GRIN1, SLC4A8, GABRR1, PIEZO1, ZACN, GABRE, HCN2
GO:0061644	protein localization to CENP-A containing chromatin	5	0.0405717	H4C8, H4C15, H4C4, CENPA, H4C5
GO:0014002	astrocyte development	5	0.0405717	PLP1, ROR1, AGER, S100A9, S100A8
GO:0042542	response to hydrogen peroxide	9	0.0414479	PDGFRB, PRDX3, GPX1, TRPA1, DUSP1, STK26, PTK2B, HBA1, ADA
GO:0000079	regulation of cyclin-dependent protein serine/threonine kinase activity	9	0.0414479	CDKN2D, CCNB2, CCNB1, CCNE2, CDC6, CDC25C, CCNO, CDK5RAP3, CDKN3
GO:0019372	lipoxygenase pathway	4	0.0434224	GPX1, ALOX5AP, ALOX15, ALOX12
GO:0051967	negative regulation of synaptic transmission, glutamatergic	4	0.0434224	GRIK3, ADORA1, DRD2, PLA2G6
GO:0051984	positive regulation of chromosome segregation	4	0.0434224	NCAPG2, NCAPG, CDC6, NCAPH
GO:0010875	positive regulation of cholesterol efflux	6	0.0467247	NFKBIA, ABCA3, CAV1, GPS2, TREM2, CES1
GO:0000727	double-strand break repair via break-induced replication	4	0.0547701	GINS2, CDC45, GINS4, MCM6
GO:0043534	blood vessel endothelial cell migration	4	0.0547701	SCARB1, GPX1, CYP1B1, PTK2B
GO:0010459	negative regulation of heart rate	4	0.0547701	SPTBN4, GJD3, SPX, TNF
GO:0002089	lens morphogenesis in camera-type eye	4	0.0673732	BCAR3, SOX1, CITED2, PITX3
GO:2000343	positive regulation of chemokine (C-X-C motif) ligand 2 production	4	0.0673732	POSTN, LPL, HMGB1, TNF
GO:0001833	inner cell mass cell proliferation	4	0.0811587	GINS1, CHEK1, GINS4, NCAPG2
GO:0010035	response to inorganic substance	4	0.0811587	ADORA2A, ADORA1, SLC6A1, ADA
GO:0097049	motor neuron apoptotic process	4	0.0811587	SLC1A1, NEFL, FADD, RAPSN
GO:0002281	macrophage activation involved in immune response	4	0.096044	SUCNR1, HMGB1, TICAM1, HAVCR2
GO:0002720	positive regulation of cytokine production involved in immune response	4	0.096044	LAPTM5, F2RL1, FFAR2, SCIMP
GO:0043129	surfactant homeostasis	4	0.11194	ABCA3, SFTPD, LPCAT1, VEGFA
GO:0061099	negative regulation of protein tyrosine kinase activity	4	0.11194	CAV1, NCAPG2, PTK6, SRCIN1
GO:0008593	regulation of Notch signaling pathway	4	0.128754	POSTN, YJEFN3, MFNG, DTX1
GO:0008637	apoptotic mitochondrial changes	4	0.128754	AIFM2, ATP2A1, GCLM, BID
GO:0044267	cellular protein metabolic process	4	0.128754	MMP1, ABCA3, CTSG, D2HGDH
GO:0060384	innervation	4	0.128754	RET, GABRB2, LRIG1, RNF165
GO:0015718	monocarboxylic acid transport	4	0.128754	SLC16A1, SLC16A12, SLC6A11, SLC16A14
GO:0050910	detection of mechanical stimulus involved in sensory perception of sound	4	0.146391	WHRN, STRC, LHFPL5, PJVK
GO:1901222	regulation of NIK/NF-kappaB signaling	4	0.146391	NFKBIA, AGER, UACA, LIME1
GO:1901379	regulation of potassium ion transmembrane transport	4	0.146391	KCNIP2, KCNIP3, KCNE5, KCNAB3
GO:0045638	negative regulation of myeloid cell differentiation	4	0.146391	NFKBIA, ZBTB16, PTK2B, HMGB3
GO:0010569	regulation of double-strand break repair via homologous recombination	4	0.146391	RTEL1-TNFRSF6B, RTEL1, RAD51, CHEK1
GO:1903428	positive regulation of reactive oxygen species biosynthetic process	4	0.146391	LCN2, CYBA, CD36, GRIN1
GO:0006940	regulation of smooth muscle contraction	4	0.146391	CHRNB4, CAV1, TNNI3, ATP1A2
GO:0000712	resolution of meiotic recombination intermediates	4	0.164754	EME2, MEIOB, SHOC1, CENPS
GO:0033044	regulation of chromosome organization	4	0.164754	INO80B, CDT1, INO80E, FSHR
GO:0008209	androgen metabolic process	4	0.164754	SHH, DHRS9, AKR1C4, CYP3A4
GO:0002028	regulation of sodium ion transport	4	0.164754	SPTBN4, NKAIN1, WNK1, DRD2
GO:0051279	regulation of release of sequestered calcium ion into cytosol	4	0.164754	UBASH3B, PTK2B, CYBA, LIME1
GO:0002076	osteoblast development	4	0.164754	ACHE, SHH, CLEC5A, RUNX2
GO:0044818	mitotic G2/M transition checkpoint	4	0.164754	CHEK1, NABP1, BRCA1, CDK5RAP3
GO:0045926	negative regulation of growth	4	0.164754	GPC3, MT1X, PTK6, HIF1A
GO:0010744	positive regulation of macrophage derived foam cell differentiation	4	0.164754	PLA2G2A, AGTR1, LPL, CD36
GO:0048535	lymph node development	4	0.164754	SPNS2, PDPN, RORC, FADD
GO:1900118	negative regulation of execution phase of apoptosis	4	0.183749	MTRNR2L12, CIDEA, MTRNR2L8, MTRNR2L1
GO:0051445	regulation of meiotic cell cycle	4	0.183749	CDC20, ASPM, CNTD1, ANAPC1
GO:0060047	heart contraction	4	0.183749	GPX1, SLC1A1, TNNI3, SGCG
GO:0030539	male genitalia development	4	0.183749	PDGFRA, SHH, SRD5A1, WNT9B
GO:0060292	long term synaptic depression	4	0.183749	ADORA1, PTK2B, ABHD6, SHANK3
GO:0001659	temperature homeostasis	4	0.203282	GPX1, ADORA1, CIDEA, DRD2
GO:0045104	intermediate filament cytoskeleton organization	4	0.203282	KRT3, EVPLL, PPL, KRT74
GO:0022904	respiratory electron transport chain	4	0.203282	MYBBP1A, AIFM2, SCO2, SDHA
GO:0010880	regulation of release of sequestered calcium ion into cytosol by sarcoplasmic reticulum	4	0.203282	GSTM2, GSTO1, PDE4D, HRC
GO:0061001	regulation of dendritic spine morphogenesis	4	0.203282	ARHGAP33, LRRK2, SRCIN1, SHANK3
GO:0061028	establishment of endothelial barrier	4	0.203282	EDNRB, PDE4D, F2RL1, RAPGEF3
GO:0019835	cytolysis	4	0.223262	C8G, MMD, PLA2G2A, MICB
GO:0018279	protein N-linked glycosylation via asparagine	4	0.243603	ST6GAL1, FUT8, MGAT2, B4GALNT2
GO:0002437	inflammatory response to antigenic stimulus	4	0.243603	IL1RN, HMGB2, HMGB1, CD68
GO:0030099	myeloid cell differentiation	4	0.243603	PRDX3, ZFP36, ZBTB16, CLEC5A
GO:0007035	vacuolar acidification	4	0.243603	CLIC4, RNASEK, ATP6V0A4, ATP6V0C
GO:0033617	mitochondrial respiratory chain complex IV assembly	4	0.264222	PET100, SCO2, COX18, SMIM20
GO:0044255	cellular lipid metabolic process	4	0.264222	BBS1, ANGPTL8, ABHD1, LPIN3
GO:1900273	positive regulation of long-term synaptic potentiation	4	0.264222	IGSF11, ADORA2A, DRD2, SHANK3
GO:0044772	mitotic cell cycle phase transition	4	0.264222	CCNB2, CCNB1, CCNE2, CCNO
GO:0010460	positive regulation of heart rate	4	0.264222	EDN3, SLC1A1, HRC, ADA
GO:0007020	microtubule nucleation	4	0.264222	TPX2, RANBP9, TUBGCP6, TUBG2
GO:0060135	maternal process involved in female pregnancy	4	0.285039	ARG1, DSG1, PLA2G6, HAVCR2
GO:0031145	anaphase-promoting complex-dependent catabolic process	4	0.285039	CDC20, UBE2C, UBE2S, ANAPC1
GO:0060999	positive regulation of dendritic spine development	4	0.285039	CDKL5, NEURL1, C21ORF91, SHANK3
GO:0048240	sperm capacitation	4	0.285039	SLC22A14, CABYR, CATSPER2, ELSPBP1
GO:0001935	endothelial cell proliferation	4	0.30598	SCARB1, CAV1, NOX5, HMGB1
GO:0072332	intrinsic apoptotic signaling pathway by p53 class mediator	4	0.30598	PPP1R13B, MYBBP1A, TP53BP2, E2F2
GO:0046716	muscle cell cellular homeostasis	4	0.30598	CAV1, CAPN3, ALDOA, HIF1A
GO:0090316	positive regulation of intracellular protein transport	4	0.30598	TENM1, PRR5L, KIF20B, OAZ3
GO:0048714	positive regulation of oligodendrocyte differentiation	4	0.30598	SHH, TENM4, IL34, ASPA
GO:0001916	positive regulation of T cell mediated cytotoxicity	4	0.326976	FADD, IL12RB1, CD1B, HLA-G
GO:0045879	negative regulation of smoothened signaling pathway	4	0.326976	PTCH2, ULK3, GPC3, RUNX2
GO:0006024	glycosaminoglycan biosynthetic process	4	0.326976	PDGFRB, NDST2, XYLT1, HS3ST2
GO:0046697	decidualization	4	0.326976	GJB2, CITED2, LIF, GHRL
GO:0014003	oligodendrocyte development	4	0.326976	SHH, HDAC10, CD9, WASF3
GO:0043001	Golgi to plasma membrane protein transport	4	0.347961	BBS1, RAB34, OPTN, SPTBN1
GO:0007288	sperm axoneme assembly	4	0.347961	DNAH1, NEURL1, CFAP43, TPGS1
GO:0006997	nucleus organization	4	0.347961	H3-5, CHEK1, CHMP4A, WDR73
GO:0032703	negative regulation of interleukin-2 production	4	0.347961	ZFP36, SFTPD, LAPTM5, HAVCR2
GO:1900017	positive regulation of cytokine production involved in inflammatory response	4	0.368877	GBP5, TICAM1, HIF1A, TNF
GO:0045671	negative regulation of osteoclast differentiation	4	0.368877	TNFAIP6, UBASH3B, TMEM178A, GPR137B
GO:0042104	positive regulation of activated T cell proliferation	4	0.368877	FADD, HMGB1, IL12RB1, AGER
GO:0050900	leukocyte migration	4	0.389667	ADORA1, F2RL1, ITGA7, ADA
GO:0070979	protein K11-linked ubiquitination	4	0.389667	UBE2C, UBE2S, UBE2T, ANAPC1
GO:0045089	positive regulation of innate immune response	4	0.389667	GBP5, HMGB2, HMGB1, HAVCR2
GO:0045840	positive regulation of mitotic nuclear division	4	0.389667	PDGFRB, EDN3, TNF, AURKA
GO:0010575	positive regulation of vascular endothelial growth factor production	4	0.389667	FLT4, CYP1B1, BRCA1, HIF1A
GO:0006694	steroid biosynthetic process	4	0.389667	DHRS11, CYP21A2, SRD5A1, SDR42E2
GO:0015698	inorganic anion transport	4	0.389667	ABCC4, ABCC1, LRRC8B, SLC26A4
GO:0007129	synapsis	4	0.389667	NDC1, CCNE2, STAG3, MEIOB
GO:2001235	positive regulation of apoptotic signaling pathway	4	0.410283	ADORA2A, BID, CTSC, NKX3-1
GO:0043162	ubiquitin-dependent protein catabolic process via the multivesicular body sorting pathway	4	0.410283	CHMP4BP1, CHMP4A, UBAP1L, VPS37B
GO:0071480	cellular response to gamma radiation	4	0.410283	RAD51, CYBA, RPL26, TSPYL5
GO:0009880	embryonic pattern specification	4	0.410283	SHH, RIPPLY3, ZBTB16, SIM2
GO:0035633	maintenance of permeability of blood-brain barrier	4	0.410283	CLDN5, SLC1A1, ESAM, TJP2
GO:0042327	positive regulation of phosphorylation	4	0.410283	TNFSF11, ILK, THBS1, VEGFA
GO:0043029	T cell homeostasis	4	0.430677	CCNB2, SPNS2, FADD, SLC39A3
GO:0043552	positive regulation of phosphatidylinositol 3-kinase activity	4	0.430677	PDGFRB, PDGFRA, PTK2B, TNFAIP8L3
GO:0009058	biosynthetic process	4	0.430677	OLAH, ALDH1L1, GPT, ACCS
GO:1900745	positive regulation of p38MAPK cascade	4	0.430677	GADD45B, AGER, SASH1, VEGFA
GO:0060828	regulation of canonical Wnt signaling pathway	4	0.430677	DAAM2, LRRK2, GPC3, FOLR1
GO:0032007	negative regulation of TOR signaling	4	0.430677	ENDOG, PDCD6, TSC2, HIF1A
GO:0032418	lysosome localization	4	0.430677	BLOC1S1, RAB34, PLEKHM1, DEF8
GO:0008016	regulation of heart contraction	4	0.470643	KCNIP2, S100A1, TNNT2, KCNE5
GO:0008015	blood circulation	4	0.470643	EDN3, ADORA2A, ELN, HOXB2
GO:0051966	regulation of synaptic transmission, glutamatergic	4	0.470643	SYT1, LRRK2, ATP1A2, TNF
GO:0051930	regulation of sensory perception of pain	4	0.470643	EDNRB, ADORA1, SPX, ACP3
GO:0045648	positive regulation of erythrocyte differentiation	4	0.470643	TAL1, HMGB2, HIF1A, RHEX
GO:0048008	platelet-derived growth factor receptor signaling pathway	4	0.470643	PDGFRB, PDGFRA, PDGFD, CSPG4
GO:0000132	establishment of mitotic spindle orientation	4	0.470643	SPRY1, MISP, CENPA, NDC80
GO:0051017	actin filament bundle assembly	4	0.509287	LIMA1, BAIAP2L1, FSCN1, SHROOM1
GO:0006641	triglyceride metabolic process	4	0.509287	GPX1, TNXB, CAV1, LPL
GO:2001237	negative regulation of extrinsic apoptotic signaling pathway	4	0.528044	IL19, GCLM, THBS1, SH3RF1
GO:0017157	regulation of exocytosis	4	0.528044	STX1B, SYT1, SEPTIN5, CPLX1
GO:0046427	positive regulation of JAK-STAT cascade	4	0.528044	IL5, IL10RB, CYP1B1, TNF
GO:0032570	response to progesterone	4	0.528044	GJB2, CAV1, DSG1, THBS1
GO:0034260	negative regulation of GTPase activity	4	0.56432	WNK1, RASA4, LRRK2, SPRY1
GO:0030073	insulin secretion	4	0.56432	IL1RN, GPR68, ILDR2, CPLX1
GO:0030326	embryonic limb morphogenesis	4	0.56432	SHH, FRAS1, MYH3, PRRX1
GO:0031663	lipopolysaccharide-mediated signaling pathway	4	0.56432	NFKBIA, SCARB1, TICAM1, TNF
GO:0042220	response to cocaine	4	0.56432	PTK2B, SLC6A1, DRD2, PITX3
GO:0007032	endosome organization	4	0.56432	PI4K2B, ALS2CL, USP50, PHETA1
GO:0007339	binding of sperm to zona pellucida	4	0.581806	ACR, TEX101, ZP1, ALDOA
GO:0035094	response to nicotine	4	0.581806	GABBR1, GPX1, ATP1A2, DRD2
GO:0009953	dorsal/ventral pattern formation	4	0.581806	SHH, FBXL15, HOXB2, BMPR1B
GO:0006139	nucleobase-containing compound metabolic process	4	0.581806	PRPS2, RTEL1, BRIP1, DUT
GO:0033574	response to testosterone	4	0.598839	KCNJ11, DUSP1, THBS1, NKX3-1
GO:0001895	retina homeostasis	4	0.598839	WHRN, POTEI, POTEE, POTEF
GO:0030513	positive regulation of BMP signaling pathway	4	0.598839	GPC3, ILK, FBXL15, RNF165
GO:0030574	collagen catabolic process	4	0.598839	MRC2, MMP1, MMP19, KLK6
GO:0031295	T cell costimulation	4	0.598839	CD274, LGALS1, CAV1, ICOS
GO:0006865	amino acid transport	4	0.598839	SLC25A48, SFXN1, SLC16A10, SLC25A45
GO:0032733	positive regulation of interleukin-10 production	4	0.598839	CD274, F2RL1, TREM2, HMGB1
GO:0006836	neurotransmitter transport	4	0.61541	SLC6A16, SLC1A1, SLC6A1, CPLX1
GO:0032465	regulation of cytokinesis	4	0.61541	PLK4, KIF20A, AURKC, AURKA
GO:0042594	response to starvation	4	0.61541	ZFP36, UGT1A1, ULK1, GPT
GO:0097421	liver regeneration	4	0.61541	PCNA, TNF, AURKA, PTPN3
GO:0050776	regulation of immune response	4	0.631512	INPPL1, CD8B2, HCST, CD22
GO:0007566	embryo implantation	4	0.631512	TEAD4, H3-5, MST1, LIF
GO:1901216	positive regulation of neuron death	4	0.631512	PPP1R13B, ADORA1, TP53BP2, SARM1
GO:0006096	glycolytic process	4	0.631512	TIGAR, OGDHL, BPGM, ALDOA
GO:0006282	regulation of DNA repair	4	0.631512	RADX, TAF10, BRCA1, UBE2V1
GO:0046907	intracellular transport	4	0.631512	NUP50, SPIRE1, CLBA1, RGPD1
GO:0097009	energy homeostasis	4	0.631512	BMP8A, CD36, PASK, MRAP2
GO:0050918	positive chemotaxis	4	0.64714	HMGB2, TSC2, HMGB1, VEGFA
GO:0043507	positive regulation of JUN kinase activity	4	0.64714	PTK2B, AGER, TNF, SASH1
GO:1900026	positive regulation of substrate adhesion-dependent cell spreading	4	0.64714	CASS4, ILK, UNC13D, LIMS2
GO:0045494	photoreceptor cell maintenance	4	0.64714	BBS1, BBS12, CDHR1, NPHP3
GO:0061098	positive regulation of protein tyrosine kinase activity	4	0.64714	IL34, CASS4, GHRL, SRCIN1
GO:0009411	response to UV	4	0.662291	CDKN2D, SERPINB13, UVSSA, DTL
GO:1990573	potassium ion import across plasma membrane	4	0.662291	KCNJ11, ATP1A2, KCNJ1, HCN2
GO:0001654	eye development	4	0.676964	SCO2, HMGB1, PBX4, BMPR1B
GO:0022617	extracellular matrix disassembly	4	0.676964	MMP1, MMP19, CTSG, TPSAB1
GO:0050885	neuromuscular process controlling balance	4	0.69116	JPH4, NRXN1, NEFL, SHANK3
GO:0007595	lactation	4	0.69116	CAV1, NEURL1, HIF1A, VEGFA
GO:0010942	positive regulation of cell death	4	0.69116	ACOX2, CD36, HBA1, NKX3-1
GO:0031623	receptor internalization	4	0.70488	ACHE, CAV1, CD9, CD36
GO:0006635	fatty acid beta-oxidation	4	0.70488	ACOX2, ECHDC1, ECHDC2, CPT1B
GO:0048538	thymus development	4	0.70488	CCNB2, SHH, CITED2, FADD
GO:0051603	proteolysis involved in cellular protein catabolic process	4	0.718129	PSMA6, PSMB2, CTSW, CTSC
GO:0045429	positive regulation of nitric oxide biosynthetic process	4	0.718129	PTK2B, CD36, TICAM1, TNF
GO:0030148	sphingolipid biosynthetic process	4	0.718129	ACER1, SPNS2, DEGS2, PLPP2
GO:0050766	positive regulation of phagocytosis	4	0.730911	SFTPD, TREM2, CYBA, TNF
GO:0031146	SCF-dependent proteasomal ubiquitin-dependent protein catabolic process	4	0.730911	FBXO39, FBXL18, FBXL15, FBXL16
GO:0034097	response to cytokine	4	0.743233	SELP, CD274, TIMP2, RELB
GO:0070830	bicellular tight junction assembly	4	0.743233	CLDN5, AFDN, ESAM, CLDN16
GO:0030178	negative regulation of Wnt signaling pathway	4	0.743233	TSC2, TAX1BP3, APCDD1, CXXC4
GO:0030218	erythrocyte differentiation	4	0.743233	TAL1, NCAPG2, SFXN1, SLC25A5
GO:0030968	endoplasmic reticulum unfolded protein response	4	0.7551	ERO1A, AMFR, BHLHA15, CDK5RAP3
GO:0007040	lysosome organization	4	0.7551	LRRK2, ACP3, MYO7A, ARSB
GO:0007162	negative regulation of cell adhesion	4	0.7551	SEMA4D, DUSP1, PLXNA3, RND1
GO:0002062	chondrocyte differentiation	4	0.766521	COL11A2, HIF1A, GPLD1, RUNX2
GO:0045668	negative regulation of osteoblast differentiation	4	0.766521	TNFAIP6, SEMA4D, TNF, TOB1
GO:0055088	lipid homeostasis	4	0.766521	ACOX2, TREM2, PNPLA2, TM6SF2
GO:0006633	fatty acid biosynthetic process	4	0.766521	OLAH, NDUFAB1, LPL, BRCA1
GO:0016311	dephosphorylation	4	0.777504	DUSP5, DUSP10, ACP3, HDHD2
GO:0010507	negative regulation of autophagy	4	0.777504	RUBCN, TAB3, TREM2, RASIP1
GO:0006612	protein targeting to membrane	4	0.777504	NACA4P, RTP1, ADORA1, VPS37B
GO:0090398	cellular senescence	4	0.777504	MAPK10, NPM1, CITED2, ULK3
GO:0042149	cellular response to glucose starvation	4	0.777504	SZT2, MYBBP1A, ASNS, BHLHA15
GO:0016241	regulation of macroautophagy	4	0.788059	ULK1, SNX32, ATP6V0C, ATP6V1C2
GO:0060348	bone development	4	0.788059	SRD5A1, SPNS2, TMEM38B, TGM2
GO:0014823	response to activity	4	0.798194	SCO2, CYBA, GCLM, TNF
GO:0007163	establishment or maintenance of cell polarity	4	0.798194	KIAA1614, FSCN1, NPHP3, RND1
GO:0050808	synapse organization	4	0.807921	NLGN3, SLC1A1, SLC6A1, PPFIA4
GO:0009306	protein secretion	4	0.807921	CTAGE4, CTAGE9, LTBP2, CTAGE15
GO:1905515	non-motile cilium assembly	4	0.807921	BBS1, ARL13A, NPHP3, TMEM80
GO:0045786	negative regulation of cell cycle	4	0.807921	CDT1, PPP1R13B, TP53BP2, BRCA1
GO:0006406	mRNA export from nucleus	4	0.807921	NXF3, DDX39B, RNASE7, THOC3
GO:0071363	cellular response to growth factor stimulus	4	0.817248	AMHR2, SRD5A1, BMPR1B, THBS1
GO:0051898	negative regulation of protein kinase B signaling	4	0.817248	PDCD6, TSC2, DRD2, HLA-G
GO:0030199	collagen fibril organization	4	0.83475	TNXB, LUM, COL11A2, CYP1B1
GO:0071902	positive regulation of protein serine/threonine kinase activity	4	0.850789	DBF4, STRADA, PIM1, BMPR1B
GO:0007368	determination of left/right symmetry	4	0.858287	STIL, CITED2, DAAM2, NPHP3
GO:0043525	positive regulation of neuron apoptotic process	4	0.858287	LCN2, TNF, RAPSN, PITX3
GO:1901215	negative regulation of neuron death	4	0.865453	CD200R1, TIGAR, LRRK2, CHMP4A
GO:0071560	cellular response to transforming growth factor beta stimulus	4	0.878832	POSTN, ARG1, PDGFD, CAV1
GO:0035690	cellular response to drug	4	0.885068	RECQL5, REN, GPLD1, NKX3-1
GO:0016236	macroautophagy	4	0.891015	HDAC10, ULK1, CHMP4A, VPS37B
GO:0050680	negative regulation of epithelial cell proliferation	4	0.891015	DUSP10, GPC3, DRD2, NKX3-1
GO:0007623	circadian rhythm	4	0.902089	RORC, PROX1, TNF, HS3ST2
GO:0009611	response to wounding	4	0.902089	ZFP36, AGER, KLK6, AURKA
GO:0016197	endosomal transport	4	0.907235	ALS2CL, BLOC1S1, TOM1, NSG1
GO:0050679	positive regulation of epithelial cell proliferation	4	0.912136	HSF4, FGF1, RUNX2, VEGFA
GO:0002244	hematopoietic progenitor cell differentiation	4	0.925456	PDGFRA, CITED2, FLT4, TMEM190
GO:0010506	regulation of autophagy	4	0.925456	LRRK2, TRIB3, MAPK15, GPR137B
GO:0032091	negative regulation of protein binding	4	0.925456	CFHR1, CAV1, LRRK2, AURKA
GO:0032720	negative regulation of tumor necrosis factor production	4	0.933279	CIDEA, TREM2, GHRL, HAVCR2
GO:0036211	protein modification process	4	0.9369	ERO1A, UBE2S, QPCT, TGM3
GO:0060548	negative regulation of cell death	4	0.9369	ADCYAP1R1, CHMP4BP1, CHMP4A, DRD2
GO:0042147	retrograde transport, endosome to Golgi	4	0.952428	RAB6C, SNX32, RAB6B, PHETA1
GO:0030509	BMP signaling pathway	4	0.964326	BMP8A, BMPR1B, RUNX2, GDF7
GO:0032259	methylation	4	0.984453	METTL24, NOP2, FAM86B1, SPOUT1
GO:0007218	neuropeptide signaling pathway	4	0.991032	TENM1, NMB, GALR2, SCG5
GO:0007608	sensory perception of smell	4	0.99157	BBS1, OMP, DRD2, OR6C2
GO:0006364	rRNA processing	4	0.997454	WDR36, RRP7BP, RPL26, IPO4
GO:0042737	drug catabolic process	3	0.0681409	CYP2C9, CYP2D6, CYP3A4
GO:0016098	monoterpenoid metabolic process	3	0.0681409	CYP2C9, CYP2D6, CYP3A4
GO:0046483	heterocycle metabolic process	3	0.0681409	UGT1A1, CYP2D6, CYP3A4
GO:0009804	coumarin metabolic process	3	0.0907855	CYP2A7, CYP2A6, CYP2D6
GO:0070989	oxidative demethylation	3	0.309335	CYP2C9, CYP2D6, CYP3A4
GO:0060664	epithelial cell proliferation involved in salivary gland morphogenesis	3	0.0477516	SHH, TNF, NKX3-1
GO:0046602	regulation of mitotic centrosome separation	3	0.0477516	CHEK1, NEK2, KIF11
GO:1904045	cellular response to aldosterone	3	0.115236	SCNN1G, SCNN1D, SCNN1B
GO:0050915	sensory perception of sour taste	3	0.141098	SCNN1G, SCNN1D, SCNN1B
GO:0070383	DNA cytosine deamination	3	0.168024	APOBEC3G, APOBEC3A, APOBEC3B
GO:0045869	negative regulation of single stranded viral RNA replication via double stranded DNA intermediate	3	0.337534	APOBEC3G, APOBEC3A, APOBEC3B
GO:0010529	negative regulation of transposition	3	0.543409	APOBEC3G, APOBEC3A, APOBEC3B
GO:0006068	ethanol catabolic process	3	0.252362	SULT1A1, SULT1B1, SULT1A2
GO:0051932	synaptic transmission, GABAergic	3	0.520143	GABRB2, GABBR1, GABRE
GO:0061303	cornea development in camera-type eye	3	0.168024	WNT6, WNT9B, WNT9A
GO:0048247	lymphocyte chemotaxis	3	0.73206	CCL24, CCL17, CCL26
GO:0035970	peptidyl-threonine dephosphorylation	3	0.565875	DUSP5, DUSP10, DUSP1
GO:2001206	positive regulation of osteoclast development	3	0.0477516	GPR68, TNFSF11, SLC9B2
GO:0070328	triglyceride homeostasis	7	0.0482627	ABCG8, SCARB1, GCKR, ANGPTL8, ADORA1, LPL, GPIHBP1
GO:0019933	cAMP-mediated signaling	7	0.0482627	ADCYAP1R1, KSR1, PDE4D, CGAS, AHR, RAPGEF3, TGM2
GO:0072593	reactive oxygen species metabolic process	7	0.0482627	NDUFA13, TIGAR, LRRK2, SFTPD, IFI6, IL19, PLA2R1
GO:0042493	response to drug	31	0.0482995	RET, BCAR3, ADCYAP1R1, PTPRM, LPL, THBS1, CCNB1, LGALS1, TIMP2, PTK2B, DRD2, ABCC4, ABCG8, ABCC1, RAB6C, UGT1A1, TRPA1, KCNJ11, SRD5A1, ARG1, ABCA3, SLC6A11, CYBA, CENPF, RAD51, ADORA2A, SCNN1B, LCN2, GCLM, CCNO, ADA
GO:0060088	auditory receptor cell stereocilium organization	5	0.0484539	GRXCR2, WHRN, STRC, LHFPL5, MYO7A
GO:2000042	negative regulation of double-strand break repair via homologous recombination	5	0.0484539	MAD2L2, RMI2, RECQL5, RADX, CGAS
GO:2001257	regulation of cation channel activity	3	0.0681409	HCN3, KCNE5, HCN2
GO:0051101	regulation of DNA binding	3	0.0681409	TAF10, HJURP, AGER
GO:0051792	medium-chain fatty acid biosynthetic process	3	0.0681409	OLAH, ACOT7, ABHD1
GO:0031536	positive regulation of exit from mitosis	3	0.0681409	UBE2C, CDCA5, BIRC5
GO:0032914	positive regulation of transforming growth factor beta1 production	3	0.0681409	LUM, SERPINB7, THBS1
GO:0034080	CENP-A containing nucleosome assembly	3	0.0907855	MIS18A, CENPW, HJURP
GO:0034141	positive regulation of toll-like receptor 3 signaling pathway	3	0.0907855	CAV1, PELI1, F2RL1
GO:0034137	positive regulation of toll-like receptor 2 signaling pathway	3	0.0907855	F2RL1, CYBA, HMGB1
GO:0071459	protein localization to chromosome, centromeric region	3	0.0907855	BUB1B, HASPIN, CENPA
GO:0060056	mammary gland involution	3	0.0907855	ELF3, ARG1, CAV1
GO:0038001	paracrine signaling	3	0.0907855	SERPINB3, TNFSF11, CGAS
GO:0032354	response to follicle-stimulating hormone	3	0.0907855	SRD5A1, ASNS, CYP1B1
GO:0032741	positive regulation of interleukin-18 production	3	0.0907855	GBP5, USP50, TNF
GO:0061669	spontaneous neurotransmitter secretion	3	0.0907855	STX1B, SYT1, DOC2B
GO:0050859	negative regulation of B cell receptor signaling pathway	3	0.115236	CD300A, GPS2, CD22
GO:0044314	protein K27-linked ubiquitination	3	0.115236	WSB1, UBE2S, UBE2T
GO:1900426	positive regulation of defense response to bacterium	3	0.115236	NLRP10, CYBA, HAVCR2
GO:0009266	response to temperature stimulus	3	0.115236	ERO1A, ACOT11, TRPV3
GO:0044387	negative regulation of protein kinase activity by regulation of protein phosphorylation	3	0.115236	NPM1, DUSP10, CDK5RAP3
GO:1905832	positive regulation of spindle assembly	3	0.115236	STIL, SPAG5, MAPK15
GO:1905820	positive regulation of chromosome separation	3	0.115236	NCAPG2, NCAPG, NCAPH
GO:0010886	positive regulation of cholesterol storage	3	0.115236	SCARB1, LPL, CD36
GO:0061298	retina vasculature development in camera-type eye	3	0.115236	PDGFRB, PDGFRA, HIF1A
GO:1903753	negative regulation of p38MAPK cascade	3	0.115236	DUSP10, DUSP1, TREM2
GO:0051122	hepoxilin biosynthetic process	3	0.141098	GSTM2, ALOX15, ALOX12
GO:0034138	toll-like receptor 3 signaling pathway	3	0.141098	SCIMP, TNF, HAVCR2
GO:0070997	neuron death	3	0.141098	SLC25A27, LRRK2, PJVK
GO:0002315	marginal zone B cell differentiation	3	0.141098	DOCK11, MFNG, PTK2B
GO:0021612	facial nerve structural organization	3	0.141098	SEMA3A, HOXB2, PLXNA3
GO:1901844	regulation of cell communication by electrical coupling involved in cardiac conduction	3	0.141098	PDE4D, CAV1, HRC
GO:0045822	negative regulation of heart contraction	3	0.141098	PDE4D, ADORA1, ATP1A2
GO:0060080	inhibitory postsynaptic potential	3	0.141098	NLGN3, ADORA2A, INSYN1
GO:0035825	reciprocal DNA recombination	3	0.141098	BRIP1, HDAC10, BRCA1
GO:0085020	protein K6-linked ubiquitination	3	0.141098	UBE2S, UBE2T, BRCA1
GO:0006265	DNA topological change	3	0.141098	TOP3B, HMGB2, HMGB1
GO:0090129	positive regulation of synapse maturation	3	0.141098	CDC20, NRXN1, NEURL1
GO:0046888	negative regulation of hormone secretion	3	0.141098	NMB, ADORA1, LIF
GO:0032479	regulation of type I interferon production	3	0.141098	POLA1, TRIM21, TRIM56
GO:0048791	calcium ion-regulated exocytosis of neurotransmitter	3	0.168024	STX1B, SYT1, DOC2B
GO:1903980	positive regulation of microglial cell activation	3	0.168024	LRRK2, TREM2, CTSC
GO:0070244	negative regulation of thymocyte apoptotic process	3	0.168024	RORC, HIF1A, ADA
GO:0070633	transepithelial transport	3	0.168024	ABCC1, SLC1A1, GPLD1
GO:0002003	angiotensin maturation	3	0.168024	CPA3, REN, CTSG
GO:0051272	positive regulation of cellular component movement	3	0.168024	STMN1, PDPN, VEGFA
GO:0002544	chronic inflammatory response	3	0.168024	THBS1, S100A9, S100A8
GO:0086100	endothelin receptor signaling pathway	3	0.168024	BCAR3, EDNRB, PTK2B
GO:0046599	regulation of centriole replication	3	0.168024	NPM1, STIL, CEP295NL
GO:0090037	positive regulation of protein kinase C signaling	3	0.168024	FLT4, PLA2G6, VEGFA
GO:0032060	bleb assembly	3	0.168024	PMP22, EMP1, EMP3
GO:0040011	locomotion	3	0.168024	NEFL, ATP1A2, SHANK3
GO:0042448	progesterone metabolic process	3	0.168024	DHRS9, SRD5A1, AKR1C4
GO:0000076	DNA replication checkpoint	3	0.168024	CDT1, CDC45, CDC6
GO:0048846	axon extension involved in axon guidance	3	0.195714	SEMA3A, SLIT3, PLXNA3
GO:0042982	amyloid precursor protein metabolic process	3	0.195714	ACHE, NSG1, KLK6
GO:1904668	positive regulation of ubiquitin protein ligase activity	3	0.195714	CDC20, UBE2C, UBE2S
GO:0071803	positive regulation of podosome assembly	3	0.195714	IL5, FSCN1, TNF
GO:0060124	positive regulation of growth hormone secretion	3	0.195714	GABBR1, GHRL, DRD2
GO:0045922	negative regulation of fatty acid metabolic process	3	0.195714	SLC22A13, UGT1A1, UGT1A9
GO:0030299	intestinal cholesterol absorption	3	0.195714	ABCG8, LIMA1, CD36
GO:0010389	regulation of G2/M transition of mitotic cell cycle	3	0.195714	CENPF, PKIA, AURKA
GO:1902533	positive regulation of intracellular signal transduction	3	0.195714	TNFSF11, UBE2V1, FGF1
GO:0070417	cellular response to cold	3	0.223902	NFKBIA, CIDEA, PLIN1
GO:0001946	lymphangiogenesis	3	0.223902	FLT4, PDPN, PROX1
GO:1900227	positive regulation of NLRP3 inflammasome complex assembly	3	0.223902	GBP5, USP50, CD36
GO:0071313	cellular response to caffeine	3	0.223902	GSTM2, CHEK1, TMEM38B
GO:0051693	actin filament capping	3	0.223902	SPTBN4, SPTBN5, SPTBN1
GO:0051983	regulation of chromosome segregation	3	0.223902	KIF2C, MKI67, BUB1
GO:0055003	cardiac myofibril assembly	3	0.223902	PDGFRB, PDGFRA, MYLK3
GO:1901731	positive regulation of platelet aggregation	3	0.223902	PDPN, CTSG, GP6
GO:0086012	membrane depolarization during cardiac muscle cell action potential	3	0.223902	ATP1A2, CACNA1C, HCN2
GO:0048096	chromatin-mediated maintenance of transcription	3	0.223902	ZMIZ2, CHEK1, PABPC1L
GO:0090331	negative regulation of platelet aggregation	3	0.223902	UBASH3B, CD9, ALOX12
GO:0032780	negative regulation of ATPase activity	3	0.223902	TNNT2, PAM16, TNNI3
GO:0048711	positive regulation of astrocyte differentiation	3	0.223902	SHH, CLCF1, LIF
GO:0032963	collagen metabolic process	3	0.252362	TNXB, HIF1A, TNS2
GO:0034145	positive regulation of toll-like receptor 4 signaling pathway	3	0.252362	PELI1, F2RL1, HMGB1
GO:0002087	regulation of respiratory gaseous exchange by neurological system process	3	0.252362	NLGN3, ADORA1, ATP1A2
GO:0051444	negative regulation of ubiquitin-protein transferase activity	3	0.252362	CDC20, BUB1B, FBXO5
GO:0045056	transcytosis	3	0.252362	FSHR, AGER, GPIHBP1
GO:0003084	positive regulation of systemic arterial blood pressure	3	0.252362	WNK1, ADORA1, SPX
GO:0045670	regulation of osteoclast differentiation	3	0.252362	UBASH3B, FSHR, TNF
GO:0060100	positive regulation of phagocytosis, engulfment	3	0.252362	F2RL1, TREM2, CD36
GO:0060134	prepulse inhibition	3	0.252362	ADORA2A, NRXN1, DRD2
GO:0060213	positive regulation of nuclear-transcribed mRNA poly(A) tail shortening	3	0.252362	ZFP36, PABPC1, TOB1
GO:0007260	tyrosine phosphorylation of STAT protein	3	0.280896	CAV1, LIF, PTK6
GO:0050892	intestinal absorption	3	0.280896	SCARB1, CD36, TJP2
GO:1900271	regulation of long-term synaptic potentiation	3	0.280896	NSG1, AGER, SHANK3
GO:0034383	low-density lipoprotein particle clearance	3	0.280896	SCARB1, CD36, CES3
GO:0071285	cellular response to lithium ion	3	0.280896	SHH, XRCC4, SLC13A5
GO:0051452	intracellular pH reduction	3	0.280896	RNASEK, ATP6V0A4, ATP6V0C
GO:0051764	actin crosslink formation	3	0.280896	GAS2L3, BAIAP2L1, TNNT2
GO:0035459	cargo loading into vesicle	3	0.280896	CTAGE4, CTAGE9, CTAGE15
GO:0035810	positive regulation of urine volume	3	0.280896	EDNRB, ADORA2A, DRD2
GO:0030239	myofibril assembly	3	0.280896	TMOD1, CAPN3, MYOZ1
GO:0010466	negative regulation of peptidase activity	3	0.280896	SERPINB3, PI15, GPC3
GO:0010524	positive regulation of calcium ion transport into cytosol	3	0.280896	ADCYAP1R1, CAV1, GRIN1
GO:0086004	regulation of cardiac muscle cell contraction	3	0.280896	PDE4D, ADORA1, ATP1A2
GO:0006287	base-excision repair, gap-filling	3	0.280896	FEN1, PCNA, NEIL1
GO:0086064	cell communication by electrical coupling involved in cardiac conduction	3	0.280896	GJD3, ATP1A2, CACNA1C
GO:0060707	trophoblast giant cell differentiation	3	0.280896	PLK4, LIF, E2F7
GO:0006750	glutathione biosynthetic process	3	0.280896	SLC1A1, CHAC1, GCLM
GO:0042551	neuron maturation	3	0.280896	RET, LGI4, B4GALT5
GO:0032732	positive regulation of interleukin-1 production	3	0.280896	PANX1, HMGB1, HAVCR2
GO:0016242	negative regulation of macroautophagy	3	0.309335	NRBP2, LRRK2, QSOX1
GO:0000731	DNA synthesis involved in DNA repair	3	0.309335	CDKN2D, POLA1, RRM1
GO:0043405	regulation of MAP kinase activity	3	0.309335	KSR1, TRIB3, LIME1
GO:1904385	cellular response to angiotensin	3	0.309335	BRIP1, CYBA, CDC6
GO:0007625	grooming behavior	3	0.309335	SLC1A1, DRD2, DDO
GO:0050966	detection of mechanical stimulus involved in sensory perception of pain	3	0.309335	CACNB3, TRPA1, TNF
GO:1900029	positive regulation of ruffle assembly	3	0.309335	PLEKHM1, COBL, DEF8
GO:1900153	positive regulation of nuclear-transcribed mRNA catabolic process, deadenylation-dependent decay	3	0.309335	ZFP36, PABPC1, TOB1
GO:0002523	leukocyte migration involved in inflammatory response	3	0.309335	TNF, S100A9, S100A8
GO:0021675	nerve development	3	0.309335	SEMA3A, ILK, NRTN
GO:0002687	positive regulation of leukocyte migration	3	0.309335	SELP, ITGA2B, VEGFA
GO:0021756	striatum development	3	0.309335	BBS1, LRRK2, DRD2
GO:0003073	regulation of systemic arterial blood pressure	3	0.309335	POSTN, KLK1, FSHR
GO:0022010	central nervous system myelination	3	0.309335	PLP1, ASPA, B4GALT5
GO:0035815	positive regulation of renal sodium excretion	3	0.309335	EDNRB, ADORA2A, DRD2
GO:0036151	phosphatidylcholine acyl-chain remodeling	3	0.309335	PLA2G2F, PLA2G4B, LPCAT1
GO:2000001	regulation of DNA damage checkpoint	3	0.309335	RAD51, BRCA1, WDR76
GO:0046475	glycerophospholipid catabolic process	3	0.309335	PLA2G4F, PLA2G4B, ENPP6
GO:0006790	sulfur compound metabolic process	3	0.309335	SULT1C3, CHST1, ARSG
GO:0042445	hormone metabolic process	3	0.309335	BBS1, DDO, KLK6
GO:0097178	ruffle assembly	3	0.309335	ARHGEF26, INPPL1, CSPG4
GO:0015909	long-chain fatty acid transport	3	0.309335	SLC27A6, CD36, CPT1B
GO:0097435	supramolecular fiber organization	3	0.309335	ILK, LTBP2, BID
GO:0070365	hepatocyte differentiation	3	0.337534	TAF10, PROX1, E2F7
GO:0034116	positive regulation of heterotypic cell-cell adhesion	3	0.337534	ALOX15, AGER, TNF
GO:0045651	positive regulation of macrophage differentiation	3	0.337534	IL34, LIF, FADD
GO:0035641	locomotory exploration behavior	3	0.337534	LRRK2, ATP1A2, SHANK3
GO:0060402	calcium ion transport into cytosol	3	0.337534	JPH4, CACNB3, CACNA1C
GO:0048265	response to pain	3	0.337534	RET, EDNRB, TRPA1
GO:1903351	cellular response to dopamine	3	0.337534	HCN3, LRRK2, TGM2
GO:0006885	regulation of pH	3	0.337534	EDNRB, ATP6V0A4, SLC26A4
GO:0006878	cellular copper ion homeostasis	3	0.337534	SLC31A2, ABCB6, SCO2
GO:0032516	positive regulation of phosphoprotein phosphatase activity	3	0.337534	PDGFRB, PPP1R15A, CD300A
GO:0007019	microtubule depolymerization	3	0.337534	KIF18A, STMN1, KIF2C
GO:0050801	ion homeostasis	3	0.365371	SLC4A8, WNK1, KLHL3
GO:1904355	positive regulation of telomere capping	3	0.365371	RTEL1, NEK2, MAPK15
GO:0050995	negative regulation of lipid catabolic process	3	0.365371	ADORA1, CIDEA, TNF
GO:0008631	intrinsic apoptotic signaling pathway in response to oxidative stress	3	0.365371	GPX1, DIABLO, CYP1B1
GO:0045598	regulation of fat cell differentiation	3	0.365371	RORC, GPS2, TNF
GO:0022409	positive regulation of cell-cell adhesion	3	0.365371	AFDN, CITED2, FUT3
GO:0055078	sodium ion homeostasis	3	0.365371	SCNN1G, SCNN1B, SCN7A
GO:0045779	negative regulation of bone resorption	3	0.365371	UBASH3B, FSHR, GPR137B
GO:0042119	neutrophil activation	3	0.365371	CXCL6, F2RL1, CTSG
GO:0007158	neuron cell-cell adhesion	3	0.365371	RET, NLGN3, NRXN1
GO:0043149	stress fiber assembly	3	0.392744	ELN, PTK2B, PHACTR1
GO:0050773	regulation of dendrite development	3	0.392744	CDC20, CDKL5, RTN4IP1
GO:0050868	negative regulation of T cell activation	3	0.392744	LAPTM5, ILDR2, CTSG
GO:0043523	regulation of neuron apoptotic process	3	0.392744	EGLN2, TRIM2, SARM1
GO:0002063	chondrocyte development	3	0.392744	CHST11, BMPR1B, RUNX2
GO:0071711	basement membrane organization	3	0.392744	FLRT2, CAV1, FSHR
GO:0045591	positive regulation of regulatory T cell differentiation	3	0.392744	DUSP10, SOCS1, HLA-G
GO:0035518	histone H2A monoubiquitination	3	0.392744	RNF168, RAD51, BRCA1
GO:0030206	chondroitin sulfate biosynthetic process	3	0.392744	CHST11, CHPF, XYLT1
GO:1902774	late endosome to lysosome transport	3	0.392744	CHMP4BP1, PLEKHM1, CHMP4A
GO:0048545	response to steroid hormone	3	0.392744	ACR, PAQR8, HMGB2
GO:0007076	mitotic chromosome condensation	3	0.392744	CDCA5, NCAPG, NCAPH
GO:0007548	sex differentiation	3	0.419566	DMRTA2, AMHR2, CENPI
GO:0034244	negative regulation of transcription elongation from RNA polymerase II promoter	3	0.419566	RNF168, SHH, RECQL5
GO:0045721	negative regulation of gluconeogenesis	3	0.419566	MST1, FAM3C, CLK2
GO:0060314	regulation of ryanodine-sensitive calcium-release channel activity	3	0.419566	JPH4, PDE4D, HRC
GO:0031103	axon regeneration	3	0.419566	NREP, MAPK8IP3, FOLR1
GO:0032332	positive regulation of chondrocyte differentiation	3	0.419566	ZBTB16, BMPR1B, RUNX2
GO:0015711	organic anion transport	3	0.419566	SLCO2B1, SLC27A6, SLC22A9
GO:2000649	regulation of sodium ion transmembrane transporter activity	3	0.419566	FXYD3, FXYD5, PTPN3
GO:0048514	blood vessel morphogenesis	3	0.419566	FLT4, SLC1A1, CYP1B1
GO:0042462	eye photoreceptor cell development	3	0.419566	RDH13, MYO7A, VEGFA
GO:0042574	retinal metabolic process	3	0.419566	CYP1B1, DHRS4L1, RDH13
GO:0000038	very long-chain fatty acid metabolic process	3	0.419566	ACOX2, ACSL6, SLC27A6
GO:0043032	positive regulation of macrophage activation	3	0.445768	IL1RL1, THBS1, HAVCR2
GO:0019229	regulation of vasoconstriction	3	0.445768	EDN3, AGTR1, ATP1A2
GO:0001892	embryonic placenta development	3	0.445768	CITED2, TAF10, HIF1A
GO:0019433	triglyceride catabolic process	3	0.445768	LPL, PNPLA2, GPIHBP1
GO:0010165	response to X-ray	3	0.445768	IKBIP, RAD51, XRCC4
GO:0060236	regulation of mitotic spindle organization	3	0.445768	TPX2, STIL, BORA
GO:2000114	regulation of establishment of cell polarity	3	0.445768	KANK1, PTK2B, KIF20B
GO:0006405	RNA export from nucleus	3	0.445768	DDX39B, POM121B, NUP62CL
GO:0014067	negative regulation of phosphatidylinositol 3-kinase signaling	3	0.445768	PLGLB2, TSC2, TREM2
GO:1903232	melanosome assembly	3	0.445768	RAB32, ABCB6, AP1S3
GO:0042310	vasoconstriction	3	0.445768	EDNRB, EDN3, CAV1
GO:0061564	axon development	3	0.445768	PLP1, NEFL, MAPK8IP3
GO:0007342	fusion of sperm to egg plasma membrane	3	0.471293	SPATA46, CD9, FOLR1
GO:0033198	response to ATP	3	0.471293	PANX1, KCNJ11, P2RX1
GO:0043303	mast cell degranulation	3	0.471293	MRGPRX2, PTGDS, LAT
GO:0050775	positive regulation of dendrite morphogenesis	3	0.471293	CDKL5, CAPRIN2, ILK
GO:0043651	linoleic acid metabolic process	3	0.471293	GSTM2, ALOX15, ALOX12
GO:0008610	lipid biosynthetic process	3	0.471293	OLAH, AGPS, ACSL6
GO:0071404	cellular response to low-density lipoprotein particle stimulus	3	0.471293	CD9, CD36, CES1
GO:0071539	protein localization to centrosome	3	0.471293	STIL, SPAG5, AURKA
GO:0055013	cardiac muscle cell development	3	0.471293	ALPK3, ASB2, VEGFA
GO:0030166	proteoglycan biosynthetic process	3	0.471293	CHST11, XYLT1, BMPR1B
GO:0046470	phosphatidylcholine metabolic process	3	0.471293	ABCA3, PLA2G2A, GPLD1
GO:0090141	positive regulation of mitochondrial fission	3	0.471293	SPIRE1, MIEF2, AURKA
GO:0031669	cellular response to nutrient levels	3	0.471293	UCN2, ULK1, CD68
GO:0006833	water transport	3	0.471293	PDZD3, AQP10, PDPN
GO:0043254	regulation of protein complex assembly	3	0.496096	HJURP, CD36, TICAM1
GO:1901214	regulation of neuron death	3	0.496096	LRRK2, SARM1, RRAS2
GO:0071577	zinc II ion transmembrane transport	3	0.496096	SLC30A2, SLC1A1, SLC39A3
GO:0055075	potassium ion homeostasis	3	0.496096	WNK1, SCNN1B, KLHL3
GO:0045780	positive regulation of bone resorption	3	0.496096	PLEKHM1, TNFSF11, DEF8
GO:0038083	peptidyl-tyrosine autophosphorylation	3	0.496096	TXK, AATK, PTK2B
GO:0039702	viral budding via host ESCRT complex	3	0.496096	CHMP4BP1, CHMP4A, VPS37B
GO:0061351	neural precursor cell proliferation	3	0.496096	BBS1, ILK, LIMS2
GO:0001824	blastocyst development	3	0.520143	ELF3, KPNA7, NEK2
GO:0035235	ionotropic glutamate receptor signaling pathway	3	0.520143	GRIK3, PTK2B, GRIN1
GO:0030318	melanocyte differentiation	3	0.520143	OCA2, EDNRB, EDN3
GO:0072657	protein localization to membrane	3	0.520143	RAB32, CAPN3, AGER
GO:2000774	positive regulation of cellular senescence	3	0.520143	CGAS, HLA-G, YPEL3
GO:0097150	neuronal stem cell population maintenance	3	0.520143	ASPM, PRRX1, PROX1
GO:0098656	anion transmembrane transport	3	0.543409	LRRC8B, SLC13A5, SLC22A9
GO:0051276	chromosome organization	3	0.543409	CENPT, CENPW, GEM
GO:0035024	negative regulation of Rho protein signal transduction	3	0.543409	KANK1, STMN1, RASIP1
GO:0045445	myoblast differentiation	3	0.543409	SHH, LGALS1, GPX1
GO:1901673	regulation of mitotic spindle assembly	3	0.543409	CHMP4BP1, CHMP4A, KIF15
GO:0045672	positive regulation of osteoclast differentiation	3	0.543409	TNFSF11, TREM2, TNF
GO:2000378	negative regulation of reactive oxygen species metabolic process	3	0.543409	TIGAR, BRCA1, HIF1A
GO:0014911	positive regulation of smooth muscle cell migration	3	0.543409	PDGFRB, POSTN, CYP1B1
GO:0042554	superoxide anion generation	3	0.543409	NOX5, ALOX12, CYBA
GO:0007009	plasma membrane organization	3	0.543409	FER1L4, BAIAP2L1, SPTBN1
GO:1903861	positive regulation of dendrite extension	3	0.543409	CPNE5, SYT1, RASAL1
GO:0007271	synaptic transmission, cholinergic	3	0.565875	CHRNB4, ADORA2A, RAPSN
GO:0007569	cell aging	3	0.565875	NPM1, CITED2, ILK
GO:0055010	ventricular cardiac muscle tissue morphogenesis	3	0.565875	TNNT2, TNNI3, PROX1
GO:0030225	macrophage differentiation	3	0.565875	SOCS1, LIF, VEGFA
GO:0045921	positive regulation of exocytosis	3	0.565875	VSNL1, PLA2G6, UNC13D
GO:0035902	response to immobilization stress	3	0.565875	PTK2B, REN, PITX3
GO:0032094	response to food	3	0.565875	TMEM135, SLC16A1, SCNN1B
GO:0006656	phosphatidylcholine biosynthetic process	3	0.565875	ACHE, CHKB, LPCAT1
GO:0042246	tissue regeneration	3	0.565875	CCNB1, TXK, KLK6
GO:0061484	hematopoietic stem cell homeostasis	3	0.565875	ZNF251, NBEA, FSTL1
GO:0042573	retinoic acid metabolic process	3	0.565875	UGT1A1, UGT1A9, CYP3A4
GO:0032693	negative regulation of interleukin-10 production	3	0.565875	CD274, PRG2, AGER
GO:0007140	male meiosis	3	0.565875	KIF18A, SPDYA, MEIOB
GO:1904262	negative regulation of TORC1 signaling	3	0.587533	SZT2, SPAAR, CASTOR1
GO:0034341	response to interferon-gamma	3	0.587533	BST2, IFITM1, TRIM21
GO:0019934	cGMP-mediated signaling	3	0.587533	EDNRB, CGAS, CD36
GO:0010842	retina layer formation	3	0.587533	SLC1A1, PTPRM, RDH13
GO:0006637	acyl-CoA metabolic process	3	0.587533	ACOT7, ACOT11, ACSL6
GO:0048468	cell development	3	0.587533	SHH, HSF4, PROX2
GO:0032727	positive regulation of interferon-alpha production	3	0.587533	NMB, IRF5, HMGB1
GO:0070269	pyroptosis	3	0.608378	TREM2, NAIP, GSDME
GO:0050860	negative regulation of T cell receptor signaling pathway	3	0.608378	PVRIG, LAPTM5, PILRB
GO:0051493	regulation of cytoskeleton organization	3	0.608378	CLIC4, S100A9, S100A8
GO:0031016	pancreas development	3	0.608378	SHH, ILDR2, PROX1
GO:0010608	posttranscriptional regulation of gene expression	3	0.608378	NPM1, CAV1, SPOUT1
GO:0015986	ATP synthesis coupled proton transport	3	0.608378	ATP5MGL, ATP6V0C, MT-ATP8
GO:0001954	positive regulation of cell-matrix adhesion	3	0.62841	PTK2B, ILK, CD36
GO:0034620	cellular response to unfolded protein	3	0.62841	HSPA6, HSPA13, OPTN
GO:0071398	cellular response to fatty acid	3	0.62841	CCNB1, LPL, FFAR2
GO:0035116	embryonic hindlimb morphogenesis	3	0.62841	SHH, ZBTB16, GPC3
GO:1902042	negative regulation of extrinsic apoptotic signaling pathway via death domain receptors	3	0.62841	GPX1, HMGB2, BRCA1
GO:0030901	midbrain development	3	0.62841	SHH, GDF7, PITX3
GO:0046686	response to cadmium ion	3	0.62841	PCNA, ARG1, NUDT1
GO:0042744	hydrogen peroxide catabolic process	3	0.62841	PRDX3, GPX1, HBA1
GO:0042832	defense response to protozoan	3	0.62841	BATF2, ARG1, BPGM
GO:0007269	neurotransmitter secretion	3	0.647635	SYT1, NRXN1, LIN7B
GO:0032967	positive regulation of collagen biosynthetic process	3	0.647635	PDGFRB, SUCO, SERPINB7
GO:0007422	peripheral nervous system development	3	0.647635	EDNRB, CITED2, PMP22
GO:0001656	metanephros development	3	0.647635	SHH, SPRY1, NKX3-1
GO:0010033	response to organic substance	3	0.647635	TRPA1, TIMP2, CTSC
GO:0046329	negative regulation of JNK cascade	3	0.647635	DUSP10, F2RL1, GPS2
GO:0010804	negative regulation of tumor necrosis factor-mediated signaling pathway	3	0.647635	F2RL1, GPS2, NAIP
GO:0042273	ribosomal large subunit biogenesis	3	0.647635	NPM1, RPL26, RPL26L1
GO:0048565	digestive tract development	3	0.647635	CCNB1, COBL, DCHS1
GO:0008089	anterograde axonal transport	3	0.666061	BLOC1S1, KIF4A, NEFL
GO:0045664	regulation of neuron differentiation	3	0.666061	NREP, S1PR5, CDK5RAP3
GO:0048010	vascular endothelial growth factor receptor signaling pathway	3	0.666061	FLT4, PTK2B, VEGFA
GO:0032870	cellular response to hormone stimulus	3	0.666061	DUSP1, ASNS, SLIT3
GO:0031069	hair follicle morphogenesis	3	0.683701	SHH, TMEM79, TGM3
GO:0015908	fatty acid transport	3	0.683701	FABP5P3, SLC27A6, PMP2
GO:0043392	negative regulation of DNA binding	3	0.700569	NFKBIA, ZNF462, NEK2
GO:0019082	viral protein processing	3	0.700569	ST6GAL1, FUT8, MGAT2
GO:0035115	embryonic forelimb morphogenesis	3	0.700569	SHH, CACNA1C, RUNX2
GO:0021915	neural tube development	3	0.700569	STIL, DCHS1, PROX1
GO:0071897	DNA biosynthetic process	3	0.700569	CENPF, POLM, LIN9
GO:0045740	positive regulation of DNA replication	3	0.700569	BCAR3, CDT1, PCNA
GO:0060325	face morphogenesis	3	0.700569	CLDN5, PDGFRA, MYH3
GO:0046677	response to antibiotic	3	0.700569	AOC3, GJB2, ENDOG
GO:0006810	transport	3	0.700569	SLC25A48, CNNM1, SLC25A45
GO:0019228	neuronal action potential	3	0.716683	CHRNB4, P2RX1, SCN7A
GO:0044344	cellular response to fibroblast growth factor stimulus	3	0.716683	ZFP36, POSTN, GCLM
GO:0060071	Wnt signaling pathway, planar cell polarity pathway	3	0.716683	WNT9B, GPC3, ROR1
GO:0040018	positive regulation of multicellular organism growth	3	0.716683	SPTBN4, GHRL, DRD2
GO:0007190	activation of adenylate cyclase activity	3	0.716683	ACR, VIPR2, FSHR
GO:0002230	positive regulation of defense response to virus by host	3	0.73206	APOBEC3G, CGAS, IL12RB1
GO:0035025	positive regulation of Rho protein signal transduction	3	0.73206	P2RY8, PDGFRB, F2RL1
GO:0035249	synaptic transmission, glutamatergic	3	0.73206	ADORA2A, P2RX1, GRIK3
GO:0055074	calcium ion homeostasis	3	0.73206	CAV1, TNFSF11, GRIN1
GO:0048144	fibroblast proliferation	3	0.73206	GPX1, CAV1, LIF
GO:0006882	cellular zinc ion homeostasis	3	0.73206	SLC1A1, MT1X, MT1HL1
GO:0097193	intrinsic apoptotic signaling pathway	3	0.73206	DIABLO, IFI6, CYCS
GO:0043408	regulation of MAPK cascade	3	0.746721	SYNGAP1, FSHR, REN
GO:0001708	cell fate specification	3	0.746721	TEAD4, SHH, TBX19
GO:0008306	associative learning	3	0.746721	SLC6A1, DRD2, RAPGEF3
GO:0030071	regulation of mitotic metaphase/anaphase transition	3	0.746721	CENPE, UBE2C, CDC6
GO:0030100	regulation of endocytosis	3	0.746721	RAB4B, TSC2, CD22
GO:0030522	intracellular receptor signaling pathway	3	0.746721	RORC, AHRR, AHR
GO:0046034	ATP metabolic process	3	0.746721	MYH3, ATP1A2, ENPP3
GO:0031032	actomyosin structure organization	3	0.746721	FRMD3, EPB41L4A, PHACTR1
GO:0006378	mRNA polyadenylation	3	0.746721	APLP1, PABPC1L, PABPC1
GO:0016226	iron-sulfur cluster assembly	3	0.760688	BOLA3, NDUFAB1, CIAO2A
GO:0015721	bile acid and bile salt transport	3	0.760688	ABCC4, SLCO2B1, AKR1C4
GO:0048675	axon extension	3	0.760688	NLGN3, EDN3, ULK1
GO:0007154	cell communication	3	0.760688	GJB2, FRAS1, GJD3
GO:0043488	regulation of mRNA stability	3	0.773982	ZFP36, CARHSP1, SAMD4B
GO:0071549	cellular response to dexamethasone stimulus	3	0.773982	GJB2, SRD5A1, ARG1
GO:0060412	ventricular septum morphogenesis	3	0.773982	CITED2, SLIT3, PROX1
GO:0010719	negative regulation of epithelial to mesenchymal transition	3	0.773982	MAD2L2, SPRY1, IL17RD
GO:0048870	cell motility	3	0.786626	SRPX2, FSCN1, PHACTR1
GO:0043588	skin development	3	0.786626	FRAS1, ABCB6, PTCH2
GO:0033077	T cell differentiation in thymus	3	0.798642	SHH, FADD, ADA
GO:0050767	regulation of neurogenesis	3	0.798642	HES6, DOCK7, HMGB2
GO:0030041	actin filament polymerization	3	0.798642	COBL, SPIRE1, WASF3
GO:0033627	cell adhesion mediated by integrin	3	0.810055	ITGA2B, ITGA7, ITGAE
GO:0043537	negative regulation of blood vessel endothelial cell migration	3	0.810055	HMGB1, THBS1, TNF
GO:0001975	response to amphetamine	3	0.810055	ADORA2A, SLC1A1, DRD2
GO:0045184	establishment of protein localization	3	0.820886	WHRN, NRXN1, CEP55
GO:1901796	regulation of signal transduction by p53 class mediator	3	0.820886	NOP2, CHEK1, AURKA
GO:0003007	heart morphogenesis	3	0.83116	FLRT2, TBX19, VEGFA
GO:0006953	acute-phase response	3	0.83116	IL1RN, UGT1A1, LCN2
GO:0043010	camera-type eye development	3	0.840899	SHH, HSF4, CACNA1C
GO:0006289	nucleotide-excision repair	3	0.840899	BRIP1, RPA3, GTF2H4
GO:0048863	stem cell differentiation	3	0.850126	BBS12, LIF, RUNX2
GO:0001756	somitogenesis	3	0.850126	TAF10, TBX19, NKX3-1
GO:0060337	type I interferon signaling pathway	3	0.858862	IFITM1, IFI27, TBKBP1
GO:0006342	chromatin silencing	3	0.858862	H2AZ1, H2AC7, H2AC19
GO:0014065	phosphatidylinositol 3-kinase signaling	3	0.858862	PIK3C2G, PRR5L, NYAP2
GO:0009968	negative regulation of signal transduction	3	0.86713	UBASH3B, PRR5L, RGS11
GO:0006661	phosphatidylinositol biosynthetic process	3	0.86713	PI4K2B, PITPNM2, INPPL1
GO:0050796	regulation of insulin secretion	3	0.874951	SLC16A1, KCNJ11, TNF
GO:0019882	antigen processing and presentation	3	0.874951	RAB32, RAB34, RELB
GO:0021762	substantia nigra development	3	0.882346	S100A1, PLP1, POTEE
GO:0003341	cilium movement	3	0.889334	DNAH1, TTLL3, DNHD1
GO:0008344	adult locomotory behavior	3	0.895935	TMOD1, LGI4, ATP1A2
GO:0008630	intrinsic apoptotic signaling pathway in response to DNA damage	3	0.895935	BCL2A1, BRCA1, TNF
GO:0030900	forebrain development	3	0.895935	SHH, STIL, APLP1
GO:0010862	positive regulation of pathway-restricted SMAD protein phosphorylation	3	0.895935	BMP8A, TTK, GDF7
GO:0042552	myelination	3	0.902167	CLDN5, PMP22, KLK6
GO:0072089	stem cell proliferation	3	0.90805	SHH, PRRX1, RUNX2
GO:0006913	nucleocytoplasmic transport	3	0.90805	NDC1, NPM1, NUP50
GO:2000045	regulation of G1/S transition of mitotic cell cycle	3	0.9136	CDKN2D, PSME1, BID
GO:0045600	positive regulation of fat cell differentiation	3	0.918835	ZFP36, ZBTB16, LPL
GO:0031122	cytoplasmic microtubule organization	3	0.918835	TUBGCP6, TUBG2, WDR73
GO:0070371	ERK1 and ERK2 cascade	3	0.92377	DUSP5, TNFSF11, SPRY1
GO:0019233	sensory perception of pain	3	0.92377	EDNRB, TRPA1, MRGPRX2
GO:0031667	response to nutrient levels	3	0.92377	CYBA, PROX1, TNF
GO:0042733	embryonic digit morphogenesis	3	0.92377	SHH, CHST11, ZBTB16
GO:0007193	adenylate cyclase-inhibiting G-protein coupled receptor signaling pathway	3	0.92377	GABBR1, FSHR, ADORA1
GO:0042472	inner ear morphogenesis	3	0.928421	PRRX1, MYO15A, KCNQ4
GO:0034446	substrate adhesion-dependent cell spreading	3	0.936929	ILK, SRCIN1, FERMT3
GO:0009966	regulation of signal transduction	3	0.936929	INPPL1, GPC3, CDC42SE2
GO:0006879	cellular iron ion homeostasis	3	0.936929	HEPH, ABCB6, HIF1A
GO:0034644	cellular response to UV	3	0.940815	NPM1, PCNA, RPL26
GO:0045785	positive regulation of cell adhesion	3	0.940815	TNF, TGM2, VEGFA
GO:0030514	negative regulation of BMP signaling pathway	3	0.940815	TNFAIP6, CAV1, TOB1
GO:0008286	insulin receptor signaling pathway	3	0.944472	BCAR3, GRB14, GPLD1
GO:0045597	positive regulation of cell differentiation	3	0.944472	EDN3, HSF4, BMPR1B
GO:0030155	regulation of cell adhesion	3	0.947914	RET, TNXB, PTK2B
GO:0006959	humoral immune response	3	0.947914	ST6GAL1, TREM2, TNF
GO:0042102	positive regulation of T cell proliferation	3	0.95975	CD274, DHPS, HAVCR2
GO:0007611	learning or memory	3	0.962278	GALR2, AMFR, AGER
GO:0060291	long-term synaptic potentiation	3	0.964654	SLC1A1, PTK2B, SHANK3
GO:0030163	protein catabolic process	3	0.966886	LPCAT1, CAPN3, RNF165
GO:0090502	RNA phosphodiester bond hydrolysis, endonucleolytic	3	0.968981	FEN1, ENDOG, RNASEK
GO:0009791	post-embryonic development	3	0.972795	SZT2, CHST11, INPPL1
GO:0048511	rhythmic process	3	0.981711	MAPK10, AHR, DTL
GO:0016485	protein processing	3	0.986001	CTSG, MMEL1, CPZ
GO:0030183	B cell differentiation	3	0.990004	CLCF1, GPS2, SLC25A5
GO:0009952	anterior/posterior pattern specification	3	0.994585	HES6, ZBTB16, HOXB2
GO:0006910	phagocytosis, recognition	3	0.99616	IGHV6-1, TREM2, CD36
GO:0006911	phagocytosis, engulfment	3	0.998647	IGHV6-1, TREM2, CD36
