# Supplementary material for: Unique epithelial proliferative transcriptomic signature in proton pump inhibitor–responsive pediatric eosinophilic esophagitis
Source: JCI Insight. 2025 Oct 8;10(19):e178595. doi: 10.1172/jci.insight.178595 (PMC12513502; doi:10.1172/jci.insight.178595)
Supplement: Supporting data values [file jciinsight-10-178595-s021.xlsx]

## Sheet: Table 1
Table 1: Demographic and clinical characteristics of control and EoE patients at diagnosis.
Patient Groups		Age at first endoscopy (years)	Mean ± Standard Deviation
PPI-R EoE	1	15
	2	6
	3	12
	4	7
	5	12	10.4 ± 3.8
PPI-UR EoE	6	7
	7	16
	8	11
	9	10
	10	8	10.4 ± 3.4
Controls	11	6
	12	4
	13	7
	14	7
	15	12	7.2 ± 3.5

## Sheet: Table 2
Table 2: Histological and endoscopic parameters in control and EoE in patients at diagnosis and following PPI therapy
Histologic parameter	Control	PPI-R EoE Diagnosis	PPI-R EoE Post-PPI	PPI-UR EoE Diagnosis	PPI-UR EoE Post-PPI
Distal peak eos/HPF	0	72	3	105	37
	0	105	0	152	136
	0	43	4	144	92
	0	161	5	66	36
	0	58	3	194	32
Mean ± standard deviation	0	87.8 ± 46.9	3.0 ± 1.9	134.4 ± 49.6	66.6 ± 46.0
EoE-HSS (Distal grade score)	0	0.63	0.13	0.79	0.33
	0	0.5	0	0.83	0.88
	0.13	0.58	0.13	0.88	0.63
	0	0.71	0.29	0.57	0.42
	0	0.33	0.05	0.79	0.38
Mean ± standard deviation	0.04 ± 0.06	0.55 ± 0.14	0.12 ± 0.11	0.77 ± 0.12	0.53 ± 0.23
EREFS (Total distal score)	0	4	2	4	0
	0	4	1	6	6
	0	4	0	3	1
	0	3	1	4	3
	0	2	0	3	2
Mean ± standard deviation	0	3.4 ± 0.9	0.8 ± 0.8	4.0 ± 1.2	2.4 ± 2.3
